# Supplementary material for: DNA methylation profiling of primary neuroblastoma tumors using methyl-CpG-binding domain sequencing
Source: Sci Data. 2016 Feb 2;3:160004. doi: 10.1038/sdata.2016.4 (PMC4736656; doi:10.1038/sdata.2016.4)
Supplement: Supplementary Table 1 — Using BamUtil, basic sequencing statistics of each sample of MBD cohort I and II are computed. Given are the total read numbers, and the number and percentage of properly paired and duplicate reads of each sample of MBD cohort I (a) and II (enriched samples in (b); input samples in (c)). [file sdata20164-s2.xls]

## Sheet: a MBD cohort I - enriched
sampleID	total read number (e6)	number of properly paired reads (e6)	properly paired reads (%)	number of duplicate reads (e6)	duplicate reads (%)
278	11.8	10.48	88.82	1.4	11.87
397	15.29	13.62	89.07	2.09	13.67
410	14.59	13.19	90.45	2.59	17.76
526	14.14	12.63	89.3	0.68	4.81
529	15.98	14.35	89.79	0.49	3.08
530	14.03	12.74	90.76	0.34	2.39
566	15.66	13.54	86.46	0.61	3.9
711	13.55	12.04	88.82	0.41	3.04
744	14.87	12.68	85.24	0.23	1.54
747	15.59	13.56	86.94	2.54	16.29
809	13.75	12.14	88.34	0.49	3.53
811	18.2	16.59	91.14	0.78	4.26
914	16.57	14.29	86.25	0.57	3.44
916	14.43	12.7	88.03	1.23	8.54
926	15.87	13.62	85.82	0.28	1.76
1017	16.01	13.78	86.05	0.42	2.65
1429	15.06	11.66	77.41	0.43	2.86
1431	16.4	11.46	69.89	0.82	5
1467	12.11	11.09	91.52	0.29	2.42
1473	16.06	15	93.42	0.63	3.94
1477	12.13	11.35	93.61	0.4	3.31
1517	14.39	13.27	92.22	0.55	3.8
1520	14.69	13.53	92.1	0.75	5.13
1521	9.45	5.82	61.58	0.26	2.72
1522	16.44	15.2	92.44	0.49	2.98
1524	7.16	4.5	62.76	0.24	3.34
1527	16.29	14.92	91.59	0.31	1.92
1616	4.65	2.24	48.29	0.17	3.65
1648	13.15	12.43	94.51	0.41	3.13
1650	13.83	11.88	85.94	1.04	7.5
1699	15.67	13.99	89.27	0.45	2.87
2857	13.73	12.66	92.2	1.17	8.54
2863	14.19	13.01	91.68	1.57	11.07
2868	16.06	14.83	92.34	0.94	5.87
E061	8.38	7.86	93.78	0.19	2.26
E069	13.22	12.38	93.65	0.69	5.19
E282	10.78	9.86	91.47	7.76	72
E290	12.4	11.65	93.92	0.32	2.54
E579	13	11.79	90.65	0.32	2.43
E598	4.78	3.58	74.9	0.03	0.7
E685	7.01	5.09	72.64	0.12	1.67
E700	10.49	6.47	61.71	0.23	2.15

## Sheet: b MBD cohort II - enriched
sampleID	total read number (e6)	number of properly paired reads (e6)	properly paired reads (%)	number of duplicate reads (e6)	duplicate reads (%)
1013	63.73	61.36	96.27	38.08	59.75
1028	40.63	38.52	94.81	25.71	63.29
1030	50.27	47.63	94.76	17.46	34.74
1038	34.07	32.63	95.79	17.7	51.96
1039	48.53	46.38	95.56	36.66	75.53
11	39.31	37.54	95.5	31.18	79.3
1191	62.66	60.1	95.92	11.81	18.85
1381	38.18	36.91	96.69	19.18	50.23
1382	30.13	28.78	95.55	3.28	10.9
1383	60.72	58.33	96.07	43.54	71.7
1384	49.61	47.12	94.99	5.19	10.47
1392	49.83	47.23	94.79	5.22	10.48
1430	45.63	43	94.24	3.3	7.24
1469	33.62	32.55	96.83	5.93	17.64
1476	33.37	32.23	96.58	2.12	6.37
1483	41.33	37.85	91.58	3.9	9.43
1484	30.26	28.1	92.84	0.77	2.55
1486	36.9	34.3	92.97	16.41	44.48
1488	36.35	34.89	95.98	1.63	4.48
1494	51.99	49.46	95.14	39.12	75.26
1501	29.74	28.58	96.1	1.45	4.86
1507	39.95	34.7	86.86	8.64	21.62
1509	42.13	40.97	97.26	29.95	71.08
1515	47.13	45.46	96.46	24.53	52.05
1530	49.62	48.11	96.97	12.86	25.92
1537	46.96	44.08	93.87	2.82	6.02
1613	49.57	47.98	96.81	23.92	48.25
1615	31.38	30.32	96.64	12.46	39.72
1646	43.42	42.15	97.07	26.14	60.21
1647	66.59	64.33	96.61	45.6	68.48
1649	43.01	41.32	96.07	4.59	10.68
1713	57.45	54.5	94.87	4.04	7.04
1750	39.12	37.84	96.74	20.9	53.42
1780	35.38	34.17	96.59	9	25.45
1782	53.34	50.46	94.6	4.12	7.73
1783	48.11	46.3	96.23	2.79	5.81
1784	39.26	38.31	97.57	20	50.94
1786	37.6	36.06	95.92	12.22	32.5
1789	37.56	35.64	94.89	2.32	6.17
1790	36.99	35.92	97.1	9.61	25.98
1791	43.32	42.07	97.12	25.61	59.12
1793	43.98	41.69	94.78	4.16	9.47
1794	36.24	34.38	94.89	2	5.53
1795	43.62	42.24	96.84	29.06	66.63
1796	48.96	47.49	97	39.02	79.69
1800	39.01	35.85	91.89	2.79	7.15
1803	44.83	42.45	94.69	4.03	8.99
1863	47.06	45.25	96.15	27.6	58.64
277	49.02	45.37	92.55	6.9	14.07
41	29.75	28.19	94.75	2.02	6.78
511	61.02	57.05	93.49	6.91	11.32
520	46.98	45.26	96.34	27.01	57.5
610	57.21	55.39	96.82	6.84	11.95
750	53.7	50.04	93.2	4.54	8.45
820	55.76	52.37	93.93	6.84	12.26
821	52.69	50.31	95.49	4.11	7.8
822	62.94	59.74	94.9	6.35	10.08
823	47.21	44.94	95.19	9.88	20.93
912	42.65	40.79	95.65	7.04	16.5
928	47.89	46.02	96.09	29.32	61.22

## Sheet: c MBD cohort II - input
sampleID	total read number (e6)	number of properly paired reads (e6)	properly paired reads (%)	number of duplicate reads (e6)	duplicate reads (%)
1013	21.26	20.48	96.35	0.49	2.31
1028	28.57	27.66	96.82	0.74	2.6
1030	32.88	31.61	96.13	1.04	3.17
1038	31.7	30.32	95.63	0.86	2.72
1039	30.39	29.15	95.93	0.89	2.92
11	26.83	25.79	96.11	0.97	3.6
1191	41.98	40.65	96.83	1.99	4.73
1381	28.76	27.75	96.48	0.64	2.24
1382	52.75	50.63	95.97	1.86	3.53
1383	39.59	37.7	95.21	1.05	2.65
1384	54.78	52.62	96.06	2.6	4.75
1392	37	35.69	96.46	1.82	4.92
1430	42.98	41.33	96.18	2.01	4.68
1469	24.61	23.86	96.97	0.65	2.63
1476	25.7	24.93	96.97	0.75	2.92
1483	52.68	50.66	96.18	3.17	6.02
1484	56.11	53.18	94.78	2.58	4.59
1486	40.23	38.73	96.26	2.82	7
1488	28.19	27.44	97.34	0.91	3.22
1494	55.83	54.33	97.31	2.99	5.36
1501	27.91	27.02	96.81	0.93	3.34
1507	49.61	47.12	94.99	5.19	10.47
1509	25.56	24.84	97.21	0.69	2.72
1515	25.37	24.47	96.48	0.62	2.43
1530	20.86	20.31	97.38	0.67	3.21
1537	36.34	35.1	96.6	1.51	4.16
1613	25.66	24.96	97.26	1.24	4.82
1615	22.25	21.57	96.94	0.55	2.47
1646	24.44	23.83	97.53	0.67	2.75
1647	35.84	34.96	97.55	1.24	3.45
1649	34.25	33.05	96.49	2.52	7.35
1713	28.21	27.17	96.33	1.69	6
1750	28.97	28.1	97.01	1.1	3.79
1780	29.73	28.79	96.85	0.98	3.29
1782	27.56	26.16	94.94	0.77	2.79
1783	38.01	36.97	97.27	1.28	3.38
1784	31.1	30.28	97.38	0.97	3.11
1786	49.61	47.12	94.99	5.19	10.47
1789	39.85	38.48	96.57	1.66	4.17
1790	44.36	42.87	96.63	1.79	4.04
1791	29.59	28.73	97.09	1.03	3.47
1793	43.16	41.42	95.98	1.78	4.12
1794	51.01	49.43	96.9	1.6	3.13
1795	31.64	30.75	97.18	1.13	3.58
1796	26.74	25.96	97.1	1.14	4.26
1800	41.68	40.08	96.16	1.97	4.72
1803	52.45	50.49	96.27	1.96	3.73
1863	34.77	33.69	96.89	1.9	5.48
277	30.13	28.75	95.43	1.41	4.67
41	28.93	27.81	96.14	1.18	4.09
511	43.49	41.88	96.3	2.3	5.28
520	33.5	32.29	96.38	0.98	2.91
610	46.12	44.67	96.87	2.74	5.94
750	28.9	27.92	96.61	0.79	2.75
820	35.89	34.7	96.69	1.65	4.61
821	50.46	48.52	96.16	2.69	5.33
822	34.45	33.31	96.68	1.25	3.62
823	59.51	57.3	96.29	3.42	5.75
912	26.22	25.36	96.69	1.26	4.8
928	32.77	31.76	96.92	1.07	3.27
