# Supplementary material for: DNA methylation profiling of primary neuroblastoma tumors using methyl-CpG-binding domain sequencing
Source: Sci Data. 2016 Feb 2;3:160004. doi: 10.1038/sdata.2016.4 (PMC4736656; doi:10.1038/sdata.2016.4)
Supplement: Supplementary Table 2 — Using SAMStat, the mapping quality scores of each sample of MBD cohort I and II are analyzed. Given are the numbers and percentages of mapped reads across the different mapping quality ranges, as determined by SAMStat ((a) enriched samples of MBD cohort I, (b) enriched samples of MBD cohort II and (c) input samples of MBD cohort II). [file sdata20164-s3.xls]

## Sheet: a MBD cohort I - enriched
sampleID	% of reads with MAPQ ≥ 30	number of reads with MAPQ ≥ 30	% of reads with MAPQ ≥ 20	number of reads with MAPQ ≥ 20	% of reads with MAPQ ≥ 10	number of reads with MAPQ ≥ 10	% of reads with MAPQ ≥ 3	number of reads with MAPQ ≥ 3	% of reads with MAPQ < 3	number of reads with MAPQ < 3	% of unmapped reads
278	71.8	8467606	3.4	399678	2.5	295437	3.1	364593	19.2	2270588	0
397	71.8	10973714	3.4	521110	2.5	387177	3.3	498448	19	2910987	0
410	75.1	10955815	3.1	458011	2.2	327072	2.8	410199	16.7	2433975	0
529	74.6	11921806	3.4	545347	2.4	376439	2.9	461585	16.7	2672357	0
530	76.6	10753093	3.4	480180	2.2	313069	2.6	367813	15.1	2119067	0
566	68.2	10674121	3.5	546767	2.6	406508	3.6	569032	22.1	3465002	0
711	73.2	9926982	3.2	435277	2.2	302499	3	400641	18.4	2487977	0
744	69.6	10355150	3.3	494048	2.1	319539	3	451153	21.9	3254760	0
747	68.2	10638177	3.3	507136	2.6	404926	3.6	568100	22.3	3475331	0
809	72.7	9991012	3.4	472948	2.3	322933	3	418010	18.5	2541155	0
914	67.9	11245817	3.4	569415	2.6	438302	3.6	603655	22.4	3708869	0
916	71.6	10324912	3.4	489144	2.4	350195	3.1	452657	19.5	2811878	0
926	68.1	10803886	3.5	562935	2.5	404014	3.4	536752	22.5	3564033	0
1650	72.8	10069066	2.8	387226	2	275803	2.6	363662	19.7	2730043	0
1699	77.8	12200272	2.6	414693	1.8	285814	2.3	354045	15.4	2418882	0
526	75.7	10701389	2.8	391683	2.1	294459	2.7	375481	16.8	2380822	0
1017	74.9	11985815	2.7	426551	1.8	281927	2.3	365200	18.4	2951847	0
1429	66.7	10049335	2.5	381107	1.6	245600	2.4	361752	26.7	4020550	0
1431	62.1	10175992	2.5	403411	1.4	232225	2.1	342648	32	5244326	0
1521	48	4540178	8.2	776617	1.7	164943	2.6	247950	39.4	3720324	0
1524	49.6	3550316	8.6	614635	1.8	128292	2.6	188491	37.4	2682424	0
1616	36.1	1679286	6.3	293833	1.6	72963	2.6	119720	53.4	2480326	0
E700	49	5133868	8.2	856008	1.6	167717	2.3	244870	38.9	4084167	0
E685	55	3856696	9.2	646385	2.2	150674	3	211712	30.6	2141125	0
E598	61.3	2926875	6.4	305731	2	97363	2.6	122039	27.7	1324176	0
E579	79.6	10352383	2.4	307493	1.7	218079	2.1	275624	14.2	1850539	0
2857	79.8	10960570	2.2	297269	1.8	241832	2.2	306843	14	1926310	0
2863	77.9	11055667	2.3	330384	2	285340	2.5	356109	15.2	2161146	0
2868	78.9	12665952	2.1	344201	1.9	298893	2.4	383516	14.7	2365366	0
811	79.6	14478810	2.1	383130	1.6	289996	2.1	379639	14.7	2667295	0
1467	80	9684024	2.2	262834	1.7	200578	2.1	255874	14.1	1708746	0
1473	82.9	13317328	2.1	335929	1.6	253835	1.9	303933	11.5	1847647	0
1517	79.5	11436244	2.3	325989	1.9	267221	2.3	334429	14.1	2024507	0
1520	80.9	11878034	2.1	315084	1.7	243432	2.1	303413	13.3	1949093	0
1522	81.2	13358318	2	334427	1.6	258305	2	330938	13.1	2160066	0
1527	81.1	13205447	2.2	355583	1.6	253771	1.9	316616	13.2	2154595	0
1648	85.2	11204397	1.7	228409	1.3	174925	1.6	205743	10.2	1335794	0
E290	82.5	10236172	1.9	240857	1.6	198514	2	245732	11.9	1480393	0
E069	81.6	10793557	1.8	243592	1.6	213996	2	268553	12.9	1702840	0
E061	83	6955601	1.9	161447	1.5	129836	1.9	158662	11.6	974478	0
E282	75.1	8101635	2	213245	2.2	234743	2.8	305364	17.9	1926679	0
1477	83.2	10089297	1.9	226338	1.5	181341	1.8	214120	11.7	1418416	0

## Sheet: b MBD cohort II - enriched
sampleID	% of reads with MAPQ ≥ 30	number of reads with MAPQ ≥ 30	% of reads with MAPQ ≥ 20	number of reads with MAPQ ≥ 20	% of reads with MAPQ ≥ 10	number of reads with MAPQ ≥ 10	% of reads with MAPQ ≥ 3	number of reads with MAPQ ≥ 3	% of reads with MAPQ < 3	number of reads with MAPQ < 3	% of unmapped reads
41	81.7	24293327	2	609707	1.5	454084	3.2	941221	11.6	3452057	0
610	86.8	49675092	2.2	1274628	1.4	779994	2.2	1282436	7.3	4194630	0
928	80.6	38584488	3	1439298	2.3	1112699	3.2	1532695	10.9	5219216	0
1430	80.9	36930060	2.5	1119999	1.7	760085	3.2	1464752	11.7	5357854	0
1507	75.3	30086604	2	789781	1.2	497516	2.8	1107167	18.7	7468166	0
1713	83.6	48041470	1.9	1112544	1.3	728114	2.6	1510298	10.5	6054964	0
1780	86.4	30553427	2.3	823471	1.5	514470	2.2	776934	7.7	2707904	0
1782	84.1	44851063	2.2	1156254	1.3	697584	2.6	1371475	9.9	5258756	0
1783	86.9	41801872	1.9	919986	1.1	542473	2.2	1048050	7.9	3802065	0
1784	87.9	34505958	2.2	848439	1.4	533860	2.1	813830	6.5	2562039	0
1786	84.6	31821384	2.8	1048282	1.7	633985	2.3	855102	8.6	3241307	0
1790	86.5	31980870	2.1	792058	1.4	531950	2.3	852544	7.7	2833730	0
1791	85.7	37112433	2.6	1142105	1.8	767483	2.4	1041485	7.5	3252700	0
1795	84.4	36819791	2.7	1166161	1.8	788914	2.6	1125305	8.5	3718699	0
1796	84.3	41262904	3	1454841	2.1	1028179	2.6	1290092	8	3927010	0
11	83	32643310	2.6	1025583	1.8	718653	2.8	1086060	9.8	3839948	0
1030	78.3	39378570	2.7	1368175	2.2	1082372	3.8	1892658	13	6546505	0
1381	84.7	32342257	2.6	988263	1.8	669992	2.6	993558	8.3	3184254	0
1382	83.6	25176816	2.2	664513	1.5	452005	2.8	828849	10	3004369	0
1384	83.1	41243801	2.2	1078544	1.5	731347	2.8	1413325	10.4	5142455	0
1501	85.6	25462077	1.7	510021	1.2	360201	2.4	714001	9	2689288	0
1515	83.7	39448608	2.1	1005566	1.6	735646	2.7	1280253	9.9	4656923	0
1647	84.1	55984897	2.7	1814341	1.8	1223131	2.7	1797951	8.7	5769262	0
1649	87.3	37540543	1.8	780783	1.1	466556	2.1	912523	7.7	3314533	0
1789	83.8	31486053	2.4	896711	1.4	542576	2.6	962537	9.8	3674591	0
1793	83.4	36699184	1.9	815076	1.3	550363	2.7	1191775	10.7	4727758	0
1794	84.1	30478277	2.3	825052	1.4	507031	2.8	1003625	9.4	3421529	0
1800	77.7	30320792	2.1	836964	1.6	612702	3.6	1413710	14.9	5828064	0
1803	83.3	37347895	2.1	950246	1.4	611918	2.7	1196515	10.5	4718884	0
1863	83	39045447	2.4	1133639	1.7	796176	2.7	1288087	10.2	4793103	0
820	76.4	42617190	2.7	1519925	2.1	1181158	4.4	2439744	14.3	7999411	0
822	81.2	51133142	2.6	1609805	1.8	1118412	3.3	2083413	11.1	6999362	0
823	83.1	39244072	2.2	1018203	1.4	674943	2.8	1336577	10.5	4939633	0
912	82	34972441	2.4	1027257	1.7	715522	3.2	1362758	10.7	4571166	0
1028	80.9	32886646	3.1	1276810	2.2	908592	3	1227407	10.7	4327579	0
1038	81.8	27869618	3	1019016	2.1	726013	3	1010354	10.1	3444571	0
1039	80.9	39261580	3.1	1481243	2.3	1102446	3.2	1544838	10.6	5141841	0
1469	87.9	29566321	1.5	518946	1	347929	2.1	700288	7.4	2484096	0
1476	87.2	29098862	1.5	504646	1.1	357423	2.3	759948	7.9	2649923	0
1483	77.3	31968370	2.8	1150934	1.8	744276	3.3	1360845	14.8	6109873	0
1484	80.3	24300974	2.2	679696	1.5	439909	2.9	890200	13.1	3953937	0
1486	84.8	31300175	1.8	654582	1	370697	2.2	826291	10.2	3746119	0
1488	85.8	31187187	1.6	579147	1.1	414166	2.5	906810	9	3266774	0
1509	84.7	35669046	2.9	1213954	2	828424	2.5	1070868	7.9	3348220	0
1646	85.7	37201688	2.7	1175078	1.8	765748	2.3	1013078	7.5	3262818	0
1530	85.2	42250240	2.5	1216987	1.7	828310	2.5	1237741	8.2	4082380	0
1494	82	42646865	3.3	1734489	2.1	1083706	2.6	1363876	9.9	5158616	0
1615	84.2	26432761	2.7	844063	1.9	583901	2.6	821467	8.6	2693104	0
1613	84.7	42006478	2.7	1318328	1.8	894767	2.5	1255516	8.3	4092471	0
1191	82.9	51911938	2.4	1520643	1.6	1025007	3	1851819	10.1	6345919	0
1750	84	32843710	2.7	1057289	1.9	740917	2.7	1046934	8.8	3431086	0
277	72.1	35355460	2.8	1352919	2.3	1115819	4.9	2390251	18	8810521	0
1392	80.5	40128798	2.3	1169909	1.7	849259	3.5	1753433	11.9	5927129	0
821	82.5	43451620	2.3	1229938	1.6	850777	3.1	1613956	10.5	5539949	0
750	76.6	41137696	3.1	1654609	2.2	1172773	4.1	2221718	14	7511016	0
1383	81.1	49266065	3.2	1945000	2.3	1424648	3.2	1952467	10.1	6135300	0
1013	81.7	52092959	3.1	1994740	2.3	1453878	3	1903422	9.9	6285425	0
511	78	47602204	2.7	1677289	1.9	1159763	3.8	2342288	13.5	8240712	0
520	81.3	38189583	2.9	1349799	2.1	992592	3.2	1486546	10.6	4963208	0
1537	81.6	38304340	2	916529	1.3	621248	3	1389025	12.2	5724988	0

## Sheet: c MBD cohort II - input
sampleID	% of reads with MAPQ ≥ 30	number of reads with MAPQ ≥ 30	% of reads with MAPQ ≥ 20	number of reads with MAPQ ≥ 20	% of reads with MAPQ ≥ 10	number of reads with MAPQ ≥ 10	% of reads with MAPQ ≥ 3	number of reads with MAPQ ≥ 3	% of reads with MAPQ < 3	number of reads with MAPQ < 3	% of unmapped reads
41	86.4	25011428	1.2	352027	1	279504	2.3	669013	9.1	2620094	0
610	89.1	41078311	1.3	591142	0.8	387103	1.9	857514	6.9	3204950	0
928	88.1	28879630	1.3	431450	0.9	304580	2	646397	7.6	2503787	0
1430	87	37390616	1.8	791066	1.1	470561	2.2	927128	7.9	3398349	0
1507	83.1	41243801	2.2	1078544	1.5	731347	2.8	1413325	10.4	5142455	0
1713	87.9	24784209	1.5	431900	0.9	251200	1.9	548149	7.8	2191578	0
1780	88.3	26256348	1.2	350040	0.8	251694	2	596265	7.7	2275911	0
1782	85	23434540	1.5	409616	1	280065	2.4	666377	10	2768674	0
1783	89.2	33913771	1.2	458340	0.8	307418	1.9	710254	6.9	2616401	0
1784	89.5	27838263	1.2	376894	0.8	260202	1.9	585822	6.5	2034955	0
1786	83.1	41243801	2.2	1078544	1.5	731347	2.8	1413325	10.4	5142455	0
1790	86.8	38507027	1.8	793625	1.1	482504	2.2	984160	8.1	3597646	0
1791	88.7	26238815	1.2	352814	0.9	254323	2	580482	7.3	2159268	0
1795	89	28174615	1.2	379706	0.8	262296	1.9	604286	7	2219741	0
1796	88.8	23731772	1.2	312684	0.8	227175	1.9	516706	7.3	1947775	0
11	86	23072895	1.4	365632	1.1	293429	2.4	653970	9.1	2447998	0
1030	86.1	28320947	1.4	456965	1.1	349455	2.4	795330	9	2961581	0
1381	88.1	25327755	1.4	397408	1	273261	2.1	594491	7.5	2170801	0
1382	85.7	45196569	1.6	856177	1.2	622424	2.4	1262132	9.1	4815786	0
1384	86.7	47518666	1.8	1002655	1.1	579321	2.1	1177576	8.2	4505048	0
1501	88.3	24650838	1.2	345891	0.9	253251	2	552587	7.6	2107547	0
1515	86.8	22021898	1.2	299265	0.9	238889	2.2	564336	8.8	2242776	0
1647	89.7	32144465	1.3	458376	0.9	312254	1.8	660329	6.3	2267522	0
1649	87.5	29967431	1.6	558577	1	343842	2.1	724612	7.7	2652586	0
1789	88.2	35134887	1.3	514489	0.9	343165	1.9	766416	7.8	3089269	0
1793	85.8	37027504	1.3	561623	1	422540	2.3	1005555	9.6	4142628	0
1794	88.5	45162850	1.4	715335	0.9	483597	2	1019232	7.1	3626146	0
1800	87.6	36499949	1.6	685489	0.9	391824	2	826441	7.9	3279797	0
1803	86.8	45512802	1.3	686038	1	500666	2.2	1142865	8.8	4607255	0
1863	88.4	30720057	1.1	381652	0.8	276113	2	678983	7.8	2711157	0
820	88.4	31714267	1.4	505081	0.9	338526	2	720461	7.3	2609797	0
822	88	30304032	1.4	470037	1	335319	2.1	732108	7.6	2611136	0
823	86.5	51498303	1.4	819734	1	624089	2.3	1386378	8.7	5184212	0
912	87.9	23042074	1.4	371784	1	259271	2.1	545396	7.6	2006105	0
1028	88.2	25209663	1.3	373549	0.9	265649	2.1	586852	7.5	2137977	0
1038	85.7	27169220	1.4	435282	1	326869	2.4	745879	9.5	3026726	0
1039	86.7	26330503	1.4	426626	1	309669	2.2	667609	8.7	2650597	0
1469	88.6	21802904	1.2	285109	0.9	212507	2	490374	7.4	1815872	0
1476	88.3	22685671	1.2	297977	0.9	233660	2.1	545231	7.6	1941759	0
1483	86.6	45623856	1.9	977403	1.1	587126	2.2	1133495	8.3	4354716	0
1484	85.8	48153889	1.5	843485	0.9	525668	2	1148610	9.7	5439446	0
1486	87.4	35147907	1.7	673937	0.9	378245	2	802157	8	3226674	0
1488	89.6	25251916	1.2	327373	0.8	232360	1.8	521287	6.6	1856490	0
1509	88.9	22731125	1.1	291784	0.9	218571	1.9	497405	7.1	1816277	0
1646	89.8	21933685	1.1	270803	0.8	189322	1.8	434723	6.6	1608025	0
1530	89.6	18696476	1.1	228201	0.8	160392	1.8	372275	6.7	1404180	0
1494	88.8	49548178	1.5	816112	1	541914	1.9	1054771	6.9	3866139	0
1615	88.8	19765513	1.1	250554	0.8	188005	1.9	428975	7.3	1615699	0
1613	90	23093797	1	265963	0.7	179515	1.7	435309	6.6	1683764	0
1191	88.2	37031193	1.7	703250	0.9	396178	1.9	814845	7.2	3033898	0
1750	88.4	25619626	1.2	344342	0.9	254342	2	574786	7.5	2175432	0
277	84.9	25589795	1.4	432906	1.1	327188	2.4	730566	10.1	3049795	0
1392	87.1	32235929	1.4	523268	1	370694	2.2	823296	8.2	3042481	0
821	87.7	44239666	1.5	759940	1	494181	2	1013966	7.8	3947609	0
750	87.9	25404164	1.4	412812	1	283521	2.1	599944	7.6	2195849	0
1383	85.3	33771627	1.5	581888	1.1	431127	2.4	966877	9.7	3840563	0
1013	87.2	18531910	1.4	289326	1	210291	2.2	467439	8.3	1756630	0
511	87	37845990	1.5	636471	1	439880	2.2	977916	8.3	3589085	0
520	86.9	29123335	1.4	454715	1	326690	2.2	736812	8.5	2856428	0
1537	88	31973178	1.3	466551	0.9	316312	2	713990	7.9	2869339	0
