# Supplementary material for: DNA methylation profiling of primary neuroblastoma tumors using methyl-CpG-binding domain sequencing
Source: Sci Data. 2016 Feb 2;3:160004. doi: 10.1038/sdata.2016.4 (PMC4736656; doi:10.1038/sdata.2016.4)
Supplement: Supplementary Table 3 — Promoter count data for the MBD-enriched samples of MBD cohort I. For each MBD-enriched sample of MBD cohort I, the number of mapped reads in each Ensembl Transcript promoter region (-1500 bp to +500 bp around TSS) is given. [file sdata20164-s4.txt]

ID	278	397	410	529	530	566	711	744	747	809	914	916	926	1481	1650	1699	526	1017	1403	1429	1431	1521	1524	1616	E700	E685	E598	E579	E458	2857	2863	2868	811	1467	1473	1517	1520	1522	1527	1648	E290	E069	E061	E282	1477
ENST00000456328	40	40	32	41	69	44	41	25	60	56	59	53	42	41	45	81	87	69	46	30	38	21	8	7	9	13	6	54	65	31	37	42	71	31	69	43	73	26	42	45	48	18	19	28	53
ENST00000515242	40	41	33	41	69	44	41	25	60	56	59	53	42	41	45	81	86	69	46	30	38	21	8	7	9	13	6	54	65	31	37	43	71	31	70	43	73	27	42	45	48	18	19	28	53
ENST00000518655	40	41	33	41	69	44	41	25	60	56	59	53	42	42	45	81	86	69	46	30	38	21	8	7	9	13	6	54	65	31	37	43	71	30	70	43	73	28	42	45	48	18	19	28	53
ENST00000450305	36	35	31	42	60	42	40	24	56	52	66	50	45	44	51	85	92	59	46	23	35	20	9	7	6	11	6	56	64	25	38	41	71	29	71	40	77	31	46	39	48	17	18	30	48
ENST00000537342	12	27	12	24	23	20	26	21	25	27	39	32	18	38	46	39	49	45	32	18	28	23	11	10	12	18	8	29	28	14	30	37	33	33	42	31	37	17	21	38	30	33	20	14	22
ENST00000541675	10	4	10	10	12	11	10	6	6	11	22	13	14	18	31	32	24	7	18	31	22	1	3	2	2	7	0	23	25	8	15	7	18	29	27	27	24	42	20	35	2	22	7	11	9
ENST00000473358	0	5	7	0	6	6	2	6	5	8	6	4	6	2	0	4	2	4	0	5	7	3	4	0	3	6	0	2	5	2	0	2	3	7	6	4	7	14	3	8	4	8	1	0	4
ENST00000469289	4	8	5	4	6	2	3	6	9	8	8	12	3	9	4	4	8	7	1	6	13	1	3	2	9	4	0	4	10	0	7	3	14	4	9	4	4	16	10	4	7	12	5	4	8
ENST00000430492	4	8	6	4	6	2	3	6	9	8	8	13	3	10	5	5	8	7	2	6	13	0	2	2	9	4	0	4	10	0	7	3	14	4	11	4	4	15	10	4	8	11	5	4	9
ENST00000408384	5	8	6	4	6	2	3	6	9	8	8	13	3	10	5	5	8	7	2	5	13	1	2	2	9	4	0	4	10	1	8	4	14	4	11	4	4	15	10	4	8	11	5	4	10
ENST00000423562	5	8	6	4	6	2	4	6	9	8	8	13	3	10	5	5	8	7	2	5	13	1	2	2	9	4	0	4	10	1	8	4	14	4	11	4	4	15	10	4	8	11	5	4	10
ENST00000438504	5	8	6	4	6	2	4	6	9	8	8	13	3	10	5	5	8	7	2	5	13	1	2	2	9	4	0	4	10	1	8	4	14	4	11	4	4	15	10	4	8	11	5	4	10
ENST00000488147	5	10	6	6	6	3	4	7	8	10	7	15	2	10	7	5	8	7	5	7	11	2	2	2	10	4	1	5	12	3	9	6	15	5	14	4	6	17	12	4	10	13	8	4	14
ENST00000538476	5	12	6	8	6	4	4	9	8	10	6	18	2	10	8	6	9	8	6	7	13	4	2	2	12	4	2	7	12	6	12	8	16	8	14	2	9	20	15	7	10	14	10	4	16
ENST00000461467	4	7	8	4	4	4	8	14	8	6	4	8	18	10	12	12	8	12	9	16	8	0	0	2	5	2	2	12	15	5	12	4	11	6	22	16	21	7	8	14	12	12	10	5	19
ENST00000417324	4	7	8	4	4	4	8	14	8	6	4	8	18	10	12	12	8	12	9	16	8	0	0	2	5	2	2	12	15	6	12	4	11	6	22	16	21	7	8	14	12	12	10	5	19
ENST00000492842	6	11	8	8	5	3	3	7	4	2	13	10	13	6	7	0	10	1	6	2	0	4	4	1	2	4	2	7	8	7	0	10	3	6	4	21	6	6	8	12	1	8	6	0	1
ENST00000335137	1	2	0	14	5	3	7	8	2	8	12	2	6	2	8	6	6	3	4	5	2	2	1	0	0	4	2	6	10	4	6	9	3	2	6	5	2	2	3	8	5	6	6	0	2
ENST00000495576	0	4	8	10	9	4	14	5	3	4	10	12	3	6	12	12	8	8	4	0	4	0	6	1	2	3	2	9	6	2	9	5	10	8	5	10	2	4	8	2	4	10	4	0	5
ENST00000466430	6	2	6	8	11	7	2	5	15	17	16	8	12	8	6	11	2	2	3	11	2	0	0	2	5	0	3	10	8	6	12	13	4	7	8	8	2	6	6	10	10	7	10	6	7
ENST00000471248	11	17	12	11	16	10	7	15	14	10	6	7	4	13	3	10	24	19	9	5	12	3	5	2	0	4	4	14	21	16	6	3	17	10	13	19	6	6	15	10	4	20	14	1	12
ENST00000477740	11	16	12	10	16	10	8	17	14	10	7	7	4	13	3	10	24	19	9	5	12	4	5	2	0	4	4	12	20	14	6	3	17	10	14	19	6	6	15	10	5	19	14	1	14
ENST00000442987	12	31	6	18	19	25	14	14	18	18	31	13	14	19	6	13	19	18	13	9	16	12	3	1	3	5	6	15	25	15	15	12	33	13	24	29	15	18	20	26	14	21	15	6	16
ENST00000453576	20	19	25	29	27	33	25	21	32	12	31	28	29	34	16	12	40	27	18	22	8	4	5	5	0	14	9	21	33	15	29	19	32	13	20	29	21	21	37	25	29	33	34	22	29
ENST00000494149	46	26	32	44	55	30	22	15	41	24	31	33	35	25	39	30	46	42	45	22	24	6	17	5	16	14	4	28	39	19	38	31	65	32	29	35	38	36	21	48	31	33	38	19	23
ENST00000423372	17	15	12	31	31	18	22	7	20	14	15	24	34	14	28	19	27	33	17	14	15	10	10	1	7	11	5	23	25	13	33	22	38	24	30	23	13	20	13	29	15	12	18	14	11
ENST00000435839	16	13	11	27	22	17	18	9	20	13	11	21	31	11	28	17	22	26	16	13	13	11	9	1	6	8	5	21	21	12	27	16	34	19	29	21	12	15	12	24	13	12	17	13	12
ENST00000537461	16	13	10	26	20	16	18	8	20	13	11	21	31	11	28	15	18	22	15	12	13	11	8	1	6	8	5	20	18	12	25	15	30	19	28	21	12	15	12	24	14	13	17	12	12
ENST00000493797	13	10	3	18	8	15	11	5	14	12	11	13	21	11	17	10	8	13	10	11	14	6	4	0	2	3	5	11	11	7	14	8	16	20	12	12	11	11	12	2	7	13	2	7	5
ENST00000490997	10	2	2	5	13	4	4	7	7	2	8	2	4	8	11	6	13	11	3	10	6	2	6	0	1	0	0	6	8	8	8	13	9	6	10	16	10	8	6	4	6	11	6	4	8
ENST00000484859	8	8	6	10	6	8	4	8	6	8	6	2	14	8	4	3	12	11	2	8	6	4	3	1	3	0	2	4	6	2	11	10	20	3	8	5	4	10	1	12	1	20	7	2	10
ENST00000410691	2	9	3	12	11	1	1	4	5	13	6	4	2	2	2	7	7	9	7	0	2	0	1	4	0	0	0	3	8	3	4	10	10	4	11	7	5	5	13	8	15	5	3	5	4
ENST00000496488	2	8	2	0	5	5	4	2	4	10	6	9	7	12	2	12	3	11	6	6	5	4	0	4	3	0	0	6	1	2	9	14	5	4	14	6	6	10	8	7	9	7	6	6	2
ENST00000491962	11	19	7	26	8	20	15	10	20	12	14	18	15	22	8	8	18	10	14	9	20	12	2	3	8	2	4	12	20	11	20	30	21	14	24	26	9	27	16	15	18	8	19	9	26
ENST00000466557	14	4	13	10	7	7	13	8	9	7	14	9	15	2	1	15	11	14	1	9	9	11	0	1	0	4	6	8	9	5	12	18	8	9	13	4	9	12	17	15	8	7	2	7	8
ENST00000424429	15	27	12	20	16	22	27	12	21	30	21	19	54	20	34	33	36	24	26	21	24	4	6	4	4	6	12	15	28	32	26	15	38	31	30	34	28	19	32	4	21	22	28	14	30
ENST00000450734	15	27	12	20	17	23	27	12	21	30	22	21	54	20	36	32	36	25	26	24	25	4	6	4	3	6	12	15	28	32	26	14	37	31	29	33	28	20	32	4	20	22	28	14	30
ENST00000442116	14	33	22	32	13	32	32	20	22	39	16	14	27	26	20	17	39	30	37	25	30	12	22	3	8	12	6	33	35	40	28	25	62	24	66	29	34	32	20	31	22	34	40	4	40
ENST00000448958	1	5	4	12	5	14	10	5	4	10	3	4	12	10	6	6	6	4	0	4	3	2	5	0	2	6	4	7	12	5	10	7	14	2	9	17	7	12	5	8	12	8	5	2	5
ENST00000335577	3	2	0	4	3	2	3	4	0	0	0	0	0	4	0	2	0	0	2	3	0	0	0	2	2	0	0	0	0	0	2	4	8	0	2	4	0	4	2	2	0	2	0	4	0
ENST00000424587	0	9	2	2	4	2	0	1	5	4	4	4	2	2	4	2	2	0	4	8	0	0	0	0	0	0	2	0	1	6	8	8	8	3	0	8	2	8	1	2	3	0	4	0	0
ENST00000426316	2	0	2	2	0	4	4	1	2	2	0	0	4	4	0	0	2	1	0	2	0	0	0	0	2	4	0	0	3	1	4	3	3	3	2	4	0	2	2	6	2	2	3	0	4
ENST00000423728	6	3	8	7	7	11	9	10	8	9	11	12	10	12	5	10	15	21	11	17	13	10	5	0	2	4	0	13	12	9	8	15	20	21	14	12	6	11	10	13	18	13	8	11	11
ENST00000432964	6	3	8	7	7	11	9	10	8	9	11	12	10	12	5	10	15	21	11	17	13	10	5	0	2	4	0	13	12	9	8	15	20	21	14	12	6	11	10	13	18	13	8	11	11
ENST00000440038	27	21	28	35	28	21	13	20	12	15	54	27	25	30	16	26	31	25	20	34	17	12	11	6	12	10	4	20	31	33	22	32	39	25	30	34	32	21	22	20	21	15	19	14	19
ENST00000419160	17	15	17	22	10	11	10	14	2	10	27	14	17	12	19	16	11	13	7	14	8	10	6	5	9	7	4	12	11	15	10	20	21	13	22	6	17	14	15	12	12	7	8	6	5
ENST00000534867	12	18	14	30	5	16	13	9	10	18	13	18	29	19	30	18	15	20	21	11	8	9	1	1	7	4	5	22	11	18	17	26	26	15	18	6	14	21	32	16	16	17	19	4	12
ENST00000456623	12	19	14	31	6	16	13	10	10	19	13	19	29	20	30	16	16	21	21	12	8	9	2	2	7	4	5	23	14	18	17	26	26	15	18	6	14	20	32	16	14	18	18	4	13
ENST00000425496	12	19	12	33	7	16	17	12	13	20	14	21	30	22	29	16	17	22	21	13	8	9	3	3	8	4	5	28	16	17	17	27	28	14	17	8	14	24	34	16	14	17	18	4	14
ENST00000514436	15	39	25	37	26	18	22	20	43	16	30	30	39	22	19	20	31	14	22	24	8	9	15	7	9	8	10	33	30	21	44	36	23	19	33	24	15	38	32	18	18	19	19	15	26
ENST00000431812	18	38	27	23	18	29	21	19	38	23	29	25	38	25	28	32	28	28	30	19	19	9	8	3	7	7	0	23	33	18	24	22	35	15	40	27	19	33	30	18	20	25	26	8	30
ENST00000432723	15	20	13	16	12	16	12	11	15	17	14	12	27	11	22	12	14	20	10	10	8	0	10	0	4	5	2	15	22	8	19	16	25	9	24	9	12	21	19	18	19	27	11	10	17
ENST00000445840	8	24	18	3	15	10	6	14	8	14	13	10	14	10	11	15	12	21	13	15	10	4	8	0	4	4	4	11	24	10	14	17	18	4	17	8	13	22	17	18	20	23	11	0	9
ENST00000455207	8	24	18	3	14	10	6	14	8	14	13	10	14	10	11	15	12	21	13	15	10	4	8	0	4	4	5	11	24	10	14	17	18	4	17	8	13	22	17	18	20	24	11	0	9
ENST00000455464	8	24	18	3	14	10	6	14	8	14	13	10	14	11	11	15	12	21	13	15	10	4	8	0	4	4	5	11	24	10	14	17	18	4	17	8	13	22	18	18	20	23	11	0	9
ENST00000426406	4	7	1	0	0	3	0	6	3	9	6	0	0	2	0	3	2	2	0	2	9	0	3	2	2	2	2	3	2	10	4	2	5	1	4	6	4	2	7	0	1	1	2	4	6
ENST00000437905	2	3	0	4	3	0	2	4	6	3	10	3	0	2	4	2	0	6	4	4	5	3	0	6	8	0	0	2	11	1	2	8	3	2	7	4	2	4	11	3	2	0	5	0	1
ENST00000440163	18	15	16	9	9	19	22	7	20	12	16	8	25	10	11	0	6	7	4	5	10	8	4	0	0	3	2	4	9	13	10	9	17	16	6	20	13	17	14	10	4	6	13	12	11
ENST00000453935	53	46	40	73	44	76	52	26	100	44	138	79	137	81	74	62	44	47	77	31	21	32	21	7	8	11	17	51	49	58	62	48	53	47	40	38	75	41	44	107	79	26	35	81	28
ENST00000540477	28	36	32	45	31	33	36	35	32	40	72	38	56	51	34	35	47	29	55	13	31	26	22	11	16	13	7	38	40	27	27	21	45	32	27	27	36	37	34	58	37	18	26	27	10
ENST00000431321	25	27	25	28	32	12	32	30	33	24	59	41	45	32	20	17	33	29	45	11	32	20	17	5	19	6	2	32	47	25	27	25	42	27	19	26	26	33	35	33	22	13	26	15	17
ENST00000441866	2	6	4	4	4	8	3	7	8	5	7	2	7	4	3	1	7	0	5	8	3	5	3	4	3	6	4	6	5	0	10	4	7	4	3	8	6	2	7	8	5	6	0	0	6
ENST00000412666	6	23	20	12	6	6	18	8	16	2	12	2	20	4	13	4	18	6	14	4	10	6	4	0	10	5	6	12	16	8	14	12	16	10	14	10	2	10	5	15	7	4	0	0	8
ENST00000450983	6	23	20	12	6	6	18	8	16	2	11	2	20	4	13	4	18	6	14	4	10	6	4	0	10	5	6	12	16	8	14	12	16	10	14	10	2	10	5	15	7	4	0	0	8
ENST00000458203	8	18	13	14	9	12	2	10	17	8	14	13	13	16	4	14	16	6	2	4	6	0	16	2	2	4	2	10	16	4	6	9	9	7	6	12	4	3	12	8	6	12	6	4	4
ENST00000423796	6	12	14	24	14	23	16	14	26	10	18	16	28	6	32	2	14	14	16	17	16	6	3	4	6	8	4	6	23	26	17	20	25	10	24	10	12	11	6	30	28	19	14	8	2
ENST00000450696	6	13	14	24	14	22	16	14	27	10	18	16	28	6	33	2	14	13	17	17	16	6	3	4	6	8	4	6	23	26	16	20	24	10	24	10	13	11	6	30	28	19	14	8	2
ENST00000417636	8	10	11	8	7	10	15	12	12	15	17	11	18	5	11	0	7	13	11	9	16	3	5	1	6	4	0	4	20	4	10	8	11	7	15	7	10	5	3	9	11	10	18	3	10
ENST00000440196	18	23	18	26	10	8	34	12	9	17	19	10	24	14	6	6	14	15	4	13	17	10	11	3	4	4	5	21	19	26	14	26	26	12	23	27	11	22	11	20	24	18	28	0	14
ENST00000357876	18	23	18	26	10	8	34	12	9	17	19	10	24	14	6	6	14	15	3	13	17	10	11	3	4	4	5	21	19	26	14	26	26	12	23	27	11	22	11	20	23	18	28	0	14
ENST00000416931	21	51	27	28	18	93	19	152	111	29	39	24	76	37	51	13	23	35	59	41	49	25	9	17	17	45	10	36	37	22	45	52	48	19	31	20	34	46	35	29	63	64	14	29	20
ENST00000457540	30	106	37	36	29	148	31	250	182	52	82	38	132	55	69	28	48	62	105	66	61	25	20	38	31	75	27	56	72	39	81	86	72	32	56	38	72	84	50	42	113	101	24	60	38
ENST00000452176	32	126	43	43	37	182	38	291	209	53	91	46	159	63	76	28	62	74	117	81	68	29	24	38	37	84	29	65	81	45	97	100	85	36	73	43	79	93	59	45	126	123	27	68	47
ENST00000414273	40	161	38	48	45	177	44	273	259	62	145	62	162	59	94	28	89	60	125	73	62	22	32	37	36	86	38	78	89	75	152	90	93	51	86	61	101	102	71	56	156	104	44	106	53
ENST00000427426	35	191	68	47	53	176	33	294	321	99	144	95	231	76	146	29	77	89	129	124	69	33	64	46	57	118	39	103	99	114	179	81	128	60	118	55	130	117	114	90	132	114	67	104	69
ENST00000467115	40	184	80	40	61	186	37	366	344	81	138	91	223	78	127	39	65	109	120	135	80	40	59	50	62	121	43	99	110	108	140	82	147	51	118	44	130	149	112	94	155	134	71	81	63
ENST00000514057	40	176	84	44	57	205	37	367	327	78	133	87	215	78	120	41	65	114	109	140	79	46	51	46	58	106	35	89	103	104	133	79	140	57	108	37	127	157	100	94	170	133	70	77	58
ENST00000416718	28	141	70	49	56	235	37	424	391	69	163	89	206	76	115	40	64	107	83	126	100	47	38	39	48	118	34	89	128	109	155	119	157	67	99	41	119	179	78	90	204	135	64	71	67
ENST00000438434	2	3	4	1	6	2	4	8	6	8	2	4	4	0	7	2	0	1	0	9	0	2	2	1	1	2	0	3	2	4	2	8	8	4	4	4	5	3	7	6	2	4	4	0	0
ENST00000332831	0	1	2	3	0	8	6	3	5	2	2	2	7	0	7	2	2	2	2	2	4	4	4	2	4	1	0	2	2	2	1	6	0	0	5	4	4	11	0	3	0	4	3	2	2
ENST00000441245	10	12	4	18	13	22	20	11	4	7	7	6	17	12	10	14	8	19	8	12	9	2	4	2	5	7	3	15	21	6	5	15	26	6	32	13	4	10	16	22	15	13	11	4	10
ENST00000419394	11	12	3	18	12	23	22	11	4	8	7	6	16	13	10	14	8	18	8	12	10	2	4	2	5	7	3	15	20	7	6	16	26	6	31	13	4	8	16	24	15	13	11	3	10
ENST00000414688	11	12	3	18	12	23	23	11	4	8	7	6	16	13	10	14	8	18	8	12	10	2	4	2	5	7	3	15	20	7	6	16	26	6	31	13	4	8	16	24	15	13	11	3	11
ENST00000440200	11	12	3	18	12	23	23	11	4	8	7	6	16	13	10	14	8	18	8	12	10	2	4	2	5	7	3	15	20	7	6	16	26	6	31	13	4	8	16	24	15	13	11	3	11
ENST00000448605	11	12	3	18	12	23	23	11	4	8	7	6	16	13	10	14	8	18	8	12	10	2	4	2	5	7	3	15	20	7	6	16	26	6	31	13	4	8	16	24	15	13	11	3	11
ENST00000440782	15	15	5	20	20	25	31	10	8	9	12	12	21	34	16	24	2	26	18	16	17	2	7	2	5	7	1	12	35	16	4	12	26	14	29	16	14	15	11	23	18	19	14	4	19
ENST00000447954	19	28	17	33	17	21	9	17	34	20	35	40	28	16	32	24	24	20	31	23	13	10	7	5	7	8	2	13	31	37	24	33	24	16	24	28	20	24	18	21	34	42	15	22	14
ENST00000382784	24	25	23	32	31	34	16	15	47	33	44	30	46	24	39	27	23	23	19	20	13	13	5	2	9	4	12	29	33	19	25	36	50	27	28	25	25	23	23	22	22	19	18	17	21
ENST00000506640	18	24	21	31	29	34	18	16	42	30	30	24	40	18	36	23	22	22	14	19	15	11	3	2	9	6	12	26	36	19	19	33	47	25	26	19	19	24	22	19	18	19	16	16	21
ENST00000416385	8	2	3	14	5	16	0	2	12	6	9	8	10	8	5	6	10	12	9	8	9	7	8	0	5	5	4	2	7	8	6	5	10	4	8	8	6	4	6	19	2	6	17	0	5
ENST00000411249	5	5	12	10	4	4	2	7	8	6	9	5	6	8	6	4	6	9	13	6	5	3	3	0	0	2	0	1	11	7	8	6	7	4	5	3	9	8	4	10	6	13	4	4	5
ENST00000422528	5	1	3	8	2	3	4	5	10	7	8	4	8	4	9	3	9	9	3	4	10	2	2	0	0	2	0	4	7	3	2	5	5	12	8	5	12	6	6	5	6	2	5	8	7
ENST00000417659	14	15	5	17	12	13	10	10	15	11	10	7	5	4	12	7	15	14	6	8	10	9	3	1	1	5	1	25	12	8	8	23	18	12	13	13	11	9	7	6	2	8	2	10	7
ENST00000457084	4	10	6	19	24	18	8	6	16	9	14	14	25	15	25	14	15	8	1	5	12	9	3	1	2	4	2	8	8	10	8	17	9	8	9	12	12	17	4	22	7	12	8	8	8
ENST00000589899	4	9	6	20	23	20	8	7	16	8	15	15	25	15	25	14	14	8	2	3	10	8	4	1	1	4	2	7	8	10	12	16	9	8	8	12	10	17	4	22	6	12	8	8	8
ENST00000429505	4	8	6	20	21	23	10	7	15	8	16	14	26	16	26	13	14	8	2	2	9	8	5	0	1	4	2	7	8	10	15	15	10	8	9	15	9	15	3	21	6	14	8	9	7
ENST00000428504	4	3	8	5	7	17	4	4	7	7	5	14	11	22	9	5	1	2	2	10	5	2	5	0	3	3	0	4	6	4	12	5	10	14	10	21	1	6	0	7	3	16	3	7	7
ENST00000434264	3	7	8	18	14	9	2	6	7	13	6	9	11	3	14	6	2	2	6	9	0	5	0	0	3	3	0	4	6	4	12	15	12	7	8	11	6	5	17	10	0	7	13	0	4
ENST00000585745	4	1	5	0	0	0	8	4	0	6	4	0	7	6	8	2	6	2	2	6	11	0	2	0	2	0	0	2	3	0	2	3	6	2	8	8	6	4	6	4	2	0	0	0	0
ENST00000585768	4	1	5	0	0	0	8	4	0	6	4	0	7	6	8	2	6	2	2	6	11	0	2	0	2	0	0	2	3	0	2	3	6	2	8	8	6	4	6	4	2	0	0	0	0
ENST00000585826	4	1	5	0	0	0	8	4	0	6	4	0	7	6	8	2	6	2	2	6	11	0	2	0	2	0	0	2	3	0	2	3	6	2	8	8	6	4	6	4	2	0	0	0	0
ENST00000586928	4	1	5	0	0	0	8	4	0	6	4	0	7	6	8	2	6	2	2	6	11	0	2	0	2	0	0	2	3	0	2	3	6	2	8	8	6	4	6	4	2	0	0	0	0
ENST00000587530	4	1	5	0	0	0	8	4	0	6	4	0	7	6	8	2	6	2	2	6	11	0	2	0	2	0	0	2	3	0	2	3	6	2	8	8	6	4	6	4	2	0	0	0	0
ENST00000588951	4	1	5	0	0	0	8	4	0	6	4	0	7	6	8	2	6	2	2	6	11	0	2	0	2	0	0	2	3	0	2	3	6	2	8	8	6	4	6	4	2	0	0	0	0
ENST00000589531	4	1	5	0	0	0	8	4	0	6	4	0	7	6	8	2	6	2	2	6	11	0	2	0	2	0	0	2	3	0	2	3	6	2	8	8	6	4	6	4	2	0	0	0	0
ENST00000590848	4	1	5	0	0	0	8	4	0	6	4	0	7	6	8	2	6	2	2	6	11	0	2	0	2	0	0	2	3	0	2	3	6	2	8	8	6	4	6	4	2	0	0	0	0
ENST00000591440	4	1	5	0	0	0	8	4	0	6	4	0	7	6	8	2	6	2	2	6	11	0	2	0	2	0	0	2	3	0	2	3	6	2	8	8	6	4	6	4	2	0	0	0	0
ENST00000592547	4	1	5	0	0	0	8	4	0	6	4	0	7	6	8	2	6	2	2	6	11	0	2	0	2	0	0	2	3	0	2	3	6	2	8	8	6	4	6	4	2	0	0	0	0
ENST00000593022	4	1	5	0	0	0	8	4	0	6	4	0	7	6	8	2	6	2	2	6	11	0	2	0	2	0	0	2	3	0	2	3	6	2	8	8	6	4	6	4	2	0	0	0	0
ENST00000586288	4	1	5	0	0	0	8	4	0	6	4	0	6	6	8	2	6	2	2	6	11	0	2	0	2	0	0	2	4	0	2	3	6	2	8	8	6	4	6	4	2	1	0	0	0
ENST00000591702	4	2	4	0	6	2	6	1	4	4	2	2	0	1	6	5	4	0	2	6	2	8	0	0	2	3	0	2	8	0	3	4	4	6	4	4	4	6	0	4	0	6	2	0	2
ENST00000358533	5	2	4	0	6	2	7	2	4	4	2	2	0	1	6	5	4	0	2	6	2	8	0	0	2	3	0	3	8	0	3	4	3	6	3	4	4	6	0	3	0	7	2	0	2
ENST00000587126	0	4	4	9	13	4	2	6	5	7	2	6	3	8	2	3	7	2	4	13	6	4	4	0	0	3	0	3	6	0	4	13	7	8	4	2	2	7	4	4	2	4	2	2	6
ENST00000443772	0	4	4	9	12	3	2	6	5	7	2	6	3	8	2	4	7	2	4	13	6	3	4	0	0	3	0	3	6	0	4	13	7	8	3	1	2	7	4	4	2	4	2	2	6
ENST00000412115	0	4	5	8	13	3	1	6	4	6	3	8	4	9	3	4	9	3	4	16	6	3	4	0	1	2	0	3	10	0	4	12	8	6	3	0	2	7	5	5	0	4	1	2	6
ENST00000447500	6	6	2	2	3	8	10	5	6	5	12	7	14	7	3	2	4	6	8	12	7	17	2	2	10	2	5	5	7	2	5	14	12	3	6	8	8	14	10	13	6	16	4	0	6
ENST00000590817	6	6	2	2	3	8	10	5	6	5	12	7	14	7	3	2	4	6	8	12	7	17	2	2	10	2	5	5	7	2	5	14	12	3	6	8	8	14	10	13	6	16	4	0	6
ENST00000326734	11	2	12	20	8	14	12	7	13	8	12	18	8	3	21	10	4	8	3	14	11	10	3	0	3	2	2	9	14	5	8	22	12	8	12	18	12	12	4	10	12	10	12	2	4
ENST00000435300	16	12	15	36	27	19	21	24	20	8	35	26	23	10	37	21	21	13	6	15	12	17	6	0	8	9	2	18	36	12	10	28	22	11	17	30	24	15	12	18	24	21	25	2	8
ENST00000445118	0	4	5	1	13	2	2	1	4	4	5	1	3	2	10	0	0	3	2	0	0	4	0	0	2	0	1	1	5	2	0	4	0	2	2	3	1	1	0	0	0	0	0	1	0
ENST00000441765	0	4	6	1	13	2	2	1	4	4	4	1	3	2	9	0	0	2	2	0	0	3	0	0	2	0	1	1	3	2	0	4	0	2	2	3	1	1	0	0	0	0	0	0	0
ENST00000449005	0	4	6	1	13	2	2	1	4	4	4	1	3	2	8	0	0	2	2	0	0	3	0	0	2	0	1	1	3	2	0	4	0	2	2	4	1	1	0	0	0	0	0	0	0
ENST00000416570	0	4	6	1	13	2	2	1	4	3	3	2	3	2	8	0	0	2	2	0	0	3	0	0	2	0	1	1	3	2	0	4	0	2	2	4	1	1	0	0	0	0	0	0	0
ENST00000448975	0	4	6	1	13	2	2	1	4	3	3	2	3	2	8	0	0	2	2	0	0	3	0	0	2	0	1	1	3	2	0	4	0	2	2	4	1	1	0	0	0	0	0	0	0
ENST00000536430	2	4	8	0	6	4	0	4	2	4	3	6	5	1	3	3	0	0	1	4	1	3	1	0	4	0	0	5	5	2	0	5	2	4	5	3	4	2	2	0	0	0	4	1	1
ENST00000473798	2	4	7	0	5	4	0	6	2	4	3	6	6	1	5	3	0	0	0	5	1	4	1	0	4	0	0	5	5	2	0	6	2	4	5	3	4	2	3	1	0	0	4	2	1
ENST00000415295	4	13	6	12	12	15	18	6	5	10	18	12	9	10	9	8	6	5	10	3	6	10	1	4	3	2	0	6	8	9	7	19	14	17	8	24	7	12	14	15	9	15	5	0	2
ENST00000425657	8	13	6	22	11	16	13	16	10	7	25	10	24	12	8	29	19	4	5	8	15	15	12	0	4	6	0	12	15	14	16	18	24	11	9	10	10	12	17	16	12	14	14	0	8
ENST00000432963	6	3	2	8	6	4	2	4	10	1	6	2	4	10	2	4	1	0	0	5	1	2	0	0	2	4	3	2	6	2	4	4	10	7	0	6	2	4	4	15	2	4	6	1	2
ENST00000415481	20	8	4	17	11	27	19	11	31	13	18	13	20	16	12	14	19	9	8	14	9	4	4	1	5	0	0	12	24	6	5	16	29	12	15	28	14	13	11	13	7	12	2	6	8
ENST00000427857	6	4	11	6	11	5	10	10	6	4	6	2	4	3	10	4	4	3	7	12	9	2	0	2	3	4	0	4	14	2	4	8	11	8	7	11	9	7	6	13	8	6	6	2	2
ENST00000446136	6	4	11	6	12	6	10	10	6	4	6	3	3	4	10	4	4	4	8	13	8	2	0	2	2	5	0	4	15	0	5	8	13	8	8	11	9	9	6	15	8	6	6	2	2
ENST00000448179	0	4	4	12	3	6	15	14	10	3	19	6	17	7	9	0	7	5	3	11	4	9	0	1	1	0	0	8	15	1	4	7	9	2	7	21	3	7	5	14	6	14	3	0	6
ENST00000398216	9	24	26	37	24	17	15	22	11	18	22	17	37	26	31	20	13	11	5	12	4	6	2	6	7	6	5	26	34	18	13	20	15	18	29	34	37	28	27	22	22	31	14	8	24
ENST00000432961	16	14	6	24	11	20	17	12	23	9	10	22	42	23	21	14	10	8	16	8	7	2	2	1	2	1	2	20	16	4	14	9	19	10	24	19	20	23	22	32	14	3	9	14	7
ENST00000417705	10	21	11	24	22	18	11	6	22	12	15	23	35	24	23	19	10	8	5	12	9	7	0	2	2	3	4	16	24	2	16	8	17	14	16	24	13	26	20	41	2	4	10	8	4
ENST00000420190	0	2	0	0	1	0	1	3	0	0	2	2	1	2	0	0	0	0	0	1	3	0	0	0	0	0	0	0	3	0	0	0	1	0	1	0	0	2	2	0	3	2	0	0	0
ENST00000437963	0	0	0	0	0	0	0	2	0	0	2	2	0	2	0	0	0	0	0	1	1	0	0	0	0	0	0	0	2	0	0	0	0	0	0	0	0	2	1	0	2	1	0	0	0
ENST00000342066	0	3	0	0	0	1	0	4	0	0	8	2	0	6	1	0	0	0	1	5	2	1	0	0	1	0	0	0	1	2	0	0	2	0	0	1	2	2	0	3	0	0	0	0	0
ENST00000341065	11	24	13	49	30	35	38	19	26	10	28	27	36	15	43	32	29	10	16	21	8	7	6	0	8	10	3	41	39	14	24	6	36	17	38	35	28	24	22	32	20	29	30	10	8
ENST00000455979	2	14	9	4	6	17	32	10	10	6	16	11	13	12	13	9	15	0	4	6	16	4	0	4	0	3	1	12	16	8	5	8	3	4	8	22	20	9	8	21	5	6	0	5	4
ENST00000478729	0	9	4	3	4	15	21	4	6	4	10	4	8	5	7	4	5	1	4	2	16	2	1	2	1	2	0	6	6	3	2	2	2	3	10	10	11	9	6	12	5	9	0	3	0
ENST00000474461	0	4	0	2	2	2	7	2	4	1	2	2	4	2	2	0	2	1	1	1	3	0	1	0	1	2	0	2	0	1	0	0	0	1	2	2	1	6	0	6	4	6	2	0	0
ENST00000466827	0	0	0	2	2	0	0	0	4	0	2	2	2	0	0	0	0	0	0	0	1	0	0	0	0	2	0	2	0	0	0	0	0	0	0	4	0	2	4	4	4	4	2	0	0
ENST00000464948	0	0	0	2	2	0	0	0	4	0	2	2	2	0	0	0	0	0	0	0	1	0	0	0	0	2	0	2	0	0	0	0	0	0	0	4	0	2	4	4	3	4	2	0	0
ENST00000496938	16	27	21	40	16	33	27	22	26	17	25	30	44	28	32	8	29	13	10	22	16	13	4	1	7	4	8	23	17	12	12	27	33	19	18	23	19	14	19	40	18	36	14	9	10
ENST00000483767	16	27	36	31	30	30	27	39	32	22	33	18	51	27	37	12	30	23	18	31	14	15	3	4	14	3	9	38	19	12	28	43	25	17	33	25	29	28	15	40	20	15	16	14	15
ENST00000477976	4	17	8	17	5	11	5	11	5	11	19	9	13	12	11	8	3	3	6	9	4	8	2	3	1	4	7	8	16	0	3	12	14	12	12	8	9	8	8	14	2	11	8	1	6
ENST00000469563	0	6	2	2	4	0	0	2	2	4	8	3	4	8	4	6	0	1	4	0	5	1	0	0	1	0	2	6	10	0	2	8	2	7	6	4	2	2	4	8	4	4	4	2	4
ENST00000327044	0	6	2	2	4	0	0	2	2	4	8	3	4	7	4	6	0	1	4	0	5	0	0	0	1	0	2	6	10	0	2	8	2	7	6	4	2	2	4	8	4	4	4	2	4
ENST00000487214	0	6	2	2	4	0	0	2	2	4	8	3	4	7	4	6	0	1	4	0	5	0	0	0	1	0	2	6	10	0	2	8	2	7	6	4	2	2	4	8	4	4	4	2	4
ENST00000338591	0	6	2	2	4	0	0	2	2	4	7	2	4	6	4	6	0	1	2	0	5	0	0	0	1	0	2	6	10	0	2	8	2	6	6	4	2	2	4	8	6	4	4	2	4
ENST00000455747	0	6	2	2	4	0	0	2	2	4	7	2	4	6	4	6	0	1	2	0	5	0	0	0	1	0	2	6	10	0	2	8	2	6	6	4	2	2	4	8	6	4	4	2	4
ENST00000463212	14	6	2	24	8	11	14	11	20	7	25	14	26	11	17	10	8	2	8	6	7	1	0	2	0	0	4	14	11	7	4	6	8	9	7	23	10	14	6	18	11	13	15	17	4
ENST00000466300	36	38	15	42	28	34	26	25	44	22	49	36	64	30	37	26	42	9	22	27	9	9	1	4	3	6	6	26	36	11	22	19	35	22	17	38	44	39	24	44	28	33	35	21	19
ENST00000481067	27	39	21	46	41	39	32	23	50	23	56	44	61	35	40	31	56	15	22	29	15	12	5	6	5	8	8	25	47	12	27	23	45	29	35	40	45	34	34	42	25	30	42	9	22
ENST00000379407	16	25	9	50	36	25	22	23	23	11	44	42	46	33	40	32	29	19	30	19	18	12	7	2	4	8	0	32	39	12	18	8	30	18	17	35	36	34	23	28	14	19	15	11	16
ENST00000379410	16	25	9	50	36	25	22	23	23	11	44	42	46	33	40	32	29	19	30	19	18	12	7	2	4	8	0	32	39	12	18	8	30	18	17	35	36	34	23	28	14	19	15	11	16
ENST00000379409	16	25	9	50	36	25	21	23	23	11	44	42	46	33	40	32	29	19	30	19	18	12	7	2	4	8	0	32	39	12	18	8	29	18	17	35	36	34	22	28	14	19	15	11	16
ENST00000480267	13	31	26	61	25	57	20	45	44	23	60	48	62	38	48	39	35	25	18	18	21	20	7	8	13	20	9	35	30	17	16	28	26	25	18	32	33	16	22	27	19	18	39	4	13
ENST00000491024	32	39	17	54	19	51	37	20	34	17	56	20	41	22	20	43	23	9	23	18	22	7	2	3	3	6	3	17	47	7	23	8	46	12	16	29	34	19	18	37	28	20	33	15	13
ENST00000479361	0	0	3	3	2	2	0	1	0	2	2	2	1	0	1	0	0	0	0	0	1	0	0	0	1	0	0	1	3	0	2	0	0	3	0	6	1	5	0	0	0	0	1	0	2
ENST00000341290	35	32	17	36	24	43	27	35	42	33	42	46	57	37	43	22	5	8	25	32	26	1	0	0	7	7	0	42	40	8	19	14	59	23	21	33	34	10	29	33	28	33	42	11	14
ENST00000433179	35	32	17	36	24	44	26	35	42	34	41	45	57	37	44	22	7	7	26	32	26	1	0	0	8	7	0	42	39	8	17	14	59	23	21	31	35	10	29	33	28	33	42	11	14
ENST00000484667	0	0	0	0	2	2	0	2	3	0	2	2	2	0	4	0	0	0	0	4	0	0	0	0	2	0	0	2	4	0	0	2	10	3	2	0	3	2	0	8	2	1	0	0	2
ENST00000481869	0	0	0	0	2	2	0	2	4	0	2	2	1	0	4	0	0	0	0	4	0	0	0	0	2	0	0	2	4	0	0	2	10	3	2	0	2	2	0	7	2	2	0	0	2
ENST00000304952	0	0	0	0	2	2	0	2	4	0	2	2	1	0	4	0	0	0	0	4	0	0	0	0	2	0	0	2	4	0	0	2	10	2	2	0	2	2	0	7	2	2	0	0	2
ENST00000428771	0	0	0	0	2	2	0	2	4	0	2	2	1	0	5	0	0	0	0	4	0	0	0	0	2	0	0	2	4	0	0	2	10	2	1	0	2	2	0	8	2	3	0	0	2
ENST00000423619	30	34	48	47	35	34	23	29	27	35	41	41	41	33	41	34	23	12	11	32	16	4	8	11	6	7	0	28	30	19	9	13	16	22	26	51	49	26	16	36	20	21	28	16	15
ENST00000379389	10	7	15	14	14	20	14	7	6	13	14	15	21	20	15	15	12	0	5	9	7	2	5	1	2	5	0	12	19	5	6	7	26	15	24	20	17	21	11	16	18	11	12	2	7
ENST00000458555	4	15	16	17	11	33	21	11	11	14	11	19	27	27	15	15	11	3	7	16	11	7	3	0	3	2	0	9	19	8	8	6	21	5	28	26	22	19	4	13	13	6	6	8	4
ENST00000379370	9	17	7	6	6	14	8	12	17	6	16	7	16	8	19	9	2	3	8	6	5	2	0	1	3	0	2	9	9	4	0	6	10	4	5	19	8	3	5	4	3	12	9	6	3
ENST00000477585	3	3	3	3	2	0	0	3	9	1	2	5	0	13	16	4	5	0	0	0	3	0	1	0	0	0	0	4	3	2	1	2	5	2	1	5	3	1	0	3	2	3	2	7	0
ENST00000469403	4	4	0	5	6	2	3	3	17	0	7	7	0	12	20	4	5	3	0	3	4	0	0	1	0	1	0	3	2	2	5	2	2	2	8	11	6	2	0	4	1	3	2	10	1
ENST00000479707	39	38	29	64	56	72	43	43	74	28	71	61	65	44	81	36	45	17	19	21	13	20	6	2	9	4	4	43	44	21	18	14	49	47	30	23	56	29	29	39	32	37	39	10	28
ENST00000466223	21	35	28	49	47	50	30	16	52	22	55	53	80	48	54	38	36	18	17	30	14	5	4	3	3	10	6	37	39	12	31	13	45	42	15	26	55	11	13	30	28	20	19	30	27
ENST00000478677	18	28	24	54	43	48	31	13	47	23	51	50	71	46	46	36	38	18	20	29	14	5	4	3	2	9	6	39	38	11	29	15	46	37	16	21	50	14	13	34	25	18	27	31	24
ENST00000492947	8	20	16	51	40	57	24	13	48	15	34	38	49	30	31	41	31	10	20	17	8	1	0	3	1	7	2	22	33	11	16	8	38	10	13	16	42	10	10	31	16	15	26	15	20
ENST00000419249	12	24	17	28	33	53	9	8	48	17	41	28	53	18	49	42	28	6	24	17	7	2	3	0	1	8	0	23	36	14	21	11	26	26	16	35	23	28	14	20	21	29	20	7	12
ENST00000461111	24	36	27	52	49	68	29	20	68	22	94	77	57	42	53	49	48	25	32	27	10	10	7	6	3	7	6	53	37	21	31	32	55	39	20	56	52	22	29	21	28	36	40	18	21
ENST00000418300	20	35	29	49	46	59	27	36	51	32	50	45	74	34	48	23	11	19	16	25	6	8	4	5	2	7	2	32	38	12	26	30	30	40	26	39	52	16	26	44	36	28	28	10	24
ENST00000427998	6	5	0	5	3	7	2	4	4	1	7	4	3	6	7	3	3	2	2	11	6	2	2	3	2	2	4	1	2	2	3	4	5	2	7	5	3	11	2	1	3	8	9	0	0
ENST00000394517	4	18	8	6	19	28	3	18	6	4	20	10	10	12	11	4	6	4	0	4	4	1	0	4	0	0	2	7	12	7	6	10	24	17	12	10	9	15	10	5	8	9	20	6	2
ENST00000442292	4	10	12	10	15	13	9	15	8	8	20	10	12	7	7	6	0	3	3	2	6	3	0	2	0	0	0	14	12	7	6	6	17	18	8	16	11	5	8	10	5	7	23	5	4
ENST00000412397	9	18	11	12	7	6	21	9	10	7	15	17	19	8	8	9	3	7	7	10	13	6	0	0	1	0	2	20	12	10	6	3	13	13	7	10	7	8	14	11	4	7	18	3	2
ENST00000456409	9	18	11	12	7	6	21	9	10	7	16	17	20	8	9	10	3	7	7	10	13	6	0	0	1	0	2	20	12	10	6	3	14	13	7	10	7	8	14	11	4	7	18	3	2
ENST00000433695	13	20	9	10	12	8	24	5	13	6	13	17	30	10	11	8	4	9	7	15	9	7	0	0	2	2	2	18	12	4	6	2	18	6	7	2	7	7	10	4	6	4	6	5	0
ENST00000451054	11	20	9	10	12	8	21	5	13	6	13	17	29	10	11	8	4	9	6	15	9	6	0	0	2	2	2	18	12	4	6	2	17	6	7	2	7	7	10	4	6	4	6	5	0
ENST00000453464	11	10	8	27	20	27	22	22	20	17	39	19	35	21	19	32	14	12	6	18	18	2	5	3	3	7	4	32	35	12	11	10	44	22	10	13	34	22	28	17	15	7	27	6	9
ENST00000464905	22	36	31	45	45	67	21	33	50	17	46	49	44	37	58	18	26	15	18	12	12	4	8	1	2	5	7	36	34	24	15	39	36	38	26	38	33	36	27	29	25	49	26	12	8
ENST00000487177	18	31	16	43	42	26	21	32	39	15	47	37	40	28	34	34	15	8	8	23	19	5	2	0	9	2	4	24	43	24	36	34	29	26	8	23	40	17	19	34	18	23	25	20	18
ENST00000465822	31	29	27	55	33	37	38	16	34	21	39	33	35	29	31	25	27	19	20	14	11	12	5	4	3	12	1	15	31	4	23	36	44	18	14	30	30	23	13	31	20	29	20	17	11
ENST00000379320	31	30	27	54	33	42	39	18	36	23	40	38	36	30	32	28	29	19	21	15	14	13	5	4	3	12	1	16	30	3	24	34	43	19	17	30	31	25	14	32	22	32	20	16	11
ENST00000473600	35	33	28	55	37	45	43	20	38	26	41	41	42	30	37	31	28	20	21	17	15	13	5	4	4	12	1	18	31	4	26	38	44	22	21	32	32	25	15	34	23	33	20	16	12
ENST00000427787	39	26	27	56	33	54	39	23	33	40	38	41	49	30	40	32	22	21	17	20	16	14	3	4	6	12	4	20	31	4	25	40	48	18	19	32	33	21	12	37	21	33	14	15	8
ENST00000442117	39	26	27	56	33	54	39	23	33	40	38	41	49	30	40	32	22	21	17	20	16	14	3	4	6	12	4	20	31	4	25	40	48	18	19	32	33	21	12	37	21	33	14	15	8
ENST00000379319	25	19	24	33	30	26	28	29	28	31	25	28	15	29	29	23	33	12	10	19	13	14	11	4	13	10	2	22	31	18	16	33	6	23	9	34	23	19	22	13	24	20	21	14	16
ENST00000379339	5	7	0	4	6	8	3	5	7	0	9	3	4	2	6	2	2	1	0	4	5	0	0	0	0	2	0	0	2	1	1	3	2	4	5	0	3	4	0	1	3	0	2	1	2
ENST00000472741	5	7	0	4	6	8	4	5	7	0	9	3	4	2	6	2	2	1	0	4	5	0	0	0	0	2	0	0	2	1	1	4	2	4	5	0	3	4	0	1	3	0	2	1	2
ENST00000467751	5	7	0	4	6	8	4	5	7	0	9	3	4	2	6	2	2	1	0	4	5	0	0	0	0	2	0	0	2	1	1	4	2	4	5	0	3	4	0	1	3	0	2	1	2
ENST00000477196	5	7	0	4	6	8	4	5	7	0	9	3	4	2	6	2	2	1	0	4	5	0	0	0	0	2	0	0	2	1	1	4	2	4	5	0	3	4	0	1	3	0	2	1	2
ENST00000480643	5	7	0	4	6	8	4	5	7	0	9	3	4	2	6	2	2	1	0	4	5	0	0	0	0	2	0	0	2	1	1	4	2	4	5	0	3	4	0	1	3	0	2	1	2
ENST00000379325	5	7	0	4	6	8	4	5	7	0	10	3	4	2	6	2	2	1	0	4	5	0	0	0	0	2	0	0	2	1	1	4	2	4	5	1	3	4	0	1	3	0	2	1	2
ENST00000434641	5	7	0	4	6	8	4	5	7	0	10	3	4	2	6	2	2	1	0	4	5	0	0	0	0	2	0	0	2	1	1	4	2	4	5	1	3	4	0	1	3	0	2	1	2
ENST00000421241	5	7	0	4	6	8	4	5	7	0	10	3	4	3	6	2	2	1	0	4	5	0	0	0	0	2	0	0	2	1	1	4	2	4	5	1	3	4	0	1	3	0	2	1	2
ENST00000482816	11	11	3	9	10	12	4	8	10	2	19	4	7	6	8	4	2	4	0	5	6	1	0	0	0	3	0	3	4	2	2	6	3	6	11	2	6	7	1	3	4	0	4	2	2
ENST00000294576	12	12	5	11	12	15	5	10	12	2	20	4	9	9	8	6	2	4	0	6	6	1	0	1	1	4	0	6	4	2	2	6	4	7	14	2	8	9	3	3	4	1	5	2	2
ENST00000437760	12	12	5	11	12	15	5	10	12	2	20	4	9	9	8	6	2	4	0	6	6	1	0	1	1	4	0	6	4	2	2	6	4	7	14	2	8	9	3	3	4	1	5	2	2
ENST00000448924	12	12	5	11	12	15	5	10	12	2	20	4	9	9	8	6	2	4	0	6	6	1	0	1	1	4	0	6	4	2	2	6	4	7	14	2	8	9	3	3	4	1	5	2	2
ENST00000462097	12	12	5	11	12	15	5	10	12	2	20	4	9	9	8	6	2	4	0	6	6	1	0	1	1	4	0	6	4	2	2	6	4	7	14	2	8	9	3	3	4	1	5	2	2
ENST00000475119	12	12	5	11	12	15	5	10	12	2	20	4	9	9	8	6	2	4	0	6	6	1	0	1	1	4	0	6	4	2	2	6	4	7	14	2	8	9	3	4	4	1	6	3	2
ENST00000416774	11	7	9	9	8	8	14	10	13	10	19	20	14	9	0	16	7	5	7	12	9	2	1	2	0	0	2	10	8	12	2	10	24	8	11	11	8	10	10	12	5	15	6	6	8
ENST00000384997	2	11	10	12	6	21	14	18	20	16	22	18	25	13	2	6	3	5	16	16	13	5	0	3	0	1	2	12	23	5	3	27	28	10	6	25	9	19	16	22	19	29	20	5	16
ENST00000384875	1	16	10	6	12	30	10	12	18	19	21	14	24	17	11	4	2	5	9	20	7	0	1	3	0	2	0	15	23	13	10	24	33	10	10	24	6	15	7	23	19	27	12	8	17
ENST00000362106	14	19	10	6	10	28	10	16	14	17	21	13	21	18	12	4	2	4	6	22	13	4	1	3	0	4	2	13	18	12	14	16	44	10	17	23	9	11	7	15	12	27	8	14	11
ENST00000506177	14	17	11	11	10	23	11	11	36	10	13	12	18	10	13	15	6	2	10	17	5	7	0	2	2	4	2	18	27	9	10	18	16	2	16	10	9	11	17	8	7	10	18	13	15
ENST00000379290	14	17	11	11	10	23	10	11	37	10	13	12	18	11	13	15	6	2	10	17	5	8	0	2	2	4	2	17	27	9	10	18	16	1	16	10	9	11	18	8	7	10	18	12	15
ENST00000379289	14	17	11	11	10	23	10	11	37	10	13	13	18	11	13	15	6	2	10	17	5	8	0	2	2	4	2	17	27	9	10	18	16	1	16	10	9	11	18	8	7	10	18	12	15
ENST00000379288	13	14	9	20	4	36	11	10	25	10	26	9	35	12	23	7	8	21	19	23	11	2	0	0	4	0	1	3	26	6	14	15	14	13	28	20	10	27	14	12	9	13	34	7	12
ENST00000460998	11	13	6	18	4	28	10	3	28	14	18	15	27	14	22	5	6	11	17	15	6	2	0	3	0	0	3	6	23	4	10	22	14	14	15	16	10	22	6	12	8	11	19	4	13
ENST00000514695	11	12	5	17	5	27	10	2	28	14	18	15	25	13	22	5	6	11	17	15	7	2	0	3	0	0	3	6	22	4	11	22	14	14	13	16	10	21	5	12	8	12	18	4	13
ENST00000379317	11	12	5	16	5	27	11	2	27	14	18	15	25	14	22	5	6	10	17	15	7	2	0	3	0	0	3	6	22	4	10	22	14	14	13	16	10	21	5	12	8	12	18	5	12
ENST00000486379	9	23	14	23	10	26	18	26	36	19	25	8	25	28	11	17	4	5	17	46	12	7	2	3	0	11	2	10	24	18	13	31	36	16	24	23	21	36	14	20	21	18	20	5	17
ENST00000486728	8	10	1	6	4	18	2	10	11	7	7	11	7	10	10	5	4	2	8	7	12	2	2	0	2	2	0	6	4	17	6	16	9	14	2	7	8	11	7	5	6	9	2	6	11
ENST00000328596	12	17	5	14	10	23	7	4	6	6	18	9	14	5	7	4	8	5	5	4	3	0	0	0	1	5	1	8	9	12	9	16	16	15	6	13	12	5	13	9	8	5	2	5	6
ENST00000379265	12	17	5	14	10	23	7	4	6	6	18	9	14	5	7	4	8	5	5	4	3	0	0	0	1	5	1	8	9	12	9	16	16	15	6	13	12	5	13	9	8	5	2	5	6
ENST00000379268	12	17	7	14	10	23	9	4	6	8	18	7	16	6	9	5	10	6	5	5	3	0	0	0	1	6	1	8	10	13	10	18	17	16	6	13	12	6	13	10	8	6	2	4	8
ENST00000453580	10	11	20	34	18	37	16	9	19	8	19	12	30	24	24	16	10	3	12	23	6	6	7	0	10	3	4	21	19	15	11	20	29	21	11	16	19	22	22	7	20	8	16	6	26
ENST00000379236	10	11	17	30	23	36	18	7	10	5	16	10	26	22	20	17	14	5	14	21	6	4	10	0	11	6	9	17	23	18	13	18	35	16	12	13	16	18	21	15	20	19	24	5	21
ENST00000497869	10	11	17	29	22	36	18	7	10	5	16	10	26	22	20	17	14	5	14	21	6	4	10	0	11	6	9	17	22	18	13	18	35	16	12	13	16	18	21	15	21	19	24	5	21
ENST00000478938	38	22	26	52	28	73	35	26	32	27	44	43	62	31	48	33	23	14	14	28	18	10	5	4	9	13	7	24	29	15	16	25	37	32	25	42	38	37	21	46	14	35	23	15	25
ENST00000494748	40	29	40	70	30	67	37	31	31	27	48	40	48	27	35	31	42	17	11	33	16	12	6	2	10	12	7	30	42	20	23	34	40	37	29	38	34	30	41	40	20	27	22	9	31
ENST00000403997	38	49	47	60	56	66	21	52	55	48	58	57	59	55	58	42	40	20	19	35	15	15	8	2	11	10	12	51	44	14	27	45	35	38	29	57	40	27	19	45	36	19	50	14	16
ENST00000379198	0	1	5	3	5	1	0	5	7	4	4	1	1	4	2	3	8	4	6	4	7	5	0	0	0	0	0	2	9	4	0	5	5	1	2	1	6	5	8	1	0	4	3	1	5
ENST00000459994	13	16	14	13	19	15	6	4	33	7	19	15	26	13	21	16	16	13	9	6	15	6	2	2	2	0	2	11	22	11	11	15	20	7	7	11	18	16	22	19	9	17	17	6	24
ENST00000545427	14	17	14	13	19	15	6	3	33	7	19	15	29	15	21	16	18	13	9	6	15	6	2	3	2	1	2	11	24	13	11	16	21	7	7	11	18	16	22	19	9	17	17	7	25
ENST00000360001	14	17	15	13	19	15	6	3	36	7	19	15	29	15	21	16	18	12	9	6	14	6	2	3	2	1	3	12	24	13	11	16	21	7	7	11	19	16	22	19	9	17	17	7	25
ENST00000263741	15	18	15	16	21	16	6	4	38	7	19	17	29	15	22	16	19	12	11	7	15	6	2	3	2	1	3	13	24	13	12	16	22	8	7	11	19	16	23	20	10	19	18	8	25
ENST00000465727	15	18	15	16	21	16	6	4	38	7	19	17	29	15	22	16	19	12	11	7	15	6	2	3	2	1	3	13	24	13	12	16	22	8	7	11	19	16	23	20	10	19	18	8	25
ENST00000478606	16	26	15	19	25	33	13	24	48	16	41	16	32	8	18	9	5	6	12	19	14	2	6	1	2	4	4	12	16	10	28	8	25	8	21	20	11	31	14	17	11	18	15	14	16
ENST00000462849	12	17	13	12	26	31	12	21	38	12	35	10	24	8	14	7	4	6	9	18	12	2	5	0	2	3	4	5	14	10	25	6	24	4	19	19	8	25	11	16	8	15	8	13	9
ENST00000468365	8	6	6	7	21	20	5	11	18	6	16	7	14	8	9	1	3	6	5	13	4	1	0	0	3	0	2	2	14	13	15	7	14	4	14	19	6	15	2	5	6	16	2	11	6
ENST00000486627	9	8	6	8	20	18	6	9	16	7	16	6	12	8	10	0	2	6	4	10	2	0	2	0	3	0	2	4	13	10	12	8	9	6	13	19	6	14	2	0	3	16	4	12	0
ENST00000330388	10	13	4	5	5	9	10	8	11	8	21	12	7	11	8	2	4	4	9	14	0	2	3	2	2	1	2	12	12	8	8	11	12	4	10	9	8	7	7	8	2	1	6	10	6
ENST00000565563	28	22	27	41	53	36	23	18	44	35	30	33	36	35	42	27	40	9	11	30	9	5	6	1	9	10	4	40	50	24	8	42	38	27	24	36	26	16	33	32	19	35	28	10	4
ENST00000467339	22	21	19	41	19	19	11	29	36	18	29	18	37	24	23	26	27	21	4	18	7	13	8	0	9	9	3	26	24	2	18	21	25	10	27	31	27	22	14	29	12	20	12	6	12
ENST00000471154	16	11	30	39	31	23	28	18	22	19	42	25	31	15	32	26	31	6	7	23	10	17	3	4	13	4	6	28	37	12	15	37	36	22	11	35	26	21	11	17	15	23	26	3	7
ENST00000339385	14	30	43	30	31	55	30	33	23	19	51	50	48	36	36	38	33	26	20	19	22	8	1	3	2	16	8	27	36	6	15	33	35	29	19	32	39	12	14	41	20	26	19	2	10
ENST00000488418	0	2	1	2	2	7	3	1	5	1	11	0	8	2	9	5	1	2	0	7	7	4	1	0	0	0	2	4	3	1	8	4	5	2	1	14	2	6	4	8	2	1	2	4	0
ENST00000360466	1	3	4	6	6	8	4	3	9	2	16	3	11	8	14	6	2	2	1	11	8	4	2	0	0	0	4	6	6	2	10	8	10	2	2	13	4	10	8	9	2	5	4	4	0
ENST00000491779	1	3	5	9	8	8	4	3	9	2	16	5	13	9	13	6	2	3	2	13	8	4	2	0	0	1	5	6	6	3	10	9	10	2	2	14	4	10	8	11	2	5	4	4	0
ENST00000466752	1	3	5	9	8	8	4	4	9	3	16	5	13	9	14	6	2	3	2	14	8	4	2	0	0	1	5	6	8	3	10	10	10	2	2	14	4	12	8	11	2	5	4	4	0
ENST00000509720	2	3	5	9	9	9	4	4	9	3	17	5	13	11	14	6	2	3	2	14	8	5	2	0	0	1	5	6	9	3	10	10	11	2	2	14	4	12	9	11	2	5	4	4	0
ENST00000400930	2	3	5	9	9	9	4	4	9	3	17	5	13	11	14	6	2	3	2	14	8	5	2	0	0	1	5	6	9	3	10	10	11	2	2	14	4	12	10	12	2	6	4	4	0
ENST00000503294	2	3	5	9	9	9	4	4	9	3	17	5	13	11	14	6	2	3	2	14	8	5	2	0	0	1	5	6	9	3	10	10	11	2	2	14	4	12	10	12	2	6	4	4	0
ENST00000422076	2	3	5	9	10	9	4	4	9	3	17	5	13	11	14	6	2	3	2	14	8	5	2	0	0	1	5	6	9	3	10	10	11	2	2	14	4	12	10	12	2	6	4	4	0
ENST00000461142	2	3	5	9	10	9	4	4	9	3	17	5	13	11	14	6	2	3	2	14	8	5	2	0	0	1	5	6	9	3	10	10	11	2	2	14	4	12	10	12	2	6	4	4	0
ENST00000435198	2	2	5	9	10	9	4	4	9	3	17	5	13	11	14	6	2	3	2	14	8	5	2	0	0	1	5	6	9	3	10	11	11	2	2	14	4	12	11	12	2	6	5	4	0
ENST00000473215	2	2	5	9	10	9	4	4	9	3	17	5	13	11	14	6	2	3	2	14	8	5	2	0	0	1	5	6	9	3	10	11	11	2	2	14	4	12	11	12	2	6	5	4	0
ENST00000450390	2	2	5	9	10	9	4	4	9	3	17	5	13	11	14	6	2	3	2	14	8	5	2	0	0	1	5	6	9	3	10	11	11	2	2	14	4	12	11	12	2	6	5	4	0
ENST00000347370	2	2	5	9	10	9	4	4	9	3	17	5	13	11	14	6	2	3	2	14	8	5	2	0	0	1	5	6	9	3	10	11	11	2	2	14	4	12	11	12	2	6	5	4	0
ENST00000477894	2	2	5	9	10	9	4	4	9	3	17	5	13	11	14	6	2	3	2	14	8	5	2	0	0	1	5	6	9	3	10	11	11	2	2	14	4	12	11	12	2	6	5	4	0
ENST00000502382	2	2	5	9	10	9	4	4	9	3	17	5	13	11	14	6	2	3	2	14	8	5	2	0	0	1	5	6	9	3	10	11	11	2	2	14	4	12	11	12	2	6	5	4	0
ENST00000400929	2	2	5	9	10	9	4	4	9	3	17	5	13	11	14	6	2	3	2	14	8	5	2	0	0	1	5	6	9	3	10	11	12	2	2	14	4	12	11	12	2	6	5	4	0
ENST00000348298	2	2	5	11	11	9	4	4	9	3	17	5	13	11	14	6	2	3	2	15	8	5	2	0	0	1	5	6	9	4	10	11	12	2	2	14	4	12	11	12	2	6	5	4	0
ENST00000464036	2	2	5	11	11	9	4	4	9	3	17	5	13	11	14	6	2	3	2	15	8	5	2	0	0	1	5	6	9	4	10	11	12	2	2	14	4	12	11	12	2	6	5	4	0
ENST00000349431	2	2	5	12	11	9	4	4	9	3	17	6	13	11	14	6	2	3	2	15	8	5	2	0	0	1	5	6	9	4	10	11	12	2	2	13	4	12	11	13	2	6	5	4	0
ENST00000434139	3	3	6	16	15	13	7	5	11	4	18	6	14	17	16	10	2	4	3	19	8	9	2	0	0	2	6	7	13	4	11	13	15	2	3	12	5	15	11	14	2	8	7	4	0
ENST00000453732	3	3	7	16	15	13	7	5	11	4	18	6	14	17	16	10	2	4	3	19	8	9	2	0	0	2	6	7	13	4	11	13	15	2	3	12	6	15	11	14	2	8	7	4	0
ENST00000379110	29	22	20	45	34	25	11	23	25	24	41	42	50	47	37	18	34	14	22	20	19	9	8	4	5	14	3	15	28	15	22	33	43	13	14	27	35	37	23	28	18	38	22	3	14
ENST00000379116	33	22	22	37	27	38	27	26	33	24	36	42	46	40	36	32	19	14	28	10	19	6	9	1	6	8	7	18	37	20	22	45	35	16	16	44	23	29	20	31	12	29	21	6	7
ENST00000379101	33	23	22	36	27	39	29	26	33	25	37	41	46	39	37	35	19	15	28	8	20	6	9	1	6	8	7	18	37	22	22	45	35	16	15	44	22	30	19	30	12	27	21	6	7
ENST00000338555	33	23	25	35	30	40	29	24	33	26	39	38	46	39	37	37	20	17	29	8	20	6	9	1	6	7	7	21	37	23	22	47	32	16	15	44	22	33	18	35	11	29	24	7	9
ENST00000470022	15	24	18	17	27	30	32	12	8	10	24	10	23	24	24	28	10	17	10	6	7	2	6	2	1	6	3	35	40	13	10	15	25	12	10	23	20	16	10	34	12	23	30	4	10
ENST00000325425	17	27	21	21	27	29	32	21	7	13	26	10	31	26	23	29	13	17	11	9	6	4	7	2	1	6	3	37	43	9	10	15	24	13	11	25	20	19	11	34	10	23	33	5	10
ENST00000467651	17	28	20	22	27	31	33	22	7	14	26	12	34	26	23	29	15	18	11	10	8	4	7	2	2	6	3	38	46	9	10	17	26	13	11	26	20	20	11	34	12	24	33	5	10
ENST00000400928	18	29	21	25	28	30	33	23	9	15	29	11	36	26	24	29	15	18	11	10	7	4	7	2	3	6	3	38	47	9	10	18	27	14	11	28	21	20	11	35	12	24	33	6	10
ENST00000379099	12	45	16	34	26	75	27	26	36	27	40	40	42	24	26	32	9	5	10	16	21	1	5	6	7	1	2	30	31	9	22	22	28	13	14	22	14	16	20	15	26	17	20	14	20
ENST00000470659	31	36	25	41	33	39	42	10	47	26	49	35	53	33	44	27	35	9	29	21	10	9	4	2	4	8	9	31	43	15	27	18	35	27	17	35	31	29	30	59	32	29	37	12	22
ENST00000493992	22	44	17	43	45	49	20	27	56	12	41	38	43	35	31	25	27	8	6	21	14	2	0	0	8	5	3	24	26	9	18	22	40	18	23	41	18	30	21	17	9	29	16	16	7
ENST00000379037	22	45	18	43	47	50	20	27	56	12	41	38	40	35	31	26	27	7	6	21	14	2	0	0	7	5	3	24	26	8	18	22	40	19	24	40	17	32	21	17	9	29	16	16	7
ENST00000467278	14	24	28	31	31	32	19	14	29	20	22	31	25	35	27	15	25	4	4	21	6	4	0	0	4	6	1	18	20	8	5	21	27	8	26	20	13	20	14	15	6	22	8	15	9
ENST00000476572	16	28	29	27	39	47	22	22	33	21	27	41	30	34	40	24	27	17	11	19	8	9	1	2	11	9	4	27	27	13	16	34	50	24	30	32	29	28	25	37	12	22	9	18	17
ENST00000478065	0	12	4	6	0	1	2	0	3	5	4	6	4	2	2	2	5	0	0	12	0	0	0	0	0	2	2	2	12	0	0	4	2	8	4	6	6	4	7	4	4	6	3	2	0
ENST00000492936	4	9	9	12	4	14	12	10	8	4	18	16	14	18	14	2	8	0	0	10	10	7	0	2	0	6	4	8	18	0	2	7	14	8	14	12	13	12	12	11	5	0	6	4	8
ENST00000379031	2	4	0	3	5	8	1	0	2	0	1	3	3	4	4	0	0	2	1	3	10	0	0	0	4	2	0	2	2	0	0	6	2	2	4	4	1	1	0	2	0	0	0	0	2
ENST00000470520	1	4	0	3	5	7	1	0	2	0	1	1	3	4	3	0	0	2	1	2	9	0	0	0	4	2	0	2	2	0	0	6	2	2	4	3	1	2	0	1	0	0	0	0	1
ENST00000463758	0	4	0	2	5	4	1	0	1	0	0	0	1	3	2	0	0	2	1	2	5	0	0	0	5	2	0	2	1	0	0	6	1	1	2	3	0	2	0	2	0	0	0	0	0
ENST00000438966	0	4	0	2	5	4	1	0	1	0	0	0	1	2	1	0	0	2	1	2	5	0	0	0	5	2	0	2	1	0	0	7	1	0	2	5	0	2	0	2	0	0	0	0	0
ENST00000354980	0	4	0	2	5	4	1	0	1	0	0	0	1	2	1	0	0	2	1	2	5	0	0	0	5	2	0	2	1	0	0	7	1	0	2	5	0	2	0	2	0	0	0	0	0
ENST00000467712	0	4	0	2	5	4	1	0	1	0	0	0	1	2	1	0	0	2	1	2	5	0	0	0	5	2	0	2	1	0	0	7	1	0	2	5	0	2	0	2	0	0	0	0	0
ENST00000479108	0	3	0	2	5	4	1	0	1	0	0	0	1	2	1	0	0	2	1	2	5	0	0	0	5	2	0	2	1	0	0	7	1	0	2	5	0	2	0	2	0	0	0	0	0
ENST00000353662	0	3	0	2	4	4	2	0	1	0	0	0	2	2	1	0	0	3	1	2	5	0	0	0	6	2	0	2	0	0	0	7	0	0	0	5	0	2	0	2	0	0	0	0	1
ENST00000354700	0	5	0	2	5	4	4	0	0	1	1	1	3	2	0	0	0	4	1	2	5	0	0	0	6	2	0	2	0	0	0	8	0	0	0	6	1	2	0	3	0	1	0	0	2
ENST00000493657	1	7	0	4	6	5	6	0	2	2	2	3	7	3	3	0	1	4	1	2	5	0	0	0	6	2	0	5	0	1	1	9	2	0	0	7	2	3	0	5	0	4	3	0	2
ENST00000472541	11	14	10	20	12	33	26	14	6	9	16	20	38	21	20	13	16	6	1	17	11	6	0	0	7	4	5	18	17	10	10	25	21	8	12	19	22	15	1	25	12	23	20	10	8
ENST00000497304	37	44	32	65	48	59	25	25	60	41	75	45	66	44	28	39	33	26	22	30	14	15	3	4	9	15	1	39	52	16	38	54	57	30	40	46	72	28	21	61	38	38	59	23	31
ENST00000525769	42	32	43	64	56	71	20	29	48	32	69	49	57	32	46	34	38	27	26	40	23	22	3	6	3	10	1	39	49	12	37	46	48	30	41	40	58	30	24	50	33	33	34	18	31
ENST00000525164	42	32	43	63	56	71	18	29	48	32	70	49	58	32	46	34	37	27	26	40	23	22	3	6	3	10	1	39	49	12	37	46	47	30	40	40	57	30	24	50	33	33	34	18	31
ENST00000461514	40	33	43	63	55	70	18	29	47	33	71	49	58	32	45	34	38	27	26	40	23	23	3	6	3	9	1	39	49	12	37	46	47	30	41	40	57	30	24	49	33	33	34	18	31
ENST00000485710	41	33	42	63	55	69	18	29	47	34	71	49	58	31	44	32	38	26	26	40	23	22	3	6	3	9	2	39	49	12	37	45	45	30	39	40	56	31	24	48	32	35	32	17	31
ENST00000531292	30	20	33	49	34	46	12	18	23	13	39	43	35	10	36	23	33	9	11	35	13	17	0	3	2	6	2	25	24	9	17	28	21	25	26	33	26	20	21	35	23	27	19	12	17
ENST00000531020	25	12	36	51	31	36	11	13	18	14	25	41	23	11	28	18	34	13	13	30	13	21	2	2	3	5	2	24	17	11	14	22	20	28	22	30	25	15	16	29	15	22	17	11	8
ENST00000478641	24	12	36	50	31	36	11	13	18	14	28	41	23	10	25	17	35	13	13	29	13	21	2	2	3	5	2	24	16	11	15	22	21	29	21	30	25	14	15	28	15	23	17	11	9
ENST00000470030	31	11	35	37	29	33	13	13	22	18	30	42	26	14	23	18	37	8	11	29	11	20	2	2	6	6	2	22	14	8	17	20	24	22	23	26	23	12	15	28	15	26	20	9	7
ENST00000467408	33	12	33	40	23	32	14	14	22	19	29	40	26	15	15	20	36	9	7	24	9	21	4	3	7	6	2	26	12	9	16	20	23	18	22	26	19	12	16	25	12	27	24	7	4
ENST00000527383	33	12	33	40	21	31	14	14	22	19	29	40	26	15	15	20	36	9	7	23	9	20	4	3	7	6	2	26	13	9	16	20	23	17	22	26	19	12	16	25	11	27	24	7	4
ENST00000533916	32	10	31	42	22	33	16	14	21	18	27	40	28	16	16	20	34	9	7	21	9	20	4	3	7	6	2	28	13	9	16	18	23	16	21	27	21	14	16	25	10	31	23	7	4
ENST00000462432	29	17	37	35	19	36	21	12	19	22	28	31	28	28	25	40	19	18	7	13	9	20	5	1	7	9	0	26	31	19	21	20	34	8	22	24	24	31	11	39	15	37	9	8	14
ENST00000444968	26	27	25	41	32	42	18	24	22	29	42	36	30	35	31	49	30	24	13	15	8	21	7	1	5	8	2	33	43	24	36	43	40	30	15	33	30	27	23	50	25	15	20	13	10
ENST00000531377	26	22	20	38	42	38	18	31	20	26	46	32	40	35	39	46	37	16	13	17	15	17	6	1	4	11	2	31	43	22	32	42	52	35	19	39	30	26	33	41	18	19	23	12	14
ENST00000525603	22	14	21	38	26	31	29	30	19	27	44	29	48	41	21	30	25	10	10	20	15	7	2	2	11	11	5	30	32	12	13	27	33	31	14	36	33	22	24	24	7	18	32	8	14
ENST00000464957	3	3	7	8	10	6	1	7	2	5	9	1	8	11	7	4	4	3	4	6	3	2	0	0	2	4	6	7	8	1	0	6	7	6	3	8	10	5	6	11	5	1	3	5	5
ENST00000343938	3	3	6	7	10	5	1	7	2	6	9	1	7	11	6	4	4	3	3	6	3	2	0	0	2	4	6	7	8	0	0	5	7	6	3	8	10	5	6	11	5	1	2	5	5
ENST00000488011	1	2	1	4	5	0	2	3	0	5	3	0	2	3	1	1	2	2	2	2	2	1	0	0	1	2	0	3	1	0	0	0	1	1	0	3	2	1	10	5	2	2	0	2	3
ENST00000470679	4	2	0	7	4	3	8	8	2	6	10	0	7	4	3	2	0	6	2	7	4	4	0	0	1	4	0	0	3	5	1	1	5	2	2	2	7	2	15	5	4	5	6	4	5
ENST00000540437	4	2	0	7	4	3	8	8	2	6	10	0	7	4	3	2	0	6	2	7	4	4	0	0	1	4	0	0	3	5	2	1	5	2	2	2	7	2	16	5	4	6	6	4	5
ENST00000496353	4	2	0	7	4	3	8	8	2	6	10	0	7	4	3	2	0	6	2	7	4	4	0	0	1	4	0	0	3	5	2	1	5	2	2	2	7	2	16	5	4	6	6	4	5
ENST00000525285	4	2	0	7	4	3	8	8	2	6	10	0	7	4	3	2	0	6	2	7	4	4	0	0	1	4	0	0	3	5	2	1	5	2	2	2	7	2	16	5	4	6	6	4	5
ENST00000323275	4	2	0	7	4	3	8	8	2	6	10	0	8	4	3	2	0	6	2	7	4	4	0	0	2	4	0	0	3	5	2	1	5	2	2	2	8	2	16	5	4	6	6	4	5
ENST00000430786	4	2	0	7	4	3	8	8	2	6	10	0	8	4	3	3	0	6	2	7	4	4	0	0	2	4	0	0	3	5	2	1	5	2	2	2	8	2	16	5	4	6	6	4	5
ENST00000532772	4	2	0	7	4	3	8	8	2	6	10	0	8	4	3	3	0	6	2	7	4	4	0	0	2	4	0	0	3	5	2	1	5	2	2	2	8	2	16	5	4	7	6	4	5
ENST00000488042	4	2	0	7	4	3	8	8	2	6	10	0	8	4	3	3	0	6	2	7	4	4	0	0	2	4	0	0	3	5	2	1	5	2	2	2	8	2	16	5	4	7	6	4	5
ENST00000434694	4	2	0	7	4	3	8	8	2	6	10	0	8	4	3	3	0	6	2	7	4	4	0	0	2	4	0	0	3	5	2	1	5	2	2	2	8	2	16	5	4	7	6	4	5
ENST00000421495	4	2	0	8	4	3	9	8	2	6	10	0	8	4	3	3	0	6	2	7	4	4	0	0	2	4	0	0	3	5	2	1	5	2	2	2	9	2	16	5	4	7	6	4	5
ENST00000526113	4	2	0	8	4	3	9	8	2	6	10	0	8	4	3	3	0	6	2	7	4	4	0	0	2	4	0	0	3	5	2	1	5	2	2	2	9	2	16	5	4	7	6	4	5
ENST00000545578	4	2	0	8	4	3	9	8	2	6	10	0	8	4	3	3	0	6	2	7	4	4	0	0	2	4	0	0	3	5	2	1	5	2	2	2	9	2	16	5	4	7	6	4	5
ENST00000532952	4	2	0	8	4	3	9	8	2	6	10	0	8	4	3	3	0	6	2	7	4	4	0	0	2	4	0	0	3	5	2	1	5	2	2	2	9	2	17	5	4	7	6	4	5
ENST00000528879	4	2	0	8	4	3	9	8	2	6	10	0	8	5	3	3	0	6	2	7	4	4	0	0	2	4	0	0	3	5	2	1	5	2	2	2	9	2	17	5	4	7	6	4	5
ENST00000490853	4	2	0	8	4	3	9	8	2	6	10	0	8	5	3	3	0	6	2	7	4	4	0	0	2	4	0	0	3	5	2	1	5	2	2	2	9	2	17	5	4	7	6	4	5
ENST00000458452	4	2	0	8	4	3	9	8	2	6	10	0	8	5	3	3	0	6	2	7	4	4	0	0	2	4	0	0	3	5	2	1	5	2	2	2	9	2	17	5	4	7	6	4	5
ENST00000419704	4	2	0	8	4	3	9	8	2	6	10	0	8	5	3	3	0	6	2	7	4	4	0	0	2	4	0	0	3	5	2	1	5	2	2	2	9	2	17	5	4	7	6	4	5
ENST00000493534	4	2	0	8	4	3	9	8	2	6	10	0	8	5	3	3	0	6	2	7	4	4	0	0	2	4	0	0	3	5	2	1	5	2	2	2	9	2	17	5	4	7	7	4	5
ENST00000526797	4	2	0	8	4	3	9	8	2	6	10	0	8	5	3	3	0	6	2	7	4	4	0	0	2	4	0	0	3	5	2	1	5	2	2	2	9	2	17	5	4	7	7	4	5
ENST00000526904	4	2	0	8	4	3	9	8	2	6	10	0	8	5	3	3	0	6	2	7	4	4	0	0	2	4	0	0	3	5	2	1	5	2	2	2	9	2	17	5	4	7	7	4	5
ENST00000530233	4	2	0	8	4	3	9	8	2	6	10	0	8	5	3	3	0	6	2	7	4	4	0	0	2	4	0	0	3	5	2	1	5	2	2	2	9	2	17	5	4	7	7	4	5
ENST00000530031	4	2	0	8	4	3	9	8	2	6	10	0	8	5	3	3	0	6	2	7	4	4	0	0	2	4	0	0	3	5	2	1	5	2	2	2	9	2	17	5	4	7	7	4	5
ENST00000498476	4	2	0	8	4	3	9	8	2	6	10	0	8	5	3	3	0	6	2	7	4	4	0	0	2	4	0	0	3	5	2	1	5	2	2	2	9	2	17	5	4	7	7	4	5
ENST00000526332	4	2	0	8	4	3	9	8	2	6	10	0	8	5	3	3	0	6	2	7	4	4	0	0	2	4	0	0	3	5	2	1	5	2	2	2	9	2	17	5	4	7	7	4	5
ENST00000531019	4	2	0	8	4	3	9	8	2	6	10	0	8	5	3	3	0	6	2	7	4	4	0	0	2	4	0	0	3	5	2	1	5	2	2	2	9	2	17	5	4	7	7	4	5
ENST00000429572	4	2	0	8	4	3	9	8	2	6	10	0	8	5	3	3	0	6	2	7	4	4	0	0	2	4	0	0	3	5	2	1	5	2	2	2	9	2	17	7	4	7	7	4	5
ENST00000527098	4	2	0	8	4	3	9	8	2	6	10	0	8	5	3	3	0	6	2	7	4	4	0	0	2	4	0	0	3	5	2	1	5	2	2	2	9	2	17	7	4	7	7	4	5
ENST00000450926	4	2	0	9	4	3	9	8	2	6	10	0	8	5	3	3	0	6	2	7	4	4	0	0	2	4	0	0	3	5	2	1	5	2	2	2	9	2	17	7	4	7	7	4	5
ENST00000527719	4	2	0	9	4	3	9	8	2	6	10	0	8	5	3	3	0	6	2	7	4	4	0	0	2	4	0	0	3	5	2	1	5	2	2	2	9	2	17	7	4	7	7	4	5
ENST00000534345	4	2	0	9	4	3	9	8	2	6	10	0	8	5	3	3	0	6	2	7	4	4	0	0	2	4	0	0	3	5	2	1	5	2	2	2	9	2	17	7	4	7	7	4	5
ENST00000411962	4	2	0	9	4	3	9	8	2	6	10	0	8	5	3	3	0	6	2	7	4	4	0	0	2	4	0	0	3	5	2	1	5	2	2	2	9	2	17	7	4	7	7	4	5
ENST00000498173	4	2	0	9	4	3	9	8	2	6	10	0	8	5	3	3	0	6	2	8	4	4	0	0	2	4	0	0	3	5	2	1	5	2	2	2	9	2	17	8	4	8	7	4	6
ENST00000435064	4	2	0	9	4	3	9	8	2	6	10	0	8	5	3	3	0	6	2	8	4	4	0	0	2	4	0	0	3	5	2	1	5	3	2	2	9	2	17	8	4	8	8	4	6
ENST00000339381	27	28	16	46	39	62	23	27	61	50	62	58	86	56	52	35	20	12	17	39	21	4	11	7	3	9	6	37	48	10	24	13	41	45	26	47	40	38	30	32	23	20	22	13	17
ENST00000472445	0	0	0	0	0	2	0	2	2	1	0	0	2	0	2	0	0	0	0	0	1	0	0	0	0	0	0	0	1	0	0	0	2	0	0	1	2	0	0	4	2	0	0	0	0
ENST00000378891	0	0	0	0	0	2	0	2	2	0	0	0	2	0	2	0	0	0	0	0	0	0	0	0	0	0	0	0	0	0	0	0	2	0	0	0	2	0	0	4	2	0	0	0	0
ENST00000378888	0	0	0	0	0	0	0	2	2	0	0	0	2	0	2	0	0	0	0	0	0	0	0	0	0	0	0	0	0	0	0	0	2	0	0	0	2	0	0	4	2	0	0	0	0
ENST00000478517	4	4	30	24	6	22	0	0	16	8	12	10	12	12	15	11	0	0	4	4	0	7	2	0	0	0	2	2	4	2	6	6	6	7	4	0	17	11	16	17	2	4	8	2	4
ENST00000474033	4	4	30	24	6	22	0	0	16	8	12	10	12	12	15	11	0	0	4	4	0	7	2	0	0	0	2	2	4	2	6	6	6	6	4	0	17	11	16	17	2	3	7	2	4
ENST00000473097	4	4	27	21	5	22	0	0	14	8	11	10	11	12	13	10	0	0	4	4	0	6	1	0	0	0	2	2	4	2	6	6	6	6	3	0	16	9	15	14	2	2	5	2	4
ENST00000476718	2	0	15	15	2	12	0	0	9	4	7	5	3	5	3	9	0	0	4	2	0	4	0	0	0	0	2	0	2	0	2	5	4	4	2	0	7	3	13	11	2	4	2	0	2
ENST00000460473	1	3	2	5	1	6	3	2	5	0	3	3	0	5	2	3	0	0	6	3	0	2	0	0	1	1	0	2	2	0	2	2	9	2	4	2	3	4	6	2	0	4	4	0	4
ENST00000464351	1	3	2	5	1	6	3	2	5	0	3	3	0	5	2	3	0	0	6	3	0	2	0	0	1	1	0	2	2	0	2	2	9	2	4	2	3	4	6	2	0	4	4	0	4
ENST00000309212	3	10	2	8	4	18	3	3	11	4	7	6	5	2	7	1	0	5	11	6	13	4	2	2	0	1	2	6	12	6	2	2	24	2	11	13	11	16	13	19	11	12	5	2	8
ENST00000342753	4	9	2	8	4	18	3	3	11	4	7	6	5	2	7	1	0	5	11	6	13	4	2	2	0	1	2	6	12	6	2	2	24	2	11	13	10	17	13	19	11	12	5	2	8
ENST00000445648	4	9	2	8	4	18	3	3	11	4	7	6	5	2	7	1	0	5	11	6	13	4	2	2	0	1	2	6	12	6	2	2	24	2	11	13	10	17	13	19	11	12	5	2	8
ENST00000477278	14	18	20	29	15	37	24	15	11	20	31	24	25	9	23	11	5	11	20	23	8	22	8	6	2	4	2	11	33	10	13	16	11	19	11	33	15	16	20	38	21	11	16	12	15
ENST00000489799	4	0	4	12	12	10	9	8	7	10	11	7	5	9	14	8	16	1	4	0	11	2	4	2	2	2	2	8	9	1	8	1	6	9	5	10	9	6	5	26	7	4	11	2	2
ENST00000338370	4	0	4	12	12	10	9	8	7	10	11	7	5	9	13	8	16	1	4	0	11	2	4	2	2	2	2	8	9	1	8	1	6	9	5	10	9	6	5	26	7	4	11	2	2
ENST00000496905	4	0	4	12	12	10	9	8	7	10	11	7	5	9	13	8	16	2	4	1	11	2	4	2	2	2	2	8	9	1	8	1	6	9	5	10	9	6	5	26	7	4	11	2	2
ENST00000321751	4	0	4	12	12	10	9	8	7	10	11	7	5	9	13	8	16	2	4	1	11	2	4	2	2	2	2	8	9	1	8	1	6	9	5	10	10	6	5	26	7	4	11	2	2
ENST00000378853	4	0	4	12	12	10	9	8	7	10	11	7	5	9	13	8	16	2	4	1	11	2	4	2	2	2	2	8	9	1	8	1	6	9	6	10	10	6	5	27	7	4	11	2	2
ENST00000338338	6	1	8	13	17	10	12	9	10	13	11	10	6	13	16	8	16	3	4	5	12	3	4	2	3	2	3	10	11	2	9	3	13	9	8	15	13	6	6	30	6	7	13	2	6
ENST00000435351	15	32	30	48	20	25	25	24	30	39	28	26	55	37	31	20	23	15	10	19	4	20	3	3	9	11	11	18	22	17	10	18	31	24	20	51	14	18	9	24	14	9	14	4	11
ENST00000463260	36	29	25	51	34	44	25	40	17	33	40	20	46	25	43	39	37	20	11	16	17	21	7	0	9	13	4	28	32	14	14	32	28	21	22	35	35	16	26	27	18	29	24	2	18
ENST00000492998	14	21	22	33	20	24	21	15	20	14	24	16	28	36	19	19	11	10	7	32	12	15	5	1	8	1	1	22	25	26	15	17	23	8	18	18	20	11	11	22	9	22	23	0	14
ENST00000480646	13	20	21	28	19	20	18	14	18	14	19	14	23	34	17	18	10	10	8	31	11	13	6	0	6	0	0	16	24	22	13	16	21	8	15	14	17	10	10	21	6	21	21	0	12
ENST00000480479	15	17	22	27	19	20	16	14	19	16	21	14	22	33	17	17	9	11	10	29	12	12	5	0	4	1	0	16	21	19	15	15	20	9	14	15	20	13	10	25	5	21	21	1	14
ENST00000505849	14	17	19	24	19	26	13	19	16	16	20	11	30	21	18	16	10	8	13	19	10	10	4	0	4	3	0	13	15	12	10	17	10	13	8	18	14	11	10	30	0	17	15	2	13
ENST00000482365	14	17	19	26	20	27	13	21	17	16	20	11	33	18	18	18	9	7	13	16	10	10	4	0	4	4	1	13	15	11	10	16	11	13	9	18	14	12	10	34	0	18	16	2	12
ENST00000418865	20	14	21	42	38	31	14	27	17	15	32	13	39	22	17	21	17	10	20	15	6	18	3	0	8	10	10	20	32	14	10	27	23	23	12	31	33	20	14	49	3	24	22	9	9
ENST00000469113	19	14	23	44	39	32	17	34	13	14	32	13	40	23	16	19	18	8	17	16	6	19	4	0	10	10	10	23	36	12	10	33	24	28	12	36	36	24	13	42	5	25	28	10	8
ENST00000463895	2	10	8	6	5	6	0	10	15	6	9	4	8	11	2	1	4	2	0	6	4	2	0	0	0	0	1	9	6	0	2	4	3	2	2	4	2	6	2	11	4	6	6	0	2
ENST00000473872	2	10	8	6	5	6	0	10	15	6	9	4	8	11	2	1	4	2	0	6	4	2	0	0	0	0	1	9	6	0	2	4	3	2	2	4	2	6	2	11	4	6	6	0	2
ENST00000408952	2	10	8	6	5	6	0	10	15	6	9	4	8	11	2	1	4	2	0	6	4	2	0	0	0	0	1	9	6	0	2	4	3	2	2	4	2	6	2	11	4	6	6	0	2
ENST00000482621	2	10	8	6	5	6	0	10	15	6	9	4	8	11	2	1	4	2	0	6	4	2	0	0	0	0	1	9	6	0	2	4	3	2	2	4	2	6	2	11	4	6	6	0	2
ENST00000471930	2	9	8	6	5	6	0	10	14	6	8	4	8	10	2	1	5	2	0	6	4	2	0	0	0	0	0	8	6	0	2	4	3	2	2	4	2	5	1	11	4	6	6	0	1
ENST00000448629	2	8	5	5	5	7	0	9	11	6	7	4	7	10	2	1	5	2	1	5	4	2	0	0	0	0	0	6	6	1	2	3	4	2	0	5	2	4	1	10	4	6	5	0	1
ENST00000444362	2	8	5	5	5	7	0	9	11	5	7	4	7	10	2	1	5	2	1	5	4	2	0	0	0	0	0	6	6	1	2	3	4	2	0	6	2	4	1	10	4	6	5	0	1
ENST00000418833	2	8	5	5	5	7	0	9	11	5	7	4	7	10	2	1	5	2	1	5	4	2	0	0	0	0	0	6	6	1	2	3	4	2	0	6	2	4	1	10	4	6	5	0	1
ENST00000576232	2	8	5	5	5	7	0	9	11	5	7	4	7	10	2	1	4	1	1	5	4	2	0	0	0	0	1	6	6	1	2	3	4	2	0	6	2	4	0	10	4	6	5	0	0
ENST00000570344	2	8	5	5	5	7	0	9	11	5	7	4	7	10	2	1	4	1	1	5	4	2	0	0	0	0	1	6	6	1	2	3	4	2	0	6	2	4	0	10	4	6	5	0	0
ENST00000447725	2	8	5	5	5	7	0	9	11	5	7	4	7	10	2	1	4	1	1	5	4	2	0	0	0	0	1	6	6	1	1	3	4	2	0	6	2	4	0	10	4	6	5	0	0
ENST00000572242	2	5	1	3	3	5	0	4	9	4	3	2	4	8	4	1	2	0	1	2	2	1	0	0	0	0	2	1	6	2	0	1	3	3	0	6	1	3	0	6	3	4	2	0	1
ENST00000497013	1	3	0	1	2	2	0	0	7	3	2	0	1	6	4	0	2	0	1	2	0	0	0	0	0	0	2	0	7	2	0	1	2	5	0	5	1	2	0	3	2	3	1	0	1
ENST00000496007	1	0	2	1	4	7	1	2	6	4	3	0	2	3	5	4	4	1	1	3	0	0	1	0	0	2	5	1	9	4	0	3	3	7	2	6	3	6	0	8	3	1	0	1	4
ENST00000481223	1	0	2	1	4	7	1	2	6	4	3	0	2	3	5	4	4	1	1	3	0	0	1	0	0	2	5	1	9	4	0	3	3	7	2	6	3	6	0	8	3	1	0	1	4
ENST00000400809	1	0	2	1	4	7	1	2	6	4	3	0	2	3	5	4	4	1	1	3	0	0	1	0	0	2	5	1	9	4	0	3	3	7	2	6	3	6	0	9	3	1	0	1	4
ENST00000408918	1	0	2	1	4	7	1	2	6	4	3	0	2	3	6	4	4	1	1	3	0	0	1	0	0	2	5	1	9	4	0	3	3	7	2	6	3	6	0	9	3	1	0	1	4
ENST00000425598	1	0	2	1	4	7	1	2	6	5	3	0	2	3	6	4	4	1	1	3	0	0	1	0	0	2	5	1	9	4	0	4	3	7	3	7	3	6	0	10	3	1	0	1	4
ENST00000488340	1	0	2	1	4	7	1	2	6	5	3	0	2	3	6	4	4	1	1	3	0	0	1	0	0	2	5	1	9	4	0	4	3	7	3	7	3	6	0	10	3	1	0	1	4
ENST00000453521	3	2	5	3	5	11	1	4	6	8	4	0	2	5	7	6	8	3	1	4	1	0	1	0	0	2	6	1	11	4	1	4	5	8	4	9	5	8	1	12	3	1	0	2	6
ENST00000582431	8	7	16	11	7	26	2	8	9	2	14	8	13	4	8	4	18	9	9	10	6	4	0	1	1	4	11	8	7	4	4	10	15	10	14	5	16	10	11	7	0	14	6	2	1
ENST00000493287	5	5	14	8	4	20	2	9	10	2	12	6	11	3	7	4	13	8	6	8	7	4	0	0	1	2	6	6	4	1	4	8	7	5	10	6	13	6	5	6	0	14	3	2	2
ENST00000492508	2	4	8	7	3	7	2	2	5	3	5	4	4	8	2	4	0	2	2	4	4	1	0	0	0	1	1	4	2	0	0	1	6	3	5	9	0	0	0	8	0	13	2	1	6
ENST00000477686	5	6	12	12	6	6	5	6	10	8	10	8	6	14	11	9	6	6	3	6	4	2	1	0	1	6	0	7	10	0	3	5	14	2	5	12	1	2	2	11	1	11	3	0	12
ENST00000487659	5	6	12	12	7	8	5	6	11	8	11	9	6	17	12	10	8	7	3	6	5	2	1	0	1	6	0	7	12	2	4	5	14	2	6	14	1	2	3	11	2	11	4	0	12
ENST00000482352	5	6	12	12	7	8	6	7	12	9	12	9	6	17	13	10	8	7	3	6	5	3	1	0	2	6	0	7	12	2	4	5	14	2	7	14	2	2	3	11	2	12	4	0	12
ENST00000344843	6	6	13	13	7	8	7	7	12	9	17	9	7	17	13	12	8	8	4	6	5	3	1	0	2	6	0	8	12	2	4	7	15	2	7	14	2	2	3	11	2	12	4	0	12
ENST00000428932	8	14	3	16	12	13	2	6	23	6	9	17	15	9	12	7	8	5	2	6	10	1	0	2	2	2	2	3	20	10	10	13	6	11	14	12	21	15	4	12	12	16	8	5	11
ENST00000454272	7	8	3	8	4	10	3	1	18	4	4	9	14	10	9	4	2	6	0	2	11	0	0	0	2	0	2	2	19	6	1	6	5	9	5	4	5	15	4	7	5	5	5	5	4
ENST00000436362	8	7	4	7	0	11	3	1	12	4	4	8	8	8	9	5	2	6	0	2	7	0	0	0	2	0	2	4	12	6	0	6	4	9	5	5	2	14	4	6	3	8	4	5	7
ENST00000442470	8	8	8	12	0	13	6	2	14	9	5	5	10	8	10	3	4	8	2	3	7	0	0	1	2	0	2	4	10	4	0	7	6	8	4	11	2	11	8	6	6	13	4	10	10
ENST00000537107	8	8	8	12	0	12	6	2	14	9	5	5	11	8	10	3	4	8	2	3	7	0	0	1	2	0	2	4	10	4	0	7	6	7	4	11	2	10	8	6	6	13	4	10	10
ENST00000520296	8	8	9	12	0	12	6	3	14	10	4	6	8	8	11	3	4	7	2	4	8	0	0	2	2	0	2	4	7	4	0	11	6	6	4	12	2	9	12	4	6	14	3	11	10
ENST00000427211	10	14	10	17	4	15	7	3	16	13	5	6	12	10	9	3	4	7	4	7	8	0	0	2	2	0	2	8	10	6	1	14	7	7	6	19	2	7	17	6	6	16	5	12	11
ENST00000378821	9	14	17	36	16	27	13	18	21	10	16	14	39	27	31	8	8	6	13	16	12	4	4	2	0	6	4	7	21	18	12	15	40	6	7	30	11	26	27	13	8	11	18	10	13
ENST00000439191	10	4	11	27	16	20	6	3	11	13	27	13	16	14	12	8	2	5	10	10	4	2	1	1	4	2	2	13	20	8	6	4	12	15	11	22	9	4	14	12	2	10	10	5	2
ENST00000428781	12	10	3	14	4	16	7	16	5	6	15	9	6	10	5	12	2	2	2	13	3	3	2	0	0	2	4	8	19	3	0	10	9	2	4	16	5	9	5	19	4	9	10	6	7
ENST00000434150	12	10	8	8	1	16	10	13	11	8	13	14	16	8	6	2	2	8	18	7	3	4	1	0	2	1	0	10	16	5	3	10	22	6	2	12	7	10	4	14	8	8	12	6	20
ENST00000495558	6	6	21	6	6	13	8	14	8	2	9	17	20	9	6	8	0	4	6	5	5	2	2	0	0	7	0	12	29	21	10	15	19	4	8	6	5	20	26	22	4	14	22	0	10
ENST00000454562	6	2	15	4	7	5	8	8	6	2	7	10	12	9	4	7	0	2	3	5	5	2	1	0	0	5	0	9	23	12	9	8	14	8	9	6	2	12	22	14	4	7	9	0	6
ENST00000417917	6	2	15	4	6	4	8	8	7	2	7	9	12	9	4	7	0	2	3	5	5	2	1	0	0	5	0	9	22	12	9	8	14	8	7	6	2	12	21	14	4	7	9	0	6
ENST00000338660	6	2	15	4	6	4	8	8	7	2	7	9	12	9	4	6	0	2	3	5	5	2	1	0	0	5	0	9	22	12	9	8	14	8	7	6	2	12	21	14	4	7	9	0	5
ENST00000404702	6	2	15	4	6	4	8	8	7	2	7	9	12	9	4	6	0	2	3	5	5	2	1	0	0	5	0	9	22	12	9	8	14	8	7	6	2	12	21	14	4	7	9	0	5
ENST00000430109	6	3	14	4	6	4	8	8	9	2	8	8	11	8	5	6	0	2	3	5	5	2	1	0	0	5	0	9	20	12	8	8	14	8	7	6	2	12	20	14	4	7	9	0	5
ENST00000476993	6	3	13	4	5	4	7	8	10	2	6	7	10	8	6	5	0	3	3	5	6	2	1	0	0	5	1	9	20	10	8	8	14	8	5	6	1	11	17	14	5	9	8	0	5
ENST00000471398	6	4	14	4	5	4	7	7	10	2	7	6	10	8	7	5	0	3	2	5	6	2	1	0	0	5	1	9	15	10	8	7	14	8	5	6	1	12	16	13	6	9	7	0	4
ENST00000378785	10	20	9	16	8	10	18	18	25	11	14	11	11	10	20	4	6	9	4	10	7	4	3	0	5	6	0	7	17	9	5	6	5	9	7	24	8	13	10	7	5	7	3	8	11
ENST00000475091	11	22	10	18	8	11	20	20	27	11	20	12	13	10	18	4	6	9	5	10	8	5	3	1	5	6	0	6	22	10	5	6	4	14	12	23	10	13	10	6	6	12	4	8	13
ENST00000484537	20	20	25	22	8	24	21	12	31	8	28	25	27	8	27	0	10	10	11	16	12	4	4	4	2	2	0	5	33	0	8	7	12	17	16	18	14	11	11	8	8	29	22	14	14
ENST00000378741	1	8	2	3	3	2	3	6	8	2	5	3	3	5	2	1	6	4	1	0	2	3	1	0	2	0	0	0	0	0	0	3	4	5	4	9	8	7	3	1	5	2	1	0	2
ENST00000308647	1	8	2	3	3	2	3	6	8	2	5	3	3	5	2	1	6	4	1	0	2	3	1	0	2	0	0	0	0	0	0	3	4	5	4	9	8	7	3	1	5	2	1	0	2
ENST00000472194	35	46	26	50	43	55	29	46	45	32	55	27	49	39	41	13	30	16	23	24	20	13	4	4	6	11	1	29	42	2	35	31	21	25	23	39	50	26	15	13	19	32	25	12	13
ENST00000378736	26	52	27	50	57	60	44	45	55	34	57	54	74	35	50	22	25	13	14	21	19	17	2	2	10	10	8	42	52	15	32	34	44	32	22	42	53	31	22	19	32	26	28	8	12
ENST00000485748	22	15	25	56	32	51	33	42	64	21	67	47	38	28	45	12	35	17	15	24	22	15	8	7	5	9	3	37	50	7	29	51	42	29	26	33	36	33	17	26	14	28	43	5	21
ENST00000474481	28	29	37	46	49	59	30	36	47	24	62	43	36	29	37	14	31	12	16	21	16	14	5	3	7	12	2	31	43	4	19	39	36	18	21	45	46	35	19	27	11	23	30	12	20
ENST00000378756	7	12	10	2	8	8	2	4	4	10	7	5	6	7	3	1	0	2	8	3	2	6	1	4	1	2	0	0	6	4	10	3	4	7	4	6	0	1	4	7	6	7	5	0	5
ENST00000378755	7	12	9	2	8	5	2	3	4	10	7	5	5	7	3	1	0	2	7	2	2	6	1	4	0	1	0	0	5	3	8	3	4	7	4	6	0	0	4	4	6	7	4	0	5
ENST00000339113	2	2	1	4	4	2	0	0	2	3	6	1	3	4	0	0	0	0	6	2	0	5	0	0	0	2	0	0	0	0	0	0	2	3	2	4	1	0	4	4	3	4	2	0	4
ENST00000536055	2	2	1	4	4	2	0	0	2	3	6	1	3	4	0	0	0	0	6	2	0	5	0	0	0	2	0	0	0	0	0	0	2	3	2	4	1	0	4	4	3	4	2	0	4
ENST00000439513	32	45	31	47	39	53	30	31	53	22	56	33	54	37	44	42	43	20	22	17	10	6	6	2	5	16	6	26	36	19	18	37	43	31	24	39	40	19	19	35	20	28	32	17	6
ENST00000429957	33	45	32	47	41	60	34	31	62	30	62	36	62	40	50	43	38	20	13	24	11	9	5	2	4	15	6	25	43	27	23	38	35	32	29	39	45	22	24	40	12	30	36	10	12
ENST00000400830	32	46	24	38	59	39	20	27	58	31	66	59	39	22	37	28	25	32	23	45	17	9	2	0	13	9	2	29	36	16	12	27	35	21	26	22	45	34	20	38	19	36	25	11	19
ENST00000378733	13	17	8	11	21	19	15	10	34	13	18	13	21	23	23	18	2	12	4	11	6	0	2	2	2	2	4	14	19	11	14	6	21	9	10	12	24	12	14	27	19	24	20	10	11
ENST00000425828	15	22	9	13	21	19	16	13	34	14	20	16	22	26	27	18	6	14	5	12	7	0	2	4	2	2	6	15	20	11	14	6	24	11	10	12	26	12	14	30	19	25	22	10	12
ENST00000378726	29	31	34	47	19	53	35	21	42	13	50	34	43	28	36	18	28	17	22	24	13	9	8	3	1	6	4	34	38	13	20	44	46	23	18	30	32	9	26	42	18	21	39	12	15
ENST00000539195	41	41	40	45	51	49	39	41	44	34	58	45	53	43	52	39	28	28	17	29	21	28	8	7	10	14	1	42	25	34	29	29	48	28	18	56	48	39	21	33	12	40	27	5	12
ENST00000366221	5	5	0	1	7	1	4	2	3	0	6	1	5	4	6	0	0	0	0	0	2	1	0	0	1	0	0	0	0	2	4	6	2	6	6	8	2	0	6	10	2	2	1	0	4
ENST00000359060	0	9	2	3	9	2	2	5	12	2	7	7	9	4	7	0	4	1	0	2	8	2	0	2	0	1	0	7	10	6	6	7	4	9	8	17	7	1	14	16	8	4	2	2	6
ENST00000378725	0	9	2	3	9	2	2	5	12	2	7	7	9	4	7	0	4	1	0	2	8	2	0	2	0	1	0	7	10	6	6	7	4	9	8	17	7	1	14	16	8	4	2	2	6
ENST00000291386	1	12	2	4	9	4	2	5	12	2	6	7	9	4	7	2	4	1	0	3	7	2	0	2	0	1	0	7	11	6	6	7	4	6	8	15	7	3	10	16	9	4	2	2	7
ENST00000426195	15	13	12	12	5	20	15	9	23	5	14	12	16	6	7	13	3	6	5	14	11	4	3	2	3	5	3	2	6	8	6	12	5	7	5	20	4	10	4	11	6	12	2	7	11
ENST00000422725	2	2	6	6	0	17	9	6	14	4	4	9	6	6	6	2	2	8	4	2	3	4	1	0	0	0	0	8	6	10	4	7	2	2	4	4	8	13	7	4	1	12	0	6	0
ENST00000357210	6	8	5	1	1	9	3	2	3	6	9	3	2	8	5	5	3	1	3	2	1	5	3	0	2	1	3	6	10	4	2	8	2	5	6	8	5	5	0	7	2	3	4	0	5
ENST00000360522	6	8	5	1	1	9	3	2	3	6	9	3	2	8	5	5	3	1	3	2	1	5	3	0	2	1	3	6	10	4	2	8	2	5	6	8	5	5	0	7	2	3	4	0	5
ENST00000378710	6	8	5	1	1	9	3	2	3	6	9	3	2	8	5	5	3	1	3	2	1	5	3	0	2	1	3	6	10	4	2	8	2	5	6	8	5	5	0	7	2	3	4	0	5
ENST00000520777	6	8	5	1	1	9	3	2	3	6	9	3	2	8	5	5	3	1	3	2	1	5	3	0	2	1	3	6	10	4	2	8	2	5	6	8	5	5	0	7	2	3	4	0	5
ENST00000355826	6	8	5	1	1	9	3	2	3	5	9	3	2	7	5	5	3	1	3	2	1	5	3	0	2	1	3	6	9	4	2	8	2	5	6	8	5	5	0	7	2	3	4	0	5
ENST00000518681	6	5	4	1	1	9	3	2	3	5	8	3	2	6	5	4	3	1	2	2	1	5	3	0	2	1	3	6	9	4	2	8	2	5	6	8	5	4	0	7	2	3	4	0	5
ENST00000505820	6	4	4	1	1	9	3	2	3	5	8	2	2	6	5	4	3	1	2	2	1	5	3	0	2	1	3	5	9	4	2	8	2	5	6	7	5	4	0	7	2	3	3	0	4
ENST00000479659	6	4	4	1	1	9	2	2	3	5	8	2	2	6	5	3	2	1	2	2	1	5	3	0	2	1	3	5	9	4	2	8	2	4	6	7	5	4	0	6	2	3	3	0	4
ENST00000489635	6	4	3	0	1	8	2	2	1	2	7	1	1	4	4	3	2	0	1	2	1	5	2	0	2	0	2	4	8	4	2	7	1	3	6	6	5	3	0	5	2	3	2	0	3
ENST00000511502	6	4	3	0	0	8	2	2	1	2	7	1	1	3	2	3	1	0	1	2	1	5	1	0	2	0	2	4	8	4	2	7	1	3	5	6	5	3	0	5	2	3	2	0	3
ENST00000477990	6	4	3	0	0	8	2	2	1	2	7	0	1	3	2	3	1	0	1	2	1	5	1	0	2	0	2	4	8	4	2	7	1	3	5	6	5	3	0	5	2	3	2	0	3
ENST00000514363	6	4	3	0	0	8	1	2	0	2	6	0	1	3	2	3	1	0	1	2	1	5	1	0	2	0	2	4	7	4	2	7	1	3	4	6	5	3	0	5	1	3	2	0	2
ENST00000487053	3	2	1	0	0	0	0	2	0	2	3	0	0	0	2	2	0	0	0	2	0	2	0	0	2	0	1	1	4	4	2	5	1	0	4	2	2	2	0	0	0	2	2	1	1
ENST00000502470	3	2	1	0	0	0	0	2	0	2	3	0	0	0	2	2	0	0	0	2	0	2	0	0	2	0	1	1	4	4	2	5	1	0	4	2	2	2	0	0	0	2	2	1	1
ENST00000378712	3	2	1	0	0	0	0	2	0	2	3	0	0	0	2	2	0	0	0	2	0	2	0	0	2	0	1	1	4	4	2	5	1	0	4	2	2	2	0	0	0	2	2	1	1
ENST00000507082	3	2	1	0	0	0	0	2	0	2	3	0	0	0	2	2	0	0	0	2	0	2	0	0	2	0	1	0	4	4	2	5	1	0	4	2	2	2	0	0	0	2	2	1	1
ENST00000463492	2	2	1	0	0	0	0	2	0	2	3	1	0	1	2	2	0	0	0	2	0	2	0	0	2	0	0	0	4	4	2	4	1	1	4	2	1	1	0	0	0	2	2	1	1
ENST00000510793	3	6	1	1	4	1	1	2	2	2	4	3	3	3	2	2	1	0	3	4	0	1	1	0	2	0	0	4	4	3	4	5	1	2	6	2	4	1	1	0	0	4	2	2	1
ENST00000504599	3	6	1	1	8	2	1	2	2	2	5	3	3	4	2	3	2	0	4	4	0	1	1	0	2	0	0	4	3	3	4	4	2	3	6	2	3	1	1	0	0	4	2	2	1
ENST00000507229	3	6	1	1	8	2	1	2	2	2	5	3	3	4	2	4	2	0	4	4	0	1	1	0	2	0	0	4	3	3	4	4	2	3	6	2	3	1	1	0	0	5	2	2	1
ENST00000503789	12	20	14	18	37	36	30	16	22	2	14	18	22	26	30	32	22	8	14	22	14	5	8	4	3	0	2	20	27	8	18	17	12	32	16	27	31	14	14	25	7	10	8	2	8
ENST00000378708	14	22	14	20	41	37	33	19	22	2	15	19	22	28	34	34	24	10	14	23	16	5	8	4	3	0	2	23	27	12	20	19	15	35	19	28	33	15	15	26	9	11	11	2	9
ENST00000506488	14	22	14	20	41	37	33	19	22	2	15	19	22	28	34	35	24	10	14	23	16	5	8	4	3	0	2	23	28	13	20	19	15	36	19	28	34	15	15	26	10	11	11	2	10
ENST00000512004	24	46	33	42	37	53	38	26	46	30	55	36	53	31	52	31	23	8	8	25	14	32	2	2	7	7	8	42	35	25	40	26	32	26	16	40	41	25	34	44	17	26	25	13	10
ENST00000508455	25	52	36	42	28	50	35	23	53	33	51	39	55	37	53	38	36	10	12	26	14	21	2	2	2	7	8	43	32	22	51	31	28	19	12	42	49	33	35	44	21	23	35	14	17
ENST00000514234	29	59	37	49	32	52	39	25	59	36	55	45	56	43	52	40	45	12	13	26	19	19	2	2	2	7	7	51	38	25	50	34	29	22	14	47	57	34	32	45	26	24	36	15	14
ENST00000467597	22	47	42	40	28	30	27	22	58	16	36	46	34	47	39	35	51	16	25	20	21	15	3	2	2	0	2	27	31	16	33	28	24	22	23	30	53	29	23	31	24	24	37	18	22
ENST00000508148	23	48	42	45	32	32	33	24	52	18	33	50	30	44	49	36	56	17	23	25	27	13	3	2	4	0	4	29	40	16	38	33	29	28	24	37	47	37	22	36	24	29	38	17	25
ENST00000486072	24	33	35	46	35	30	35	21	31	20	32	41	27	39	38	34	44	14	22	22	27	12	3	2	4	0	6	29	41	16	31	35	32	28	24	36	40	31	18	31	19	29	31	12	19
ENST00000505370	22	31	23	54	34	38	30	22	24	20	23	30	51	29	39	23	20	11	11	21	14	3	0	2	1	3	3	18	46	11	21	28	33	25	12	22	14	25	15	29	14	19	39	3	12
ENST00000473511	23	34	22	47	32	50	25	31	32	14	32	17	60	27	45	23	18	9	11	22	8	3	0	4	2	4	1	23	40	7	15	27	27	21	12	20	24	21	19	22	13	14	32	6	16
ENST00000464570	24	36	22	44	36	54	27	34	32	15	34	19	61	28	45	24	18	12	11	24	9	3	0	4	3	5	0	21	39	6	15	26	28	23	12	22	24	22	19	22	13	15	33	7	16
ENST00000483015	30	69	17	49	49	76	32	36	36	27	42	30	66	34	61	34	19	18	12	40	13	5	2	4	4	6	2	32	38	14	13	28	31	36	17	41	53	17	16	32	8	17	33	16	29
ENST00000511910	30	56	14	41	46	73	35	32	42	26	48	23	55	32	46	31	23	17	8	42	12	3	2	4	5	6	2	35	33	16	15	21	31	28	19	40	55	15	15	44	15	19	30	15	29
ENST00000470373	31	48	13	42	43	58	34	24	34	27	38	26	40	29	35	26	20	17	7	36	11	3	2	2	4	6	2	30	32	18	11	20	33	24	20	39	42	13	9	42	12	16	27	13	28
ENST00000356026	3	3	0	3	0	1	0	0	10	0	2	4	0	2	1	0	6	0	3	1	6	1	2	0	0	1	0	7	6	4	6	2	4	1	4	2	0	5	3	2	8	5	0	7	5
ENST00000472264	4	4	0	3	0	2	0	0	10	0	2	4	0	2	2	0	6	0	3	1	6	1	2	0	0	1	0	6	6	7	5	2	5	2	4	2	0	8	2	2	8	6	0	8	6
ENST00000512731	5	4	0	4	0	2	0	0	10	0	2	4	0	2	2	0	6	0	3	1	6	1	2	0	0	1	0	6	6	7	5	2	6	2	4	2	0	8	2	2	8	6	0	8	6
ENST00000378675	5	4	0	4	0	2	0	0	10	0	2	4	0	2	2	0	6	0	3	1	6	1	2	0	0	1	0	6	6	7	5	2	6	2	4	2	0	8	2	2	8	6	0	8	6
ENST00000479814	8	4	3	6	2	11	3	2	10	0	7	8	0	3	4	0	8	1	1	2	7	1	3	1	0	1	0	6	5	6	3	6	9	3	6	2	2	12	4	3	7	8	0	13	8
ENST00000435358	8	4	3	8	2	13	7	4	7	4	10	8	3	2	7	1	8	2	1	4	5	1	2	1	0	1	2	6	7	8	4	9	10	6	4	5	8	12	4	3	8	7	0	20	10
ENST00000503792	8	4	3	8	2	13	7	4	7	4	10	8	3	2	7	1	8	2	1	4	5	1	2	1	0	1	2	6	7	8	4	9	10	6	4	5	8	12	4	3	8	7	0	20	10
ENST00000489782	10	6	3	16	4	21	12	4	8	6	12	10	15	7	9	7	7	5	1	8	5	1	3	1	0	2	4	4	9	11	7	10	8	9	6	6	8	14	4	1	6	8	2	24	8
ENST00000486400	11	4	5	23	6	30	13	5	12	10	14	8	22	12	11	8	7	5	1	10	5	1	3	1	1	2	4	7	10	12	9	11	9	12	6	7	10	18	2	4	6	10	3	25	10
ENST00000490017	12	7	5	28	10	39	17	14	20	15	24	8	31	16	11	18	5	8	1	12	4	3	3	1	2	2	4	12	13	16	10	16	11	15	11	9	15	16	5	10	10	13	9	24	13
ENST00000513088	31	36	44	55	47	30	40	31	32	35	51	27	60	35	38	20	44	11	10	20	19	14	8	0	9	11	2	27	37	18	32	37	41	24	12	48	31	23	27	55	22	24	15	6	16
ENST00000341832	8	12	18	19	8	12	16	6	15	15	16	15	19	7	21	13	10	3	7	14	2	4	1	3	0	4	0	14	14	3	9	16	10	7	8	16	13	10	14	13	1	7	10	4	6
ENST00000317673	8	11	17	17	7	11	14	6	12	15	16	12	19	7	20	13	8	2	6	11	2	4	1	3	0	4	0	12	13	2	6	12	10	7	6	15	12	10	14	12	0	6	7	4	5
ENST00000340677	8	11	17	17	7	11	14	6	12	15	16	12	19	7	20	13	8	2	6	11	2	4	1	3	0	4	0	12	13	2	6	12	10	7	6	15	12	10	14	12	0	6	7	4	5
ENST00000407249	8	11	17	17	7	11	14	6	12	15	16	12	19	7	20	13	8	2	6	11	2	4	1	3	0	4	0	12	13	2	6	12	10	7	6	15	12	10	14	12	0	6	7	4	5
ENST00000341028	13	11	13	28	8	26	5	6	17	12	18	7	13	19	12	6	13	2	7	4	6	1	1	0	4	1	2	12	1	4	3	15	11	8	7	21	5	6	10	10	4	11	8	6	6
ENST00000480991	37	34	46	62	68	55	32	26	60	27	60	87	67	34	46	36	45	16	17	19	24	16	0	3	4	13	10	44	36	16	16	43	50	34	21	39	32	28	30	28	32	35	23	10	24
ENST00000378662	5	0	4	4	5	23	4	4	4	6	6	6	9	8	5	4	7	0	8	8	4	0	0	0	3	1	0	7	2	2	0	5	8	0	11	6	5	7	0	6	2	8	3	3	1
ENST00000481276	6	2	4	5	8	27	4	4	6	6	9	8	9	10	5	5	9	0	8	8	4	0	0	0	3	2	0	8	5	2	0	5	8	0	12	6	6	8	0	8	2	8	6	4	0
ENST00000234800	7	2	6	5	8	30	5	4	6	6	10	9	9	10	5	6	9	0	9	8	4	0	0	0	3	3	0	9	5	2	0	5	8	0	12	6	6	8	0	8	2	8	6	4	0
ENST00000412810	23	45	24	63	28	78	24	32	43	14	40	22	46	30	26	14	15	15	14	14	17	4	6	1	3	8	6	19	38	26	30	36	33	10	18	44	22	36	11	33	15	36	24	15	19
ENST00000234610	23	45	25	63	28	76	24	33	42	15	41	22	46	30	26	14	15	15	14	14	17	4	6	1	3	8	6	18	38	26	30	35	33	10	18	44	22	35	11	32	15	36	24	15	19
ENST00000478901	29	32	9	73	40	55	31	32	48	24	40	38	41	32	52	17	18	19	18	17	11	12	4	2	4	13	15	27	40	17	52	38	39	27	28	40	43	36	20	34	24	38	11	21	18
ENST00000463652	30	36	7	70	41	56	30	28	50	24	41	37	41	31	51	18	18	20	18	17	13	9	2	2	5	13	15	26	37	16	49	35	40	30	28	36	44	38	16	38	24	39	12	19	17
ENST00000468397	30	32	6	67	40	50	27	30	47	25	38	29	37	20	46	21	14	21	17	16	12	8	3	2	6	8	10	21	32	14	47	34	40	26	24	28	47	35	13	35	28	36	11	20	13
ENST00000495016	31	31	6	65	41	49	28	29	47	25	36	28	36	19	46	21	14	19	17	15	11	8	3	2	6	7	10	21	31	14	50	33	40	26	21	29	46	34	13	34	29	34	12	20	13
ENST00000491311	31	31	6	65	42	49	28	29	48	26	38	28	36	20	46	20	14	19	17	16	11	8	3	2	6	7	10	20	32	14	50	33	43	25	21	29	48	34	13	34	28	34	12	20	13
ENST00000464748	36	29	7	69	42	50	25	27	48	28	38	30	34	19	46	26	13	18	17	15	12	9	5	3	6	5	10	19	32	11	50	35	44	28	17	34	53	34	12	31	27	27	12	19	11
ENST00000489300	41	29	9	68	36	47	24	23	41	26	36	40	33	22	46	26	16	20	19	14	15	6	6	3	6	5	11	19	30	9	44	33	49	30	18	37	53	35	11	36	25	27	14	18	10
ENST00000468800	34	36	32	60	40	72	36	28	64	37	49	51	83	47	37	27	24	25	18	40	11	13	8	5	7	19	4	28	54	24	34	53	32	25	32	33	46	45	35	22	30	50	29	21	27
ENST00000474916	45	28	36	65	44	49	32	35	58	41	39	38	66	45	37	23	38	23	22	27	14	10	5	5	8	17	2	30	43	24	29	51	35	14	40	29	32	31	26	24	29	42	32	14	21
ENST00000492390	40	25	25	66	35	47	39	27	46	39	32	37	50	38	39	19	46	22	26	19	10	8	0	5	9	9	2	31	24	20	25	45	40	6	33	20	26	32	17	25	23	42	30	12	17
ENST00000356937	13	25	21	53	24	26	21	14	12	13	20	17	25	32	25	28	13	18	5	16	6	4	6	1	5	20	8	9	31	13	17	18	24	19	10	20	17	23	10	24	7	22	19	0	8
ENST00000498810	7	22	15	48	17	24	22	7	12	10	11	14	16	31	23	19	12	15	8	14	5	5	5	2	5	15	6	6	32	12	12	16	19	17	9	18	12	23	10	23	8	22	16	0	9
ENST00000509982	7	18	10	25	8	21	12	2	14	11	6	14	8	24	10	2	12	4	8	8	1	6	0	2	4	9	4	8	22	4	10	10	12	12	4	16	4	18	4	11	4	22	7	2	8
ENST00000577672	6	14	12	16	6	19	8	3	17	6	8	11	6	20	7	2	8	1	8	2	2	8	1	2	2	4	2	8	22	1	8	8	6	9	2	9	6	12	3	7	4	16	3	3	6
ENST00000417099	5	12	14	11	6	19	6	4	17	7	11	8	5	17	8	2	8	1	6	4	1	7	2	1	1	2	1	9	19	2	5	10	4	6	0	10	4	11	4	11	3	11	3	3	4
ENST00000487462	3	14	14	4	9	18	3	10	11	5	16	6	3	4	11	4	6	4	2	7	4	3	4	0	1	1	0	9	9	2	6	10	6	6	1	9	6	9	4	17	1	4	5	4	1
ENST00000479362	3	15	14	4	11	18	3	10	11	5	16	7	3	5	12	4	7	4	2	7	4	3	4	0	0	1	0	9	9	2	6	10	6	6	2	9	6	9	5	18	1	4	5	4	1
ENST00000401096	8	20	18	8	12	24	5	11	15	15	20	13	8	13	15	15	8	5	2	8	5	2	4	0	0	2	2	11	10	3	9	9	9	9	8	22	8	8	6	19	0	8	8	6	5
ENST00000357760	8	22	18	8	13	24	6	11	17	15	20	13	8	14	15	15	8	5	2	8	5	2	4	0	0	2	2	10	10	3	10	10	10	9	8	22	8	8	7	19	0	8	8	6	6
ENST00000358779	8	22	18	8	13	24	6	11	17	15	20	13	8	14	15	15	8	5	2	8	5	2	4	0	0	2	2	10	10	3	10	10	10	9	8	22	8	8	7	19	0	8	8	6	6
ENST00000378633	8	22	18	8	13	24	6	11	17	15	20	13	8	14	15	15	8	5	2	8	5	2	4	0	0	2	2	10	10	3	10	10	10	9	8	22	8	8	7	19	0	8	8	6	6
ENST00000404249	8	22	18	8	13	24	6	11	17	15	20	13	8	14	15	15	8	5	2	8	5	2	4	0	0	2	2	10	10	3	10	10	10	9	8	22	8	8	7	19	0	8	8	6	6
ENST00000460465	8	22	18	8	13	24	6	11	17	15	20	13	8	14	15	15	8	5	2	8	5	2	4	0	0	2	2	10	10	3	10	10	10	9	8	22	8	8	7	19	0	8	8	6	6
ENST00000378635	8	22	18	8	13	24	6	11	17	15	20	13	8	14	15	15	8	5	2	8	5	2	4	0	0	2	2	10	10	3	10	10	10	9	8	22	8	8	7	19	0	8	8	6	6
ENST00000356200	8	23	18	8	13	24	6	11	17	15	20	13	8	14	15	15	8	5	2	8	5	2	4	0	0	2	2	10	10	3	10	10	10	9	8	23	8	8	7	19	0	8	8	6	6
ENST00000378638	8	23	18	8	13	24	6	11	17	15	20	13	8	14	15	15	8	5	2	8	5	2	4	0	0	2	2	10	10	3	10	10	10	9	8	23	8	8	7	19	0	8	8	6	6
ENST00000424604	36	37	26	85	23	74	40	30	30	21	64	29	56	44	41	32	34	11	10	27	14	16	4	1	12	10	6	20	24	30	41	42	20	28	20	49	36	48	8	29	7	26	20	4	2
ENST00000418950	28	53	38	72	40	87	27	22	29	30	37	58	62	53	29	38	33	21	25	53	9	5	8	6	9	18	13	37	40	16	59	33	41	27	32	46	30	23	24	31	16	37	23	8	14
ENST00000475229	28	53	28	74	32	74	28	14	31	25	37	48	63	48	26	29	39	14	17	43	8	2	7	3	3	15	11	36	37	16	46	37	34	22	21	43	31	21	26	26	12	26	20	4	14
ENST00000355439	5	0	4	2	0	2	3	5	0	2	2	0	3	3	4	0	1	2	4	1	7	0	0	2	3	0	1	3	4	1	2	2	4	1	5	6	0	1	7	2	0	7	2	0	1
ENST00000246421	6	0	4	2	0	2	4	5	0	4	2	0	4	4	4	1	1	2	4	1	8	0	0	2	3	0	1	3	5	1	2	3	4	1	5	7	1	1	8	2	0	8	2	0	1
ENST00000400924	6	0	4	2	0	2	4	5	0	4	2	0	4	4	4	1	1	2	4	1	8	0	0	2	3	0	1	3	5	1	2	3	4	1	5	7	1	1	8	2	0	8	2	0	1
ENST00000498806	16	50	21	28	65	64	33	39	51	21	47	29	58	26	40	27	31	21	17	16	27	18	5	0	9	3	2	32	35	29	30	30	46	41	37	59	44	21	21	41	21	30	15	6	31
ENST00000497747	20	45	28	31	55	61	32	38	42	32	42	22	51	28	40	23	26	22	24	19	20	17	9	0	5	3	5	39	30	27	31	36	48	42	38	51	39	10	19	29	19	27	18	8	26
ENST00000497615	21	45	29	32	56	61	32	37	43	31	41	24	50	28	41	23	26	24	24	19	20	17	9	1	5	3	5	39	30	26	32	38	48	43	37	51	39	10	19	28	18	28	19	8	26
ENST00000480499	38	28	37	37	29	56	38	29	42	43	27	20	48	29	44	13	24	20	29	21	17	15	7	4	2	17	6	25	24	21	26	42	38	27	29	43	34	22	35	27	22	35	35	4	15
ENST00000489538	38	31	37	42	29	55	37	28	51	38	32	23	47	33	51	20	31	20	30	19	17	13	6	4	2	19	5	25	25	21	27	48	36	26	29	43	38	28	33	32	23	38	32	6	17
ENST00000477235	32	45	31	49	25	58	34	24	49	27	37	19	53	31	50	23	30	14	29	17	19	11	3	7	1	18	5	27	34	21	26	45	26	25	27	42	38	35	34	35	23	35	36	6	21
ENST00000497186	26	42	29	45	23	54	29	20	47	20	35	21	52	29	47	23	28	15	26	15	18	11	2	6	0	16	3	26	31	16	23	37	22	23	24	34	35	38	33	36	22	30	34	6	20
ENST00000469045	25	42	27	45	23	53	28	20	46	21	35	21	52	31	46	23	28	15	26	16	18	11	2	7	0	17	3	26	29	15	23	38	22	23	24	33	33	38	31	36	20	28	34	7	19
ENST00000400922	27	41	36	43	41	71	48	21	48	22	44	31	52	42	48	36	43	23	34	23	18	8	6	8	0	10	7	29	42	15	28	40	30	34	31	33	49	35	19	23	21	16	40	10	31
ENST00000342348	27	40	33	42	42	69	49	22	47	23	44	31	54	40	48	35	45	22	33	23	17	8	6	8	1	9	7	28	45	15	28	40	31	33	31	34	51	33	17	20	20	16	38	8	30
ENST00000460602	2	4	2	7	4	16	4	8	4	2	5	11	1	29	8	13	13	6	4	3	5	1	2	0	1	4	2	7	15	6	4	11	8	5	8	16	14	10	19	9	7	12	7	0	6
ENST00000492768	2	4	2	7	4	16	4	8	4	2	5	11	1	29	8	13	13	6	4	3	5	1	2	0	1	4	2	7	15	6	4	11	8	5	8	16	14	10	19	9	7	12	7	0	6
ENST00000464373	2	4	2	7	4	16	4	8	4	2	5	11	1	29	8	13	13	6	4	3	5	1	2	0	1	4	2	7	15	6	4	11	8	5	8	16	14	10	19	9	7	12	7	0	6
ENST00000341426	2	4	2	8	4	17	4	8	4	2	5	11	1	29	8	13	13	6	5	3	5	1	2	0	2	4	2	7	16	6	4	11	8	6	8	16	15	10	19	9	7	12	7	0	6
ENST00000344463	2	4	2	8	4	17	4	8	4	2	5	11	1	29	8	13	13	6	5	3	5	1	2	0	2	4	2	7	16	6	4	11	8	6	8	16	15	10	19	9	7	12	7	0	6
ENST00000341991	2	6	2	11	4	18	6	9	2	2	8	12	1	31	10	15	14	7	7	6	7	1	2	0	3	6	2	12	18	11	4	14	10	8	8	20	22	10	21	13	8	12	8	0	6
ENST00000492845	3	10	4	11	5	13	8	12	2	2	9	13	3	27	14	10	14	6	8	8	11	2	2	1	6	7	3	10	12	13	1	16	14	10	10	19	26	8	19	21	6	10	10	0	5
ENST00000378625	2	9	3	10	3	12	10	11	2	1	8	9	3	20	12	10	12	4	8	9	11	2	2	2	6	6	2	9	10	13	0	16	13	10	8	19	24	6	16	18	4	9	11	0	5
ENST00000480542	12	9	6	10	6	6	14	10	4	3	7	3	7	7	12	8	4	8	5	14	12	4	2	2	7	5	3	12	10	12	7	14	15	8	6	13	18	5	10	17	8	1	8	0	4
ENST00000461893	22	26	26	41	35	36	25	19	22	16	33	19	46	22	28	22	19	19	18	24	15	17	5	10	7	14	12	20	31	11	28	44	24	17	21	28	53	18	13	25	16	22	8	4	16
ENST00000471354	23	14	17	27	18	27	17	16	23	18	32	7	18	16	14	23	17	8	9	20	9	10	2	1	10	2	2	26	22	13	11	22	11	19	11	12	12	8	6	17	15	16	17	0	8
ENST00000437146	9	7	14	10	25	28	8	10	7	8	11	10	2	12	10	8	20	6	9	18	3	0	2	7	0	4	2	4	14	1	2	18	11	16	8	28	9	4	12	20	11	2	13	2	4
ENST00000434686	2	0	0	0	0	1	0	0	0	0	0	3	0	0	0	0	1	0	2	0	0	0	0	0	0	0	0	0	4	1	0	3	0	0	0	0	0	2	2	1	0	2	0	0	5
ENST00000412228	2	0	0	0	0	1	0	0	0	0	1	3	0	0	0	0	0	0	2	0	0	0	0	0	0	0	0	0	3	0	0	3	1	0	0	0	1	3	2	2	0	2	0	0	5
ENST00000439272	2	3	0	0	1	5	1	5	2	0	2	4	2	2	1	3	1	3	6	0	0	0	2	0	0	5	0	1	4	1	0	4	5	1	4	0	4	6	6	8	3	6	3	2	9
ENST00000455156	2	3	0	0	1	5	1	5	3	0	2	4	3	3	2	3	1	3	6	0	0	1	2	0	0	6	0	1	5	2	0	4	6	2	5	1	6	7	8	10	4	8	3	2	9
ENST00000472614	3	4	0	0	1	5	2	6	4	0	2	4	4	4	2	5	2	4	6	0	0	1	2	0	0	6	0	2	7	2	0	4	8	2	5	1	6	9	9	11	4	8	4	2	11
ENST00000378609	3	4	0	0	1	6	3	6	4	0	3	4	4	4	3	5	2	4	6	0	0	1	2	0	0	6	0	3	7	3	0	4	8	2	6	3	6	10	9	11	4	11	4	2	11
ENST00000378606	3	4	0	0	1	6	3	6	4	0	3	4	4	4	3	5	2	4	6	0	0	2	2	0	0	6	0	3	7	3	0	4	9	2	6	3	7	10	9	11	4	11	4	2	11
ENST00000307786	8	23	17	21	8	42	24	17	12	10	17	20	24	19	19	5	8	6	15	14	11	5	3	0	3	11	4	18	32	10	6	35	27	6	20	35	20	13	18	29	14	15	17	2	10
ENST00000378604	11	20	24	28	6	45	25	15	21	11	16	20	26	23	21	6	10	5	20	19	12	4	3	0	2	11	4	19	38	12	5	33	29	8	22	42	24	12	18	36	20	15	27	1	10
ENST00000482402	9	13	23	27	4	39	23	13	23	10	18	18	26	22	19	6	8	4	20	21	14	2	2	0	2	10	3	16	32	10	3	30	23	12	20	40	23	9	13	35	22	13	30	0	10
ENST00000462293	9	8	22	27	2	34	22	11	25	9	20	17	23	21	17	6	6	3	17	24	14	1	0	0	2	9	3	16	27	8	3	30	22	12	19	34	21	8	10	37	20	14	30	0	10
ENST00000378602	5	15	9	11	7	14	7	5	11	5	14	11	14	6	8	2	3	5	6	9	10	2	4	0	0	2	3	4	15	6	7	9	9	12	6	8	15	11	11	11	13	17	8	4	9
ENST00000470931	2	8	8	10	5	10	7	12	6	8	6	6	17	7	10	7	7	0	4	2	6	5	0	0	0	3	7	2	12	1	5	8	7	14	8	1	6	7	6	12	8	11	11	3	2
ENST00000378598	2	8	8	10	5	10	7	12	6	8	7	6	17	7	10	7	7	0	4	2	6	5	0	0	0	3	7	2	12	1	6	8	7	14	8	1	6	7	6	12	8	11	11	3	2
ENST00000416272	2	8	8	10	4	9	7	13	6	8	9	6	17	7	11	7	7	1	4	2	6	5	0	0	0	3	7	2	13	1	6	8	7	14	8	2	6	7	5	12	9	10	11	3	2
ENST00000310991	2	8	8	10	4	9	7	12	6	8	9	6	17	7	11	7	7	1	4	3	6	5	0	0	0	3	7	2	13	1	6	8	7	14	8	2	6	7	4	12	10	10	11	3	3
ENST00000412120	15	43	13	26	24	27	23	24	28	16	32	16	43	23	16	20	11	16	16	12	15	6	3	1	2	4	4	17	27	24	20	28	33	26	21	22	16	23	6	17	12	26	10	6	28
ENST00000464311	15	39	16	30	19	28	19	20	34	18	26	17	37	18	17	20	12	14	14	8	12	6	2	0	3	6	2	15	28	21	21	36	26	30	18	22	18	23	7	19	10	21	7	4	27
ENST00000493964	14	19	15	28	17	23	19	16	23	18	33	19	44	13	34	10	18	21	17	25	14	3	3	2	0	3	0	21	31	17	13	38	16	11	16	31	15	20	21	23	23	10	3	11	10
ENST00000461752	5	9	11	9	4	6	12	12	12	11	8	10	7	10	6	4	4	6	8	16	10	8	3	0	2	3	4	4	8	5	3	28	13	4	0	7	6	14	8	1	2	4	5	0	3
ENST00000493316	5	10	12	10	4	5	9	13	12	11	9	10	6	10	6	4	4	7	8	16	11	10	3	0	2	3	4	4	10	5	3	29	13	4	0	7	5	15	7	1	2	4	5	1	4
ENST00000450874	19	5	10	13	14	20	20	3	8	6	17	18	12	11	25	10	6	6	16	12	7	3	0	3	2	6	2	10	16	7	9	35	14	10	7	23	12	10	9	3	6	6	10	4	10
ENST00000378590	15	14	16	18	12	14	12	16	7	11	9	11	17	18	8	5	14	8	12	11	6	2	3	2	1	2	1	7	22	4	9	20	3	8	4	24	12	4	12	18	4	4	12	1	8
ENST00000434971	12	8	10	13	2	13	8	4	12	12	11	6	28	10	11	10	7	4	12	16	11	0	2	1	0	0	0	7	9	5	10	23	10	23	12	20	4	10	18	6	8	7	0	6	4
ENST00000468610	12	8	10	13	2	13	8	4	12	12	11	6	28	10	11	10	7	4	12	16	11	0	2	1	0	0	0	7	9	5	10	23	10	23	12	20	4	10	18	6	8	7	0	6	4
ENST00000270720	12	8	10	14	2	14	9	4	14	16	14	5	28	12	10	11	7	4	12	18	10	0	2	1	0	0	0	7	10	6	10	26	10	24	13	24	4	10	18	6	8	9	0	6	4
ENST00000378592	12	8	10	14	2	14	9	4	14	16	14	5	28	12	10	11	7	4	12	18	10	0	2	1	0	0	0	7	10	6	10	26	10	24	13	24	4	10	18	6	8	9	0	6	4
ENST00000443930	9	17	7	16	17	9	12	22	14	7	13	4	35	9	18	2	12	5	6	15	12	5	0	2	0	0	2	7	18	8	12	50	9	14	5	23	2	11	10	13	2	9	3	2	6
ENST00000378585	1	4	11	10	4	12	8	9	4	6	13	8	6	5	9	4	11	1	2	10	2	4	0	1	1	3	0	2	9	6	6	11	3	5	8	6	9	10	9	0	6	4	3	11	0
ENST00000378567	1	3	5	4	7	3	0	5	2	5	10	6	3	6	3	3	4	6	1	5	11	3	1	0	0	0	2	3	4	5	4	9	4	7	7	4	4	11	3	4	0	6	2	7	4
ENST00000468310	1	3	5	4	7	3	0	5	3	5	10	6	3	6	3	3	4	6	1	5	9	3	1	0	0	0	2	3	4	4	4	9	4	7	7	3	4	10	3	4	0	6	2	7	4
ENST00000484419	1	3	5	4	7	3	0	5	3	5	10	6	3	6	2	3	4	6	1	5	9	3	1	0	0	0	2	3	4	4	4	9	4	7	7	3	4	9	2	4	0	6	2	7	3
ENST00000445600	0	1	4	4	5	2	0	4	3	3	6	6	2	6	1	2	2	5	0	4	6	3	0	0	0	0	2	2	4	4	4	7	3	5	6	2	4	7	2	4	0	5	2	5	2
ENST00000503297	0	1	3	4	4	0	0	4	2	2	5	4	2	6	0	1	2	3	0	4	2	1	0	0	0	0	2	1	4	3	3	6	4	3	4	1	4	3	1	4	0	4	1	5	0
ENST00000449154	1	3	1	4	2	0	0	4	2	2	5	1	2	5	0	0	1	2	1	8	1	0	0	0	0	0	2	0	4	2	1	7	3	2	2	0	4	2	2	5	0	2	3	5	0
ENST00000479566	28	20	13	27	8	32	15	24	19	16	28	25	29	26	16	10	7	8	12	17	8	5	0	5	2	3	2	6	19	13	13	17	14	27	12	29	16	19	14	14	15	13	8	9	16
ENST00000466651	27	20	16	30	12	33	18	27	23	19	32	27	36	25	19	10	10	13	11	15	10	6	0	5	3	4	2	7	22	16	15	14	15	26	12	36	19	21	17	14	12	19	10	10	15
ENST00000400921	13	18	21	29	27	29	35	20	32	10	53	24	35	33	47	12	14	15	7	21	14	10	6	2	3	4	0	21	32	12	22	27	20	15	17	33	20	22	7	18	10	24	18	9	14
ENST00000495347	11	15	14	27	19	27	28	18	32	9	52	21	31	26	38	9	9	12	6	16	13	8	2	1	3	2	0	16	26	11	23	27	19	16	17	26	19	23	6	20	6	23	12	12	13
ENST00000461106	10	17	14	24	16	28	27	16	37	8	55	18	34	16	33	6	7	10	5	11	13	6	2	0	2	2	0	14	25	10	22	23	14	16	17	24	14	22	7	18	6	20	12	15	12
ENST00000461465	7	16	13	8	7	20	20	7	45	5	40	12	33	16	24	1	5	7	1	11	6	2	0	0	2	0	1	7	17	17	17	21	3	12	9	23	7	13	9	19	4	16	8	20	4
ENST00000470596	7	15	13	7	7	21	18	8	48	6	35	13	35	17	27	2	4	4	1	10	5	2	0	1	2	1	1	6	15	18	13	19	2	16	9	20	8	11	10	17	4	12	10	20	3
ENST00000496325	8	16	14	6	3	28	18	6	41	4	23	17	40	15	27	2	4	3	1	15	3	2	0	1	2	3	1	8	17	19	12	22	1	15	11	17	13	10	18	20	3	12	11	17	5
ENST00000481140	18	38	29	49	42	65	37	15	64	27	43	65	86	48	57	46	24	14	19	28	16	21	6	1	12	10	2	41	30	18	16	28	51	37	33	43	48	22	8	50	13	18	23	13	23
ENST00000400920	16	15	23	31	22	21	13	27	31	11	26	43	25	42	42	22	26	13	15	22	13	22	3	2	10	6	2	37	33	9	9	30	29	25	18	21	23	17	15	39	19	29	28	12	9
ENST00000482686	16	15	23	31	22	21	13	27	31	11	26	43	25	42	42	22	26	13	15	22	13	22	3	2	10	6	2	37	33	9	9	30	29	25	18	21	23	17	15	39	19	29	28	12	9
ENST00000486681	16	15	22	31	23	22	13	27	31	11	26	42	25	42	40	22	27	13	15	22	13	22	3	3	10	6	2	38	33	8	10	28	29	24	18	21	23	16	15	38	18	32	29	12	9
ENST00000470986	29	35	35	44	35	47	39	38	29	27	55	20	50	55	34	22	25	13	18	19	3	13	4	1	6	6	1	31	24	12	18	31	45	29	20	34	35	16	10	35	26	27	19	5	24
ENST00000470511	18	20	21	31	13	30	36	14	34	20	33	30	43	32	38	23	34	6	5	12	6	7	0	2	3	3	2	26	28	22	18	22	12	12	19	27	24	14	18	26	12	10	14	6	6
ENST00000471018	5	3	4	12	1	12	6	4	14	7	11	7	16	17	11	4	8	0	6	4	7	4	0	1	3	4	0	3	13	6	6	10	13	9	8	13	10	8	6	14	8	17	8	4	0
ENST00000466352	13	14	4	16	14	15	22	20	45	6	19	18	41	35	27	6	18	10	28	15	11	3	4	2	9	6	4	20	40	18	30	14	28	8	21	37	29	33	14	44	12	38	16	4	8
ENST00000497183	14	14	4	16	14	16	22	21	44	6	19	18	41	36	28	7	18	10	29	17	14	3	4	2	10	6	4	23	40	18	31	14	28	8	21	40	32	37	16	45	12	41	17	5	8
ENST00000419838	14	16	6	15	14	18	22	26	46	8	20	19	41	36	30	9	17	11	28	18	14	3	4	2	11	7	4	24	40	18	34	14	28	8	23	46	34	38	18	45	12	42	19	5	10
ENST00000479263	19	45	29	43	36	40	32	30	38	27	34	39	59	43	43	42	46	20	18	29	11	22	4	4	3	7	0	25	38	23	28	30	38	38	27	45	28	32	13	34	24	32	42	3	13
ENST00000503672	17	46	29	35	22	36	30	27	29	21	34	34	55	40	38	35	53	20	23	32	16	23	4	4	5	4	5	25	40	17	15	33	36	33	22	32	40	27	11	24	22	31	34	5	17
ENST00000478770	19	48	30	35	22	38	30	27	30	21	35	35	57	41	38	36	54	20	23	31	16	23	4	4	5	4	6	26	41	18	14	32	35	33	23	31	40	27	11	24	22	31	34	5	17
ENST00000505322	30	27	20	31	27	42	19	34	43	29	20	28	43	30	44	27	32	15	14	22	11	9	6	0	2	5	2	41	31	21	22	39	41	19	27	19	24	18	21	31	27	23	36	3	14
ENST00000472017	31	27	21	33	26	43	23	33	48	33	21	30	44	29	41	26	33	12	14	22	11	9	5	0	2	5	2	39	33	21	23	38	42	18	26	19	20	21	21	29	26	25	36	3	13
ENST00000333854	22	55	39	64	41	44	49	37	43	17	46	33	75	52	51	35	34	21	31	31	21	13	4	1	2	6	9	44	38	21	19	40	42	28	31	49	44	30	21	42	13	37	46	24	9
ENST00000536678	23	56	41	73	44	47	47	37	51	20	50	36	80	53	54	35	36	24	35	33	23	13	4	2	2	6	9	45	38	23	21	40	48	29	33	56	48	30	21	42	14	38	51	23	10
ENST00000444529	30	54	43	74	44	54	49	37	56	29	52	40	79	65	58	39	45	24	39	36	24	12	5	2	6	5	8	49	42	24	26	42	46	25	37	59	50	29	25	43	17	41	47	23	13
ENST00000497675	4	2	4	2	8	6	5	8	14	3	4	14	14	0	9	2	2	0	6	5	4	2	0	0	0	0	0	8	16	0	1	4	3	0	7	13	1	0	2	8	2	12	10	3	3
ENST00000476803	3	2	4	2	6	5	4	6	13	2	4	14	14	0	6	2	2	0	6	4	4	2	0	0	0	0	0	8	15	0	1	4	1	0	6	11	0	0	2	8	2	12	8	2	3
ENST00000440825	0	0	0	0	0	4	0	5	0	0	2	4	5	3	3	0	1	1	4	7	3	4	0	0	0	2	0	4	5	0	0	2	0	6	0	2	0	4	6	6	2	2	2	2	6
ENST00000400919	0	0	0	0	0	4	0	5	0	0	2	4	5	3	3	0	1	1	4	7	3	4	0	0	0	2	0	4	5	0	0	2	0	6	0	2	0	4	6	6	2	2	2	2	6
ENST00000428120	0	0	0	0	0	4	0	5	0	0	2	4	5	3	3	0	1	1	4	7	3	4	0	0	0	2	0	4	5	0	0	2	0	6	0	2	0	4	6	6	2	2	2	2	6
ENST00000420515	0	0	0	0	0	4	0	5	0	0	2	4	5	3	4	0	0	1	4	7	3	4	0	0	0	2	0	4	5	0	0	2	0	6	0	2	0	4	6	5	2	2	2	2	6
ENST00000378543	0	0	0	0	0	4	0	5	0	0	2	4	5	3	4	0	0	1	4	7	3	4	0	0	0	2	0	4	5	0	0	2	0	6	0	2	0	4	6	5	2	2	2	2	6
ENST00000400918	0	0	0	0	0	4	0	5	0	0	2	4	5	3	4	0	0	1	4	7	3	4	0	0	0	2	0	4	5	0	0	2	0	6	0	2	0	4	6	5	2	2	2	2	6
ENST00000378546	0	0	0	0	1	4	0	4	0	0	2	4	5	3	4	0	0	1	4	8	2	4	0	0	0	2	0	4	6	0	0	2	0	6	0	2	0	4	6	5	2	2	2	2	6
ENST00000414253	0	0	0	0	1	4	0	4	0	0	2	4	5	3	4	0	0	1	4	8	2	4	0	0	0	2	0	4	6	0	0	2	0	6	0	2	0	4	6	5	2	2	2	2	6
ENST00000378545	11	8	14	32	18	20	14	13	12	5	33	34	44	34	33	18	7	6	8	17	13	5	3	4	1	6	2	29	29	10	19	32	24	26	7	34	11	20	22	43	19	23	13	9	14
ENST00000401813	15	15	24	21	9	21	20	18	9	8	34	36	28	23	27	19	9	8	9	18	13	7	2	0	1	10	2	27	29	12	11	45	26	18	9	33	36	11	16	42	14	15	29	2	6
ENST00000514625	12	15	10	28	15	13	14	4	17	6	6	4	10	12	17	4	17	4	4	13	3	7	2	2	4	0	2	14	25	14	8	15	8	18	6	38	23	12	2	21	15	16	21	6	11
ENST00000469733	22	14	14	37	29	29	26	22	15	8	14	36	29	17	23	18	6	15	11	33	15	9	2	0	7	2	6	26	33	11	18	14	20	12	35	37	27	10	18	34	21	30	26	7	14
ENST00000420964	5	11	9	17	10	13	15	4	21	4	11	10	14	20	20	9	13	6	10	12	6	6	8	2	2	3	3	14	23	4	10	15	7	3	16	23	28	10	7	24	11	26	15	3	15
ENST00000487186	6	12	5	16	12	13	21	4	20	5	9	10	9	17	27	9	12	3	9	10	4	5	10	1	2	2	2	11	24	5	10	13	8	3	15	21	24	12	6	26	11	24	16	2	14
ENST00000545087	21	15	6	36	24	33	31	9	17	10	18	31	26	32	38	25	21	5	14	19	5	10	7	1	6	7	6	27	22	7	20	23	19	15	17	24	35	23	17	29	22	27	29	12	14
ENST00000442483	15	20	10	41	38	24	22	24	8	8	22	16	40	41	27	32	3	9	8	16	7	6	3	2	7	2	8	43	27	11	14	29	24	14	10	33	18	17	22	39	16	20	11	0	13
ENST00000378536	0	0	0	0	2	0	0	0	2	0	0	0	0	0	0	0	0	2	1	2	0	0	1	0	0	0	0	3	0	1	0	2	0	0	4	0	0	0	0	0	0	0	0	0	2
ENST00000508416	8	14	6	6	12	6	5	10	12	0	6	8	8	2	1	0	6	0	5	7	12	3	2	2	2	1	2	1	5	2	4	6	10	10	10	14	7	8	8	11	10	8	6	2	5
ENST00000478223	14	9	22	33	20	26	11	11	21	10	16	22	27	22	29	22	16	12	14	17	7	9	1	5	1	10	5	14	27	17	20	17	31	24	9	17	26	12	24	33	20	20	17	2	4
ENST00000507179	21	38	20	53	31	52	30	30	55	18	48	42	47	42	53	31	47	29	19	31	13	10	2	4	4	14	9	41	43	7	26	43	29	29	41	47	50	25	23	42	39	36	29	15	31
ENST00000417061	16	33	34	52	29	27	40	31	30	16	19	34	49	25	43	35	17	10	15	15	17	10	9	5	0	5	10	36	37	10	15	54	22	37	23	40	37	29	28	36	24	27	14	4	23
ENST00000317490	30	28	29	46	47	46	39	30	35	18	41	48	25	32	30	45	9	14	12	8	8	7	2	7	4	4	8	46	30	9	26	13	51	15	15	48	40	21	41	49	27	18	34	12	12
ENST00000419785	24	32	26	48	58	48	30	31	39	16	42	50	24	28	45	41	14	14	15	14	9	10	4	5	4	3	7	47	34	10	30	14	54	12	21	46	32	28	33	48	30	21	29	10	11
ENST00000469374	24	42	27	44	31	45	30	20	54	18	41	37	43	27	30	18	29	7	21	28	9	21	10	11	4	23	8	38	37	8	14	38	42	26	12	56	42	18	34	51	15	37	27	10	15
ENST00000475812	19	33	30	27	22	45	26	14	26	10	23	32	31	21	25	24	28	1	8	29	13	16	8	8	10	19	7	26	39	6	9	35	34	17	15	43	30	11	23	38	22	28	22	8	16
ENST00000449373	19	33	30	30	22	46	27	14	26	10	23	30	32	22	25	24	29	1	8	28	14	15	8	8	10	19	7	26	39	6	9	36	34	17	15	43	32	11	24	38	22	28	21	8	16
ENST00000494279	9	10	4	30	21	16	14	16	8	2	10	7	13	15	23	15	17	4	0	13	14	8	0	2	0	12	6	8	19	10	8	17	13	10	7	12	12	8	10	23	5	15	14	0	13
ENST00000378518	6	4	1	8	8	4	7	2	2	2	4	3	0	4	11	2	6	2	0	5	7	0	0	0	0	1	4	6	8	4	4	6	0	8	2	3	2	6	4	5	1	8	8	0	8
ENST00000306256	6	4	1	8	8	4	7	2	2	2	4	3	0	4	11	2	6	2	0	5	7	0	0	0	0	1	4	6	8	4	4	5	0	8	2	3	2	6	4	5	1	7	8	0	8
ENST00000378513	6	4	1	8	8	4	7	2	2	2	4	3	0	4	11	2	6	2	0	5	7	0	0	0	0	1	4	6	8	4	4	5	1	8	2	3	2	6	4	5	1	7	8	0	8
ENST00000493207	6	4	1	4	7	4	7	3	2	1	4	3	0	4	11	2	5	2	0	5	7	0	0	0	0	1	4	4	8	4	4	5	1	8	2	2	2	6	4	5	1	7	8	0	8
ENST00000378512	6	4	1	4	7	4	7	3	3	1	5	3	0	4	11	2	4	2	0	5	7	0	0	0	0	1	4	4	8	3	4	4	1	7	2	2	2	6	4	5	1	7	8	0	8
ENST00000378525	2	6	3	10	3	7	5	3	9	3	12	4	6	7	6	1	6	2	0	0	7	1	1	0	2	4	2	7	6	2	2	13	8	13	2	5	5	2	0	7	1	5	2	2	4
ENST00000378529	2	6	3	10	3	8	5	3	9	3	12	4	6	7	6	1	7	2	0	0	7	1	1	0	2	4	2	8	6	2	2	13	9	13	2	5	6	2	0	8	1	5	2	2	4
ENST00000378531	2	6	3	10	3	8	5	3	9	3	12	4	6	7	6	1	7	2	0	0	7	1	1	0	2	4	2	8	6	2	2	13	9	13	2	5	6	2	0	8	1	5	2	2	4
ENST00000443438	4	10	10	18	6	12	7	5	9	5	16	7	6	16	9	7	17	3	0	2	9	6	3	2	3	6	2	11	8	2	4	17	15	18	4	10	13	4	2	12	4	10	3	2	8
ENST00000488353	9	21	29	63	18	36	21	12	7	14	33	30	23	40	25	21	30	12	0	11	9	16	15	4	10	16	4	35	19	12	24	23	41	34	15	29	33	11	10	26	14	24	8	4	11
ENST00000462129	13	22	17	44	40	28	34	24	36	36	58	45	37	19	36	35	35	13	17	26	16	9	6	1	8	12	2	54	33	23	24	36	35	44	34	33	35	22	21	36	15	28	27	10	10
ENST00000515760	34	30	22	24	22	39	27	14	19	17	32	19	31	37	30	36	31	8	17	12	15	12	1	2	2	17	6	34	22	13	20	34	41	14	24	24	30	14	14	22	10	36	25	5	18
ENST00000502666	18	27	15	16	22	30	18	13	8	16	19	14	21	20	19	21	20	5	12	5	8	8	2	2	2	14	4	24	20	3	8	24	32	14	16	18	22	16	5	14	8	31	12	8	7
ENST00000504111	17	27	15	16	22	30	18	13	8	16	19	14	21	20	18	21	18	5	12	5	8	8	2	2	2	14	4	24	20	3	8	22	31	13	15	17	22	16	5	12	8	31	12	8	7
ENST00000514502	4	4	8	2	6	4	3	7	3	6	3	4	6	7	3	0	4	0	4	3	2	2	0	0	0	0	0	0	5	2	4	7	2	2	1	9	3	10	6	4	0	4	2	0	4
ENST00000288774	4	4	8	2	6	4	3	7	4	6	3	4	6	7	3	0	4	0	5	3	2	2	0	0	0	0	0	0	5	3	4	7	2	3	1	9	4	10	6	5	0	3	2	0	4
ENST00000510434	4	4	8	2	6	4	3	7	4	6	3	4	6	7	3	0	4	0	5	3	2	2	0	0	0	0	0	0	5	3	4	7	2	3	1	9	4	10	6	5	0	3	2	0	4
ENST00000507596	4	4	8	2	6	4	3	7	4	6	3	4	6	7	3	0	4	0	5	3	2	2	0	0	0	0	0	0	5	3	4	7	2	3	2	9	4	10	6	5	0	3	2	0	4
ENST00000447513	4	4	9	2	5	4	3	7	3	7	2	4	6	7	3	0	4	0	5	4	2	2	0	0	0	0	0	0	6	3	4	8	2	2	2	10	4	10	6	5	0	2	3	0	4
ENST00000508384	3	4	8	4	7	16	6	12	6	13	2	6	5	6	7	1	2	2	6	9	9	3	0	0	0	0	0	2	14	4	0	7	10	7	9	12	4	11	6	10	2	4	6	2	6
ENST00000420406	18	23	19	31	12	12	19	21	21	10	25	21	29	20	18	6	16	26	20	18	13	3	5	4	4	6	0	30	43	15	7	41	40	16	13	31	15	7	14	29	19	31	30	2	19
ENST00000449969	3	6	2	25	18	18	9	10	1	6	8	10	15	8	16	2	4	20	5	5	9	1	2	0	2	0	1	14	16	7	6	10	22	1	4	11	8	5	5	23	12	15	19	4	10
ENST00000498669	3	6	2	25	18	18	9	10	1	6	8	10	15	7	16	2	4	20	5	5	9	0	2	0	2	0	1	14	16	6	6	10	22	1	4	11	9	4	6	22	12	15	19	4	10
ENST00000288766	12	28	11	31	13	33	22	10	27	14	28	10	30	18	25	17	14	6	11	16	12	2	6	2	4	8	0	14	13	8	14	30	18	27	21	34	19	21	17	20	23	24	20	9	12
ENST00000378486	12	28	11	31	13	33	22	10	27	14	28	10	30	18	25	17	14	6	11	16	12	2	6	2	4	8	0	14	13	8	14	30	18	27	21	34	19	21	17	20	23	24	20	9	12
ENST00000378488	12	28	11	31	13	33	22	10	27	14	28	10	30	18	25	17	14	6	11	16	12	2	6	2	4	8	0	14	13	8	14	30	18	27	21	34	19	21	17	20	23	24	20	9	12
ENST00000378483	18	22	11	28	35	28	38	10	22	22	28	26	27	29	39	17	17	18	19	12	8	4	3	0	6	6	3	28	53	14	28	22	30	16	20	20	25	14	17	28	17	16	20	2	15
ENST00000343889	16	21	12	28	29	39	42	17	28	17	34	26	39	28	41	27	18	17	26	21	6	4	0	0	8	8	2	27	51	13	22	23	35	22	29	32	34	8	20	27	17	27	26	4	19
ENST00000278878	21	26	11	42	33	48	37	18	43	10	45	34	52	31	50	27	26	25	17	26	12	12	2	2	4	8	1	23	46	18	21	21	38	26	31	32	33	14	21	31	21	37	36	18	25
ENST00000424657	8	24	12	21	23	27	24	18	13	4	35	34	39	13	26	16	10	26	15	24	14	0	5	5	7	7	6	45	22	7	26	29	29	9	11	25	26	26	20	30	6	33	17	7	17
ENST00000442305	25	26	24	34	24	17	31	23	20	9	39	41	39	30	36	6	14	21	17	25	8	5	3	0	2	12	1	32	31	10	25	41	38	14	10	29	27	25	23	32	20	32	25	8	19
ENST00000419816	15	29	28	46	26	54	17	28	54	35	35	41	37	40	61	15	17	18	21	19	9	0	3	8	6	10	4	22	46	16	26	34	33	32	18	24	46	27	31	33	17	29	22	16	30
ENST00000473964	13	28	24	39	22	48	15	21	45	28	34	35	36	34	52	13	17	14	19	17	8	1	1	4	4	8	2	20	42	14	23	31	29	31	17	19	42	24	31	28	17	29	20	13	27
ENST00000462379	7	28	26	37	16	41	19	13	31	24	33	39	48	17	28	10	15	6	19	16	7	3	0	4	4	9	2	18	24	10	17	30	23	22	15	22	34	14	22	23	22	19	21	5	21
ENST00000471361	36	44	47	52	42	56	34	33	51	33	50	64	71	41	35	32	34	11	9	15	16	20	6	2	12	22	9	46	37	18	24	29	43	28	40	52	48	27	19	43	33	30	27	16	32
ENST00000487804	30	61	42	52	45	56	26	30	48	26	43	50	56	30	41	41	40	18	11	12	12	13	12	1	10	15	11	51	26	21	26	41	42	21	19	54	39	29	21	47	36	23	22	16	25
ENST00000502512	27	72	34	58	52	60	28	27	62	30	55	54	55	28	50	39	47	17	17	16	14	12	14	0	9	14	10	52	33	22	29	43	51	27	20	55	38	31	20	43	34	29	24	16	26
ENST00000515423	31	51	32	54	48	69	24	27	57	23	53	47	72	34	68	40	49	18	26	23	15	16	9	8	6	10	9	46	63	14	23	32	42	32	23	40	61	38	21	36	24	38	35	17	14
ENST00000468002	26	44	19	51	48	46	35	25	57	23	56	46	72	37	38	41	40	13	9	27	8	18	6	7	7	18	4	38	30	15	18	45	38	16	27	42	36	21	18	49	19	37	30	6	10
ENST00000505228	22	27	19	52	44	62	34	44	51	29	31	35	65	26	40	25	39	6	10	34	15	15	3	5	17	12	4	35	25	12	16	27	23	25	18	69	48	26	24	31	23	31	21	6	20
ENST00000491212	4	6	2	1	4	6	11	7	1	0	2	6	10	6	3	3	0	3	2	2	5	0	0	2	0	0	0	2	2	2	0	2	0	2	4	5	2	4	2	10	6	4	2	0	1
ENST00000486396	7	9	2	6	8	12	19	12	6	0	8	13	16	5	14	10	3	4	2	12	4	1	0	4	2	2	0	7	2	5	2	4	0	6	6	11	2	7	5	31	10	9	6	4	2
ENST00000435556	7	10	2	6	8	12	19	12	6	0	8	13	16	5	14	11	3	4	2	12	4	1	0	4	2	2	0	8	2	6	2	4	0	8	6	11	2	7	6	32	11	9	7	4	2
ENST00000502770	7	10	2	6	8	12	19	12	6	0	8	13	16	5	14	11	3	4	2	12	4	1	0	4	2	2	0	8	2	6	2	4	0	8	6	11	2	7	6	32	11	9	7	4	2
ENST00000514922	7	10	2	6	8	12	19	12	6	0	8	13	16	5	14	11	3	4	2	12	4	1	0	4	2	2	0	8	2	6	2	4	0	8	6	11	2	7	6	32	11	9	7	4	2
ENST00000378466	7	10	2	6	8	12	19	12	6	0	8	13	16	5	14	11	3	4	2	12	4	1	0	4	2	2	0	8	2	6	2	4	0	8	6	11	2	7	6	32	11	9	7	4	2
ENST00000378453	1	4	13	4	7	11	7	2	11	4	12	13	9	2	5	1	9	16	4	6	10	2	0	0	0	5	0	2	17	3	6	16	14	8	3	5	4	12	5	13	7	12	11	2	8
ENST00000448624	21	46	33	48	6	32	43	15	36	17	50	31	65	20	41	5	6	16	26	16	15	3	6	10	5	5	0	31	45	16	20	26	53	14	25	46	19	25	20	52	21	31	25	9	22
ENST00000449660	15	35	22	27	2	17	30	10	30	14	34	16	43	20	33	5	1	15	16	6	10	0	2	2	2	3	0	8	27	15	11	20	30	11	21	27	15	21	11	42	16	31	17	8	15
ENST00000432521	13	27	22	34	10	26	17	20	27	18	28	10	35	16	16	10	8	8	8	12	15	0	10	0	0	9	4	14	26	17	7	19	34	8	26	31	10	23	15	35	22	16	42	14	13
ENST00000443892	12	25	22	31	9	25	16	20	25	18	26	9	35	15	14	10	8	8	6	11	14	0	10	0	0	8	3	14	25	13	6	15	32	7	27	30	10	22	14	33	22	14	40	13	12
ENST00000426449	6	17	16	22	8	11	10	19	17	9	16	7	21	10	12	6	9	4	3	9	14	0	10	0	2	4	2	10	16	7	6	10	29	7	28	22	6	18	12	24	18	12	25	9	6
ENST00000434817	5	14	15	21	7	7	11	16	16	6	9	5	17	9	12	6	9	4	4	10	15	0	9	0	3	5	2	8	16	4	6	10	28	7	27	19	6	17	11	19	18	6	22	7	2
ENST00000435221	4	14	15	21	7	7	11	16	16	6	9	5	17	9	12	6	9	4	4	10	15	0	9	0	3	5	2	8	16	4	5	9	28	7	27	19	6	17	11	19	18	6	22	6	2
ENST00000451778	2	8	15	19	5	6	9	13	12	5	7	3	13	6	10	6	8	4	3	9	17	0	5	0	3	5	2	6	16	2	6	7	25	6	23	15	5	16	8	15	15	3	18	6	2
ENST00000409119	2	8	11	14	4	6	8	8	6	3	2	2	11	4	6	6	5	2	3	8	17	0	2	0	3	5	2	4	15	2	2	5	22	3	17	13	4	11	5	13	10	2	13	4	2
ENST00000355716	1	6	10	11	3	6	8	7	7	2	1	2	10	5	7	6	5	2	2	4	17	0	1	0	3	3	2	4	16	3	2	5	20	2	16	10	3	6	5	11	12	2	12	3	3
ENST00000475523	1	7	10	11	3	6	8	7	7	2	1	2	10	5	7	6	5	2	2	4	15	0	1	0	3	3	2	4	16	2	2	5	20	0	15	10	3	5	5	11	13	2	12	3	3
ENST00000442392	1	7	9	11	3	6	7	6	7	2	1	2	10	5	7	6	5	1	2	3	15	0	1	0	3	3	2	4	15	3	2	5	20	0	15	9	2	4	4	13	14	2	11	3	3
ENST00000482074	1	7	9	11	3	6	7	6	7	2	1	2	10	5	7	6	5	1	2	3	15	0	0	0	3	3	2	4	15	3	2	5	20	0	15	9	2	4	4	13	14	2	11	3	3
ENST00000496064	0	7	8	10	2	5	6	4	7	4	0	2	13	8	8	6	6	4	1	2	14	0	0	0	3	3	2	4	12	3	2	5	17	0	15	8	2	2	4	11	16	5	9	1	4
ENST00000463471	0	7	8	10	3	5	6	4	7	4	0	2	13	8	8	6	6	4	1	2	14	0	0	0	3	3	2	4	12	3	2	4	17	0	15	8	2	2	4	12	16	5	9	1	4
ENST00000466750	4	20	9	21	6	6	13	7	17	14	11	17	24	10	20	5	8	6	2	1	6	0	0	0	0	5	0	10	19	2	5	20	24	0	8	26	3	18	16	33	16	25	25	7	14
ENST00000416860	4	23	10	24	6	8	16	8	19	16	17	21	26	14	24	6	6	7	3	1	7	0	0	0	1	6	0	15	24	2	4	24	26	2	10	29	6	22	17	33	16	31	28	10	15
ENST00000452793	4	23	12	25	6	8	16	8	19	16	18	21	26	14	23	6	6	7	3	1	7	0	0	0	1	6	0	15	24	2	4	24	26	2	10	30	6	22	17	33	17	31	28	10	15
ENST00000471768	16	31	28	40	6	26	31	21	20	16	34	23	38	11	26	7	5	6	10	18	22	1	2	2	3	6	0	26	47	8	8	33	31	20	20	41	17	19	29	37	10	31	55	13	27
ENST00000463835	6	22	17	30	6	24	20	20	8	14	19	12	24	5	13	11	6	7	12	24	18	1	2	2	1	2	0	12	31	8	6	25	25	22	21	32	10	16	24	37	12	14	32	9	22
ENST00000482602	5	20	18	29	3	25	20	20	9	12	18	13	21	5	13	11	6	6	11	23	16	0	2	2	0	2	0	11	28	7	4	24	26	20	20	28	7	17	22	35	12	14	31	9	23
ENST00000480305	2	16	10	30	5	26	12	16	19	14	30	22	16	10	8	5	8	15	10	28	10	2	1	1	0	6	0	4	20	11	10	28	31	15	15	28	6	18	16	21	13	18	24	10	22
ENST00000456687	14	16	19	23	3	16	19	7	7	14	29	9	26	13	16	6	5	14	15	17	6	0	5	2	5	8	1	13	25	15	7	15	26	19	14	33	10	23	12	31	16	24	19	0	18
ENST00000424215	8	14	9	26	7	28	21	17	15	22	14	17	23	14	15	14	7	5	15	18	5	7	3	2	2	19	6	24	30	9	4	46	33	15	12	32	12	10	17	33	6	8	14	1	10
ENST00000493183	1	2	0	0	0	1	0	0	6	0	6	1	2	2	2	0	0	0	1	2	0	4	0	0	0	0	0	2	4	0	5	0	4	6	4	7	4	1	2	3	0	0	0	0	2
ENST00000474659	0	2	0	0	0	0	0	0	6	0	5	1	2	2	2	0	0	0	1	2	0	4	0	0	0	0	0	2	4	0	5	0	4	5	4	7	3	0	2	3	0	0	0	0	2
ENST00000419916	0	2	0	2	0	0	0	0	4	2	2	0	3	2	1	0	0	0	1	2	0	2	0	0	0	0	0	0	2	0	3	2	4	5	2	6	2	0	1	2	0	0	0	0	2
ENST00000378424	0	2	0	2	0	0	0	0	4	2	1	0	3	2	0	0	0	0	1	2	0	2	0	0	0	0	0	0	2	0	3	2	4	5	2	6	2	0	1	2	0	0	0	0	2
ENST00000537325	0	2	0	2	0	0	0	0	4	2	1	0	2	2	0	0	0	0	1	2	0	2	0	0	0	0	0	0	2	0	3	2	4	5	2	6	2	0	1	2	0	0	0	0	2
ENST00000378427	0	2	0	2	0	0	0	0	4	2	1	0	2	2	0	0	0	0	1	2	0	2	0	0	0	0	0	0	2	0	3	2	4	5	2	6	2	0	1	2	0	0	0	0	2
ENST00000486099	0	2	0	2	0	0	0	0	4	2	1	0	2	2	0	0	0	0	1	2	0	2	0	0	0	0	0	0	2	0	3	2	4	5	2	6	2	0	1	2	0	0	0	0	2
ENST00000378425	0	2	0	2	0	0	0	0	4	2	1	0	2	2	0	0	0	0	1	2	0	2	0	0	0	0	0	0	2	0	3	2	4	6	2	6	2	0	1	2	0	0	0	0	2
ENST00000464043	0	2	0	2	0	0	0	0	4	2	1	0	2	2	0	0	0	0	1	2	0	2	0	0	0	0	0	0	2	0	3	2	4	6	2	6	2	0	1	2	0	0	0	0	2
ENST00000444521	0	2	0	2	0	0	0	0	4	2	1	0	2	2	0	0	0	0	1	2	0	2	0	0	0	0	0	0	2	0	3	2	4	6	2	6	2	0	1	2	0	0	0	0	2
ENST00000465233	0	2	0	2	0	0	0	0	4	2	0	0	2	2	0	0	0	0	1	2	0	2	0	0	0	0	0	0	2	0	4	2	4	6	2	6	2	0	0	2	0	0	0	0	2
ENST00000498083	0	2	0	2	0	0	0	0	4	2	0	0	3	2	0	0	0	0	1	2	0	2	0	0	0	0	0	0	2	0	3	2	4	6	2	5	2	0	0	2	0	0	0	0	3
ENST00000481683	0	1	0	2	0	0	0	0	3	2	2	0	4	1	2	0	0	0	1	2	0	2	0	0	0	0	0	1	2	0	4	2	3	6	2	4	1	1	1	2	0	0	0	0	4
ENST00000484099	0	1	0	2	0	0	0	0	2	2	2	0	4	1	2	0	0	0	1	2	0	2	0	0	0	0	0	1	2	0	4	2	3	6	2	4	0	2	1	2	0	0	0	0	4
ENST00000477045	0	1	0	2	0	0	0	0	2	2	2	0	4	1	2	0	0	0	1	2	0	2	0	0	0	0	0	2	2	0	4	2	2	6	2	4	0	2	1	2	0	0	0	0	4
ENST00000476686	20	6	2	24	18	15	6	4	12	17	13	15	23	29	20	13	8	7	5	4	4	9	2	0	0	3	4	8	5	5	4	10	8	13	12	27	9	23	8	9	8	12	9	2	9
ENST00000471840	10	14	10	10	16	9	14	2	16	13	16	2	10	7	4	9	4	4	4	8	13	1	2	4	0	1	0	6	26	4	6	16	10	5	10	27	6	11	7	19	9	6	19	2	8
ENST00000491941	9	15	10	12	16	10	17	3	16	11	19	3	11	6	4	8	5	4	4	8	14	1	3	4	0	1	0	6	29	4	6	16	13	5	10	29	7	12	7	20	8	4	21	2	9
ENST00000464195	9	16	10	12	16	10	17	3	16	11	19	3	11	6	4	8	6	4	4	8	14	1	3	4	0	1	0	6	29	4	6	16	13	5	10	29	7	12	7	20	8	4	21	2	9
ENST00000469962	16	21	11	24	18	29	14	13	17	8	22	12	19	16	12	5	10	10	13	18	17	0	8	2	2	3	2	24	36	16	6	22	26	20	11	38	6	5	12	40	13	10	39	6	14
ENST00000509374	8	6	2	15	5	10	1	10	11	2	5	7	5	19	6	4	7	11	3	16	10	0	2	0	0	2	5	6	11	8	4	14	16	8	12	9	3	8	3	21	3	2	7	2	6
ENST00000502556	25	23	23	69	41	53	27	59	45	35	74	50	82	41	69	30	36	23	26	32	19	16	0	7	9	12	4	44	50	14	15	36	30	38	12	29	49	13	33	41	13	30	20	13	20
ENST00000504800	25	23	23	69	41	53	27	59	45	35	74	50	82	41	69	30	36	23	26	32	19	16	0	7	9	12	4	44	50	14	15	36	30	38	12	29	49	13	33	41	13	30	20	13	20
ENST00000427302	13	7	10	40	10	32	18	23	23	13	43	14	19	11	11	7	17	6	15	23	9	10	2	5	4	1	4	14	15	5	8	28	26	23	8	25	13	11	13	17	7	11	22	6	8
ENST00000511099	5	9	3	12	5	17	8	12	16	2	13	9	8	0	2	0	2	4	4	5	5	3	0	0	1	1	2	8	14	8	1	19	24	9	2	20	4	11	8	10	15	12	7	4	9
ENST00000378412	5	9	3	12	5	17	8	12	16	2	13	9	9	0	2	0	2	4	4	5	5	2	0	0	1	1	2	8	13	8	0	19	23	9	2	20	4	11	7	10	15	12	7	3	9
ENST00000288709	5	9	3	11	4	17	8	10	17	2	11	8	10	0	2	0	2	5	3	4	4	2	0	0	1	1	2	8	14	7	0	19	23	8	3	20	3	11	9	9	14	12	7	3	9
ENST00000579787	4	13	10	21	20	17	5	6	15	12	13	8	12	10	14	4	8	4	8	5	10	2	0	4	1	0	0	16	8	2	12	6	8	20	13	16	8	11	12	12	6	2	5	4	2
ENST00000401095	8	7	8	2	0	6	4	6	12	4	5	8	4	2	11	2	9	3	4	4	6	0	2	0	2	2	0	0	2	4	6	8	4	1	4	16	8	9	2	5	5	9	0	8	6
ENST00000574621	9	7	8	2	0	6	4	6	12	4	5	8	4	2	10	2	8	3	4	4	4	0	2	0	2	2	0	0	2	4	6	8	4	1	4	16	8	9	2	5	5	9	0	8	6
ENST00000401094	5	14	11	3	7	14	2	6	7	5	11	18	10	7	7	0	5	4	4	9	8	0	0	0	3	2	0	7	18	2	6	8	11	4	10	19	9	14	19	4	1	3	4	1	3
ENST00000457440	21	13	15	30	18	39	34	28	38	18	31	22	31	29	27	18	40	11	6	20	16	0	2	0	0	2	0	18	35	8	21	20	16	14	19	32	23	19	30	22	8	16	9	8	13
ENST00000429389	14	6	14	11	10	32	6	4	17	12	37	11	27	21	9	2	2	2	2	16	3	4	0	0	0	2	2	7	30	8	7	11	2	10	11	19	8	7	14	2	5	5	10	3	0
ENST00000378404	10	19	20	24	34	27	26	22	19	15	14	18	41	27	14	16	21	10	11	25	8	2	8	0	2	4	4	18	27	15	15	9	28	11	16	20	11	25	11	12	14	14	11	8	17
ENST00000413472	8	4	1	6	2	6	12	4	2	6	17	0	0	3	11	3	11	4	0	6	3	0	0	0	0	2	0	4	7	6	0	4	6	4	0	8	8	7	4	4	0	11	7	6	2
ENST00000453118	9	6	0	5	3	6	10	4	4	6	16	1	0	3	9	4	12	4	0	6	2	2	0	0	0	0	0	8	6	9	0	4	5	6	1	13	6	6	4	2	0	9	9	8	1
ENST00000420957	10	7	0	4	2	10	11	3	8	6	19	6	0	5	11	4	11	3	0	4	2	3	1	0	0	0	0	11	5	12	0	4	7	9	3	14	6	11	8	3	2	6	10	11	2
ENST00000415573	6	12	4	6	5	21	11	9	19	2	16	14	1	9	8	6	6	2	0	8	7	4	2	0	0	2	0	10	7	9	4	12	6	12	7	11	9	15	12	2	8	4	6	8	8
ENST00000321399	6	12	4	6	6	22	11	10	18	2	16	14	1	9	8	6	5	2	0	8	8	4	2	0	0	2	0	8	7	8	4	12	6	12	8	11	10	17	12	2	8	4	5	8	9
ENST00000321336	0	11	2	2	7	1	2	3	6	2	14	2	4	2	7	0	6	0	2	2	1	3	2	1	0	0	0	0	5	3	2	11	3	2	5	3	5	4	5	4	4	2	4	2	4
ENST00000511072	0	6	2	0	2	0	0	0	2	0	7	2	2	2	2	0	3	0	1	1	0	3	2	0	1	0	0	0	0	0	0	2	0	1	2	0	2	0	2	2	4	0	2	2	4
ENST00000378398	0	6	2	0	2	0	0	0	2	0	7	2	2	2	2	0	3	0	1	1	0	3	2	0	1	0	0	0	0	0	0	2	0	1	2	0	2	0	2	2	4	0	2	2	3
ENST00000441472	0	6	2	0	2	0	0	0	2	0	7	2	2	2	2	0	3	0	1	1	0	3	2	0	1	0	0	0	0	0	0	2	0	1	2	0	2	0	2	2	4	0	2	2	3
ENST00000442529	0	6	2	0	2	0	0	0	2	0	7	2	2	2	2	0	3	0	1	1	0	3	2	0	1	0	0	0	0	0	0	2	0	1	2	0	2	0	2	2	4	0	2	2	3
ENST00000378391	0	6	2	0	2	0	0	0	2	0	7	2	2	3	2	0	3	0	1	1	0	3	2	0	1	0	0	0	0	0	0	1	0	1	2	0	2	0	2	2	4	0	2	2	3
ENST00000270722	0	6	2	0	2	0	0	0	2	0	6	2	2	3	2	0	3	0	1	1	0	3	2	0	1	0	0	0	0	0	0	1	0	1	2	0	2	0	2	2	4	0	2	2	3
ENST00000514189	0	6	2	0	2	0	0	0	2	0	6	2	2	3	2	0	3	0	1	1	0	3	2	0	1	0	0	0	0	0	0	1	0	1	2	0	2	0	2	2	4	0	2	2	3
ENST00000445317	0	4	2	0	2	0	0	0	1	0	5	1	2	3	2	0	0	0	0	0	0	3	2	0	1	0	0	0	1	0	0	2	0	0	2	0	1	0	0	2	2	0	2	2	0
ENST00000440516	17	33	25	63	56	42	29	23	29	23	31	31	50	21	33	34	45	15	24	23	7	2	2	0	3	10	4	21	31	22	23	45	28	18	20	34	21	13	28	41	20	9	27	3	25
ENST00000512462	26	23	16	43	51	28	30	14	18	13	32	20	31	27	25	34	28	17	13	23	17	0	7	1	2	13	0	23	27	16	34	48	27	23	26	17	37	24	8	28	22	12	17	11	21
ENST00000463591	17	23	27	30	32	40	30	30	24	21	42	15	54	27	19	21	29	10	12	28	9	7	6	0	7	6	0	15	49	10	27	18	31	17	30	13	38	22	15	35	15	20	20	6	14
ENST00000509860	10	12	26	27	25	24	24	28	22	6	35	12	27	32	17	32	14	13	20	18	8	2	5	0	10	5	2	15	40	10	6	20	35	18	20	24	4	19	13	11	16	11	8	0	4
ENST00000378389	9	17	8	28	27	37	20	8	24	10	31	18	45	21	27	12	19	0	14	21	16	0	0	0	1	2	4	18	36	4	16	25	25	11	14	15	20	18	9	11	12	10	19	0	12
ENST00000378378	2	0	3	5	2	10	2	6	5	2	1	0	6	5	0	4	2	0	0	2	2	0	2	2	0	3	2	5	11	4	2	5	4	6	6	2	5	4	6	8	2	3	2	1	6
ENST00000378373	20	18	10	25	6	24	3	17	23	18	42	34	30	37	38	4	17	13	10	23	19	11	4	5	0	1	2	9	39	9	12	16	26	12	11	17	11	27	27	9	20	6	11	4	17
ENST00000378371	19	18	11	16	6	32	12	16	20	14	34	35	25	28	44	0	14	17	11	24	24	10	4	3	2	0	2	9	30	12	10	20	28	18	12	18	9	22	26	10	30	18	13	6	18
ENST00000445297	2	8	17	24	6	47	22	10	29	16	18	29	31	15	38	7	11	4	15	16	14	4	4	1	2	0	4	18	25	10	26	23	28	16	21	34	6	8	14	15	30	18	26	11	16
ENST00000464620	12	19	8	39	27	36	23	21	34	13	28	42	38	32	22	24	19	15	25	29	21	2	8	1	7	5	0	28	42	11	8	19	27	9	9	27	15	10	28	16	23	20	25	14	10
ENST00000413250	12	19	8	38	27	36	23	20	34	13	28	42	37	32	22	23	20	15	26	29	21	2	8	1	7	5	0	28	42	11	8	19	27	9	9	27	15	10	28	16	23	20	26	14	11
ENST00000418137	12	19	8	38	27	36	23	20	34	13	28	42	37	32	22	23	20	15	26	29	21	2	8	1	7	5	0	28	42	11	8	19	27	9	9	27	15	10	28	16	23	20	26	14	11
ENST00000485984	10	8	4	27	6	20	16	8	18	10	8	21	19	12	20	3	6	10	17	15	18	3	4	1	5	0	2	20	38	5	7	16	33	6	15	21	6	12	27	10	11	5	24	12	13
ENST00000494257	9	4	9	23	9	40	9	17	28	10	25	24	39	15	30	12	10	5	10	14	12	0	2	0	2	0	0	11	20	4	18	11	29	6	16	28	13	17	20	11	7	9	8	8	5
ENST00000461795	9	16	10	26	13	49	13	16	32	13	19	26	39	22	34	12	13	19	13	16	18	5	1	0	1	2	0	15	28	11	23	19	27	7	16	35	13	16	22	18	16	15	6	10	5
ENST00000475790	15	17	28	28	7	37	16	12	36	26	20	43	24	28	44	10	12	6	13	17	7	6	2	0	0	5	0	16	35	19	32	26	21	12	23	27	11	22	23	28	19	11	11	13	20
ENST00000491842	11	17	21	8	10	33	12	11	32	14	20	39	12	18	38	4	10	6	16	18	12	2	2	4	3	4	2	6	24	14	25	26	21	7	17	28	6	19	16	32	16	9	10	13	15
ENST00000485002	17	8	14	20	10	28	12	22	39	16	20	41	44	34	24	6	7	9	21	29	14	6	9	5	7	6	5	14	43	18	27	26	17	14	17	33	14	20	24	25	24	27	6	2	22
ENST00000294599	3	5	0	9	6	6	4	11	7	8	3	12	7	2	11	8	4	10	4	18	10	9	2	0	1	2	0	8	8	4	10	8	19	4	8	8	7	5	10	4	6	3	0	0	11
ENST00000385042	7	11	3	1	14	26	10	18	22	12	18	40	20	22	25	4	2	6	13	17	22	8	3	3	2	1	4	8	27	9	7	30	14	9	15	25	6	18	17	6	9	4	13	2	4
ENST00000356575	4	4	9	12	4	4	2	5	2	5	4	4	2	3	5	6	5	1	2	9	5	0	3	3	0	5	0	4	3	3	2	4	9	4	3	2	4	1	2	11	5	2	1	0	0
ENST00000378344	0	6	4	8	0	6	5	6	13	4	11	1	12	4	12	3	4	5	3	2	3	6	0	1	0	1	4	1	4	0	10	8	7	5	2	2	14	3	1	6	10	5	3	2	6
ENST00000456805	0	5	4	7	0	6	4	6	13	4	9	1	10	4	12	2	4	4	3	2	3	6	0	1	0	1	4	1	4	0	10	8	6	4	2	1	14	3	1	6	10	5	3	1	6
ENST00000344579	0	5	4	6	0	6	3	5	11	4	9	1	9	3	11	2	4	4	3	2	3	6	0	1	0	1	4	1	4	0	8	8	5	4	2	1	13	2	0	6	10	5	2	1	5
ENST00000435049	0	2	0	1	0	5	2	1	3	0	4	0	0	0	3	0	6	0	7	3	1	0	0	1	0	0	0	0	3	2	4	4	1	2	3	4	4	7	0	1	4	0	2	0	5
ENST00000494884	43	32	23	68	60	45	33	23	40	31	62	72	69	47	45	46	51	29	19	36	29	20	11	5	11	19	4	52	55	17	24	40	54	46	30	68	35	46	32	50	30	18	31	8	10
ENST00000469643	43	33	22	67	60	44	34	23	40	32	62	73	68	47	45	45	49	30	19	35	29	20	10	5	12	19	4	52	55	17	24	41	53	46	30	68	35	46	30	51	30	20	31	7	10
ENST00000497940	28	25	28	58	36	38	50	35	31	28	41	61	35	33	46	63	55	30	22	22	20	9	8	5	15	16	2	27	59	19	26	29	44	33	15	49	32	27	13	38	19	37	28	2	12
ENST00000471223	17	30	25	59	33	36	31	26	26	24	49	29	48	41	36	42	37	10	13	27	9	10	4	0	3	11	2	28	29	11	14	35	39	18	19	30	61	14	7	46	17	21	19	10	21
ENST00000424367	9	6	0	0	2	7	1	6	10	0	2	4	4	10	10	0	5	0	4	2	0	0	0	0	0	0	0	2	3	2	4	7	8	8	2	8	1	8	3	12	1	4	2	0	1
ENST00000378322	9	6	0	0	1	7	0	6	10	0	2	4	3	10	10	0	4	0	4	2	0	0	0	0	0	0	0	2	4	2	4	6	7	7	2	8	1	8	3	13	1	4	2	0	1
ENST00000479331	9	6	0	0	1	7	0	6	10	0	2	4	3	10	10	0	4	0	4	2	0	0	0	0	0	0	0	2	4	2	4	6	8	7	2	8	1	8	3	13	1	4	2	0	1
ENST00000419924	9	6	0	0	1	7	0	6	10	0	2	4	3	10	10	0	4	0	4	2	0	0	0	0	0	0	0	2	4	2	4	6	8	7	2	8	1	8	3	13	1	4	2	0	1
ENST00000270708	9	6	0	0	1	7	0	6	10	0	2	4	3	10	10	0	4	0	4	2	0	0	0	0	0	0	0	2	4	2	4	6	8	7	2	8	0	8	3	13	1	4	2	0	1
ENST00000378295	0	5	0	0	2	2	0	0	5	4	6	2	2	4	4	2	3	0	4	6	4	0	0	0	0	0	0	0	4	0	6	3	6	4	0	5	0	4	4	14	0	4	2	1	0
ENST00000346387	0	4	0	0	2	2	0	0	4	4	6	2	2	3	4	2	2	0	4	6	4	0	0	0	0	0	0	0	4	0	6	3	6	4	0	5	0	4	4	14	0	4	2	1	0
ENST00000354437	0	4	0	0	2	2	0	0	4	4	6	2	2	3	4	2	2	0	4	6	4	0	0	0	0	0	0	0	4	0	6	3	6	4	0	5	0	4	4	14	0	4	2	1	0
ENST00000357733	0	4	0	0	2	2	0	0	4	4	6	2	2	3	4	2	2	0	4	6	4	0	0	0	0	0	0	0	4	0	6	3	6	4	0	5	0	4	4	14	0	4	2	1	0
ENST00000465916	1	0	4	4	2	9	5	8	4	8	7	5	8	1	8	3	2	2	2	8	11	1	0	0	1	0	4	2	1	0	6	15	4	2	2	3	4	5	6	9	0	9	1	3	1
ENST00000443034	12	11	8	10	5	18	9	15	12	11	15	22	22	13	26	9	8	16	12	18	16	8	4	4	3	2	2	10	26	14	13	19	10	13	4	22	6	20	10	23	6	27	18	6	12
ENST00000378280	16	7	13	19	4	18	10	14	37	18	31	31	32	15	35	10	16	12	13	16	13	10	0	2	2	2	2	13	25	10	21	29	30	18	15	40	28	27	15	44	13	15	23	12	11
ENST00000378285	16	7	13	19	4	18	10	14	37	18	31	31	32	15	35	10	16	12	13	16	13	10	0	2	2	2	2	13	25	10	21	29	30	18	15	40	28	27	15	44	13	15	23	12	11
ENST00000378288	16	7	13	19	4	18	10	14	37	18	31	31	32	15	35	10	16	12	13	16	13	10	0	2	2	2	2	13	25	10	21	29	30	18	15	40	28	27	15	44	13	15	23	12	11
ENST00000378290	14	28	12	24	2	19	11	18	36	18	22	37	28	19	21	10	16	14	7	13	12	14	2	0	2	4	0	14	45	13	17	15	24	14	21	13	6	16	13	30	8	14	11	9	10
ENST00000416554	14	12	14	32	10	34	12	16	16	17	24	27	18	13	25	6	20	13	11	15	10	18	0	0	6	6	3	18	25	8	27	18	27	8	16	21	27	20	13	39	12	8	19	6	12
ENST00000419973	39	33	31	62	32	42	38	27	24	37	49	53	48	22	39	35	34	14	26	27	26	21	7	2	16	15	10	34	33	12	16	27	33	36	29	37	31	17	18	36	22	22	27	9	12
ENST00000587071	28	15	40	50	31	46	31	32	60	34	55	35	45	39	54	41	33	19	13	30	21	19	7	0	2	18	7	21	27	14	28	17	32	25	27	39	33	19	14	29	12	25	16	11	20
ENST00000544565	9	16	19	21	25	16	10	19	10	18	12	14	25	12	11	15	12	7	18	8	7	2	4	0	4	3	8	17	29	5	8	10	17	18	3	18	20	21	7	22	8	16	11	6	11
ENST00000418088	9	16	14	17	25	9	14	15	12	4	29	10	24	13	13	18	10	8	21	8	12	0	0	0	3	6	2	24	23	10	8	14	7	17	4	8	17	10	5	13	6	15	7	2	9
ENST00000452079	15	16	17	19	27	14	21	11	7	6	25	13	27	21	18	16	12	11	13	5	15	6	0	2	3	10	2	23	20	10	15	17	13	12	5	9	18	7	14	14	5	18	6	2	8
ENST00000423764	15	16	17	19	27	14	21	11	7	7	25	13	27	21	18	17	12	11	13	5	15	7	0	2	3	10	2	23	21	10	15	17	14	12	5	9	19	7	14	14	5	18	6	2	8
ENST00000294600	12	16	12	20	7	16	18	23	14	9	14	30	9	9	13	5	11	11	12	15	13	9	3	1	2	11	2	5	17	7	8	5	20	8	8	30	6	4	9	17	12	9	8	6	6
ENST00000462521	12	17	12	21	8	16	18	23	14	10	14	30	9	9	13	6	12	12	12	16	14	9	2	1	2	10	2	5	17	7	8	4	21	8	9	31	7	4	10	19	13	10	8	6	6
ENST00000444870	3	4	7	8	3	3	8	6	13	7	8	14	2	4	9	7	5	7	3	7	4	2	1	0	2	0	0	7	7	9	2	7	14	0	5	19	8	1	8	13	5	13	13	4	10
ENST00000452264	2	4	6	7	3	3	8	7	11	6	9	12	1	5	7	7	5	7	3	6	4	2	1	0	2	0	0	5	5	8	2	7	14	0	3	18	9	1	7	10	5	13	13	4	7
ENST00000561886	4	7	6	6	2	3	8	9	8	7	13	6	1	4	7	4	4	5	4	7	8	6	3	0	2	0	0	6	3	7	3	7	9	2	4	11	9	0	11	5	6	16	11	4	5
ENST00000581512	25	23	36	34	24	27	24	24	12	16	25	25	42	26	24	22	48	17	17	24	9	12	14	0	6	7	6	23	34	19	30	29	44	14	14	24	26	27	19	35	11	22	27	4	22
ENST00000479239	37	30	36	66	36	59	39	30	58	44	43	48	70	42	53	28	27	25	17	27	22	24	3	11	2	13	11	22	27	18	22	29	43	28	41	45	37	35	34	51	12	36	28	13	19
ENST00000462356	39	30	36	66	33	60	41	32	60	43	43	48	69	46	52	30	24	26	17	27	22	23	3	10	2	16	11	25	25	18	21	29	40	28	43	46	41	36	34	50	12	36	27	14	20
ENST00000378251	2	10	13	12	13	21	14	8	3	7	12	4	10	14	12	11	11	4	2	8	9	7	6	0	5	3	0	4	15	5	6	8	8	13	5	12	2	7	1	14	4	8	6	2	2
ENST00000484420	48	41	45	81	44	66	58	31	42	28	57	48	76	39	38	39	56	23	20	34	13	20	7	7	14	8	6	33	53	15	30	32	37	27	36	70	63	34	29	31	14	55	42	18	24
ENST00000438539	25	22	28	23	32	22	35	33	31	27	26	26	34	19	22	26	25	8	10	21	12	13	2	4	12	9	2	23	32	10	21	27	12	12	17	30	22	8	11	18	14	18	14	7	15
ENST00000461667	26	22	27	22	33	22	37	34	32	26	25	28	34	20	23	27	28	8	10	22	12	13	2	4	12	10	2	25	34	10	20	27	15	12	17	32	24	8	12	18	14	19	15	8	17
ENST00000495701	26	20	15	16	19	32	15	34	39	29	37	30	32	32	29	25	29	2	7	16	10	18	4	6	4	13	7	32	36	7	12	22	39	17	15	44	12	14	12	16	9	19	18	12	15
ENST00000460038	7	13	22	24	23	15	19	10	10	6	8	11	7	16	14	18	3	5	1	11	10	7	6	2	9	13	0	20	18	8	3	5	27	13	13	10	11	6	11	11	8	10	13	1	8
ENST00000443466	27	14	27	54	36	25	26	28	39	19	29	31	47	42	22	31	23	16	26	24	17	17	11	8	16	17	11	20	31	25	19	29	38	23	21	45	31	20	21	16	9	25	24	2	6
ENST00000494951	9	12	21	25	14	9	16	23	14	11	18	25	25	11	16	29	11	2	11	18	6	11	0	0	2	10	4	19	24	20	10	12	13	18	12	22	10	17	8	4	4	17	15	1	5
ENST00000338895	2	5	2	6	8	6	2	1	5	0	10	10	7	5	9	8	0	4	3	3	5	3	0	1	1	0	0	6	4	0	2	8	2	8	2	7	1	6	4	4	3	4	6	0	2
ENST00000341385	2	5	2	6	8	6	2	1	5	0	10	10	7	5	9	8	0	4	3	3	5	3	0	1	1	0	0	6	4	0	2	8	2	8	2	7	1	6	4	4	3	4	6	0	2
ENST00000378209	2	5	2	6	8	6	2	1	5	0	10	10	7	5	9	8	0	4	3	3	5	3	0	1	1	0	0	6	4	0	2	8	2	8	2	7	1	6	4	4	3	4	6	0	2
ENST00000378212	2	5	2	6	8	6	2	1	5	0	10	10	7	5	9	8	0	4	3	3	5	3	0	1	1	0	0	6	4	0	2	8	2	8	2	7	1	6	4	4	3	4	6	0	2
ENST00000491998	2	5	2	6	8	6	2	1	5	0	10	10	7	5	9	8	0	4	3	3	5	3	0	1	1	0	0	6	4	0	2	8	2	8	2	7	1	6	4	4	3	4	6	0	2
ENST00000468793	2	5	2	6	8	5	1	1	4	0	7	6	7	4	8	9	1	4	3	3	4	3	0	1	0	0	0	6	3	0	1	8	1	7	2	5	2	6	3	5	3	5	5	0	1
ENST00000339350	2	6	2	5	8	5	1	1	4	0	7	6	7	4	8	9	1	5	3	3	4	3	0	1	0	0	0	5	3	0	1	8	1	7	2	5	2	6	3	6	3	4	5	0	1
ENST00000477548	2	6	2	5	8	5	1	1	4	0	7	6	7	4	8	9	1	5	3	3	4	3	0	1	0	0	0	5	3	0	1	8	1	7	2	5	2	6	3	6	3	4	5	0	1
ENST00000378206	2	6	2	5	8	4	2	2	3	0	6	6	7	4	10	9	1	5	3	3	4	3	0	1	0	0	0	5	3	0	1	8	1	7	2	3	2	6	3	6	3	5	5	0	1
ENST00000475969	1	5	2	5	8	3	1	2	3	0	5	5	7	4	9	7	1	6	3	3	3	3	0	1	0	0	0	3	1	1	0	8	0	7	2	2	3	6	2	6	3	6	4	0	0
ENST00000428079	3	6	4	5	9	8	10	5	9	7	10	9	13	4	15	10	12	12	7	3	4	6	0	1	3	0	0	6	10	9	6	13	13	2	7	15	7	10	2	4	7	8	13	5	2
ENST00000494653	3	6	4	5	9	8	10	5	9	7	10	10	14	5	15	10	12	12	7	3	4	6	0	1	3	0	0	6	10	9	6	13	13	2	7	15	7	10	2	4	7	8	13	5	3
ENST00000378230	3	6	4	5	9	8	10	5	9	7	10	10	14	5	15	10	12	12	7	3	4	6	0	1	3	0	0	6	10	9	6	13	13	2	7	15	7	10	2	4	7	8	13	5	3
ENST00000378223	3	6	4	5	9	8	10	6	10	7	10	12	16	5	15	11	12	12	7	3	4	6	0	1	5	0	0	6	10	9	6	13	13	2	7	15	7	10	2	4	8	8	14	5	4
ENST00000481945	24	33	21	47	38	42	32	27	42	31	49	35	44	31	38	45	18	16	18	19	14	15	6	6	8	18	5	28	35	20	20	13	29	13	26	37	44	30	12	22	19	27	27	9	18
ENST00000461150	32	20	22	44	30	26	25	35	23	40	34	32	51	22	40	24	19	11	13	26	11	15	3	1	6	7	2	26	32	18	26	27	36	25	20	34	10	17	18	32	11	16	16	6	11
ENST00000579705	31	23	21	49	37	31	37	41	27	37	32	34	42	29	38	33	22	9	11	28	14	17	3	2	9	5	3	22	34	15	28	30	26	22	15	37	14	17	11	31	10	18	21	6	17
ENST00000413332	4	1	4	4	12	2	4	8	6	0	10	6	4	2	8	3	4	3	2	4	2	1	2	0	0	0	0	2	2	6	0	2	6	4	0	8	2	6	8	2	2	4	2	0	0
ENST00000442673	4	1	4	4	12	2	4	8	6	0	10	6	4	2	8	3	4	3	2	4	2	1	2	0	0	0	0	2	2	6	0	2	6	4	0	8	2	6	8	2	2	4	2	0	0
ENST00000439488	4	1	4	4	12	2	4	8	6	0	10	6	4	2	8	3	4	3	2	4	2	2	2	0	0	0	0	2	2	6	0	2	6	4	0	8	2	6	8	2	2	4	2	0	0
ENST00000486765	6	2	4	0	8	1	2	5	9	2	7	1	1	1	2	1	2	4	2	2	2	2	3	0	0	2	0	5	2	2	4	6	2	5	5	8	6	2	5	6	3	7	4	2	4
ENST00000361605	7	2	4	0	8	1	2	5	8	2	8	1	1	2	2	1	2	4	2	2	2	2	3	0	0	3	0	6	2	2	4	6	1	5	5	9	6	3	6	6	3	9	4	2	4
ENST00000474140	7	2	4	0	8	2	2	5	8	2	8	1	1	2	2	1	2	4	2	2	2	2	3	0	0	3	0	6	2	2	4	6	1	5	5	9	6	3	6	6	3	9	4	2	4
ENST00000456897	4	6	6	4	11	5	13	14	6	19	9	17	11	8	18	13	3	8	4	20	9	6	7	0	2	0	0	6	5	7	0	12	16	6	8	7	16	12	10	8	1	4	5	2	5
ENST00000412674	4	6	6	4	11	5	13	14	6	19	9	17	11	8	18	13	3	8	4	20	9	6	7	0	2	0	0	5	5	7	0	12	16	6	8	7	16	12	10	8	1	4	5	2	5
ENST00000425194	16	25	27	28	14	16	23	31	12	12	14	15	18	26	12	12	12	12	4	24	20	22	10	0	10	7	8	5	19	18	4	22	23	9	8	35	21	23	15	12	6	21	20	4	4
ENST00000449232	6	16	8	28	17	9	17	19	11	9	4	14	15	13	21	10	3	8	13	20	18	13	0	2	4	3	2	15	7	4	8	16	26	4	4	12	23	12	5	10	2	18	9	2	5
ENST00000423197	25	16	28	39	37	36	30	27	21	29	40	20	31	28	33	45	11	9	4	15	11	10	5	4	11	9	2	21	21	9	6	28	33	17	4	27	31	10	12	21	7	24	23	2	6
ENST00000438791	4	8	3	18	4	5	16	10	2	9	3	0	5	12	5	6	4	4	4	3	9	5	1	0	0	3	0	7	8	2	0	9	6	12	0	10	7	2	4	13	8	4	4	3	2
ENST00000420522	3	3	15	8	10	2	14	16	6	4	10	4	6	6	13	8	8	0	10	10	6	7	2	2	2	8	2	2	16	10	2	8	6	2	4	15	13	6	2	8	2	12	4	0	2
ENST00000378190	1	4	0	14	5	11	13	5	12	6	2	10	2	4	6	4	0	2	4	2	4	2	1	0	0	0	2	10	6	2	4	7	5	1	3	1	6	1	7	15	6	6	6	4	8
ENST00000378191	0	3	0	7	2	6	9	2	11	6	1	9	2	3	4	1	0	0	4	1	4	2	0	0	0	0	2	7	4	4	4	6	2	2	3	0	5	0	6	7	4	6	6	6	3
ENST00000466761	15	16	13	47	23	36	43	27	21	20	37	48	48	44	40	26	20	12	14	23	6	10	0	0	10	13	12	35	50	21	16	27	22	15	31	18	29	18	9	22	8	25	24	10	3
ENST00000443270	2	8	0	0	11	2	0	0	5	2	2	4	0	3	2	2	2	4	0	3	0	6	0	0	3	4	1	6	2	2	4	2	2	6	2	0	2	4	1	2	0	4	0	0	0
ENST00000564261	10	11	18	26	2	8	18	6	9	6	11	7	12	15	13	12	8	8	8	12	15	17	0	2	3	8	2	13	7	2	2	15	10	18	11	9	12	4	0	19	15	8	5	2	2
ENST00000579887	12	4	11	23	14	30	18	24	18	10	11	17	14	18	10	24	23	14	10	11	4	7	4	2	4	2	7	14	20	9	10	23	13	14	4	11	21	19	16	15	13	11	13	4	8
ENST00000413887	20	24	21	18	23	27	27	32	25	15	21	10	27	40	19	25	17	6	10	23	10	5	13	4	9	5	3	11	36	13	12	21	23	18	17	24	19	13	27	21	11	18	11	5	10
ENST00000401226	23	31	23	60	49	42	55	30	38	25	48	44	61	35	30	30	22	18	25	16	12	21	7	4	9	14	5	39	37	11	20	34	29	24	21	28	37	25	21	28	12	26	34	12	15
ENST00000582517	34	51	43	80	71	73	36	44	48	21	48	43	52	51	55	60	36	16	11	23	17	24	7	8	7	14	8	45	45	13	42	28	33	30	28	42	36	30	31	55	27	32	38	13	25
ENST00000460696	38	46	39	88	72	67	48	59	47	57	71	67	108	87	75	79	46	33	38	48	41	24	15	11	11	24	15	51	52	28	42	40	56	60	23	48	49	46	29	52	32	35	36	9	19
ENST00000378161	34	37	31	79	69	51	40	53	40	52	76	58	111	66	58	68	42	25	27	38	34	20	16	8	9	25	20	42	41	30	31	36	44	51	23	41	48	44	30	45	22	33	27	9	11
ENST00000468253	37	31	37	75	47	64	27	51	35	48	63	37	63	43	33	69	38	13	16	39	19	18	7	2	6	20	4	45	37	25	22	19	29	47	21	35	46	34	23	56	32	31	31	12	32
ENST00000506941	11	20	35	58	30	39	32	36	15	16	27	41	29	15	32	25	33	21	9	12	8	6	3	4	6	8	2	17	32	16	16	16	47	24	25	17	41	18	26	40	14	18	24	6	12
ENST00000470763	21	34	32	98	59	44	48	50	41	38	31	58	72	48	58	55	49	33	20	36	15	16	2	0	7	12	4	46	48	21	27	32	44	55	29	28	48	29	33	46	26	27	24	5	21
ENST00000585151	17	17	19	27	34	27	13	34	15	9	20	33	18	20	30	26	24	11	17	13	8	6	4	4	9	9	5	26	13	10	10	6	36	17	16	23	22	19	9	22	15	18	11	4	11
ENST00000466897	14	20	31	46	38	34	31	26	24	26	34	50	48	16	42	44	42	18	17	18	32	17	8	9	8	16	10	42	40	11	28	28	52	29	20	36	29	25	24	27	20	23	18	8	11
ENST00000378111	5	2	10	3	7	6	6	4	12	3	6	4	7	10	13	7	8	1	0	2	2	4	2	0	2	2	2	6	14	10	4	5	15	18	9	10	7	12	10	9	7	14	6	3	2
ENST00000378097	0	4	0	0	0	4	2	0	6	2	0	0	2	4	6	0	2	0	0	2	0	2	2	0	2	0	0	1	2	2	4	2	0	2	5	5	2	6	4	4	2	7	3	2	1
ENST00000493807	0	4	0	0	1	4	0	1	3	1	0	0	2	4	4	0	0	0	0	3	0	1	0	0	2	0	0	0	2	1	4	3	0	2	0	2	2	0	4	4	2	3	2	2	2
ENST00000378092	0	4	0	0	1	4	0	1	3	1	0	0	2	4	4	0	0	0	0	3	0	1	0	0	2	0	0	0	2	1	4	3	0	2	0	2	2	0	4	4	2	3	2	2	2
ENST00000478098	0	4	0	0	1	4	0	1	3	1	0	0	2	4	4	0	0	0	0	3	0	1	0	0	2	0	0	0	2	1	4	3	0	2	0	2	2	0	4	4	2	3	2	2	2
ENST00000445501	0	4	0	0	1	4	0	1	2	1	0	0	2	4	4	0	0	0	0	3	0	1	0	0	2	0	0	0	2	1	4	3	0	2	0	2	2	0	4	4	2	3	2	2	2
ENST00000478423	0	2	0	0	2	7	2	2	0	0	2	2	0	1	2	2	0	0	0	3	3	0	0	0	0	0	0	0	1	0	4	4	0	0	2	1	2	2	2	10	0	2	2	0	2
ENST00000378169	0	2	0	0	2	7	2	2	0	0	2	2	0	1	2	2	0	0	0	3	3	0	0	0	0	0	0	0	1	0	4	4	0	0	2	1	2	2	2	10	0	2	2	0	2
ENST00000378156	0	2	0	0	2	7	2	2	0	0	2	2	1	2	2	2	0	0	0	3	3	0	0	0	0	0	0	1	1	0	4	4	0	0	2	2	2	2	2	10	0	2	2	0	2
ENST00000489180	0	2	0	0	2	7	2	2	0	0	2	2	1	2	2	2	0	0	0	3	3	0	0	0	0	0	0	1	1	0	4	4	0	0	2	2	2	2	2	10	0	2	2	0	2
ENST00000389632	8	24	21	50	32	33	18	19	20	6	17	10	28	17	17	11	17	17	8	15	8	4	5	2	4	7	7	31	35	2	15	14	24	14	20	14	25	13	12	33	8	22	35	2	7
ENST00000428161	8	24	21	50	32	33	18	19	20	6	17	10	28	17	17	11	17	17	8	15	8	4	5	2	4	7	7	31	35	2	15	14	24	14	20	14	25	13	12	33	8	22	35	2	7
ENST00000341524	8	24	21	49	32	33	18	19	20	6	17	10	28	17	17	12	18	16	8	15	8	4	5	2	4	7	8	31	34	2	15	14	24	14	20	14	26	12	11	33	8	22	35	2	7
ENST00000352527	8	24	21	49	32	33	18	19	20	6	17	10	28	17	17	12	18	16	8	15	8	4	5	2	4	7	8	31	34	2	15	14	24	14	20	14	26	12	11	33	8	22	35	2	7
ENST00000378087	8	24	21	49	32	33	18	19	20	6	17	10	28	17	17	12	18	16	8	15	8	4	5	2	4	7	8	31	34	2	15	14	24	14	20	14	26	12	11	33	8	22	35	2	7
ENST00000435937	15	18	26	47	34	30	7	18	23	6	4	12	32	33	18	22	17	12	2	12	5	5	0	4	4	13	7	37	32	5	13	25	23	11	13	10	30	16	12	30	11	23	28	2	8
ENST00000164247	16	17	13	29	17	22	21	7	33	17	18	18	44	28	20	20	20	7	21	30	23	17	11	6	14	12	5	21	34	8	4	13	25	15	18	22	15	19	14	18	9	20	13	8	10
ENST00000459822	19	22	14	34	16	24	17	11	32	32	35	32	18	26	31	25	10	7	19	14	11	16	2	3	7	6	3	17	18	14	11	20	22	13	15	32	31	18	15	31	14	27	13	6	16
ENST00000472700	17	21	21	44	32	14	19	22	22	14	21	19	26	45	20	26	22	16	11	25	11	13	3	1	3	9	4	19	19	12	14	15	18	19	25	32	30	26	18	33	11	33	25	9	12
ENST00000378083	4	19	16	23	16	26	21	14	24	1	10	14	17	22	11	12	8	9	21	23	14	4	5	2	4	6	5	19	32	16	14	15	19	10	20	22	22	23	12	27	16	19	14	8	16
ENST00000458166	6	20	16	25	20	26	19	17	22	2	10	14	18	24	14	13	9	10	22	28	13	5	5	3	4	6	5	18	31	20	17	16	19	11	22	24	26	25	11	30	16	20	15	10	16
ENST00000462676	18	11	33	53	16	28	33	29	29	24	41	32	39	34	33	30	43	15	12	29	10	16	8	0	12	8	4	23	31	5	15	30	25	32	23	38	42	24	18	36	12	30	16	4	16
ENST00000481789	13	19	18	42	23	41	24	11	20	19	23	18	37	9	35	31	20	10	5	7	13	13	3	1	3	2	6	25	31	12	11	15	36	20	18	28	33	18	6	37	13	33	19	3	3
ENST00000475121	10	25	13	36	27	35	24	22	24	18	27	23	38	26	38	17	15	17	8	18	11	11	1	1	8	15	4	30	24	13	10	17	25	17	17	28	22	7	21	20	15	15	9	10	17
ENST00000491020	31	29	26	64	27	62	51	37	38	16	37	34	42	29	39	38	35	14	19	23	13	14	4	4	3	16	11	46	35	14	31	26	49	20	18	43	46	29	23	43	12	16	20	6	17
ENST00000377999	12	13	22	27	11	25	20	19	23	26	24	19	32	22	31	7	13	15	10	17	11	5	1	6	4	8	0	25	26	19	20	23	34	13	23	23	19	11	12	24	4	20	18	0	13
ENST00000462991	10	14	9	30	13	30	29	14	16	18	27	22	14	19	14	11	10	10	12	13	4	4	4	2	2	12	7	13	26	12	8	11	20	10	8	20	17	20	14	17	7	14	8	4	6
ENST00000378006	16	26	22	42	27	23	31	14	14	21	34	34	45	32	26	37	18	11	13	37	23	11	4	0	2	8	7	28	26	5	11	26	30	25	19	37	37	17	18	25	21	26	35	6	10
ENST00000496404	0	4	0	0	2	2	0	4	2	0	0	4	2	2	2	2	0	4	0	2	0	3	0	1	2	0	0	0	2	0	2	0	7	0	4	4	7	0	0	0	6	0	0	2	2
ENST00000262450	0	4	0	0	2	2	0	4	2	0	0	4	2	2	2	2	1	4	0	2	0	3	0	1	2	0	0	0	2	0	2	0	8	0	4	3	8	0	0	1	6	0	0	2	2
ENST00000378021	0	4	0	0	2	2	0	4	2	0	0	4	2	2	2	2	1	4	0	2	0	3	0	1	2	0	0	0	2	0	2	0	8	0	4	3	8	0	0	1	6	0	0	2	2
ENST00000484532	1	7	13	4	18	9	10	4	5	4	8	5	7	10	14	2	3	2	6	6	8	2	2	1	0	3	0	6	11	4	2	9	4	8	8	4	7	4	8	7	3	7	4	2	3
ENST00000465387	0	2	7	10	4	4	2	12	0	2	11	4	5	4	2	3	4	7	2	0	2	4	2	0	2	2	8	6	5	0	0	6	6	5	5	8	9	7	4	10	8	0	2	2	4
ENST00000480661	0	2	7	10	4	4	2	12	0	2	11	4	5	4	2	3	4	7	2	0	2	4	2	0	2	2	8	6	4	0	0	6	6	5	5	8	9	7	4	10	8	0	2	2	4
ENST00000234875	0	2	7	10	4	5	2	11	1	2	11	4	4	4	2	3	4	8	2	0	2	4	2	0	2	2	8	6	4	0	0	6	6	4	5	8	8	8	4	10	8	0	2	2	4
ENST00000497965	0	6	3	8	5	10	6	19	4	4	18	5	7	13	5	10	0	8	7	13	11	9	2	2	5	2	5	7	8	2	2	7	8	12	5	8	13	7	7	6	4	6	5	1	7
ENST00000462296	18	24	31	37	31	36	26	24	25	21	31	34	38	30	39	22	35	10	11	12	12	13	3	8	11	10	10	34	25	11	13	27	44	17	15	27	33	14	10	35	11	23	6	2	8
ENST00000466994	8	10	16	21	22	15	25	11	15	11	16	22	29	26	34	15	27	9	19	4	9	6	3	3	1	7	4	26	19	10	17	16	41	13	12	12	26	15	13	28	20	7	2	4	17
ENST00000377948	3	8	14	13	9	6	21	4	9	6	8	22	21	21	35	6	20	8	21	3	10	3	2	2	4	3	6	32	11	13	21	9	35	2	21	3	20	12	16	25	17	4	2	4	20
ENST00000484435	3	8	14	13	9	6	21	4	9	6	8	22	21	21	35	6	20	8	21	3	10	3	2	2	4	3	6	32	11	13	21	9	35	2	21	3	20	12	16	25	17	4	2	4	20
ENST00000377939	3	8	14	15	5	6	19	4	9	6	7	23	20	23	33	6	21	8	21	3	9	4	2	2	4	3	6	30	11	14	22	9	35	2	22	4	20	12	16	26	17	4	1	4	21
ENST00000455744	6	13	8	10	6	12	16	4	4	0	6	20	12	9	16	4	11	1	23	4	5	6	2	4	9	4	7	26	9	16	16	16	27	4	21	8	17	10	16	22	17	2	4	4	18
ENST00000485539	13	27	9	24	13	28	18	22	20	16	7	15	23	22	14	12	11	5	13	15	5	9	2	2	3	12	1	11	28	15	8	16	12	13	4	19	26	13	9	20	8	26	17	14	10
ENST00000496676	13	24	11	24	9	28	17	21	21	17	8	13	22	22	17	12	10	5	10	15	5	8	2	2	1	12	1	12	24	17	8	12	12	12	5	19	28	12	8	20	8	26	16	16	9
ENST00000471204	5	6	8	3	10	14	9	8	16	8	8	11	9	8	24	14	6	0	9	7	4	5	0	0	0	3	0	2	17	5	8	5	2	2	12	10	20	11	9	8	2	13	15	6	9
ENST00000465335	7	11	11	4	13	18	12	7	16	7	11	13	15	10	26	18	5	0	10	8	9	6	0	0	0	5	0	2	20	5	8	8	3	4	14	16	22	13	12	12	4	14	17	5	10
ENST00000463453	19	16	19	23	29	33	20	8	24	14	29	26	26	19	34	28	19	4	15	10	19	6	0	0	0	5	0	9	31	4	13	10	8	17	20	22	18	14	26	14	11	18	26	3	16
ENST00000496329	20	17	19	25	30	34	21	8	23	15	29	26	26	20	35	28	19	4	14	10	20	6	0	0	0	5	0	9	32	5	13	10	8	17	19	22	18	14	28	14	14	18	27	3	15
ENST00000492476	20	22	18	27	31	35	21	9	24	13	31	26	27	22	35	28	20	4	16	10	20	6	0	0	1	5	0	9	34	5	14	10	8	19	21	23	18	14	28	16	15	17	32	2	15
ENST00000483336	21	29	26	64	41	46	21	41	31	31	31	24	28	27	33	29	23	13	13	25	18	16	4	0	7	10	6	21	33	14	22	22	38	35	27	28	41	15	21	45	18	19	40	2	17
ENST00000495791	17	23	33	39	16	30	16	22	22	14	24	25	33	25	33	27	22	19	17	15	18	20	6	8	7	9	9	25	33	12	12	35	27	14	17	34	21	15	8	31	17	22	14	6	2
ENST00000483852	12	12	20	31	22	35	18	16	18	16	26	30	33	18	35	25	19	16	22	8	13	20	6	5	7	8	8	25	40	16	13	34	29	20	17	23	33	16	14	39	13	22	19	6	8
ENST00000441724	6	14	7	13	9	20	3	9	11	8	15	6	7	13	5	7	9	2	7	7	4	6	1	2	2	4	2	11	12	3	6	7	10	8	9	24	6	6	10	14	2	5	3	0	3
ENST00000343813	9	20	17	25	17	18	9	14	22	21	19	12	17	23	15	16	14	5	14	4	7	8	5	2	4	8	2	12	15	6	10	10	22	11	14	23	15	14	12	11	4	12	9	0	5
ENST00000362035	9	20	17	25	17	18	9	14	22	21	19	12	17	23	15	16	14	5	14	4	7	8	5	2	4	8	2	12	15	6	10	10	22	11	14	23	15	14	12	11	4	12	9	0	5
ENST00000474756	10	21	18	25	17	18	9	14	22	22	20	12	18	24	15	17	16	5	14	4	7	8	5	2	4	8	2	12	15	6	10	11	23	11	14	24	15	14	12	11	4	12	10	0	5
ENST00000489498	10	21	18	25	17	18	9	14	22	22	20	12	18	24	15	17	16	5	14	4	7	8	5	2	4	8	2	12	15	6	10	11	23	11	14	24	15	14	12	11	4	12	10	0	5
ENST00000429480	25	28	25	35	20	28	16	23	35	31	25	14	29	29	23	19	23	7	19	4	13	20	8	2	6	9	8	23	20	8	15	22	35	16	16	37	25	20	13	24	16	18	21	6	13
ENST00000377898	6	4	18	16	8	22	10	4	5	8	8	15	3	8	11	8	8	16	10	0	8	6	2	1	6	5	4	10	20	9	2	17	30	2	6	8	8	9	9	24	8	10	10	2	4
ENST00000377893	8	2	4	4	9	12	6	6	6	8	2	0	11	3	6	2	2	2	6	6	5	2	0	0	0	4	0	6	7	3	4	8	10	3	2	5	5	7	13	10	0	6	7	6	4
ENST00000481175	17	16	14	36	20	18	29	25	10	17	49	22	26	17	30	27	21	18	14	14	18	13	0	5	11	21	5	30	27	15	10	16	27	27	28	20	24	18	15	22	17	15	23	2	12
ENST00000473466	18	14	28	30	27	24	25	22	22	20	20	18	29	29	28	25	26	6	10	23	8	10	2	0	5	16	3	10	27	11	16	24	31	13	11	36	12	15	19	25	13	22	12	0	11
ENST00000377842	2	10	9	8	17	8	8	6	6	8	10	6	6	18	9	8	14	9	4	4	4	8	1	0	2	2	0	7	8	7	2	7	12	9	5	18	12	11	5	20	3	7	7	2	8
ENST00000541130	7	27	30	22	23	18	17	11	17	12	25	16	16	37	25	18	23	21	3	12	7	15	3	2	11	6	4	18	32	8	16	27	32	18	11	23	16	19	12	39	4	27	16	2	17
ENST00000377845	7	27	30	22	23	18	17	11	17	12	25	16	16	37	25	18	23	21	3	12	7	15	3	2	11	6	4	18	32	8	16	27	32	18	11	23	16	19	12	39	4	27	16	2	17
ENST00000377855	7	17	14	18	12	24	9	15	11	12	22	22	14	18	19	14	9	7	14	14	2	7	4	4	0	8	2	14	28	6	20	13	12	14	7	20	6	10	4	7	2	21	10	0	6
ENST00000377860	3	6	1	7	2	13	2	10	10	3	10	2	10	3	4	4	3	5	2	5	3	4	0	0	1	2	1	0	8	1	6	7	4	7	5	12	8	2	8	4	6	6	8	1	11
ENST00000418124	3	6	1	7	2	13	2	10	10	3	10	2	10	3	4	4	3	5	2	5	3	4	0	0	1	2	1	0	8	1	6	7	4	7	5	12	8	2	8	4	6	6	8	1	11
ENST00000545482	3	7	1	7	2	13	3	10	10	3	10	2	10	3	5	4	3	5	2	5	3	4	0	0	1	2	1	0	11	1	7	7	4	8	5	12	9	2	8	6	6	6	11	1	12
ENST00000361521	12	19	18	30	28	34	10	22	26	12	21	20	38	27	26	27	23	14	10	19	11	14	5	3	2	2	4	12	29	11	14	20	20	8	10	25	23	6	25	31	15	14	19	5	25
ENST00000471190	20	11	11	34	4	24	20	19	12	12	25	22	26	21	28	19	25	15	12	28	13	6	10	2	4	9	4	3	16	11	8	33	34	12	17	17	19	28	19	19	11	25	14	9	16
ENST00000377836	4	4	0	0	2	5	0	2	10	0	0	7	1	4	10	0	4	3	7	4	1	0	0	0	0	0	0	0	1	3	0	19	18	4	0	2	2	2	10	2	2	12	2	2	4
ENST00000487437	4	4	0	0	2	5	0	2	10	0	0	7	1	4	10	0	4	3	7	4	1	0	0	0	0	0	0	0	1	3	0	19	18	4	0	2	2	2	10	2	2	12	2	2	4
ENST00000489730	4	4	0	0	2	5	0	3	10	0	0	7	1	4	10	0	4	3	7	4	1	0	0	0	0	0	0	0	1	3	0	20	18	4	0	2	2	2	10	2	2	12	2	2	4
ENST00000377834	4	4	0	0	2	5	0	3	10	0	0	7	1	4	10	0	4	3	7	4	1	0	0	0	0	0	0	0	1	3	0	20	18	4	0	2	2	2	10	2	2	12	2	2	4
ENST00000377828	4	1	6	0	0	4	2	3	5	2	6	3	4	2	2	3	0	2	5	9	0	2	0	0	0	0	0	6	0	2	3	2	3	2	2	6	2	5	7	8	4	2	0	2	1
ENST00000377837	6	7	8	0	2	6	8	5	6	0	2	8	4	4	6	4	4	4	6	6	10	5	1	1	2	0	0	8	5	4	6	7	8	9	4	1	8	13	4	11	0	8	2	2	2
ENST00000585139	7	12	10	5	10	16	14	17	17	11	14	8	10	10	11	5	2	8	11	15	7	0	0	2	3	8	5	9	12	3	6	16	11	9	3	8	17	7	4	35	10	17	8	2	10
ENST00000418286	16	12	9	14	9	10	14	11	10	4	9	9	10	7	14	11	9	6	10	6	9	3	0	0	4	0	1	10	12	0	4	14	27	2	15	14	6	8	9	14	3	9	13	4	1
ENST00000419034	2	3	3	11	0	13	4	13	6	2	8	2	2	4	6	5	6	4	2	7	3	2	0	0	0	0	0	14	8	2	2	19	25	5	0	7	16	8	6	6	4	8	2	8	3
ENST00000461727	2	3	2	10	0	13	4	13	6	2	8	2	2	4	6	5	6	4	2	7	3	2	0	0	0	0	0	14	7	2	2	19	25	5	0	7	16	8	6	5	4	8	2	8	2
ENST00000475228	0	2	0	0	0	9	0	4	4	2	4	0	0	2	7	3	3	2	4	0	0	2	0	0	0	0	0	6	4	0	0	12	17	6	0	2	9	6	2	3	2	3	0	8	0
ENST00000478323	0	2	0	0	0	9	0	4	4	2	4	0	0	1	7	3	3	2	4	0	0	2	0	0	0	0	0	6	4	1	0	12	16	6	0	2	9	6	2	3	2	3	0	8	0
ENST00000416731	0	2	0	2	0	8	0	4	3	2	4	0	0	0	8	3	3	2	3	0	0	2	1	0	0	0	0	6	4	3	2	12	7	7	0	2	7	7	2	2	2	3	0	10	0
ENST00000475479	0	7	4	5	0	5	1	5	7	0	0	0	4	3	4	2	0	4	4	5	2	1	1	0	0	0	2	2	4	4	2	5	27	7	2	3	0	10	5	4	2	8	2	2	6
ENST00000434576	0	10	11	14	4	24	10	12	27	0	14	8	13	12	8	8	0	6	2	8	6	8	0	2	2	0	2	8	14	0	0	17	34	15	8	8	2	12	10	12	2	8	7	0	5
ENST00000477679	0	10	11	14	5	23	10	12	27	1	14	8	13	12	8	8	0	5	2	8	6	8	0	2	2	0	2	8	14	0	0	18	33	15	8	9	2	12	10	12	2	8	7	1	5
ENST00000468561	14	19	9	14	4	18	10	6	14	7	5	15	15	17	19	6	20	4	3	12	3	1	1	0	4	5	0	8	13	9	9	15	18	4	4	19	8	10	11	11	5	14	5	8	3
ENST00000475730	15	22	14	17	2	20	14	12	7	10	18	14	22	9	3	17	12	6	7	21	6	2	4	2	2	8	7	20	20	5	12	13	19	8	5	16	22	12	1	14	7	20	12	2	14
ENST00000453260	16	24	12	19	7	26	15	6	17	8	24	21	24	10	5	12	7	11	8	24	9	0	2	2	0	11	4	24	26	5	14	12	20	16	7	18	21	9	10	19	12	14	13	2	8
ENST00000473343	16	24	10	15	7	30	9	7	17	9	19	20	24	10	6	14	9	11	4	20	8	0	3	3	3	10	4	23	26	9	13	12	22	17	9	18	22	6	13	24	13	14	12	2	3
ENST00000469691	12	20	4	16	6	46	25	10	29	10	17	25	36	20	27	15	16	10	7	11	11	2	4	6	4	3	0	28	31	16	16	14	34	10	16	18	22	13	13	24	20	15	18	10	17
ENST00000481401	15	20	6	23	6	43	24	13	27	9	22	23	36	23	27	17	16	12	9	9	13	4	6	6	2	3	0	31	27	11	20	12	34	12	15	22	25	15	15	27	20	23	16	10	20
ENST00000515145	17	22	8	24	6	48	23	15	27	7	24	21	38	26	28	21	17	13	9	11	13	5	4	4	1	3	0	36	28	9	20	11	29	13	17	21	26	16	15	24	20	23	16	10	23
ENST00000453341	16	22	9	21	6	47	21	21	21	11	28	23	40	27	26	27	21	13	11	12	10	6	4	2	2	3	0	35	35	11	23	16	29	13	19	21	27	17	15	25	17	23	21	13	23
ENST00000513135	16	22	9	21	6	47	21	21	21	11	28	23	40	27	26	27	21	13	11	12	10	6	4	2	2	3	0	35	35	11	23	16	29	13	19	21	27	17	15	25	17	23	21	13	23
ENST00000348333	16	22	9	21	6	47	21	21	20	11	28	23	40	27	26	27	21	13	11	12	10	6	4	2	2	3	0	35	34	11	23	16	29	12	19	21	26	17	15	25	17	23	21	12	23
ENST00000351748	16	22	9	21	6	47	21	21	20	11	28	23	40	27	26	27	21	13	11	12	10	6	4	2	2	3	0	35	34	11	23	16	29	12	19	21	26	17	15	25	17	23	21	12	23
ENST00000414040	16	22	9	21	6	47	21	21	20	11	28	23	40	27	26	27	21	13	11	12	10	6	4	2	2	3	0	35	34	11	23	16	29	12	19	21	26	17	15	25	17	23	21	12	23
ENST00000461703	16	22	9	21	6	47	21	21	20	11	28	23	40	27	26	27	21	13	11	12	10	6	4	2	2	3	0	35	34	11	23	16	29	12	19	21	26	17	15	25	17	23	21	12	23
ENST00000502588	16	22	9	21	6	47	21	21	20	11	28	23	40	27	26	27	21	13	11	12	10	6	4	2	2	3	0	35	34	11	23	16	29	12	19	21	26	17	15	25	17	23	21	12	23
ENST00000502730	16	22	9	21	6	47	21	21	20	11	28	23	40	27	26	27	21	13	11	12	10	6	4	2	2	3	0	35	34	11	23	16	29	12	19	21	26	17	15	25	17	23	21	12	23
ENST00000510563	16	22	9	21	6	47	21	21	20	11	28	23	40	27	26	27	21	13	11	12	10	6	4	2	2	3	0	35	34	11	23	16	29	12	19	21	26	17	15	25	17	23	21	12	23
ENST00000351959	16	23	11	21	7	47	20	22	20	13	28	22	39	28	26	26	21	13	12	10	11	6	4	2	2	3	0	33	32	12	23	16	28	13	19	21	26	16	15	26	17	24	20	12	25
ENST00000377782	16	23	11	21	7	47	20	22	20	13	28	22	39	28	26	26	21	13	12	10	11	6	4	2	2	3	0	33	32	12	23	16	28	13	19	21	26	16	15	26	17	24	20	12	25
ENST00000480393	16	23	11	21	7	47	20	22	20	13	28	22	39	28	26	26	21	13	12	10	11	6	4	2	2	3	0	33	32	12	23	16	28	13	19	21	26	16	15	26	17	24	20	12	25
ENST00000485036	16	23	11	21	7	47	20	22	20	13	28	22	39	28	26	26	21	13	12	10	11	6	4	2	2	3	0	33	32	12	23	16	28	13	19	21	26	16	15	26	17	24	20	12	25
ENST00000356876	17	24	11	20	8	48	21	23	20	13	30	22	39	28	27	25	21	13	12	11	12	6	4	2	2	3	1	34	32	12	22	16	28	12	20	21	27	16	15	26	18	24	19	12	26
ENST00000487949	26	28	17	50	15	41	34	14	31	24	47	34	47	40	31	40	15	10	18	24	9	3	7	5	7	7	6	32	40	11	16	31	27	15	20	34	31	29	28	39	18	31	22	12	21
ENST00000489097	32	29	21	31	14	58	20	24	24	28	52	42	47	29	28	20	30	18	14	25	9	11	4	5	7	14	5	33	40	13	24	24	38	29	17	33	32	28	20	22	16	17	28	14	9
ENST00000535355	0	4	0	1	4	2	2	4	10	2	1	0	6	2	5	0	0	4	3	4	0	0	0	0	2	0	6	4	8	6	0	2	2	6	2	2	6	9	0	3	0	8	2	6	0
ENST00000400913	4	4	3	7	3	7	8	5	7	3	8	4	10	2	9	14	1	2	6	7	1	3	2	0	4	1	6	11	9	5	2	3	8	6	2	4	12	10	1	5	2	6	5	4	2
ENST00000491384	4	4	3	7	3	7	8	5	7	3	8	4	10	2	9	14	1	2	6	7	1	3	2	0	4	1	6	11	9	5	2	3	8	6	2	4	12	10	1	5	2	6	5	4	2
ENST00000377725	1	3	4	5	0	8	7	2	4	6	4	6	2	7	6	3	0	2	2	4	6	2	3	0	0	4	0	0	7	4	2	4	0	3	6	6	4	10	2	9	0	6	2	3	0
ENST00000340850	1	4	4	6	0	8	7	2	4	6	4	6	2	7	6	3	0	2	2	4	6	1	3	0	0	4	0	0	7	4	2	4	0	3	6	6	4	10	2	9	0	6	2	3	0
ENST00000377728	12	10	12	26	4	12	23	14	14	17	11	22	14	29	16	13	7	6	8	17	10	7	3	2	2	12	2	14	26	2	6	8	12	12	12	20	18	17	4	33	6	18	9	6	6
ENST00000377732	2	4	3	4	6	1	3	0	4	1	4	2	3	3	6	0	0	2	4	4	3	3	3	0	4	1	0	2	0	3	1	0	3	4	5	3	6	3	2	6	3	2	4	0	0
ENST00000537245	2	1	2	3	6	2	10	3	2	0	4	2	2	3	2	0	0	2	3	5	4	1	0	0	0	2	0	2	4	2	2	2	4	2	8	9	4	2	4	10	2	4	3	0	0
ENST00000400915	2	0	5	4	5	5	12	5	4	3	9	4	8	3	1	2	1	6	1	6	3	0	0	0	1	5	2	3	7	3	8	4	7	6	10	12	3	5	8	12	4	9	6	0	1
ENST00000544978	3	0	5	4	5	6	12	6	4	4	10	5	9	3	1	2	2	6	1	6	4	0	0	0	1	5	2	3	7	3	9	4	7	6	10	13	4	6	8	12	4	9	6	0	2
ENST00000377737	10	19	16	4	10	0	12	7	13	1	14	6	6	14	2	6	3	1	4	8	8	2	2	4	0	1	2	7	13	8	4	6	8	8	10	26	5	6	8	11	5	15	6	2	2
ENST00000377748	10	19	16	4	10	0	12	7	13	1	14	6	6	14	2	6	3	1	4	8	8	2	2	4	0	1	2	7	13	8	4	6	8	8	10	26	5	6	8	11	5	15	6	2	2
ENST00000377740	10	19	14	4	10	0	12	5	12	1	14	6	6	14	2	6	3	0	3	8	8	2	2	4	0	1	2	7	13	8	4	6	8	7	10	25	5	6	8	11	5	15	6	2	2
ENST00000462798	6	4	13	22	12	16	12	15	12	20	15	18	20	12	26	18	10	12	3	6	12	10	3	0	1	10	5	15	22	12	22	21	19	10	14	26	16	22	16	18	10	12	16	3	8
ENST00000517213	15	11	18	44	27	14	28	29	8	11	29	28	21	22	28	18	7	16	13	24	10	8	0	4	2	7	6	23	11	4	15	10	25	17	21	23	18	6	16	10	6	16	17	0	2
ENST00000464383	4	4	7	19	11	13	4	5	4	14	6	8	0	14	8	3	10	5	4	12	8	5	0	0	1	2	3	2	14	2	7	8	14	14	9	9	10	6	4	6	2	2	1	2	10
ENST00000456162	12	18	47	17	18	18	13	16	11	11	16	19	20	14	33	21	21	2	15	19	7	15	3	2	8	12	3	18	16	8	12	11	10	15	17	26	27	12	4	23	7	10	6	4	2
ENST00000460777	19	8	29	36	18	21	22	16	19	21	31	21	16	22	17	13	28	13	12	21	12	17	4	0	4	5	3	8	32	11	20	23	25	14	14	12	17	13	16	31	15	19	8	8	7
ENST00000333172	9	0	3	31	18	21	14	16	5	9	10	4	17	7	18	10	9	8	4	10	9	4	3	0	0	0	3	10	12	2	5	6	15	10	16	11	4	2	10	19	9	18	14	2	5
ENST00000328191	9	1	4	31	17	20	14	18	6	9	11	4	19	8	18	10	9	8	4	10	10	4	2	0	0	0	4	11	11	2	6	6	16	10	17	13	5	2	11	21	6	21	14	2	6
ENST00000351136	10	1	5	32	17	20	14	19	7	10	10	4	19	8	18	10	9	8	4	10	10	4	2	0	0	0	4	11	11	2	6	7	17	10	18	13	5	2	12	21	7	21	14	2	5
ENST00000464665	14	2	6	42	16	19	21	20	8	16	10	4	22	11	19	10	10	8	5	13	11	4	2	0	2	0	4	15	13	3	7	8	18	11	21	14	8	2	12	20	6	26	17	3	6
ENST00000377705	15	2	6	44	17	18	21	20	8	16	11	4	22	11	19	10	11	8	6	17	10	4	2	0	2	0	4	15	13	3	7	8	19	12	21	14	10	3	12	20	6	26	18	4	6
ENST00000411823	4	10	6	0	0	17	6	14	13	11	7	6	14	7	8	3	7	2	7	8	9	0	0	0	0	2	5	4	6	2	3	6	8	12	4	14	2	2	15	15	6	15	6	0	8
ENST00000415267	4	10	6	0	0	17	6	14	13	11	7	6	14	7	8	3	7	2	7	8	9	0	0	0	0	2	5	4	6	2	3	6	8	12	4	14	2	2	15	15	6	15	6	0	8
ENST00000319084	4	8	6	6	12	12	13	16	3	7	10	17	12	6	1	4	7	4	2	8	10	4	0	0	2	6	2	13	12	6	4	8	16	18	18	16	2	10	12	11	10	12	9	2	10
ENST00000435905	4	8	6	6	12	12	13	16	3	7	10	17	12	6	1	4	7	4	2	8	10	4	0	0	2	6	2	13	12	5	4	8	15	18	18	16	2	10	11	11	10	12	9	2	9
ENST00000377674	4	8	6	6	12	12	13	16	2	7	10	17	12	6	0	4	7	4	2	8	10	4	0	0	2	6	2	12	12	4	4	7	14	17	19	16	2	10	11	11	10	12	8	2	9
ENST00000488936	4	8	6	6	11	12	13	16	2	6	10	17	12	6	0	4	7	4	2	8	10	4	0	0	2	6	2	12	12	4	4	7	14	17	18	16	2	10	11	10	10	12	8	2	9
ENST00000482360	17	21	6	28	15	30	18	23	6	8	21	13	21	18	21	16	9	13	12	23	13	11	6	1	4	4	5	9	19	5	15	27	20	13	7	26	22	18	12	16	15	17	17	2	17
ENST00000498342	14	23	8	22	15	30	10	16	12	16	15	19	12	18	20	25	14	10	7	20	15	19	7	1	3	12	6	10	19	5	14	25	21	14	13	28	15	19	11	34	13	13	20	0	8
ENST00000466813	18	16	23	33	15	21	11	6	18	25	20	16	18	24	20	24	19	11	4	5	16	8	4	2	2	12	11	14	26	10	9	15	22	20	22	26	20	22	14	31	20	15	25	0	9
ENST00000466941	26	29	33	52	40	35	31	18	27	23	28	28	44	24	36	24	17	18	13	11	17	18	3	5	2	1	13	26	39	8	19	27	52	24	25	30	31	33	14	51	21	26	21	6	3
ENST00000496707	11	13	12	12	14	13	12	12	10	11	14	8	18	17	23	21	10	7	6	5	9	2	5	0	0	0	9	20	25	9	5	13	20	12	9	13	15	6	11	17	17	18	5	0	5
ENST00000377658	3	1	7	4	8	8	4	0	6	0	2	8	0	5	11	4	2	0	4	5	0	4	0	0	0	1	2	2	9	3	0	3	26	5	3	6	4	7	1	10	5	8	6	2	1
ENST00000377663	3	2	10	4	9	7	8	0	7	0	3	10	1	6	13	4	3	0	4	5	0	3	0	0	0	2	2	3	11	4	1	3	26	5	4	6	4	7	3	14	6	9	6	2	3
ENST00000377648	12	4	10	7	8	10	5	3	4	3	11	10	8	10	13	3	1	3	1	5	2	2	0	0	1	2	0	6	4	2	15	9	1	0	15	8	1	4	4	8	1	5	0	2	4
ENST00000495385	10	4	8	6	6	9	5	2	3	2	10	9	3	9	10	2	1	2	1	4	2	1	0	0	1	1	0	6	4	2	13	7	1	0	14	7	1	3	4	5	0	3	0	2	4
ENST00000467612	5	2	1	0	2	6	4	0	1	0	1	1	0	2	2	6	1	0	0	2	3	0	0	0	2	2	0	2	1	1	0	1	6	2	3	4	1	1	4	4	1	2	4	0	1
ENST00000463043	5	2	1	1	2	7	5	0	1	1	1	2	0	2	2	7	1	1	0	2	4	0	0	0	2	2	0	2	1	1	0	1	6	2	4	5	2	1	4	4	1	3	5	0	1
ENST00000054650	16	15	16	16	20	20	22	9	12	5	20	11	27	23	22	14	18	4	5	19	14	11	7	4	6	3	6	12	24	2	5	22	24	12	14	13	16	12	8	14	0	13	22	6	10
ENST00000484676	12	10	12	16	20	19	15	7	6	4	18	10	26	18	16	11	16	4	4	16	12	10	7	4	6	2	5	7	19	2	4	16	17	12	12	8	12	9	8	10	0	10	17	6	10
ENST00000307896	12	10	12	16	20	19	15	7	5	4	18	10	25	18	16	11	16	4	4	16	12	10	7	4	6	2	5	6	19	2	4	14	17	12	12	8	12	9	8	9	0	10	17	6	10
ENST00000377627	12	9	12	16	20	19	15	7	5	4	18	10	25	18	16	11	16	4	4	16	13	10	6	4	6	2	5	6	19	2	4	13	17	12	12	8	12	9	8	9	0	10	16	6	9
ENST00000484669	13	9	12	16	20	19	15	7	5	4	18	10	25	18	16	11	16	4	4	15	13	10	6	4	6	2	4	6	19	2	4	13	17	12	12	8	12	9	8	9	0	10	16	6	9
ENST00000487819	13	9	12	16	20	18	15	7	4	4	18	10	24	18	16	11	16	4	3	15	13	10	6	4	6	2	4	6	19	2	4	13	17	12	11	8	12	8	8	9	0	9	14	6	9
ENST00000472925	13	9	12	16	20	18	15	7	4	4	18	10	24	18	16	11	16	4	3	15	13	10	6	4	6	2	4	6	19	2	4	13	17	12	11	8	12	8	8	9	0	9	14	6	9
ENST00000480647	20	8	21	46	25	39	43	34	25	17	49	43	38	37	19	27	29	18	19	34	20	18	11	4	4	13	4	27	43	9	14	28	28	37	25	23	25	22	27	38	8	11	29	20	14
ENST00000465508	26	25	28	38	31	29	35	18	16	12	52	36	29	48	47	32	38	12	16	23	24	12	9	10	2	8	10	32	44	9	16	35	37	35	20	26	24	20	25	47	8	29	19	3	16
ENST00000472414	26	25	29	37	31	29	35	18	15	11	52	33	30	49	48	32	37	12	16	23	23	12	9	9	2	8	10	31	43	9	14	35	37	34	20	26	23	19	25	45	8	29	19	2	16
ENST00000469318	20	22	25	41	32	21	27	30	28	19	37	23	29	27	31	27	10	25	16	21	15	15	11	2	8	8	5	27	38	16	28	21	29	16	25	29	23	15	21	25	16	32	28	11	8
ENST00000349363	11	4	11	16	11	15	17	12	10	8	7	8	5	8	9	14	13	9	2	8	8	13	0	1	7	6	0	5	19	7	6	13	14	8	10	13	11	24	12	22	4	17	17	6	6
ENST00000451196	11	4	11	16	11	15	17	12	10	8	7	8	5	8	9	14	13	9	2	8	8	13	0	1	7	6	0	5	19	7	6	13	14	8	10	13	11	24	12	22	4	17	17	6	6
ENST00000542246	15	4	15	19	10	19	20	17	13	10	6	16	8	15	13	16	13	11	4	11	7	12	0	2	7	7	0	7	21	8	6	11	16	10	14	17	12	24	15	25	6	19	20	6	6
ENST00000426784	7	10	9	9	8	16	10	4	4	20	14	10	4	6	15	4	10	6	6	4	6	6	6	0	8	0	4	6	6	4	6	12	19	8	10	11	14	13	4	14	7	12	7	2	14
ENST00000377573	7	10	9	9	8	16	10	4	4	20	14	10	4	6	15	4	10	6	6	4	6	6	6	0	8	0	4	6	6	4	6	12	19	8	10	10	14	13	4	14	7	12	7	2	14
ENST00000485073	7	10	9	9	8	16	10	4	4	20	14	10	4	6	15	4	10	6	6	4	6	6	6	0	8	0	4	6	6	4	6	12	19	8	10	10	14	13	4	14	7	12	7	2	14
ENST00000465911	7	10	9	9	8	16	10	4	4	19	14	10	4	6	16	4	10	6	6	4	6	6	6	0	8	0	4	6	6	4	6	12	19	8	10	10	14	13	4	14	7	12	7	2	14
ENST00000473993	7	10	9	9	8	16	10	4	4	19	14	10	4	6	16	4	10	6	6	4	6	6	6	0	8	0	4	6	6	4	6	12	19	8	10	10	14	13	4	14	7	12	7	2	14
ENST00000460594	7	10	9	9	8	16	10	4	4	19	14	10	4	6	16	4	10	6	6	4	6	6	6	0	8	0	4	6	6	4	6	12	19	8	10	10	14	13	4	14	7	12	7	2	14
ENST00000294401	8	11	10	9	8	16	10	4	4	18	15	10	4	7	16	6	10	6	6	5	6	6	6	1	8	0	4	6	7	4	6	12	19	8	9	10	14	14	5	16	8	12	8	2	14
ENST00000377577	8	11	10	9	8	16	10	4	4	18	15	10	4	7	16	6	10	6	6	5	6	6	6	1	8	0	4	6	7	4	6	12	19	8	9	10	14	14	5	16	8	12	8	2	14
ENST00000414210	18	13	12	33	27	18	27	16	16	11	15	15	31	33	19	14	10	17	23	33	20	12	13	7	10	14	3	19	30	4	9	21	27	19	7	23	29	28	8	28	6	16	13	6	12
ENST00000432429	18	13	12	33	27	18	27	16	16	11	15	15	31	33	19	14	10	17	23	33	20	12	13	7	10	14	3	19	30	4	9	21	27	19	7	23	29	28	8	28	6	16	13	6	12
ENST00000421469	15	14	23	28	19	25	41	14	19	26	23	17	38	11	21	27	23	11	8	12	7	8	2	7	10	8	5	20	29	10	13	16	20	16	13	11	15	17	21	24	16	21	10	6	10
ENST00000459253	18	31	23	33	15	41	25	22	18	24	22	32	20	22	16	22	14	7	2	26	7	12	8	6	9	11	6	19	37	16	13	28	27	14	13	25	14	11	10	27	7	18	8	4	8
ENST00000303635	4	1	1	3	4	6	1	1	0	0	0	0	0	2	2	0	1	1	0	7	0	0	0	2	0	2	2	8	2	0	0	4	2	2	4	1	4	0	0	10	1	4	1	0	0
ENST00000490738	2	0	0	1	4	6	0	0	0	0	0	2	0	2	2	0	0	0	0	5	0	0	0	1	0	2	2	8	2	0	0	3	2	2	4	1	1	0	0	8	0	3	0	0	0
ENST00000476163	2	0	0	1	4	6	0	0	0	0	0	2	0	2	2	0	0	0	0	5	0	0	0	1	0	2	2	7	2	0	0	3	2	2	4	1	1	0	0	8	0	3	0	0	0
ENST00000473578	2	0	0	1	4	6	0	0	0	0	0	2	0	2	2	0	0	0	0	5	0	0	0	1	0	2	2	7	2	0	0	3	2	2	4	1	1	0	0	8	0	3	0	0	0
ENST00000557126	2	0	0	1	4	6	0	0	0	0	0	2	0	2	2	0	0	0	0	5	0	0	0	1	0	2	2	7	2	0	0	3	2	2	3	1	1	0	0	8	0	3	0	0	0
ENST00000467404	2	0	0	1	4	6	0	1	0	0	0	2	0	2	2	0	0	0	0	4	0	0	0	1	0	2	2	7	2	0	0	2	2	2	3	1	1	0	0	7	0	3	0	0	0
ENST00000439411	1	0	0	1	4	6	0	1	0	0	0	2	0	2	2	0	0	0	0	4	0	0	0	1	0	2	2	7	2	0	0	2	2	2	3	0	1	0	0	7	0	3	0	0	0
ENST00000461311	1	0	0	1	4	6	0	1	0	0	0	2	0	2	3	0	0	0	0	3	0	0	0	0	0	2	2	7	2	0	0	2	2	2	3	0	0	0	0	7	0	3	0	0	0
ENST00000442889	0	0	0	0	4	5	0	2	1	1	0	3	0	2	4	0	0	0	0	3	0	0	0	0	0	2	2	6	2	0	0	2	3	3	1	0	0	1	0	0	0	2	0	0	2
ENST00000486138	5	8	12	4	12	4	6	8	2	2	2	4	4	4	8	7	4	4	6	4	4	12	1	2	2	2	0	4	3	0	2	7	5	5	5	11	9	6	4	10	3	1	4	0	0
ENST00000482934	0	4	4	0	2	0	0	5	0	0	6	0	2	2	7	0	10	0	0	6	6	8	0	0	0	2	2	0	8	2	2	2	2	0	2	0	4	6	2	2	0	3	4	0	4
ENST00000433407	28	28	19	26	28	17	18	14	12	32	18	31	25	11	30	17	15	10	14	8	10	5	3	6	4	6	4	20	23	9	23	19	20	15	20	20	19	11	6	19	12	18	12	4	0
ENST00000470648	2	8	7	6	10	9	12	8	8	10	10	20	4	8	8	17	14	6	2	6	14	9	0	2	5	4	5	8	7	2	8	10	9	8	8	9	17	14	2	15	0	10	8	2	1
ENST00000461580	2	8	7	6	10	9	12	8	8	10	10	20	4	8	8	17	14	6	2	6	14	8	0	2	5	4	5	8	7	2	8	10	9	8	8	9	17	14	2	15	0	10	8	2	1
ENST00000472283	2	7	7	6	10	9	12	8	8	10	10	19	4	8	8	17	14	6	2	5	14	8	0	2	5	4	5	8	7	1	8	10	9	8	8	9	17	14	2	15	0	10	8	2	1
ENST00000467267	2	8	7	11	12	5	6	3	4	2	4	9	4	15	6	0	6	2	4	9	6	8	2	0	3	2	0	2	21	6	4	14	10	7	8	4	8	7	2	19	2	5	4	0	6
ENST00000456701	11	23	22	37	32	17	21	19	6	20	14	23	28	24	16	38	20	11	14	14	15	9	8	2	6	4	3	17	22	0	10	26	30	33	13	16	29	24	8	20	18	8	20	2	19
ENST00000384328	11	8	14	19	15	21	10	17	8	4	19	14	14	16	10	27	14	3	14	20	7	6	4	4	3	2	2	10	15	8	8	10	13	9	8	4	16	13	6	14	9	14	12	2	2
ENST00000427317	15	11	24	32	26	12	18	23	8	16	20	19	11	19	15	26	11	12	5	20	18	5	1	0	3	7	4	18	22	2	15	14	14	10	10	5	14	17	19	17	14	15	11	4	14
ENST00000411708	18	9	5	19	14	9	16	15	10	17	19	12	19	9	9	21	12	9	13	25	17	6	2	2	7	4	2	15	23	13	10	29	13	16	12	18	17	21	19	11	5	29	12	3	8
ENST00000457311	22	10	8	27	22	13	16	20	18	17	29	18	28	14	14	31	17	11	9	31	11	8	2	2	7	8	4	21	27	15	17	32	19	18	10	20	20	23	22	11	6	32	15	1	10
ENST00000440032	23	24	17	18	21	13	26	24	16	19	24	19	32	21	8	13	8	9	16	16	9	8	11	2	11	21	2	26	30	26	20	13	23	32	20	18	31	12	18	32	5	15	13	5	17
ENST00000495233	14	20	29	49	18	31	32	10	26	18	32	29	35	26	27	21	20	23	9	14	20	14	4	4	3	17	1	24	26	13	14	18	30	14	15	33	16	18	14	25	16	20	18	2	10
ENST00000490905	14	18	28	32	16	28	16	16	19	24	18	22	22	19	26	17	22	8	6	13	17	11	0	5	6	9	3	24	13	10	14	8	14	12	16	11	21	26	9	12	10	13	15	2	6
ENST00000476864	15	17	28	32	16	29	16	14	19	24	19	22	22	19	27	17	23	8	6	13	16	11	0	5	6	9	3	25	12	11	14	8	14	12	16	11	21	26	9	12	10	14	15	2	6
ENST00000054666	6	4	5	11	4	14	6	0	3	8	4	2	12	8	10	4	11	6	0	4	0	3	4	1	4	2	0	5	10	4	2	6	6	2	8	14	0	4	10	5	0	8	4	2	0
ENST00000470357	10	10	27	18	17	13	14	8	9	4	20	18	11	16	20	12	14	0	1	4	2	6	4	2	3	5	1	11	12	4	2	4	11	6	4	13	12	13	6	14	6	2	6	2	6
ENST00000487194	12	16	16	14	18	10	18	12	14	18	20	13	12	22	16	16	27	11	2	24	5	7	0	1	6	10	0	15	30	7	8	16	16	16	4	18	17	6	12	13	4	10	20	6	5
ENST00000377541	0	3	8	8	6	5	3	3	4	2	8	3	2	13	4	5	4	2	1	3	4	3	0	0	0	0	0	4	2	3	4	2	2	1	5	11	6	2	5	7	2	2	4	7	4
ENST00000377532	5	2	10	22	3	4	9	3	8	2	13	4	6	19	7	10	8	6	3	3	1	3	1	0	1	0	3	5	2	5	9	8	7	4	9	19	9	2	4	8	2	5	10	9	2
ENST00000361923	5	2	10	22	3	5	10	3	8	2	14	4	6	19	9	13	9	5	3	5	1	3	2	0	2	0	4	6	2	6	9	10	9	4	9	21	9	2	4	8	2	6	10	7	2
ENST00000473653	14	13	13	54	9	21	17	12	15	11	23	20	18	38	18	32	23	12	5	16	1	18	6	0	4	6	8	24	18	13	16	13	22	17	17	37	20	7	10	15	5	13	17	12	2
ENST00000463106	6	6	15	12	14	16	6	7	6	8	19	13	8	15	6	15	14	2	2	7	7	5	2	2	5	2	2	5	19	3	5	18	23	14	4	4	8	6	13	11	2	10	8	0	8
ENST00000451646	24	22	21	36	24	12	18	6	13	20	24	20	10	16	16	29	29	15	9	16	6	12	8	0	3	5	4	16	20	4	14	19	25	18	12	26	22	6	16	19	0	17	12	0	4
ENST00000494684	16	20	19	40	22	18	25	21	12	27	25	30	26	28	6	18	18	7	10	19	4	10	4	2	0	5	2	11	13	17	23	35	16	18	12	17	13	12	7	15	10	16	10	0	2
ENST00000361696	9	15	15	22	4	16	12	32	14	13	20	19	8	16	13	10	15	6	9	14	6	8	4	2	7	19	5	14	23	16	2	10	22	15	5	18	29	8	4	9	5	11	14	0	7
ENST00000054668	11	17	18	25	3	16	15	33	14	16	23	21	13	18	14	11	17	6	11	22	7	9	5	2	7	21	6	14	24	19	3	11	26	19	7	20	34	9	7	8	5	13	18	0	9
ENST00000377516	13	18	21	25	3	16	17	33	13	16	23	22	15	18	13	12	17	6	12	24	8	9	5	2	8	21	6	15	24	20	3	12	27	21	8	21	34	10	7	8	5	13	17	0	9
ENST00000474475	10	9	19	12	7	18	23	10	10	6	11	13	6	8	10	4	6	4	7	4	12	0	6	2	0	4	6	20	37	3	4	18	29	7	10	14	8	10	10	27	0	15	13	2	5
ENST00000492571	15	9	11	15	1	19	18	17	13	14	7	6	10	14	8	17	2	6	6	8	8	4	4	1	7	3	4	20	14	4	10	15	4	7	11	27	11	7	2	9	2	12	8	0	2
ENST00000377507	10	5	3	5	7	14	14	10	2	11	14	4	5	6	12	3	3	5	8	8	4	0	8	2	2	7	1	10	30	8	8	3	12	8	7	17	13	2	6	7	10	15	5	7	2
ENST00000493373	7	17	7	2	8	12	9	6	17	8	15	8	27	11	28	7	6	18	6	7	6	4	4	2	0	6	0	7	9	11	21	7	6	14	7	13	10	16	19	7	8	17	4	6	10
ENST00000338639	4	5	6	5	0	6	2	0	3	5	6	2	3	6	6	2	0	2	4	2	6	6	2	2	0	1	2	4	1	0	2	2	2	6	2	2	2	3	7	8	5	2	2	0	2
ENST00000460192	4	5	6	5	0	6	2	0	3	5	6	2	3	6	6	2	0	2	4	2	6	6	2	2	0	1	2	4	1	0	2	2	2	6	2	2	2	3	7	8	5	2	2	0	2
ENST00000493678	4	5	6	5	0	6	2	0	3	4	6	2	3	6	6	2	0	2	5	3	6	6	2	2	0	1	2	4	1	0	2	2	2	6	2	2	2	3	6	8	5	2	2	0	2
ENST00000377493	4	5	6	5	0	6	2	0	3	4	6	2	3	6	6	2	0	2	5	3	6	6	2	2	0	1	2	4	1	0	2	2	2	6	2	2	2	3	6	8	5	2	2	0	2
ENST00000465354	4	4	5	6	0	6	2	0	4	3	6	2	3	6	6	2	0	2	5	3	6	5	2	2	0	1	2	4	0	0	2	2	2	6	2	2	2	2	6	8	6	2	2	0	2
ENST00000377491	4	4	5	6	0	7	1	1	4	2	5	2	4	6	6	2	0	2	6	4	6	5	2	2	0	0	2	3	1	0	2	2	2	5	2	2	2	2	5	6	6	3	2	0	2
ENST00000377488	3	3	3	7	0	7	1	1	4	1	4	2	3	6	6	2	0	2	6	4	6	5	1	2	0	1	2	2	1	0	2	1	2	4	2	2	1	2	5	5	6	4	1	0	2
ENST00000497113	3	3	6	7	4	10	2	2	6	8	3	5	7	4	5	4	0	3	4	7	6	8	0	2	2	2	3	0	7	4	2	8	1	11	2	2	2	9	3	2	6	6	2	0	6
ENST00000469225	2	5	24	8	13	12	17	11	9	14	7	7	14	23	17	20	20	6	2	15	14	12	0	4	2	2	0	12	16	4	10	5	15	6	10	6	11	12	0	9	8	11	4	1	4
ENST00000363474	14	21	14	42	22	19	21	19	8	13	18	20	29	25	15	14	8	16	16	16	14	11	3	6	4	8	2	27	24	14	18	14	30	16	22	34	18	11	12	25	5	23	7	0	10
ENST00000423628	6	11	19	29	22	20	14	12	4	14	9	17	12	24	11	26	12	8	8	14	16	18	1	4	2	8	6	14	14	5	10	20	11	5	18	16	16	10	11	11	5	17	15	2	8
ENST00000467067	2	9	2	4	6	7	2	4	0	7	2	0	4	2	2	2	0	1	7	2	4	4	0	0	2	2	0	4	5	2	0	5	4	0	2	4	0	3	0	12	2	0	2	2	0
ENST00000445300	6	0	3	7	6	6	7	6	6	12	10	1	4	17	25	0	11	14	9	10	6	5	0	3	4	3	2	13	11	7	6	9	16	4	0	8	10	18	15	12	7	4	1	4	4
ENST00000474874	10	1	2	14	14	10	14	8	4	20	12	6	4	26	30	3	15	17	12	10	6	6	1	4	4	4	4	18	16	8	14	10	26	4	2	12	18	23	20	18	6	12	6	4	4
ENST00000469499	10	1	2	14	14	10	14	8	4	20	12	6	4	26	30	3	15	17	12	10	6	6	1	4	4	4	4	18	16	8	14	9	26	4	2	12	18	23	20	18	6	12	6	4	4
ENST00000487559	10	1	2	14	14	10	14	8	4	20	12	6	4	26	30	3	15	17	12	10	6	6	1	4	4	4	4	18	16	8	14	9	26	4	2	12	18	23	20	18	6	12	6	4	4
ENST00000377482	10	1	2	14	14	10	14	8	4	20	12	6	4	26	30	3	15	17	12	10	6	6	1	4	4	4	4	18	16	8	14	9	26	4	2	12	18	23	20	18	6	12	6	4	4
ENST00000399343	8	13	6	14	7	10	9	0	14	13	9	8	15	15	10	7	20	10	9	15	17	1	0	2	4	2	2	24	22	4	14	18	16	6	12	13	0	10	7	14	6	11	20	4	6
ENST00000453364	6	2	18	8	3	11	8	17	5	7	6	0	9	4	3	4	2	17	5	12	10	2	2	1	2	0	0	10	14	6	2	15	21	8	10	9	8	6	4	7	6	11	2	0	10
ENST00000364105	28	15	21	15	7	23	17	20	20	19	14	13	41	18	17	10	9	17	16	26	12	4	9	0	6	2	2	34	32	16	23	29	44	11	16	26	16	11	22	15	13	16	36	4	8
ENST00000452982	24	21	26	25	4	27	22	16	22	31	21	22	46	24	14	7	16	32	22	24	9	7	7	2	3	3	2	38	38	16	22	34	38	17	20	36	20	18	18	26	20	20	35	8	11
ENST00000424689	12	8	5	9	4	10	11	12	3	7	6	4	12	14	5	4	3	5	5	11	19	5	4	2	0	6	0	11	25	10	10	5	10	10	12	13	5	15	7	14	7	17	14	0	3
ENST00000585092	25	17	19	25	30	32	36	32	35	25	33	34	30	26	15	16	15	17	16	23	14	2	4	1	7	8	2	21	39	13	15	21	20	21	17	27	28	25	8	19	21	30	18	10	14
ENST00000516168	6	13	21	21	10	12	16	14	11	10	12	2	19	27	10	6	7	7	11	9	7	4	3	4	5	6	0	25	19	3	8	7	24	16	7	14	4	22	15	8	6	16	13	4	4
ENST00000471889	15	25	12	26	19	32	23	17	11	8	9	15	24	15	20	16	13	18	12	14	6	0	6	0	5	7	4	26	12	11	12	8	17	12	8	34	25	18	6	11	8	20	19	10	10
ENST00000377479	12	23	10	23	16	31	13	16	9	10	7	12	22	12	18	15	13	17	10	10	6	0	6	0	4	6	4	22	12	10	8	8	15	9	8	30	24	13	7	10	10	14	18	10	11
ENST00000289877	17	22	26	30	12	25	17	17	17	12	29	14	31	17	22	17	14	14	22	12	14	8	6	3	4	9	4	24	33	14	14	34	31	10	12	27	26	23	7	17	19	22	16	8	16
ENST00000516445	17	25	28	45	13	42	32	8	22	32	21	36	49	29	27	26	27	13	14	11	11	10	2	3	6	8	8	24	31	10	10	22	57	12	14	26	41	29	14	24	11	30	14	6	20
ENST00000497660	12	31	28	32	32	41	34	18	51	28	31	25	29	35	35	22	18	25	15	29	12	10	5	1	12	25	0	32	42	13	16	14	45	21	20	47	26	29	14	22	18	12	32	10	15
ENST00000481265	12	33	28	41	35	42	38	21	60	35	36	31	29	31	36	28	24	28	17	26	13	10	6	1	13	29	2	36	45	16	19	21	46	23	23	47	26	33	13	30	17	16	27	11	18
ENST00000467350	23	14	11	29	34	29	30	19	16	11	28	32	24	24	19	28	25	7	23	24	11	9	2	2	5	10	5	29	9	15	11	13	18	14	18	23	25	8	9	20	12	14	11	3	16
ENST00000505225	12	17	9	19	17	8	12	13	22	23	14	25	0	30	24	8	24	9	17	13	10	7	4	5	3	5	6	8	17	16	20	16	17	11	12	20	14	15	16	30	8	13	13	4	4
ENST00000464367	28	25	31	43	30	47	12	26	35	25	32	22	27	25	29	28	38	18	21	13	6	15	6	6	7	11	6	29	26	15	17	20	34	28	15	41	29	10	23	27	18	23	27	6	13
ENST00000460659	1	4	0	1	1	1	3	1	7	2	0	0	5	4	2	0	0	6	2	0	6	4	0	0	4	0	0	3	4	0	0	1	7	2	4	6	1	2	1	6	4	4	2	2	2
ENST00000449895	2	4	0	2	2	3	4	0	6	2	0	0	4	6	2	0	0	6	2	0	8	5	0	0	4	0	0	3	1	0	0	1	9	2	4	6	3	2	2	6	4	3	1	2	2
ENST00000476556	2	3	0	2	2	3	4	0	6	3	0	1	4	6	2	0	0	6	2	0	8	5	0	0	4	0	0	4	1	0	0	1	9	2	4	6	3	2	2	6	4	3	1	2	2
ENST00000492766	2	3	0	2	2	3	4	0	6	3	0	1	4	6	2	0	0	6	2	0	8	5	0	0	4	0	0	4	1	0	0	1	9	2	4	6	3	2	2	6	4	3	1	2	2
ENST00000465125	2	8	3	10	4	12	11	4	6	8	5	6	12	11	5	2	6	6	4	3	4	7	1	0	5	2	0	9	7	2	4	7	13	7	9	13	8	5	6	11	1	8	7	4	4
ENST00000444276	8	8	5	15	4	14	13	6	4	10	7	8	16	17	7	7	7	7	5	5	5	10	2	0	6	3	0	13	11	3	7	10	15	10	10	16	10	8	7	13	2	10	9	4	8
ENST00000488215	20	8	15	33	10	18	13	9	4	20	10	24	16	26	15	14	11	6	5	9	8	10	4	2	2	4	0	18	20	4	10	14	19	11	13	21	10	12	14	15	4	12	10	6	13
ENST00000408156	12	20	16	16	21	24	13	19	8	21	21	21	14	20	24	12	18	8	10	3	1	4	2	5	4	2	4	18	24	11	15	16	20	12	4	19	18	14	5	21	12	12	12	2	15
ENST00000377464	4	2	2	6	4	2	0	7	2	4	4	2	2	9	4	0	2	0	4	9	4	2	0	2	2	0	0	0	4	2	2	1	2	4	4	4	0	6	2	4	2	4	0	0	2
ENST00000464972	4	2	2	6	4	1	0	7	2	4	3	3	2	8	4	0	2	0	4	9	4	1	0	2	2	0	0	0	4	2	2	3	2	4	4	4	0	5	2	4	2	4	0	0	2
ENST00000507012	4	2	2	6	4	1	0	7	2	4	3	3	2	8	4	0	2	0	4	9	4	1	0	2	2	0	0	0	4	2	2	3	2	4	4	4	0	5	2	4	2	4	0	0	2
ENST00000469251	5	12	6	10	4	0	8	4	12	5	4	2	2	7	4	7	7	14	6	9	11	6	1	0	2	5	0	4	5	2	0	9	13	10	5	12	12	5	4	16	2	1	3	1	6
ENST00000514428	10	7	7	17	8	9	2	10	9	14	6	7	8	8	11	8	14	3	7	17	11	7	2	2	5	3	2	13	19	3	7	12	19	8	10	5	8	11	9	14	2	8	4	0	8
ENST00000400907	18	12	18	46	25	41	20	24	22	20	29	29	36	22	23	52	27	10	24	12	10	20	7	3	4	11	6	24	44	6	16	20	35	31	22	32	38	7	22	32	10	17	14	6	8
ENST00000468247	0	2	2	0	2	2	0	0	2	0	4	0	2	2	4	0	0	0	2	0	2	5	0	0	0	4	0	2	2	0	2	2	2	0	0	4	2	4	1	2	2	0	0	0	0
ENST00000437586	7	11	6	16	8	26	8	3	9	8	6	8	11	16	10	16	21	8	4	8	9	10	4	0	7	2	6	18	12	4	2	12	11	7	6	13	11	11	2	20	6	13	10	2	6
ENST00000480342	1	4	7	2	4	0	4	1	0	1	4	4	0	2	4	0	0	0	2	3	0	4	0	0	4	0	0	3	6	2	0	0	3	2	0	5	3	1	2	1	2	5	1	0	2
ENST00000428803	9	13	17	12	18	9	14	14	5	7	11	14	11	23	9	11	13	2	9	10	3	6	2	1	8	2	0	18	17	7	8	14	17	16	12	24	12	8	5	6	2	16	9	1	9
ENST00000410579	6	9	12	10	10	8	10	2	4	8	9	4	7	9	3	11	6	9	3	7	9	2	1	4	3	5	0	7	7	3	4	6	13	7	0	2	8	8	1	3	3	8	4	0	1
ENST00000445254	11	15	14	20	19	18	15	8	15	8	27	12	14	13	23	18	10	15	6	15	15	2	4	5	5	11	1	13	20	4	9	9	16	16	8	17	13	6	11	9	9	14	10	1	5
ENST00000433876	10	18	18	24	14	18	13	16	13	14	23	13	16	18	18	16	14	4	10	4	6	15	0	4	5	6	4	19	18	8	7	8	12	12	13	12	16	15	8	17	11	9	4	1	6
ENST00000337907	1	4	1	10	4	2	3	2	0	12	4	10	0	3	4	1	0	2	2	2	4	0	1	0	0	0	1	6	6	0	3	4	5	3	2	1	4	0	2	2	5	4	0	0	0
ENST00000400908	4	10	2	13	6	4	6	3	0	15	4	16	3	7	5	4	1	3	6	4	2	0	2	1	0	2	4	12	6	2	6	6	10	8	3	2	6	0	4	4	5	6	0	0	0
ENST00000436229	15	11	21	31	25	13	20	12	15	20	14	25	14	16	13	11	10	8	6	18	10	9	2	4	4	9	4	15	29	18	10	22	10	15	25	28	14	17	7	14	5	20	25	0	1
ENST00000464920	15	28	14	31	33	17	17	15	5	20	25	22	29	15	20	33	12	4	2	27	12	14	3	6	4	4	1	16	22	4	12	19	32	35	9	16	12	22	2	29	7	14	14	3	13
ENST00000463324	8	4	6	11	2	4	4	2	5	4	2	2	1	2	4	9	5	1	2	9	6	8	0	0	0	1	0	7	9	0	0	3	8	7	0	2	6	16	2	15	0	8	5	0	0
ENST00000442636	1	6	3	6	6	7	0	4	4	2	5	3	4	1	17	4	0	1	2	4	5	1	0	2	0	2	0	4	5	2	0	12	6	0	10	3	2	5	2	6	4	5	8	0	0
ENST00000414948	1	4	3	2	4	5	0	4	3	1	6	2	2	0	12	2	0	1	2	3	3	1	0	2	0	2	0	0	5	2	0	6	6	0	9	2	1	4	2	5	4	3	5	0	0
ENST00000497492	2	2	2	2	3	5	0	2	1	1	7	2	1	1	11	2	0	0	2	3	2	3	0	1	0	0	0	1	5	3	0	0	6	0	8	2	2	4	2	4	1	0	8	0	0
ENST00000464594	2	0	4	2	0	7	2	0	0	2	6	0	1	4	8	2	0	0	2	1	2	6	0	0	0	0	0	2	4	4	0	0	8	0	5	2	2	4	2	6	0	2	6	0	1
ENST00000492343	2	0	4	2	0	7	2	0	0	2	6	0	1	4	8	2	0	0	2	1	2	6	0	0	0	0	0	2	4	4	0	0	8	0	5	2	2	4	2	6	0	2	6	0	1
ENST00000486051	2	0	4	2	0	7	2	0	0	2	6	0	1	4	8	2	0	0	3	1	2	6	0	0	0	1	0	2	4	4	0	0	8	0	5	2	2	4	2	6	0	2	6	0	1
ENST00000234590	2	0	4	2	0	7	2	0	0	2	6	0	1	4	8	2	0	0	3	1	2	6	0	0	0	1	0	2	4	4	0	0	8	0	5	2	2	4	2	6	0	2	6	0	1
ENST00000489867	4	3	17	14	8	11	5	0	2	8	11	1	6	15	11	15	11	0	4	2	4	8	6	0	3	5	0	5	8	7	2	7	12	7	2	15	5	6	4	12	4	4	12	1	4
ENST00000364855	8	22	11	10	12	30	30	20	17	7	25	12	29	16	21	14	13	15	13	16	12	7	7	3	3	10	5	13	22	8	32	14	31	13	19	40	12	13	15	26	10	20	20	4	9
ENST00000425872	12	14	20	34	13	23	18	18	15	11	15	6	16	22	13	9	6	4	5	11	8	6	2	1	8	0	2	28	17	4	19	24	17	6	3	20	16	14	25	20	9	14	14	4	7
ENST00000437767	13	14	20	33	13	22	17	16	14	11	14	6	16	21	13	8	6	4	5	11	8	6	2	1	7	0	2	28	17	4	19	24	17	6	3	20	16	13	25	20	9	14	14	4	7
ENST00000424862	7	7	9	7	7	15	15	10	13	9	12	18	16	10	5	16	7	8	8	11	7	4	8	2	2	4	0	10	13	4	18	10	23	11	18	25	13	2	5	8	7	11	16	2	7
ENST00000431968	18	20	16	29	13	49	24	20	26	10	39	21	46	20	12	22	24	9	7	18	10	9	6	2	10	12	2	11	21	5	18	18	31	12	18	39	17	10	12	21	13	26	17	4	6
ENST00000319474	17	6	10	25	4	32	13	18	16	21	12	15	16	13	15	12	11	12	6	13	16	2	1	0	3	6	8	27	27	18	17	15	33	14	33	33	16	20	12	19	30	31	17	0	7
ENST00000549778	17	6	10	25	4	32	13	18	16	21	12	15	16	13	15	12	11	12	6	13	16	2	1	0	3	6	8	27	27	18	17	15	33	14	32	33	16	20	12	19	30	31	17	0	7
ENST00000476083	17	6	10	25	4	32	13	18	16	21	12	15	16	13	15	12	11	12	6	13	16	2	1	0	3	6	8	27	27	18	17	15	33	14	32	33	16	20	12	19	30	31	17	0	7
ENST00000480186	17	6	10	24	4	31	13	18	15	20	13	15	16	13	14	12	11	12	6	12	16	2	0	0	3	6	8	27	28	18	17	15	32	14	30	33	17	20	11	19	29	31	17	0	7
ENST00000377443	17	6	10	24	4	31	13	18	15	20	13	15	16	13	14	12	11	12	6	12	16	2	0	0	3	6	8	27	28	18	17	15	32	14	30	33	17	20	11	19	29	31	17	0	7
ENST00000377436	17	6	10	24	4	31	13	18	15	20	13	15	16	13	14	11	11	12	6	12	16	2	0	0	3	6	8	27	28	18	17	14	32	14	30	33	17	20	11	19	29	31	17	0	7
ENST00000377442	17	6	10	24	4	31	13	18	15	20	13	15	16	13	14	11	11	12	6	12	16	2	0	0	3	6	8	27	28	18	17	14	32	14	30	33	17	20	11	19	29	31	17	0	7
ENST00000583026	10	1	10	10	4	19	8	5	15	10	5	2	10	6	10	0	9	5	2	9	4	1	0	2	3	6	2	7	7	4	2	14	18	6	4	15	13	4	3	11	2	8	4	0	7
ENST00000400906	6	17	10	20	5	7	14	10	10	14	11	11	14	18	10	11	6	6	9	8	10	0	2	1	5	6	8	34	28	10	20	8	28	11	7	12	11	18	11	17	16	12	22	2	7
ENST00000487492	15	13	13	14	0	32	20	18	32	19	24	9	28	23	9	9	17	10	18	9	19	2	3	0	5	7	3	27	18	19	33	17	32	14	6	32	12	13	8	13	12	29	19	21	13
ENST00000536305	12	9	5	19	3	16	12	17	10	9	10	6	13	13	5	6	15	8	8	18	9	2	2	2	5	4	8	12	27	5	10	18	23	5	6	27	6	20	8	26	6	19	16	4	4
ENST00000461296	2	16	10	9	4	8	4	16	13	3	11	8	6	10	1	2	8	2	8	9	8	3	3	3	5	0	0	16	14	7	15	9	19	8	4	12	12	10	9	8	6	14	10	0	2
ENST00000535586	2	16	12	12	4	8	7	16	14	4	12	7	6	10	1	4	8	2	7	9	8	4	2	3	7	0	0	16	15	11	16	10	21	7	5	14	16	13	8	12	6	17	12	0	2
ENST00000377414	3	16	13	14	5	9	7	17	15	4	12	7	8	10	1	4	8	2	8	10	8	4	2	3	6	0	0	17	17	11	17	11	21	8	6	15	17	14	8	13	6	17	12	0	2
ENST00000377424	3	17	14	15	6	11	9	18	18	5	12	9	8	10	1	6	8	4	12	10	8	5	3	4	6	0	0	19	22	11	20	11	22	12	6	17	17	14	8	13	8	21	12	1	2
ENST00000473209	5	18	15	16	8	16	10	17	23	6	14	10	8	12	6	7	9	8	15	14	8	5	3	4	7	0	0	24	26	12	25	12	24	13	6	22	18	14	9	15	10	25	16	2	4
ENST00000484798	17	20	14	20	6	25	21	2	30	18	24	17	16	14	28	10	14	15	13	17	16	4	3	2	3	6	0	26	43	8	27	13	32	14	13	31	19	14	17	19	8	23	15	4	23
ENST00000474145	9	14	9	19	3	16	16	5	15	13	16	8	15	9	9	5	12	10	6	12	11	2	2	2	2	3	3	22	28	6	17	9	24	7	11	21	23	9	12	14	1	12	8	0	15
ENST00000479813	3	5	7	20	2	16	8	8	11	16	9	13	14	11	8	5	14	14	7	10	5	1	2	2	2	1	6	20	28	8	12	10	28	5	15	27	15	8	9	2	3	11	2	2	12
ENST00000516595	0	5	4	9	5	7	8	10	4	6	3	4	7	2	4	3	1	1	1	10	12	1	1	0	0	1	0	5	8	2	3	11	6	0	0	6	3	2	8	7	0	4	3	1	3
ENST00000464985	5	12	2	8	2	5	10	8	9	6	8	2	25	6	4	4	5	3	5	6	3	2	1	0	0	0	3	2	7	6	9	2	11	6	0	10	4	5	16	9	6	6	0	0	5
ENST00000487835	5	12	2	9	2	5	10	8	9	6	8	2	25	6	4	4	5	3	5	6	3	2	1	0	0	0	3	2	7	6	9	2	11	6	0	10	4	5	15	9	6	6	0	0	5
ENST00000486632	5	12	2	9	2	4	10	8	9	6	8	2	25	6	4	4	5	3	5	6	3	2	1	0	0	0	3	2	7	6	9	2	11	6	0	10	4	5	15	8	6	6	0	0	4
ENST00000465853	20	21	12	55	6	35	31	22	19	20	46	14	28	26	22	14	8	18	19	11	13	4	6	0	10	7	6	32	36	7	19	21	27	34	22	35	14	22	16	21	15	21	25	2	11
ENST00000466131	2	0	8	17	0	0	4	3	3	5	5	0	2	0	9	9	5	0	5	4	7	5	7	1	0	4	0	2	5	7	1	5	8	0	8	3	7	2	8	1	8	12	0	2	2
ENST00000414642	3	2	15	28	5	8	7	10	5	10	14	8	5	3	11	9	10	4	8	2	7	7	6	0	2	4	0	11	7	7	5	11	13	5	5	14	8	5	8	4	14	18	8	1	7
ENST00000377411	3	2	16	27	5	9	8	11	6	11	14	8	7	3	11	10	12	6	9	2	7	9	6	0	2	4	0	12	8	6	6	11	13	5	5	15	8	5	8	4	15	18	8	0	7
ENST00000385130	17	15	20	22	12	24	19	16	19	12	10	23	26	25	21	8	14	8	15	16	12	3	0	3	3	5	2	27	32	7	20	17	39	26	22	40	26	30	18	22	14	23	11	2	10
ENST00000412639	0	6	2	1	2	3	0	4	2	2	6	2	6	0	3	0	4	2	6	6	3	2	0	4	0	1	1	3	10	4	6	3	8	0	4	0	4	12	12	3	4	8	0	4	2
ENST00000437157	3	8	0	3	9	6	1	6	5	5	7	0	9	6	8	2	0	1	2	3	8	0	0	0	0	6	1	7	12	2	4	8	14	2	0	3	6	9	2	3	2	0	6	2	5
ENST00000377403	12	8	5	8	8	17	4	6	12	3	9	5	6	8	6	5	6	7	3	4	6	2	4	0	2	0	0	11	7	4	3	8	13	8	9	9	4	12	2	10	2	12	12	3	7
ENST00000495451	21	42	33	42	24	60	27	26	53	41	62	31	72	18	35	28	18	17	11	19	14	4	7	0	2	14	6	23	28	22	22	26	52	20	26	32	49	17	22	48	14	41	27	18	20
ENST00000517032	16	10	17	30	8	22	24	16	11	8	14	20	34	12	14	5	6	8	1	6	14	2	2	0	6	8	5	11	28	15	18	15	21	26	18	20	41	26	5	22	8	20	21	3	16
ENST00000328089	4	9	4	8	8	9	6	6	2	2	9	6	13	7	10	3	5	0	4	9	6	2	0	0	2	0	2	3	17	4	2	2	8	1	6	12	8	4	9	8	4	10	14	0	3
ENST00000450402	10	16	10	24	16	18	11	14	12	14	12	10	28	11	8	22	12	4	7	13	5	10	8	0	12	6	2	20	18	2	6	8	14	10	10	13	16	13	6	12	2	6	6	4	4
ENST00000357898	15	16	19	48	25	42	16	10	19	12	37	20	40	16	26	14	12	13	11	21	15	3	2	10	10	13	10	35	44	14	11	23	34	25	24	33	29	12	22	36	9	26	29	2	5
ENST00000377399	23	40	34	48	12	40	29	17	31	20	37	15	36	16	37	33	10	15	11	18	18	1	10	6	4	6	8	40	47	15	20	27	23	25	28	56	25	29	20	20	18	20	39	8	12
ENST00000517147	13	6	9	12	2	12	9	8	9	2	10	13	10	6	8	7	3	8	4	19	9	0	2	4	11	3	5	12	18	7	12	10	30	10	11	12	18	17	7	33	3	17	6	0	7
ENST00000441033	29	22	28	29	8	25	24	20	24	10	15	13	30	20	10	9	8	11	19	15	11	8	2	6	4	10	0	26	33	8	18	12	27	7	13	29	28	8	12	18	20	27	10	0	7
ENST00000302692	4	6	12	9	15	12	6	10	8	4	14	6	24	7	12	11	2	4	7	14	5	8	0	2	4	2	0	20	16	6	7	5	25	18	12	10	8	16	2	19	6	11	2	4	8
ENST00000435277	16	28	22	31	17	28	21	31	20	18	31	9	26	15	16	20	25	17	11	6	4	12	2	2	7	8	9	22	21	14	13	16	16	14	16	42	34	12	4	21	7	20	12	4	13
ENST00000377376	10	22	18	24	13	13	13	12	13	16	21	10	27	16	26	16	14	6	5	20	10	9	3	0	5	4	2	18	19	2	8	12	7	13	14	32	13	7	1	12	5	17	11	8	11
ENST00000340305	10	20	17	23	13	12	12	12	12	14	21	9	25	15	24	16	13	6	5	19	10	7	3	0	5	4	2	18	18	2	7	12	7	11	15	29	13	7	0	12	5	17	10	8	11
ENST00000340381	10	20	17	23	13	12	12	12	12	14	21	9	25	15	24	16	13	6	5	19	10	7	3	0	5	4	2	18	18	2	7	12	7	11	15	29	13	7	0	12	5	17	10	8	11
ENST00000416541	8	14	6	20	23	15	21	12	18	16	29	14	10	17	27	13	33	16	8	11	17	3	0	3	6	11	6	14	17	20	8	10	20	18	16	24	23	20	14	27	7	22	18	8	13
ENST00000510900	26	18	16	27	44	35	24	16	37	8	32	15	25	30	39	18	32	20	13	24	18	12	10	0	2	11	2	19	28	14	6	30	19	26	26	32	29	23	14	15	20	18	24	3	12
ENST00000508400	24	10	16	51	34	45	34	16	29	18	28	26	55	29	36	23	33	28	16	19	21	8	7	0	4	14	6	26	29	11	20	31	28	34	18	22	27	16	5	31	18	20	29	2	12
ENST00000536656	1	1	2	3	4	7	3	13	6	8	4	2	12	5	3	0	8	0	5	6	8	0	0	0	5	4	2	2	9	7	2	7	5	7	9	8	6	8	10	2	4	10	6	0	9
ENST00000377346	1	1	2	3	4	7	3	13	6	8	4	2	12	5	3	0	8	0	5	6	8	0	0	0	5	3	2	2	9	7	2	7	5	7	9	8	6	8	10	2	4	10	6	0	9
ENST00000377320	2	16	22	13	10	9	8	15	19	20	19	11	22	12	8	3	12	11	14	21	5	5	2	2	2	4	2	20	26	9	16	16	29	13	22	16	21	28	10	19	11	20	9	1	20
ENST00000426570	6	17	27	25	18	31	11	26	23	12	37	18	48	25	9	13	19	19	14	23	13	9	3	2	5	4	1	24	14	17	9	33	37	15	16	25	29	14	12	20	14	23	21	8	6
ENST00000484851	7	5	5	2	5	6	9	4	2	2	5	9	8	10	2	0	0	1	5	7	11	4	2	0	2	0	0	5	2	0	2	0	0	2	4	11	2	3	0	9	2	0	3	0	0
ENST00000415330	10	6	5	2	6	9	13	4	2	0	6	10	7	14	2	0	0	0	4	4	10	4	0	0	2	0	0	6	4	2	2	0	0	2	4	12	2	4	2	10	2	0	4	0	0
ENST00000361110	12	17	24	30	10	21	12	27	15	16	22	23	30	15	20	12	6	11	6	17	12	5	0	2	13	6	6	17	24	14	11	16	24	17	11	18	20	15	19	18	4	14	10	2	10
ENST00000481137	9	15	36	25	6	19	19	25	28	17	18	18	37	33	36	28	6	5	6	18	9	6	3	6	2	6	4	28	28	13	17	21	30	19	9	21	14	6	15	18	19	16	13	6	17
ENST00000479223	13	30	41	38	11	35	23	33	34	17	27	27	47	41	37	35	16	15	9	21	9	12	4	4	4	8	5	31	39	13	18	17	32	25	13	23	21	15	15	39	19	10	19	10	21
ENST00000543390	8	22	20	26	23	24	15	22	14	18	20	11	21	17	26	18	9	13	2	17	13	13	1	1	0	1	4	8	10	5	11	14	11	12	13	13	28	20	14	29	10	10	15	11	15
ENST00000477264	51	34	30	39	37	41	31	33	34	25	51	45	44	42	31	19	27	21	13	16	10	17	8	3	4	10	5	34	40	16	16	38	31	33	26	29	59	29	27	22	18	36	18	4	16
ENST00000464286	20	21	28	49	15	28	24	32	25	20	32	31	37	32	23	29	25	19	5	23	6	4	4	1	5	11	3	11	37	19	6	13	20	24	8	28	15	32	15	30	13	27	21	8	13
ENST00000435891	15	14	21	18	8	21	28	17	18	15	25	20	12	33	15	21	22	16	12	13	4	6	4	3	6	6	4	12	15	18	7	10	12	23	6	20	5	10	11	23	11	20	13	6	6
ENST00000539822	0	0	4	4	6	4	19	6	2	8	3	0	4	3	14	4	0	0	4	5	2	2	0	0	0	4	0	5	8	0	0	6	6	4	6	14	4	2	4	6	0	2	7	2	2
ENST00000361311	0	0	4	4	6	4	19	6	2	8	3	0	4	3	14	4	0	0	4	5	2	2	0	0	0	4	0	5	8	0	0	6	6	4	6	14	4	2	4	6	0	2	7	2	2
ENST00000377288	0	2	5	4	10	4	20	8	2	8	4	0	6	6	12	4	0	1	5	6	3	2	0	1	0	4	0	6	13	0	0	8	6	4	4	15	4	2	4	6	2	4	9	2	6
ENST00000377298	0	2	5	4	10	4	20	8	2	8	4	0	6	6	12	4	0	1	5	6	3	2	0	1	0	4	0	6	13	0	0	8	6	4	4	15	4	2	4	6	2	4	9	2	6
ENST00000454104	15	12	25	16	36	15	26	27	17	23	22	30	19	27	13	23	13	18	16	20	10	8	1	3	0	19	7	24	25	12	17	12	12	19	16	45	14	19	16	38	6	23	22	4	9
ENST00000537447	0	14	26	28	28	25	8	6	12	10	12	21	24	27	14	19	15	11	6	14	10	15	5	1	6	4	6	19	31	6	5	27	16	14	10	19	15	14	6	17	17	15	16	2	12
ENST00000377256	16	15	28	46	33	45	22	20	8	30	18	36	34	31	14	32	29	12	16	24	15	12	6	6	4	18	10	30	30	10	12	34	46	19	20	26	20	17	19	30	20	17	14	2	16
ENST00000377258	8	15	11	13	9	11	13	19	7	2	11	18	18	10	13	14	11	9	9	8	13	15	3	1	3	3	1	18	16	4	0	17	25	13	9	15	25	14	15	17	8	13	13	0	7
ENST00000453140	7	13	17	29	16	17	13	20	13	13	14	22	24	12	14	10	8	12	7	20	9	13	9	1	4	14	2	2	19	9	10	10	11	23	17	16	13	8	9	30	23	17	19	1	4
ENST00000377263	10	11	7	12	13	4	5	5	9	6	16	0	12	6	15	5	4	5	12	9	5	4	4	0	2	2	0	1	8	6	1	6	4	4	4	9	2	8	1	14	9	8	2	0	1
ENST00000400904	10	12	9	13	17	5	6	8	10	8	17	2	12	6	16	6	4	7	12	11	5	6	4	0	2	2	0	2	11	6	2	8	5	5	5	9	3	9	1	15	8	9	2	0	2
ENST00000471853	10	15	12	11	16	16	10	11	19	8	19	17	24	23	19	14	13	3	8	18	9	2	0	2	7	4	0	10	14	4	16	16	11	9	19	10	18	4	12	17	10	16	10	2	15
ENST00000488540	11	14	14	23	20	12	13	22	10	17	22	8	16	26	17	7	8	7	9	13	4	5	3	0	10	9	1	15	19	9	5	15	15	14	7	20	16	11	8	17	9	13	16	0	7
ENST00000445884	30	13	21	30	14	19	19	16	24	10	20	8	23	20	20	24	10	11	12	19	2	5	0	1	9	2	4	17	18	10	6	12	2	8	12	5	2	13	5	22	4	11	14	0	4
ENST00000377205	10	4	4	12	8	6	10	6	10	5	7	2	7	9	6	12	2	5	5	5	1	1	0	0	0	0	1	7	5	3	3	5	0	3	9	3	0	8	2	11	2	7	7	0	3
ENST00000403197	10	4	4	12	8	6	10	6	10	5	7	2	7	9	6	12	2	5	5	5	1	1	0	0	0	0	1	7	5	3	3	5	0	3	9	3	0	8	2	11	2	7	7	0	3
ENST00000462686	10	4	4	12	8	6	10	6	10	5	7	2	7	9	6	12	2	5	5	5	1	1	0	0	0	0	1	7	5	3	3	5	0	3	9	3	0	8	2	11	2	7	7	0	3
ENST00000492735	6	3	3	12	9	3	6	3	9	4	4	2	6	7	3	9	2	5	4	2	1	1	0	0	0	0	1	4	5	3	2	4	0	4	8	2	0	9	2	7	1	5	6	1	3
ENST00000486804	1	3	3	6	12	5	8	3	5	5	3	5	9	7	0	6	3	4	2	0	2	0	1	0	0	1	1	1	4	3	3	2	6	12	5	4	1	5	2	5	2	8	3	2	6
ENST00000400903	1	2	3	6	12	5	8	3	5	5	4	5	9	7	0	6	3	4	2	0	2	0	1	0	0	1	0	2	4	3	3	2	6	12	4	4	1	5	3	4	2	7	3	2	7
ENST00000377223	4	2	6	7	10	9	14	7	4	6	4	6	10	11	1	6	4	5	1	0	4	2	2	0	0	2	0	2	9	4	5	0	12	14	4	6	5	4	4	8	4	10	4	2	8
ENST00000541052	4	3	6	7	10	9	14	7	4	7	4	6	10	12	1	6	4	5	1	0	4	2	2	0	0	2	0	2	8	4	5	0	13	14	4	8	6	4	4	8	4	10	5	2	8
ENST00000377213	4	4	8	7	10	9	14	7	4	7	4	6	11	12	2	6	4	5	1	0	4	2	2	0	0	2	0	2	8	4	6	1	13	15	4	8	6	4	4	8	4	10	5	2	8
ENST00000365545	9	18	6	11	10	18	13	16	10	11	16	8	18	13	17	11	11	7	5	15	13	3	3	3	7	3	4	10	16	2	6	13	16	8	4	19	10	17	11	20	11	14	8	2	4
ENST00000578045	7	10	12	32	20	15	19	5	10	10	13	13	2	23	20	13	12	6	0	4	9	1	1	2	6	3	5	14	12	12	7	8	14	3	6	24	2	11	19	9	2	5	11	0	6
ENST00000496751	30	32	26	24	14	12	20	18	14	15	30	18	22	26	12	22	22	12	14	6	15	11	6	5	3	3	8	19	43	19	21	20	28	30	9	25	14	15	10	19	4	6	12	4	10
ENST00000413148	10	18	31	32	23	18	15	29	10	28	36	23	15	13	26	15	22	9	7	14	13	9	4	1	0	5	2	10	32	19	12	20	17	10	27	20	21	16	7	16	14	16	16	5	8
ENST00000315901	9	11	6	12	16	13	2	9	14	12	10	12	7	6	9	11	6	11	6	13	7	3	0	2	0	3	0	10	9	14	16	0	8	9	6	2	8	10	6	12	11	10	2	0	4
ENST00000294435	9	11	6	12	16	13	2	9	14	12	10	12	7	6	9	11	6	11	6	13	7	3	0	2	0	3	0	10	9	14	16	0	8	9	6	2	8	10	6	12	11	9	2	0	4
ENST00000450492	20	17	17	26	12	16	5	16	16	15	6	12	11	8	18	7	7	13	8	13	9	4	1	2	6	7	2	10	16	3	6	14	16	15	10	17	16	22	12	15	12	10	10	2	12
ENST00000253251	9	14	11	6	6	15	9	11	21	9	12	10	8	10	20	10	10	5	8	10	4	4	2	1	2	2	7	7	20	4	7	9	8	2	11	11	6	9	11	10	5	3	13	4	6
ENST00000377157	9	14	6	3	5	13	8	7	17	8	10	9	6	7	17	9	8	5	7	7	5	2	0	1	2	2	6	8	16	3	6	8	6	2	8	8	5	7	8	8	5	2	12	4	6
ENST00000377153	10	12	4	2	6	10	6	6	16	6	10	10	6	4	18	7	7	6	6	6	4	0	0	0	3	1	6	8	10	2	6	8	5	2	9	9	4	4	6	6	4	2	11	4	6
ENST00000343090	3	8	2	0	3	7	5	4	12	4	2	7	3	3	10	4	3	5	3	4	4	0	0	0	3	0	3	7	10	1	4	6	3	1	5	7	3	5	4	6	3	2	10	1	1
ENST00000456484	8	3	11	16	13	13	13	16	6	10	9	5	19	12	7	14	15	7	6	10	15	12	5	0	5	9	3	12	19	6	12	17	15	8	16	3	8	14	10	12	6	10	4	0	3
ENST00000416729	5	15	16	13	18	10	18	10	10	12	7	18	9	9	15	10	11	18	6	13	8	6	2	2	1	12	6	10	14	6	6	18	29	17	6	4	8	9	16	18	13	34	4	0	8
ENST00000495077	12	5	18	7	11	10	6	8	4	12	5	11	12	15	5	18	15	6	4	22	8	6	2	0	4	2	2	13	18	7	6	10	18	6	8	20	14	8	6	8	8	24	4	2	6
ENST00000462658	28	8	21	35	19	22	12	25	12	17	16	9	22	10	19	9	16	10	7	11	9	2	2	0	3	6	0	10	15	4	9	16	18	21	8	17	8	8	6	11	6	8	12	0	12
ENST00000475795	14	6	16	37	28	22	28	15	15	13	16	16	28	15	15	25	16	10	5	13	13	8	1	4	4	10	0	11	11	10	13	24	10	12	16	25	14	16	20	14	6	26	11	6	6
ENST00000470736	23	23	20	14	20	27	22	7	11	19	13	12	19	16	14	19	30	10	4	18	12	8	0	0	4	12	4	17	31	6	4	16	10	20	12	22	15	12	10	12	6	16	10	2	8
ENST00000466379	0	8	6	10	0	2	7	5	8	8	4	10	6	2	0	9	4	7	4	2	6	6	0	0	4	2	2	5	8	6	0	14	10	2	2	7	10	13	2	10	2	5	5	4	13
ENST00000488228	23	16	11	33	20	14	31	10	8	13	27	12	27	14	10	29	20	12	2	17	11	11	3	3	5	0	2	10	32	5	5	14	33	9	20	12	14	8	8	10	16	12	10	8	10
ENST00000364876	23	27	21	45	41	32	20	35	22	17	23	14	24	12	16	28	27	15	6	14	5	22	2	4	4	10	2	9	30	10	14	25	12	12	9	43	14	16	11	24	18	25	12	10	8
ENST00000487244	13	10	22	25	23	6	9	15	6	11	6	6	16	15	14	18	13	12	3	8	9	9	3	0	8	12	2	10	16	4	11	11	15	9	3	23	18	7	8	9	14	10	5	0	4
ENST00000465408	13	3	11	6	6	7	10	2	15	5	7	10	17	16	2	8	16	20	6	16	7	12	0	0	3	5	4	12	15	5	13	6	22	12	13	13	9	6	6	9	5	21	14	2	15
ENST00000263934	0	2	1	0	6	4	2	2	4	0	5	0	0	2	1	2	2	0	1	5	1	3	1	0	0	0	0	0	2	0	0	2	0	2	2	1	6	6	4	3	2	4	0	0	2
ENST00000377093	0	2	1	0	6	4	2	2	4	0	5	0	0	2	1	2	2	0	1	5	1	3	1	0	0	0	0	0	2	0	0	2	0	2	2	1	6	6	4	3	2	4	0	0	2
ENST00000377086	2	6	2	4	0	8	2	0	6	2	14	1	2	4	3	0	1	0	1	8	2	0	0	0	2	0	0	4	6	0	2	2	4	2	0	6	5	6	0	2	2	0	2	0	3
ENST00000577266	9	18	8	18	17	8	10	14	16	26	19	4	13	7	17	21	6	9	6	16	19	6	0	0	3	11	0	9	20	8	5	19	13	8	16	14	22	12	12	14	7	13	12	2	5
ENST00000377083	19	23	24	20	14	12	27	17	27	22	24	13	13	32	24	35	14	18	14	22	10	11	0	4	4	6	7	25	38	12	17	29	23	10	27	23	25	14	18	22	24	20	9	4	2
ENST00000377081	11	19	11	10	11	13	14	6	16	12	13	3	14	24	15	15	15	6	9	15	17	7	0	0	2	7	4	11	18	8	4	18	15	0	17	13	11	4	9	14	12	12	5	4	3
ENST00000495136	3	10	13	11	6	5	4	5	4	2	5	1	4	6	4	6	7	4	7	13	2	9	4	2	0	0	0	5	10	4	2	5	15	6	8	14	6	7	9	11	3	8	10	0	2
ENST00000497835	2	5	5	10	5	4	12	9	10	6	4	5	6	4	4	11	9	8	4	14	4	4	6	2	2	4	2	4	11	1	3	6	7	4	6	9	14	1	4	6	4	3	2	0	4
ENST00000362692	2	4	5	22	6	15	9	11	3	7	8	10	7	14	8	6	8	4	6	9	4	6	1	0	8	5	0	4	4	6	4	3	4	7	4	8	10	6	2	5	3	8	4	4	8
ENST00000584329	2	2	8	10	6	4	4	4	9	9	2	2	4	8	4	0	0	0	2	4	4	7	0	0	3	2	0	0	14	4	4	4	8	2	5	2	4	11	4	4	4	0	2	0	3
ENST00000465635	18	9	24	24	13	17	14	14	6	20	13	11	29	19	16	25	24	18	4	11	7	14	4	2	3	6	1	17	20	15	11	18	15	19	21	17	20	14	9	17	4	19	11	0	7
ENST00000483340	7	8	15	15	14	11	8	8	6	16	10	10	22	19	9	14	13	14	4	10	5	12	2	1	2	4	1	19	18	9	10	12	16	12	16	7	14	9	5	12	6	18	6	0	6
ENST00000470616	15	24	25	40	23	30	26	16	14	9	20	22	25	32	20	22	28	16	10	16	4	17	7	0	13	10	2	20	37	13	16	20	29	13	12	28	27	12	23	17	13	12	21	4	8
ENST00000579866	14	23	28	21	24	13	21	20	19	18	13	18	21	13	30	12	14	18	12	24	11	8	3	5	6	2	4	18	17	9	12	22	24	11	9	21	9	24	20	17	9	11	15	6	11
ENST00000491493	2	10	9	15	11	14	10	11	8	6	8	14	7	11	18	7	8	6	2	5	6	13	5	2	2	7	2	5	6	11	4	8	9	5	8	13	12	9	7	11	2	8	12	3	1
ENST00000487775	2	11	7	12	8	11	10	11	4	6	7	15	7	7	16	5	8	4	1	3	4	7	4	2	2	3	0	5	4	10	4	9	5	5	8	11	11	10	7	7	2	6	10	3	1
ENST00000541529	2	11	7	12	8	11	10	11	4	6	7	15	7	7	16	5	8	4	1	3	4	7	4	2	2	3	0	5	5	10	4	9	5	5	8	10	11	10	7	7	2	6	10	3	1
ENST00000477958	2	11	7	12	8	11	10	11	4	6	7	15	7	7	16	5	9	4	1	3	4	6	4	2	2	3	0	5	5	10	4	9	5	5	8	10	11	10	7	7	2	6	10	3	1
ENST00000270776	2	10	7	12	8	11	10	11	4	6	7	15	7	7	16	5	9	4	1	3	4	7	4	2	2	3	1	5	5	10	4	8	5	5	9	10	11	10	7	7	2	6	10	3	1
ENST00000483936	2	10	6	12	8	11	10	11	4	6	6	15	7	6	16	5	9	4	1	3	4	7	3	1	2	3	1	5	5	10	4	8	4	5	9	10	11	10	7	7	2	6	9	3	1
ENST00000538557	2	10	6	12	8	11	10	11	4	6	6	15	7	6	16	5	9	4	1	3	4	7	3	1	2	3	1	5	5	10	4	8	4	5	9	10	11	10	7	7	2	6	9	3	1
ENST00000465632	1	7	4	3	2	7	2	2	3	5	4	9	4	2	10	2	7	1	0	2	1	5	1	0	1	0	2	3	2	5	3	4	4	2	5	4	4	7	5	2	0	3	2	2	1
ENST00000460189	1	5	3	0	0	5	2	0	0	3	2	6	2	0	10	1	4	1	0	2	0	4	0	0	0	0	2	2	2	1	3	4	2	1	3	3	2	6	2	2	0	2	2	1	0
ENST00000493288	5	12	23	29	22	19	23	18	10	22	14	8	30	20	29	35	22	8	2	16	10	22	2	6	7	11	5	22	45	14	3	24	27	28	15	16	34	24	23	29	13	8	16	2	6
ENST00000498356	13	12	24	37	20	22	25	9	29	22	25	22	33	26	24	16	8	8	10	8	12	10	4	4	4	3	1	16	29	16	8	28	24	26	11	25	20	18	14	11	14	16	30	5	17
ENST00000496718	32	32	38	45	36	33	41	46	24	36	39	37	30	34	45	24	32	33	15	31	22	12	3	3	8	5	8	36	43	11	21	43	30	20	13	34	25	18	14	22	4	26	17	2	11
ENST00000400900	6	8	8	9	12	9	11	4	2	6	18	13	8	12	15	19	12	2	5	19	18	8	5	0	6	6	4	2	17	4	4	16	9	3	9	16	15	10	11	22	10	11	9	2	6
ENST00000556104	6	8	8	9	12	9	11	4	2	6	18	13	8	12	15	19	12	2	5	19	18	8	5	0	6	6	4	2	17	4	4	16	9	3	9	16	15	10	11	22	10	11	9	2	6
ENST00000556817	6	8	8	9	12	9	11	4	2	6	18	13	8	12	15	19	12	2	5	19	18	8	5	0	6	6	4	2	17	4	4	16	9	3	9	16	15	10	11	22	10	11	9	2	6
ENST00000470413	6	6	7	8	11	4	9	2	2	4	14	8	6	8	13	16	11	2	6	16	17	7	2	0	5	6	4	2	15	4	4	12	6	2	9	13	14	8	7	17	8	10	10	2	6
ENST00000309048	6	6	6	8	11	4	8	2	2	4	14	8	6	7	12	15	11	2	6	18	15	6	2	0	5	6	4	2	15	4	4	12	5	1	9	12	13	7	7	15	8	10	10	2	6
ENST00000477755	7	4	4	6	11	4	5	2	2	4	6	5	6	2	6	7	6	2	7	17	12	3	2	0	2	2	4	0	7	2	4	9	4	1	8	11	9	3	4	14	8	6	7	0	4
ENST00000462462	10	7	6	12	9	6	5	7	2	5	9	7	9	3	8	6	5	2	5	17	13	2	3	1	2	0	4	0	7	6	7	7	3	7	8	17	8	6	5	15	7	9	7	1	4
ENST00000465026	12	11	9	18	11	6	9	9	6	5	10	12	14	5	10	9	5	2	5	16	15	2	4	1	2	0	4	2	11	7	11	8	3	9	8	16	10	7	8	14	9	14	8	2	4
ENST00000464507	16	7	12	22	15	20	18	14	11	10	15	10	12	12	13	16	10	2	0	6	14	7	4	2	2	6	0	17	17	3	11	14	22	9	13	15	12	6	4	18	4	9	6	0	6
ENST00000377049	16	45	32	44	34	56	32	30	34	28	32	28	23	38	22	48	22	16	21	23	16	11	2	4	5	5	3	42	23	15	16	41	40	26	23	37	41	19	22	31	22	22	24	5	22
ENST00000320498	14	44	32	47	43	62	38	33	40	27	38	33	28	36	22	48	27	18	20	26	15	8	2	6	4	7	2	47	23	13	15	41	39	32	25	37	41	22	22	35	23	29	24	5	24
ENST00000424487	12	20	17	40	23	33	13	20	6	28	15	18	22	33	22	23	37	11	10	7	10	11	3	5	0	7	4	27	23	15	5	28	33	29	12	35	8	19	19	32	12	18	16	4	7
ENST00000472851	5	14	2	11	10	8	7	6	4	13	18	5	8	10	13	12	4	0	9	16	0	10	4	0	4	5	3	9	20	4	0	19	4	11	9	7	4	6	5	12	5	12	4	4	4
ENST00000476658	15	14	9	15	11	8	8	10	16	11	13	2	6	19	6	8	9	2	4	9	2	3	2	2	5	4	6	8	13	8	11	16	6	16	6	10	7	6	3	14	10	10	8	2	9
ENST00000377036	15	14	9	15	11	8	8	10	16	11	13	2	7	20	6	8	9	2	4	9	2	3	2	2	5	4	6	8	13	8	11	16	6	16	6	10	7	6	3	15	10	11	8	2	9
ENST00000377038	15	14	9	15	12	9	8	12	16	11	13	2	7	20	7	8	9	2	4	10	4	3	2	2	5	4	6	8	13	8	13	16	6	16	7	10	8	6	3	15	10	11	8	2	9
ENST00000356607	13	16	9	26	8	13	13	15	20	12	17	9	15	24	8	9	12	5	3	14	9	8	0	3	5	4	4	8	11	8	16	18	7	13	10	15	15	16	4	14	5	13	11	2	5
ENST00000538836	12	14	8	24	7	13	12	15	21	12	16	8	16	20	8	9	11	4	3	14	9	8	0	3	5	3	3	7	10	8	14	17	6	13	9	13	13	15	4	13	4	12	11	2	4
ENST00000491661	11	14	8	23	7	12	11	14	21	11	16	8	16	19	8	9	11	4	2	13	9	8	0	2	5	3	3	7	10	7	14	17	6	12	9	13	13	15	4	13	3	12	9	2	4
ENST00000492696	5	8	10	24	6	18	26	26	18	25	18	27	17	19	37	16	10	9	11	21	11	12	3	5	5	6	1	17	16	16	10	30	6	11	11	21	13	12	15	13	4	10	16	6	4
ENST00000461850	19	15	37	56	47	46	45	38	48	41	39	57	51	52	53	37	31	25	12	27	13	18	1	6	9	11	11	34	44	19	25	35	46	47	24	32	43	28	26	25	12	33	32	6	10
ENST00000478524	17	24	15	27	27	37	18	25	29	16	14	26	35	28	28	23	28	13	10	9	17	5	0	2	2	7	5	31	31	8	20	35	35	20	26	18	26	24	14	24	36	22	28	18	21
ENST00000447850	32	22	21	47	41	38	41	24	30	24	43	20	63	33	22	45	32	29	26	21	14	6	4	10	6	7	15	20	60	18	20	23	30	33	18	41	56	26	43	43	13	25	26	6	16
ENST00000490176	20	21	14	22	19	31	24	21	27	22	28	25	20	17	28	25	14	14	17	13	5	11	4	0	1	2	4	26	15	12	14	25	24	20	20	16	21	18	25	26	6	23	12	13	13
ENST00000492173	49	38	39	61	71	75	53	74	40	64	123	71	111	86	73	56	60	27	40	66	33	53	11	11	22	30	14	90	68	21	54	76	50	42	36	41	56	42	27	52	34	32	32	14	32
ENST00000478728	0	3	0	5	1	2	2	0	0	0	1	3	1	0	4	1	3	0	1	4	2	2	0	1	0	1	0	2	3	1	0	5	4	2	0	5	4	2	0	2	4	4	2	0	1
ENST00000496432	0	6	0	10	2	3	4	2	4	5	2	4	0	2	7	2	6	5	1	6	7	7	0	1	3	2	2	2	4	2	2	4	4	0	5	12	9	6	4	2	3	15	4	0	6
ENST00000472814	26	22	9	38	41	30	28	30	33	16	19	34	42	33	33	32	30	17	17	24	16	10	12	2	4	8	5	27	34	30	28	37	37	31	31	32	44	20	17	34	10	21	8	4	13
ENST00000377022	4	4	2	7	6	4	6	8	2	6	5	6	8	7	8	2	0	6	0	9	6	4	2	2	2	7	0	4	10	0	2	17	10	4	6	7	7	5	5	14	2	2	6	0	3
ENST00000344008	4	4	2	7	6	4	6	8	2	6	5	6	8	7	8	2	0	6	0	9	6	4	2	2	2	7	0	4	10	0	2	17	10	4	6	7	7	5	5	14	2	2	6	0	3
ENST00000450782	24	15	29	40	30	24	26	16	15	9	21	30	34	35	14	18	22	7	10	5	14	17	6	2	5	4	3	13	26	9	13	16	13	15	16	23	26	17	11	30	9	16	11	5	12
ENST00000468348	11	24	9	16	28	24	19	17	22	17	28	13	28	27	26	22	29	12	13	13	7	4	4	3	0	4	0	18	27	8	22	16	16	7	9	23	22	27	20	20	20	22	4	2	4
ENST00000476357	13	15	11	17	33	28	14	17	9	13	20	15	24	20	18	16	10	6	11	15	15	10	5	2	6	8	4	26	28	5	15	20	25	20	8	23	24	18	9	14	10	18	20	0	10
ENST00000418570	14	9	27	28	19	14	16	33	5	17	18	29	20	23	12	19	15	11	4	13	5	8	10	4	5	5	0	18	15	9	9	19	27	8	12	17	14	13	10	16	4	14	36	3	9
ENST00000518410	14	9	26	28	19	16	16	33	6	17	19	29	21	23	12	18	15	12	4	13	5	8	10	4	4	5	0	17	15	9	9	19	26	8	12	17	13	12	10	16	4	14	36	2	8
ENST00000520253	12	18	19	24	22	22	20	19	11	18	12	26	30	21	15	10	10	6	14	20	15	8	6	5	2	8	2	18	25	3	12	12	20	12	8	22	9	16	4	17	6	22	8	6	9
ENST00000377004	19	8	23	21	15	7	17	22	14	10	12	16	12	9	10	13	5	7	8	11	12	9	3	4	2	8	2	18	20	2	12	20	25	17	13	26	16	14	18	17	8	19	10	3	7
ENST00000377008	19	8	23	21	15	7	17	22	14	10	12	16	12	9	10	13	5	7	8	11	12	9	3	4	2	8	2	18	20	2	12	20	25	17	13	26	16	14	18	17	8	19	10	3	7
ENST00000400899	3	10	8	3	8	12	9	9	5	17	14	18	18	12	14	4	6	12	7	9	9	4	0	4	2	4	3	10	12	4	10	21	25	19	12	21	0	7	9	6	8	17	10	0	8
ENST00000582090	5	9	7	6	5	11	5	4	8	10	8	7	8	12	6	11	3	0	0	11	14	5	2	1	2	2	3	5	9	0	5	18	11	11	1	9	4	11	5	12	3	11	3	0	5
ENST00000384484	9	13	6	12	13	10	9	11	4	9	6	5	9	9	3	5	6	6	5	13	3	8	2	0	0	4	0	9	6	2	6	17	6	12	2	12	14	7	7	17	5	10	6	0	3
ENST00000473118	4	17	13	14	10	14	9	11	15	6	21	12	4	9	5	13	6	2	3	12	4	8	2	2	1	3	0	10	18	5	4	17	10	1	13	16	10	20	2	16	11	8	15	12	7
ENST00000240185	3	8	11	9	7	10	5	8	12	2	16	11	2	2	3	12	5	0	3	8	3	6	2	1	1	1	2	6	14	4	3	10	8	0	12	12	6	16	2	12	8	7	8	9	4
ENST00000476201	3	8	11	8	7	10	5	8	12	2	15	11	2	2	3	12	5	0	3	8	2	6	2	1	1	1	2	6	14	4	3	10	8	0	11	12	6	16	2	12	8	7	8	9	4
ENST00000472476	3	6	11	8	6	10	3	8	12	2	15	10	2	2	3	12	5	0	3	8	2	6	2	1	1	1	2	6	14	4	3	10	8	0	11	12	6	16	2	12	8	6	8	9	4
ENST00000439080	3	6	11	8	6	9	3	9	12	2	15	10	2	2	3	12	5	0	3	8	2	6	2	0	1	1	2	5	13	4	2	9	8	0	11	12	6	16	2	11	8	6	7	9	4
ENST00000315091	4	9	6	10	4	9	0	12	2	4	13	2	8	8	4	14	6	0	4	8	3	5	1	2	0	0	6	2	10	2	0	12	4	4	2	10	4	6	0	0	4	4	2	2	2
ENST00000473869	4	9	6	10	4	9	0	12	2	4	13	2	8	8	4	14	6	0	4	8	3	5	1	2	0	0	6	2	10	2	0	12	4	4	2	10	4	6	0	0	4	4	2	2	2
ENST00000477447	17	8	28	18	30	7	10	15	12	15	10	13	13	16	20	29	11	6	13	11	6	2	2	2	3	9	5	32	26	8	6	24	12	13	9	25	13	9	13	27	21	11	8	2	5
ENST00000496840	8	10	19	14	24	14	18	19	8	16	14	18	18	12	34	15	16	3	12	10	13	6	4	0	2	15	2	18	18	6	10	33	20	12	2	22	15	10	5	24	18	12	5	4	7
ENST00000480464	2	10	14	12	13	8	18	12	9	14	11	14	13	7	22	9	12	2	5	8	10	4	2	0	4	8	2	10	10	4	8	27	17	8	10	13	15	6	10	14	6	14	6	4	3
ENST00000478645	7	13	14	32	28	24	21	13	13	11	11	8	16	19	9	17	12	12	13	13	10	4	4	2	0	3	2	32	21	8	10	15	20	8	9	24	12	13	9	22	12	18	19	0	10
ENST00000400897	16	27	21	57	43	34	23	28	27	14	37	29	23	32	19	19	21	17	11	27	7	5	3	1	4	8	6	13	21	13	16	12	24	19	20	27	26	21	16	27	11	23	19	4	20
ENST00000480221	16	27	21	56	43	33	23	28	27	14	37	29	24	31	19	19	20	16	11	27	7	5	3	1	4	8	6	13	21	13	16	12	24	19	20	27	26	21	16	27	11	23	19	4	20
ENST00000400898	16	28	21	56	42	33	23	28	27	14	36	29	23	31	19	19	20	16	11	27	7	5	3	1	4	8	6	12	21	13	16	12	24	19	20	27	26	21	16	27	11	23	19	4	20
ENST00000475189	7	27	26	22	32	19	13	17	17	18	24	25	29	26	21	9	16	12	13	20	11	5	3	2	4	7	5	6	25	17	9	19	22	10	11	19	27	10	12	29	12	29	8	4	13
ENST00000490101	17	17	26	19	33	19	16	9	13	10	18	19	30	25	28	12	21	13	7	18	7	9	3	2	4	13	4	7	31	12	11	18	35	19	13	20	21	8	15	24	7	29	14	6	9
ENST00000465788	12	10	7	8	12	10	11	3	11	12	20	10	16	14	11	11	7	2	3	2	0	2	0	2	0	3	5	8	13	7	3	12	9	7	4	21	8	5	12	14	7	19	3	5	2
ENST00000487300	0	1	1	2	1	5	2	4	3	0	3	1	3	5	2	2	0	0	1	3	2	2	0	0	2	0	1	1	7	0	0	2	5	0	2	3	4	2	6	2	4	6	1	2	0
ENST00000459997	1	1	4	6	7	7	4	4	7	1	8	5	8	7	12	6	1	4	5	5	2	2	0	0	4	0	0	2	12	0	0	5	13	2	6	8	7	5	2	7	10	10	6	2	0
ENST00000376957	1	1	4	6	7	7	4	4	6	1	8	5	8	7	12	7	1	4	5	5	2	2	0	0	4	0	0	2	12	0	0	5	13	2	6	8	7	5	2	7	10	10	6	2	0
ENST00000452378	8	22	15	43	41	22	23	27	13	22	33	28	27	29	29	30	22	14	17	17	13	11	4	4	4	13	2	23	29	2	13	36	21	19	12	27	17	22	5	15	10	24	13	6	14
ENST00000490565	5	25	6	33	4	10	18	13	10	10	22	12	20	23	19	16	25	11	8	12	20	18	2	2	11	11	4	12	41	7	9	31	31	23	14	23	16	14	8	11	6	18	14	2	9
ENST00000478271	7	25	27	19	26	27	21	7	23	18	21	27	22	19	27	26	26	10	9	2	14	13	6	1	3	3	4	18	14	16	16	19	11	13	12	23	27	14	5	25	13	19	14	2	11
ENST00000469634	6	18	31	34	29	28	23	13	27	29	29	34	33	18	31	25	24	8	10	2	20	17	4	0	3	2	5	21	24	20	16	16	6	12	14	24	34	19	9	23	13	24	17	4	13
ENST00000498576	24	19	17	33	29	22	36	32	26	16	36	25	30	17	24	22	22	10	15	12	9	7	4	2	6	6	6	25	40	13	8	11	27	12	13	30	21	14	11	14	12	20	9	3	10
ENST00000470611	25	14	26	48	26	21	31	16	23	17	35	24	27	11	22	17	29	14	5	16	12	2	2	4	9	9	3	14	31	7	19	30	15	22	15	17	14	18	5	30	11	13	15	9	11
ENST00000472078	15	14	24	22	20	17	16	27	12	13	25	28	20	14	24	9	12	8	7	6	5	3	0	0	5	6	2	14	15	2	17	29	12	17	12	15	9	10	11	35	2	9	14	2	3
ENST00000474216	18	18	28	31	26	24	18	29	11	14	31	29	22	19	25	9	14	10	9	12	5	5	1	0	4	10	6	21	24	4	18	27	16	20	13	20	14	16	12	38	3	15	14	2	6
ENST00000485606	18	15	30	30	36	31	12	25	10	12	24	16	13	13	23	21	16	14	16	24	13	5	5	2	8	16	10	24	27	15	17	26	36	6	9	29	23	28	11	23	8	19	12	2	15
ENST00000435388	5	2	4	6	6	5	2	4	7	6	4	7	11	6	0	9	8	1	6	2	1	11	0	2	3	6	5	0	6	4	2	6	2	4	0	8	3	4	6	4	0	6	7	2	1
ENST00000447600	5	2	4	6	6	5	2	4	7	6	4	7	11	6	0	9	8	1	6	2	1	11	0	2	3	6	5	0	6	4	2	6	2	4	0	8	3	4	6	4	0	6	7	2	1
ENST00000544779	14	15	18	33	17	37	16	20	24	29	18	22	26	25	13	26	24	8	7	14	1	12	2	2	10	4	8	17	30	4	12	20	16	16	8	26	15	11	8	20	12	12	24	6	13
ENST00000460196	14	15	18	34	17	38	16	20	24	31	18	22	26	25	13	27	24	8	7	14	1	13	2	2	10	4	8	17	30	4	12	20	16	17	8	26	15	11	8	21	12	12	24	6	13
ENST00000304457	14	15	18	34	17	38	17	20	24	31	18	22	26	25	14	27	25	8	7	14	1	13	2	2	10	4	8	17	30	4	13	20	16	17	8	26	15	11	8	21	12	12	24	6	13
ENST00000376936	14	15	18	34	17	38	17	20	24	31	18	23	26	26	14	28	25	8	7	14	1	13	2	2	10	4	8	17	31	4	15	20	16	17	8	26	15	11	8	21	12	12	24	6	13
ENST00000473471	14	14	10	16	18	6	12	12	7	17	9	0	10	10	10	12	4	4	4	2	14	14	7	3	2	6	2	12	15	10	6	15	27	14	7	6	22	16	14	24	4	9	14	4	4
ENST00000490931	7	6	7	11	10	4	9	11	5	13	4	2	7	0	8	11	4	2	2	3	10	10	4	2	4	3	0	5	6	4	4	12	14	8	6	4	16	15	4	19	2	7	7	0	2
ENST00000455339	10	6	10	16	10	6	12	14	7	20	8	5	14	2	12	17	8	5	2	5	11	11	5	2	4	4	0	6	8	4	4	17	18	8	6	6	18	18	5	23	3	7	9	0	3
ENST00000376838	6	10	6	16	15	16	13	24	11	16	10	16	11	6	8	18	13	8	8	5	7	5	4	2	0	0	4	8	19	1	6	24	23	10	6	18	22	8	11	21	3	22	7	0	5
ENST00000476768	4	24	28	23	39	14	15	32	14	6	29	17	46	19	20	20	28	11	13	14	11	19	7	3	9	2	6	10	18	4	15	34	25	15	23	17	16	15	15	20	10	31	15	0	11
ENST00000445982	6	10	9	10	13	5	7	9	5	4	10	6	8	12	5	12	2	2	4	6	2	4	1	2	3	4	2	5	3	4	2	8	18	15	7	11	0	3	2	8	2	9	7	0	2
ENST00000420480	8	9	19	13	10	8	5	6	8	8	9	8	15	10	4	18	8	6	4	4	2	2	0	2	3	6	2	8	8	8	2	12	14	16	8	14	1	2	2	10	2	4	13	0	4
ENST00000495435	14	10	21	18	16	13	29	8	6	19	18	8	15	8	13	16	24	14	4	9	9	12	4	6	8	6	2	20	26	10	10	5	8	11	8	21	22	8	8	17	4	20	17	4	12
ENST00000517277	8	4	15	16	21	16	10	13	9	13	18	4	7	16	8	17	13	4	9	9	4	14	1	0	5	3	0	12	11	7	2	12	13	11	9	12	13	14	7	12	3	8	12	0	4
ENST00000458795	5	15	28	16	14	24	8	12	10	12	12	8	10	8	10	21	11	5	2	8	7	6	3	0	8	8	1	14	16	9	10	18	21	10	6	12	7	7	4	8	6	10	10	2	4
ENST00000376819	7	10	16	8	17	3	9	11	5	11	6	12	3	12	9	7	5	7	5	9	2	11	4	0	3	0	2	7	16	9	11	10	9	12	11	6	8	2	14	10	4	4	6	5	2
ENST00000476934	15	16	15	38	20	16	33	25	22	27	16	24	13	15	31	19	19	15	6	20	11	13	2	4	3	12	2	27	30	10	26	29	30	17	18	19	29	25	11	42	8	15	11	5	12
ENST00000384720	6	8	6	8	10	4	6	12	9	13	13	0	15	6	2	6	2	4	4	5	8	4	3	1	6	1	0	6	9	4	6	6	1	6	4	12	0	9	4	12	2	1	4	0	1
ENST00000448289	8	13	12	4	3	6	13	14	1	4	3	10	10	8	17	10	5	3	6	6	9	9	0	0	2	2	8	4	2	2	10	16	11	10	4	4	11	7	7	13	12	7	5	1	8
ENST00000361445	17	12	5	17	12	13	3	11	4	7	9	16	9	9	12	6	8	12	6	6	10	0	2	0	0	4	4	12	6	8	12	5	13	3	9	3	10	3	11	6	13	10	6	2	4
ENST00000376810	8	6	14	21	12	17	11	12	10	6	6	13	7	6	10	14	8	0	6	13	7	13	2	2	6	7	2	10	16	2	6	11	10	8	6	19	14	5	7	14	8	4	15	0	8
ENST00000376804	8	6	13	20	11	14	11	11	8	7	8	13	6	6	9	14	8	0	7	10	5	10	2	2	4	6	1	8	19	2	6	10	6	8	6	19	13	3	6	14	8	7	13	0	9
ENST00000486588	9	4	10	13	7	19	7	4	9	9	11	6	11	5	5	11	5	0	7	7	5	12	2	2	7	2	0	5	11	2	3	6	7	9	4	11	14	4	8	7	6	11	6	2	7
ENST00000483738	8	7	10	14	7	18	5	4	10	10	12	5	10	6	4	11	5	0	7	6	6	12	2	2	7	1	0	8	11	2	4	6	9	8	3	11	14	3	9	8	5	11	8	2	8
ENST00000433562	6	16	28	23	18	14	12	16	9	7	11	20	18	12	26	12	18	14	1	13	5	8	1	1	0	5	3	8	20	4	10	23	21	14	9	17	26	10	11	27	15	26	10	0	8
ENST00000435243	7	7	18	18	6	21	6	10	6	11	5	7	2	7	11	11	14	8	5	18	6	5	2	2	2	5	5	10	17	4	1	13	14	4	7	4	23	3	10	18	7	8	2	0	6
ENST00000423056	0	2	2	4	8	5	0	7	4	4	4	2	4	0	4	15	0	0	1	9	3	0	2	0	0	0	2	4	7	0	2	7	5	2	5	4	4	11	0	4	2	2	2	0	2
ENST00000294484	0	2	2	4	7	4	0	6	4	4	4	1	3	0	4	13	0	0	1	9	3	0	2	0	0	0	2	4	7	0	2	6	4	2	5	4	4	10	0	4	2	2	2	1	2
ENST00000389575	0	2	2	4	7	4	0	6	4	4	4	1	3	0	4	13	0	0	1	9	3	0	2	0	0	0	2	4	7	0	2	6	4	2	5	4	4	10	0	4	2	2	2	1	2
ENST00000304391	13	18	20	42	35	22	14	15	10	20	19	20	50	20	33	29	23	16	12	3	14	9	0	4	3	16	6	13	26	18	19	32	26	19	17	24	28	23	11	9	5	26	12	4	16
ENST00000453135	19	31	46	56	36	22	29	30	25	26	37	20	39	30	41	27	34	19	21	12	11	15	8	2	9	6	5	32	37	31	24	42	35	36	25	27	24	24	18	25	26	45	26	11	16
ENST00000471501	16	12	6	13	12	5	18	16	9	3	10	8	10	15	14	13	3	8	5	8	16	10	6	2	11	8	2	12	13	12	12	21	30	8	10	11	10	15	8	18	8	16	8	8	14
ENST00000251546	8	10	5	8	5	14	4	14	10	0	10	6	14	7	2	12	2	12	10	12	7	4	0	0	3	0	4	12	13	1	4	16	9	5	2	16	13	18	6	14	0	13	18	2	0
ENST00000475961	6	10	5	8	4	12	4	13	10	0	10	5	14	6	2	12	2	11	7	10	7	4	0	0	2	0	4	11	12	0	4	16	8	4	2	15	13	18	5	14	0	11	16	2	0
ENST00000376770	4	9	0	2	1	9	2	5	11	0	3	1	6	4	2	3	2	5	2	6	4	2	0	0	2	0	0	2	4	0	2	14	1	0	1	9	5	10	2	8	0	3	6	2	0
ENST00000425796	4	9	0	2	1	9	2	5	11	0	3	1	6	4	2	3	2	5	2	6	4	2	0	0	2	0	0	2	4	0	2	14	1	0	1	9	5	10	2	8	0	3	6	2	0
ENST00000376768	4	9	0	1	1	9	3	5	10	0	2	1	5	4	2	3	2	5	2	6	3	2	0	0	2	0	0	2	4	0	2	13	1	0	1	8	4	10	2	9	0	2	6	2	0
ENST00000251547	4	9	0	1	1	8	3	5	10	0	2	1	5	4	2	2	2	4	2	6	3	2	0	0	2	0	0	2	4	0	2	13	1	0	1	8	4	10	2	8	0	2	6	2	0
ENST00000376760	4	9	0	1	1	8	3	5	10	0	2	0	5	4	2	2	2	4	2	6	3	2	0	0	2	0	0	2	4	0	2	13	1	0	1	8	4	10	2	8	0	2	6	2	0
ENST00000376762	4	9	0	1	1	8	3	5	10	0	2	0	5	4	2	2	2	4	2	6	3	2	0	0	2	0	0	2	4	0	2	13	1	0	1	8	4	10	2	8	0	2	6	2	0
ENST00000466919	4	9	0	0	1	8	3	4	10	0	1	0	3	4	2	2	2	4	2	6	3	2	0	0	2	0	0	2	4	0	3	9	0	0	0	6	4	7	2	8	1	2	8	2	0
ENST00000354287	7	15	5	9	8	5	8	3	9	6	7	8	16	14	5	5	6	5	4	7	3	3	3	0	0	0	2	7	13	1	3	10	5	2	9	11	7	5	7	19	15	7	15	4	4
ENST00000475435	10	22	7	19	16	7	12	6	9	8	17	13	17	18	10	7	9	11	7	10	6	9	4	2	0	2	4	14	19	3	2	10	8	2	11	19	13	8	10	30	21	14	13	5	6
ENST00000465901	14	31	17	30	21	21	18	22	18	15	18	27	22	20	16	12	16	14	9	17	9	12	6	2	3	6	4	15	30	4	8	10	17	12	15	34	16	12	16	38	26	16	18	10	8
ENST00000471895	7	11	19	24	16	17	20	20	15	18	15	13	19	29	21	16	8	10	4	12	5	5	4	0	0	6	8	17	24	6	18	17	18	12	16	28	18	12	20	26	14	29	12	4	11
ENST00000376753	18	12	11	21	22	24	19	13	12	10	31	27	25	12	18	15	12	10	9	17	12	9	7	0	5	8	4	22	26	5	16	24	28	9	12	36	29	18	12	10	6	12	19	2	4
ENST00000474239	4	8	7	14	18	19	17	8	10	8	22	10	21	5	14	12	7	6	2	9	7	5	4	0	4	7	1	6	21	5	11	15	23	9	4	28	18	10	11	8	4	10	15	2	2
ENST00000449067	10	29	32	28	22	28	20	10	23	10	21	13	25	18	23	21	11	3	12	13	8	5	1	4	3	1	3	23	26	12	4	14	29	7	19	24	21	14	7	20	14	14	16	4	16
ENST00000376664	2	4	8	0	4	0	0	4	6	0	1	0	8	4	0	0	0	0	1	6	2	0	2	0	2	5	0	1	2	2	4	6	8	1	0	8	4	0	2	5	0	5	0	0	0
ENST00000445656	2	4	8	0	4	0	0	4	6	0	1	0	8	4	0	0	0	0	1	6	2	0	2	0	2	5	0	1	2	2	4	6	8	1	0	8	4	0	2	5	0	5	0	0	0
ENST00000376669	2	4	8	0	4	0	0	4	6	0	1	0	8	4	0	0	0	0	1	6	2	0	2	0	2	5	0	1	2	2	4	6	8	1	0	8	4	0	2	5	0	4	0	0	0
ENST00000456915	2	4	8	0	4	0	0	4	6	0	1	0	8	4	0	0	0	0	1	6	2	0	2	0	2	5	0	1	2	2	4	6	8	1	0	8	4	0	2	5	0	4	0	0	0
ENST00000376692	2	4	8	0	4	0	2	4	6	0	1	0	9	4	0	0	0	1	1	6	2	0	2	0	2	5	0	1	3	2	4	6	8	2	0	8	4	0	2	6	0	4	0	0	0
ENST00000294485	2	2	4	0	2	2	0	4	6	2	3	6	1	1	8	4	0	7	7	7	2	6	1	0	0	0	2	0	4	4	1	9	9	4	8	0	7	4	3	4	3	10	6	0	2
ENST00000376672	7	8	2	11	6	4	10	6	1	0	7	13	4	14	14	2	5	6	7	5	2	6	3	4	0	0	4	4	16	8	7	10	19	7	6	2	18	6	6	5	6	14	0	0	6
ENST00000376655	8	9	2	12	8	6	10	6	1	0	8	12	4	16	13	2	7	5	6	4	2	4	4	4	1	0	4	4	16	9	7	8	19	9	6	3	21	6	6	5	7	14	0	0	8
ENST00000376667	8	9	2	12	8	7	10	7	1	0	8	12	4	16	15	2	7	5	6	4	2	4	4	4	1	0	4	4	16	10	7	8	20	9	6	3	21	6	6	5	7	14	0	0	8
ENST00000235310	8	9	2	12	8	7	10	7	1	0	8	12	4	16	14	2	7	4	6	4	2	4	4	4	1	0	4	4	16	10	7	8	20	10	6	3	20	6	6	5	7	14	0	0	8
ENST00000376637	2	15	13	20	10	21	14	16	4	18	25	9	25	18	6	12	2	7	2	9	4	10	2	0	4	6	6	14	18	12	8	15	22	12	9	14	18	13	5	14	1	20	20	2	12
ENST00000476512	2	16	13	20	10	21	14	16	4	17	25	9	25	18	6	12	2	6	2	9	4	9	2	0	4	6	6	14	18	12	8	15	22	12	9	14	18	13	5	14	1	20	20	2	12
ENST00000400895	2	16	13	20	10	21	14	16	4	17	25	9	25	18	6	12	2	6	2	9	4	9	2	0	4	6	6	14	18	12	8	15	22	12	9	14	18	12	5	14	2	20	20	2	12
ENST00000494437	2	16	13	20	10	21	14	16	4	17	25	9	25	18	6	12	2	6	2	9	4	9	2	0	4	6	6	14	18	12	8	15	22	12	9	14	18	12	5	14	2	20	20	2	12
ENST00000491346	2	16	13	20	10	21	14	16	4	17	25	9	25	17	6	12	2	6	2	9	4	9	2	0	4	6	6	14	18	12	8	15	22	12	9	14	18	12	5	14	2	19	20	2	12
ENST00000376629	2	16	13	20	10	21	14	16	4	17	25	9	25	17	6	12	2	6	2	9	4	9	2	0	4	6	6	14	18	12	8	15	22	12	9	14	18	12	5	14	2	19	20	2	12
ENST00000376627	2	16	13	20	10	21	14	16	4	17	25	9	25	17	6	12	2	6	2	9	4	9	2	0	4	6	6	14	18	12	8	15	22	12	9	14	18	12	5	14	2	19	20	2	12
ENST00000314340	2	17	13	20	10	21	14	16	4	17	25	9	25	17	6	12	2	6	2	9	4	9	2	0	4	6	6	14	18	12	8	15	21	12	9	14	18	12	5	14	2	19	20	2	12
ENST00000452018	2	16	13	20	10	21	14	17	4	17	25	9	25	17	6	12	2	6	2	9	5	8	2	0	4	6	6	14	18	11	8	15	21	12	9	14	17	13	5	14	2	19	20	2	12
ENST00000510878	2	16	13	20	10	21	14	17	4	17	25	9	25	17	6	12	2	6	2	9	5	8	2	0	4	6	6	14	18	11	8	15	20	12	9	14	17	13	5	14	2	19	20	2	12
ENST00000476309	10	19	10	20	12	28	12	19	16	11	23	18	12	16	9	7	9	8	4	21	13	15	4	3	10	8	8	18	22	4	14	36	19	7	13	27	17	12	9	30	11	22	18	2	17
ENST00000514733	10	18	11	21	16	27	9	21	15	11	21	16	12	16	6	6	10	7	4	21	12	15	4	3	10	7	5	17	21	3	14	37	19	7	14	26	16	13	8	26	10	20	15	2	18
ENST00000513739	10	17	11	21	16	25	9	21	15	11	21	16	12	16	6	6	11	7	4	21	12	15	4	3	10	7	4	17	21	3	13	37	19	7	13	26	16	13	8	26	10	20	15	2	18
ENST00000471765	20	45	16	37	22	27	27	10	20	18	16	28	29	36	13	17	13	8	3	27	12	11	7	1	6	6	2	19	28	14	28	35	34	12	18	32	22	8	24	36	10	25	16	8	27
ENST00000433342	19	7	4	14	7	11	11	9	5	4	14	12	15	15	8	5	6	4	7	8	10	4	2	0	2	11	2	20	18	8	4	22	21	18	12	29	18	11	18	24	4	13	6	2	8
ENST00000435090	12	16	6	15	10	34	16	19	21	22	16	25	15	13	12	7	11	10	5	22	15	6	2	6	7	2	2	24	25	2	9	15	28	8	12	37	22	22	16	29	11	28	12	10	5
ENST00000484153	14	12	2	9	7	14	14	9	28	3	22	15	15	12	6	2	2	6	6	13	4	4	0	0	4	3	4	20	16	10	10	21	32	8	16	25	27	19	8	36	4	7	26	6	13
ENST00000312793	7	8	6	20	0	7	13	11	10	10	22	18	13	6	0	8	5	0	3	10	10	2	0	3	1	8	2	20	14	6	13	22	35	6	8	22	20	5	10	14	6	13	8	2	10
ENST00000444493	6	22	12	7	4	12	17	8	17	8	10	21	21	6	14	4	4	8	7	10	11	5	2	4	1	5	7	24	15	10	9	22	27	11	8	16	9	4	11	23	16	14	16	2	16
ENST00000449278	8	23	13	6	4	16	23	14	18	14	18	19	26	10	19	8	11	12	12	10	11	13	2	2	3	2	4	21	22	13	12	29	28	9	6	17	13	5	10	28	15	18	24	4	8
ENST00000376620	8	14	9	10	2	17	21	15	18	17	14	9	17	13	19	6	8	11	9	8	6	12	1	0	4	2	2	22	17	9	10	24	30	7	3	24	11	4	7	26	9	17	20	2	5
ENST00000475041	16	9	13	21	5	25	17	5	12	5	11	17	17	16	21	14	6	9	9	10	11	8	3	0	6	9	2	4	23	8	8	30	32	18	12	19	24	18	16	24	7	20	10	4	6
ENST00000482358	13	8	5	13	4	10	12	6	6	11	12	10	8	4	6	2	13	2	5	6	2	2	0	1	2	0	4	4	20	1	19	13	22	4	13	18	9	4	3	23	7	4	6	8	4
ENST00000376592	2	8	9	20	13	21	8	5	6	10	8	6	4	11	15	2	8	16	4	6	7	0	1	4	4	2	6	15	6	6	0	10	6	11	10	10	10	28	5	14	5	16	5	2	5
ENST00000376583	3	6	6	19	13	22	8	4	4	7	10	6	4	8	11	2	6	14	4	6	7	0	1	3	3	1	6	16	4	5	0	10	6	9	6	11	8	26	4	7	4	15	4	2	4
ENST00000312413	4	2	0	2	2	4	2	2	0	1	2	2	2	8	0	0	2	4	0	1	4	2	2	0	0	3	0	4	0	0	0	0	2	1	0	5	2	1	0	0	0	5	2	1	0
ENST00000346436	4	2	0	2	2	3	2	1	0	1	2	2	2	8	0	0	2	4	0	0	3	2	2	0	0	4	0	4	0	0	0	0	2	1	0	5	3	1	0	0	0	5	3	1	0
ENST00000376497	4	2	0	2	2	3	2	1	0	1	2	2	2	8	0	0	2	4	0	0	3	2	2	0	0	4	0	4	0	0	0	0	2	1	0	5	3	1	0	0	0	5	3	1	0
ENST00000376487	4	2	0	2	2	3	2	1	0	1	2	2	2	8	0	0	2	4	0	0	3	2	2	0	0	4	0	4	0	0	0	0	2	0	0	5	1	0	0	0	0	6	3	1	0
ENST00000376496	4	2	0	2	2	2	2	2	0	2	2	2	2	8	0	0	2	4	0	0	3	2	2	0	0	4	0	4	0	0	0	0	2	0	0	5	1	0	0	0	0	6	3	0	0
ENST00000376490	4	2	0	2	2	2	2	2	0	2	2	2	2	8	0	0	2	4	0	0	3	2	2	0	0	4	0	4	0	0	0	0	2	0	0	5	1	0	0	0	0	6	3	0	0
ENST00000376491	4	2	0	2	2	2	2	2	0	2	2	2	2	8	0	0	2	4	0	0	3	2	2	0	0	4	0	4	0	0	0	0	2	0	0	5	1	0	0	0	0	6	3	0	0
ENST00000376492	4	2	0	2	2	2	2	2	0	2	2	2	2	8	0	0	2	4	0	0	3	2	2	0	0	4	0	4	0	0	0	0	2	0	0	5	1	0	0	0	0	6	3	0	0
ENST00000413656	4	2	0	2	2	1	2	2	0	2	2	2	2	8	0	0	2	4	0	0	3	2	2	0	0	4	0	4	0	0	0	0	2	0	0	4	2	0	0	0	0	6	3	0	0
ENST00000376585	4	2	0	2	2	0	2	2	0	3	2	2	2	8	1	0	2	4	1	0	3	3	2	0	0	4	0	3	0	0	1	0	3	0	0	4	2	0	0	0	0	6	4	0	0
ENST00000423400	4	2	0	2	2	0	2	2	0	3	2	2	2	8	1	0	2	4	1	0	3	3	2	0	0	4	0	3	0	0	1	0	3	0	0	4	2	0	0	0	0	6	4	0	0
ENST00000431243	4	2	0	2	2	0	2	2	0	3	2	2	2	8	1	0	2	4	1	0	3	3	2	0	0	4	0	3	0	0	1	0	3	0	0	4	2	0	0	0	0	6	4	0	0
ENST00000418034	3	4	0	1	2	0	2	2	4	4	2	2	2	7	2	0	4	2	2	0	5	3	2	0	0	4	0	2	0	0	2	4	4	0	2	6	2	2	0	0	2	4	4	0	0
ENST00000376590	3	4	0	1	2	0	2	2	4	4	2	2	2	6	2	0	4	2	2	0	5	2	2	0	0	4	0	2	0	0	2	4	4	0	2	6	2	2	0	0	2	4	4	0	0
ENST00000376486	6	4	5	3	6	0	2	4	4	6	2	3	6	3	2	4	7	1	3	4	7	2	0	0	0	5	0	1	2	3	2	12	2	8	4	7	8	2	4	2	3	12	2	0	2
ENST00000442242	19	11	16	27	29	26	7	13	22	13	16	22	28	23	12	27	28	12	21	11	16	11	2	1	3	11	1	19	28	22	23	24	18	15	17	30	28	9	10	24	11	9	8	5	10
ENST00000494028	28	46	18	50	27	38	42	28	31	32	38	43	38	18	32	40	42	20	14	25	18	17	11	4	8	6	1	42	41	12	28	38	33	38	16	34	37	16	10	38	16	27	25	11	22
ENST00000446542	15	19	19	37	21	26	29	21	7	15	32	25	29	21	24	21	22	6	10	21	13	9	9	3	10	14	4	26	35	21	26	25	32	33	15	21	26	13	19	36	13	21	14	9	9
ENST00000400892	12	25	22	28	22	20	26	20	18	39	20	19	32	24	46	19	25	10	6	20	12	19	0	1	8	10	4	15	30	14	19	33	26	16	14	19	38	23	10	29	19	22	10	2	18
ENST00000376480	13	22	17	37	19	26	18	14	10	17	12	11	10	19	23	14	17	4	2	9	4	6	0	2	9	4	2	15	24	4	9	12	15	24	12	35	21	13	6	34	7	16	10	3	3
ENST00000376476	15	24	22	44	19	30	25	10	6	12	8	14	10	18	18	17	16	4	2	14	3	8	2	2	8	1	2	14	28	6	16	14	19	30	15	40	20	19	4	29	10	17	6	2	4
ENST00000474547	3	12	8	2	2	6	4	11	16	6	7	18	16	9	10	1	1	4	3	9	10	3	2	0	3	4	0	7	11	10	11	29	8	8	2	8	12	12	4	14	7	6	11	0	8
ENST00000376468	3	12	7	2	2	5	4	11	15	6	7	16	14	9	9	1	1	4	3	9	10	3	2	0	3	4	0	7	11	10	11	28	8	7	2	8	12	11	3	14	7	6	11	0	7
ENST00000438808	21	13	3	30	12	33	24	14	8	10	24	21	26	13	21	21	13	14	21	23	13	11	2	2	12	5	5	19	29	17	16	15	40	11	14	29	26	16	12	11	23	24	23	0	6
ENST00000362477	3	10	5	14	9	11	10	6	14	8	4	13	6	10	23	8	10	8	5	6	6	3	1	2	6	1	4	4	11	4	4	4	12	11	8	16	12	8	5	10	7	2	9	2	6
ENST00000364931	12	14	12	33	12	19	30	11	11	13	11	10	18	36	15	17	10	12	8	24	8	9	2	3	3	2	2	21	22	9	11	24	12	15	10	14	24	14	18	15	6	18	10	3	11
ENST00000376572	9	16	22	30	11	12	7	21	6	13	23	10	22	2	14	14	6	6	5	19	6	6	4	4	6	4	0	9	12	10	14	20	19	19	6	16	16	18	11	9	10	13	12	6	9
ENST00000376576	9	16	22	30	11	12	7	21	6	13	23	10	22	2	14	14	6	6	5	19	6	6	4	4	6	4	0	9	12	10	14	20	19	19	6	16	16	18	11	9	10	13	12	6	8
ENST00000485046	8	21	16	13	10	16	15	9	7	8	10	14	9	19	4	25	16	1	12	10	10	14	2	2	4	2	0	9	3	4	18	24	14	11	21	16	13	6	9	18	6	9	18	0	8
ENST00000449038	8	18	11	10	8	12	13	8	7	6	10	11	5	17	4	24	12	1	7	8	6	11	1	2	4	2	0	8	0	4	17	17	13	7	15	12	14	8	9	11	6	11	15	0	10
ENST00000358133	8	17	11	10	8	12	12	8	7	6	10	10	5	17	4	24	12	1	7	8	6	11	1	2	4	2	0	8	0	4	17	17	12	7	15	12	14	8	9	10	6	11	15	0	10
ENST00000376369	8	16	11	10	8	12	12	8	7	6	10	10	5	17	4	24	12	1	7	8	6	11	1	2	4	2	0	8	0	4	17	17	12	7	15	12	14	8	9	10	6	11	15	0	10
ENST00000429000	8	16	11	10	7	12	12	8	7	6	10	10	5	17	4	24	12	1	7	8	6	11	1	2	4	2	0	8	0	4	17	17	12	7	15	12	14	8	9	10	6	10	15	0	10
ENST00000196061	8	16	11	10	7	12	12	8	7	6	10	10	5	17	4	24	12	1	7	8	6	11	1	2	4	2	0	8	0	4	17	16	12	7	15	13	14	8	9	10	6	10	15	0	10
ENST00000465920	30	24	28	33	20	35	26	14	21	24	49	49	28	23	27	20	27	7	14	17	16	16	2	2	4	7	4	14	30	24	21	37	35	20	24	33	32	29	14	18	16	22	17	9	18
ENST00000491536	9	28	23	15	18	30	13	20	14	8	21	23	36	18	18	17	35	14	5	23	8	19	6	2	4	10	5	23	12	12	17	27	34	34	15	27	16	9	11	35	18	17	19	2	8
ENST00000470133	9	28	23	16	18	30	13	20	14	8	22	23	36	18	18	17	35	14	5	23	9	20	6	2	4	10	5	23	12	12	17	27	34	34	15	28	16	9	11	35	18	17	19	2	8
ENST00000496354	20	25	13	28	16	22	13	15	11	11	20	16	23	19	13	20	21	16	12	24	23	10	3	2	2	5	9	27	18	2	9	29	29	22	16	32	19	16	16	17	4	24	22	0	6
ENST00000481933	10	25	17	32	16	28	27	31	15	7	24	22	40	18	9	19	16	16	9	14	10	5	7	4	8	3	4	20	24	11	16	21	18	24	16	17	29	13	5	22	6	17	10	2	15
ENST00000444836	4	16	8	25	17	7	9	2	7	7	8	12	14	8	12	20	9	8	10	4	15	6	1	3	0	4	0	12	15	8	0	10	20	9	6	24	8	7	1	8	0	14	2	0	0
ENST00000490079	4	15	8	22	18	7	9	2	7	7	9	11	11	6	12	19	8	9	10	4	14	6	1	3	0	4	0	12	13	8	0	9	16	8	6	24	7	7	0	8	0	15	2	0	0
ENST00000235329	4	15	8	21	18	7	9	2	7	7	9	11	11	6	12	19	8	9	10	4	14	6	1	3	0	4	0	12	13	8	0	9	16	8	6	23	7	7	0	8	0	15	2	0	0
ENST00000376337	4	15	8	21	18	7	9	2	7	7	9	11	11	6	12	19	8	9	10	4	14	6	1	3	0	4	0	12	13	8	0	9	16	8	6	23	7	7	0	8	0	15	2	0	0
ENST00000484391	4	16	8	22	18	7	8	2	6	7	9	10	10	5	11	18	8	9	10	4	14	6	1	3	0	3	0	11	12	8	0	8	16	8	6	23	8	8	0	8	0	16	2	0	0
ENST00000497302	4	15	9	21	18	7	7	1	6	7	10	10	10	5	11	18	7	9	9	4	14	6	1	3	0	3	0	11	12	8	0	8	15	8	6	22	9	8	0	8	0	16	2	0	0
ENST00000412236	8	9	16	15	10	11	12	8	8	12	21	10	14	21	12	18	10	4	5	8	10	5	3	5	4	6	2	6	16	4	2	5	17	6	11	21	12	14	11	15	6	13	11	0	2
ENST00000494991	15	15	21	23	26	31	16	31	20	18	16	32	25	19	12	29	17	14	17	22	21	21	12	1	0	4	8	24	43	12	11	23	25	31	16	29	26	21	15	28	14	24	14	2	9
ENST00000235332	14	9	24	18	16	18	16	17	10	17	23	11	20	15	11	9	12	12	2	12	1	2	0	0	0	9	2	12	15	9	9	12	15	8	6	15	12	2	8	10	4	13	8	6	1
ENST00000478749	14	9	24	18	16	18	16	17	10	17	23	11	20	15	11	9	12	12	2	12	1	2	0	0	0	9	2	12	15	9	9	12	15	8	6	15	12	2	8	10	4	13	8	6	1
ENST00000436478	13	9	23	16	14	18	16	17	9	16	23	11	19	15	11	9	12	12	2	12	1	2	0	0	0	9	2	12	15	8	9	12	14	8	6	15	12	2	8	10	4	11	8	6	0
ENST00000466860	26	14	21	72	55	34	33	22	31	16	21	33	38	29	35	30	23	16	15	23	20	15	4	4	8	9	5	21	28	6	36	35	18	27	15	56	27	16	16	31	25	33	23	18	11
ENST00000498685	17	19	19	47	35	26	28	11	14	14	26	23	34	25	32	19	22	12	11	13	20	7	2	3	8	3	7	10	28	6	27	17	20	29	8	37	24	21	10	38	17	29	20	12	8
ENST00000365591	30	21	22	30	27	47	26	30	33	32	25	29	47	37	45	21	25	26	6	21	13	6	10	7	2	10	4	32	50	11	13	34	26	30	26	31	29	25	20	24	29	14	16	6	16
ENST00000492256	36	28	25	47	15	35	24	32	31	23	30	26	40	23	29	16	26	17	9	19	12	12	8	1	6	10	4	17	24	11	23	41	37	26	24	31	18	25	15	35	11	17	23	2	15
ENST00000460823	32	33	25	43	18	35	33	32	29	19	24	33	46	19	28	20	23	20	9	18	12	9	8	0	4	8	2	15	27	11	20	39	33	22	21	31	14	27	13	34	12	14	26	4	16
ENST00000478299	8	24	26	30	21	14	32	15	20	15	27	23	26	17	34	18	5	12	10	23	13	4	6	4	13	0	6	26	19	6	8	18	36	28	23	9	32	23	16	20	10	24	26	4	19
ENST00000496974	18	22	13	16	19	27	9	9	38	10	19	20	27	10	20	12	8	10	4	18	4	4	4	0	2	8	3	13	20	10	16	18	22	15	16	19	22	14	8	17	13	23	12	10	20
ENST00000263932	2	2	4	5	3	11	8	6	5	3	6	6	5	1	8	0	6	2	3	14	4	0	0	0	0	0	0	2	8	0	2	4	9	3	2	2	12	1	6	17	5	3	12	0	3
ENST00000417814	2	2	4	5	3	11	8	6	6	4	6	6	6	1	8	0	6	2	3	13	4	0	0	0	0	0	0	2	7	0	2	4	10	3	2	2	12	1	6	17	5	4	12	0	4
ENST00000514649	2	2	4	5	3	11	8	6	6	4	6	6	6	1	8	0	6	2	3	13	4	0	0	0	0	0	0	2	7	0	2	4	10	3	2	2	12	1	6	17	5	4	12	0	4
ENST00000364265	9	8	4	20	8	11	10	16	10	8	17	8	22	19	10	10	13	3	6	24	4	2	0	2	2	4	0	4	23	8	2	26	24	7	9	22	10	12	10	16	11	16	12	0	5
ENST00000439324	10	8	17	14	9	27	16	9	6	9	10	13	21	8	9	0	13	5	6	12	13	6	1	2	4	0	3	6	22	14	4	16	20	13	4	29	12	23	11	32	10	14	13	1	5
ENST00000413146	17	16	19	33	15	34	24	25	16	13	8	36	26	17	19	2	14	13	9	21	5	6	4	1	7	6	2	17	18	8	9	28	23	21	4	29	35	10	21	25	11	18	18	6	14
ENST00000479933	17	16	18	33	15	34	25	24	16	14	8	36	26	17	19	1	14	13	9	20	5	5	4	2	7	6	2	18	19	8	9	27	23	21	4	29	38	9	21	25	11	18	19	6	13
ENST00000376259	0	4	7	13	3	15	6	15	4	9	8	14	11	16	6	12	2	2	2	7	5	0	0	2	4	0	2	11	6	3	8	15	9	4	4	6	10	12	3	14	6	8	8	3	10
ENST00000492361	0	4	7	13	3	15	6	15	4	9	8	14	11	16	6	12	2	2	2	7	5	0	0	2	4	0	2	11	6	3	8	15	9	4	4	6	10	12	3	14	6	8	8	3	10
ENST00000536782	0	4	7	13	3	15	6	15	4	9	8	14	11	16	6	12	2	2	2	7	5	0	0	2	4	0	2	11	6	3	8	15	9	4	4	6	10	12	3	14	6	8	8	3	10
ENST00000584158	12	24	30	25	30	24	29	35	31	13	34	34	47	14	17	18	6	12	6	16	8	4	1	2	0	8	2	24	35	4	12	28	28	12	8	26	26	23	35	37	17	26	29	6	19
ENST00000489921	15	23	32	26	32	25	27	39	31	12	32	33	47	15	15	18	8	14	6	14	8	4	0	2	1	8	2	21	35	4	13	32	28	12	7	24	26	24	34	36	17	26	29	6	18
ENST00000453852	0	2	2	2	0	5	0	10	0	0	0	6	4	4	5	0	0	0	3	5	1	2	1	0	0	1	0	0	5	7	0	8	9	7	0	2	2	2	2	2	0	2	0	0	0
ENST00000517160	0	4	2	2	1	4	0	8	0	0	1	6	3	4	4	0	1	0	4	4	0	1	1	0	0	1	0	0	3	6	0	8	7	8	0	2	2	1	2	2	0	2	0	0	0
ENST00000356315	12	8	5	10	11	12	6	9	3	4	7	7	12	8	4	8	7	2	6	0	3	2	2	0	2	7	2	6	10	3	2	12	11	11	4	6	11	4	6	19	2	16	6	0	4
ENST00000358136	12	8	5	10	11	12	6	9	3	4	7	7	12	8	4	8	7	2	6	0	3	2	2	0	2	7	2	6	10	3	2	12	11	11	4	6	11	4	6	19	2	16	6	0	4
ENST00000476169	2	17	18	29	19	17	28	21	16	19	16	38	15	20	4	25	9	25	4	12	3	15	6	5	9	4	5	23	14	11	9	33	27	20	9	10	19	18	10	12	6	12	15	2	3
ENST00000489961	20	25	28	44	27	36	23	17	12	16	33	22	24	25	11	29	13	12	11	9	11	10	5	2	4	11	3	17	20	19	16	24	38	24	23	23	28	10	15	21	4	19	17	2	14
ENST00000011700	15	12	18	29	27	18	28	27	13	16	23	27	42	26	20	40	18	14	12	14	11	14	2	1	5	6	4	15	19	12	10	33	31	13	16	31	13	17	14	8	18	16	21	2	10
ENST00000460333	6	13	11	23	12	5	13	0	10	16	10	11	9	12	15	15	11	10	6	18	0	8	2	0	5	4	2	5	16	12	6	14	13	6	12	4	8	9	4	4	6	12	6	2	3
ENST00000487188	15	7	8	11	4	8	21	8	7	12	10	2	15	11	3	16	15	4	5	4	7	7	1	1	2	3	4	4	4	5	6	9	22	5	8	8	9	8	1	10	6	6	6	2	2
ENST00000469054	4	8	2	6	4	3	7	5	7	5	2	4	5	4	7	4	8	4	2	3	5	6	2	0	5	4	0	5	12	3	0	4	6	9	4	10	9	4	6	10	2	10	6	0	2
ENST00000496628	17	11	12	16	15	10	11	7	6	11	21	5	25	10	3	18	7	0	5	6	6	8	3	0	5	0	1	13	13	14	9	15	14	6	5	17	17	9	2	13	3	14	11	5	2
ENST00000466732	17	14	24	40	11	21	30	9	21	13	23	12	13	15	27	24	25	8	7	24	6	11	1	0	4	3	2	13	28	8	12	20	30	22	14	26	24	9	17	25	5	9	7	11	9
ENST00000476045	2	8	10	7	11	8	2	8	4	1	4	2	6	11	0	4	4	5	4	10	6	7	6	0	2	2	2	10	14	6	4	12	7	4	7	14	6	6	0	14	2	14	2	0	6
ENST00000481484	2	3	6	4	6	3	4	3	2	4	2	2	4	4	4	4	5	2	0	2	2	1	0	0	0	2	0	0	4	2	5	6	2	4	1	0	7	2	4	4	2	2	3	0	0
ENST00000543766	2	3	6	5	6	3	4	3	2	4	2	2	4	4	4	4	5	2	0	1	2	1	0	0	0	2	0	0	4	2	5	6	2	4	1	0	6	2	4	4	2	2	3	0	0
ENST00000471923	5	10	12	11	14	3	13	21	0	4	5	8	17	13	11	9	7	6	3	15	0	6	1	4	2	10	2	9	16	8	4	6	12	6	5	7	9	11	1	12	0	10	6	2	1
ENST00000543710	6	4	6	5	19	9	7	25	16	11	4	3	19	11	11	15	10	11	5	17	11	16	4	0	8	6	2	14	16	5	13	6	25	17	9	20	13	7	11	12	12	12	10	1	3
ENST00000473099	16	17	2	6	15	15	8	4	26	8	6	14	11	20	15	6	8	6	12	20	9	15	0	4	2	8	4	18	22	14	6	10	10	5	26	27	21	20	24	10	12	8	13	4	2
ENST00000459326	19	26	40	46	21	34	31	15	13	25	24	42	44	31	36	51	40	19	21	26	5	12	6	2	3	4	2	23	42	8	12	36	27	19	16	31	40	20	18	49	12	28	13	6	11
ENST00000416696	31	35	23	44	29	41	26	32	33	38	41	29	26	24	25	35	29	15	20	26	10	14	8	4	3	8	7	15	39	24	25	57	31	25	13	20	21	14	12	18	11	21	22	10	11
ENST00000408413	14	13	19	24	16	18	30	8	12	23	16	4	17	12	12	22	11	29	7	7	2	6	1	2	6	7	4	3	19	5	5	28	18	16	10	24	15	14	17	11	7	13	9	2	10
ENST00000430996	15	23	27	12	8	6	14	7	14	8	14	20	20	11	9	18	8	9	5	13	11	2	3	1	9	6	0	10	10	10	6	14	18	8	16	13	10	18	5	16	4	14	6	2	3
ENST00000482265	4	4	1	2	2	3	0	2	0	1	4	0	2	6	8	0	3	1	6	3	7	0	0	0	0	0	2	4	9	2	2	12	10	0	4	2	2	3	4	13	0	1	9	2	11
ENST00000464917	4	4	1	1	2	3	0	2	0	0	4	0	2	6	8	0	2	1	6	3	6	0	0	0	0	0	2	3	8	2	1	11	9	1	4	2	2	3	4	13	0	0	9	2	11
ENST00000376223	8	5	6	12	7	6	6	5	4	5	4	5	8	10	7	6	5	7	15	7	10	0	2	0	1	2	0	9	8	10	2	17	16	8	2	8	8	5	6	3	8	8	4	2	5
ENST00000376221	4	4	6	5	5	4	14	7	2	4	6	6	14	6	5	0	2	10	8	13	11	6	2	0	10	4	0	2	5	4	6	17	9	10	3	18	8	9	4	8	2	4	6	0	4
ENST00000436879	8	10	9	10	2	12	9	9	6	2	5	2	8	3	5	9	6	10	4	6	8	0	0	4	1	0	0	5	1	2	4	8	6	4	2	5	12	8	6	6	6	6	0	0	12
ENST00000332530	9	12	6	2	6	10	8	11	10	5	10	4	14	6	8	6	4	4	4	3	4	0	2	3	2	2	0	2	6	7	2	3	4	6	3	3	6	15	7	8	0	20	4	2	2
ENST00000359318	9	12	6	2	6	10	8	11	10	5	10	4	13	6	8	6	4	4	4	3	4	0	2	3	2	2	0	2	6	7	2	3	6	6	3	3	6	15	7	8	0	20	4	2	2
ENST00000458803	8	6	11	11	18	7	5	9	13	6	7	6	14	9	7	6	8	5	7	3	12	4	3	0	0	2	0	0	9	4	2	10	3	6	7	14	8	9	0	8	4	2	2	0	2
ENST00000288048	8	9	12	15	4	6	13	4	4	6	12	8	12	3	10	6	4	9	5	8	2	0	2	0	2	3	1	0	7	0	2	2	5	5	2	6	8	8	2	3	1	1	6	2	1
ENST00000474179	8	7	9	14	4	3	10	4	4	5	9	8	13	2	9	6	5	9	5	7	2	0	1	0	2	4	0	0	4	0	2	2	5	5	0	4	8	7	2	2	1	0	6	1	1
ENST00000376210	7	6	9	14	4	3	7	3	5	4	8	8	13	2	9	5	5	8	5	8	2	0	1	0	2	4	0	0	4	0	2	2	3	4	0	4	8	7	2	1	0	0	6	0	0
ENST00000357726	0	7	4	2	1	10	5	9	18	4	3	0	2	0	5	4	0	6	4	6	0	2	0	5	0	4	0	0	6	5	3	4	6	5	7	2	4	4	2	4	0	6	0	0	4
ENST00000332296	4	9	4	5	6	15	4	3	13	0	8	2	1	10	6	6	2	13	0	12	0	3	2	2	2	3	2	2	12	15	4	10	6	6	5	6	6	7	14	2	0	6	4	0	8
ENST00000400814	8	12	8	4	6	14	16	15	7	12	33	8	18	8	11	12	6	22	2	2	16	3	0	2	3	4	0	2	10	12	2	18	5	6	6	15	6	18	8	2	2	6	7	2	9
ENST00000438401	2	4	14	10	5	9	4	6	8	6	0	3	2	2	0	6	4	4	3	12	6	3	0	0	1	3	1	1	8	0	0	8	4	5	0	7	7	10	4	2	2	3	0	0	2
ENST00000437584	10	6	2	9	9	10	13	18	10	7	9	8	6	10	6	2	5	5	2	12	12	2	3	0	0	2	0	1	7	3	7	14	3	6	4	8	2	6	10	4	4	6	4	0	4
ENST00000535591	10	6	2	9	9	10	13	18	10	7	9	8	6	10	6	2	5	5	2	12	12	2	3	0	0	2	0	1	7	3	7	14	3	6	4	8	2	6	10	4	4	6	4	0	4
ENST00000438176	2	0	0	8	4	11	10	4	7	9	7	8	2	8	3	0	5	0	0	3	8	3	0	2	0	1	0	2	7	2	2	6	2	4	4	2	12	7	4	4	3	9	4	0	7
ENST00000317869	9	15	8	19	7	17	22	16	13	8	13	6	9	15	12	10	13	15	3	18	15	2	0	2	0	1	0	2	21	10	4	15	7	8	7	9	8	18	10	10	6	8	6	0	8
ENST00000240189	4	4	4	7	4	6	3	5	3	4	2	2	1	2	9	2	0	2	0	1	4	2	2	0	2	4	0	2	4	2	5	6	2	12	0	3	8	5	3	0	2	0	2	0	0
ENST00000235349	6	5	0	8	5	7	8	11	4	8	3	3	1	6	9	7	0	1	0	11	0	8	0	2	0	0	2	3	3	1	0	5	3	2	5	10	6	12	4	6	3	4	2	0	4
ENST00000235347	2	3	4	0	6	5	5	4	3	0	4	4	0	2	6	2	2	0	0	6	8	2	0	1	1	4	1	1	4	0	4	6	7	7	4	6	2	11	0	2	4	4	0	2	0
ENST00000361079	8	2	3	4	4	4	4	5	4	2	4	0	3	2	1	0	4	0	2	3	2	2	0	0	0	2	0	0	11	0	2	6	5	4	5	2	1	0	5	0	4	5	3	0	5
ENST00000330881	2	5	2	0	2	2	8	2	2	5	3	2	8	2	0	2	0	2	2	0	4	0	0	0	2	1	0	0	8	0	2	0	3	2	0	2	2	0	0	0	3	1	2	0	6
ENST00000384703	6	10	4	6	6	10	5	5	5	8	12	4	9	8	0	4	7	13	0	12	10	2	0	0	2	2	0	5	13	8	2	8	1	5	2	17	6	14	0	6	6	0	8	2	2
ENST00000418187	0	7	10	2	8	12	9	12	14	4	9	8	8	6	6	9	6	4	4	4	11	4	0	0	2	9	0	6	7	6	7	3	8	2	6	10	2	10	6	4	4	4	2	2	2
ENST00000355096	6	2	0	4	3	7	13	8	12	10	10	8	13	4	3	4	2	0	3	8	10	3	2	0	7	2	2	5	6	10	0	8	2	4	1	8	8	12	5	8	4	0	0	4	2
ENST00000415464	8	2	9	5	8	6	9	11	7	9	16	6	8	12	11	2	2	7	5	8	7	0	0	0	0	2	0	4	6	4	0	9	2	9	5	7	5	10	2	8	0	4	4	1	2
ENST00000376189	4	2	3	9	6	5	13	5	11	4	4	2	4	8	5	3	0	0	6	2	15	2	0	1	0	0	0	0	8	0	0	7	6	6	1	1	6	2	0	4	1	6	0	0	0
ENST00000504262	6	2	2	2	4	2	5	2	4	1	2	4	2	0	4	0	2	2	0	4	1	0	0	2	0	0	1	1	7	4	3	4	1	3	0	4	4	4	2	1	2	2	2	0	0
ENST00000376187	2	5	0	4	4	3	0	3	6	2	6	2	10	6	5	0	2	0	1	3	1	0	2	0	0	0	0	2	0	0	0	6	6	2	0	1	0	6	0	0	0	1	0	0	6
ENST00000436041	0	0	1	0	1	0	1	3	6	0	0	0	6	0	4	0	0	0	0	0	6	2	0	2	0	0	0	0	3	0	0	0	0	2	0	0	0	4	0	2	0	0	0	0	0
ENST00000414205	4	2	6	6	10	10	4	11	5	13	10	6	4	4	12	9	2	5	0	10	8	2	0	5	2	0	0	5	4	1	0	6	4	10	5	7	4	10	4	3	3	6	0	1	0
ENST00000376192	2	6	2	5	1	1	0	8	2	4	4	0	5	4	2	0	0	3	0	8	6	1	0	0	0	0	0	3	6	4	0	6	6	4	0	7	7	3	2	0	1	2	5	0	2
ENST00000376182	2	6	2	5	1	1	0	8	2	4	4	0	5	4	2	0	0	3	0	8	6	1	0	0	0	0	0	3	6	4	0	6	5	4	0	7	7	3	2	0	1	2	5	0	2
ENST00000512015	0	2	0	2	5	2	0	0	0	0	1	2	0	0	2	0	4	0	4	3	6	0	0	0	0	0	0	0	0	0	0	0	0	2	1	0	4	2	0	0	2	2	2	2	0
ENST00000415919	2	6	5	2	4	2	2	2	6	2	4	0	2	0	5	0	2	0	2	0	0	1	0	0	2	0	0	0	0	3	1	2	2	4	4	1	2	6	1	3	0	0	4	0	0
ENST00000437631	4	5	3	5	4	13	5	1	6	0	3	0	4	4	6	1	3	8	3	2	3	2	0	1	0	4	0	1	8	3	0	12	4	6	0	7	9	6	2	0	1	2	0	4	0
ENST00000434606	14	7	4	10	10	8	12	8	8	11	6	5	7	5	5	13	8	11	7	2	5	4	0	0	0	4	0	6	8	5	5	6	16	9	4	10	16	3	4	2	4	5	1	3	4
ENST00000448180	8	4	5	7	7	8	2	2	4	5	7	4	4	8	5	4	2	0	4	3	2	3	0	2	2	0	0	2	6	6	2	6	3	6	0	8	2	2	2	1	2	6	0	2	2
ENST00000458709	8	7	6	10	13	6	11	6	4	13	5	6	3	4	0	2	6	5	5	8	4	2	0	0	3	2	0	4	6	2	1	5	10	10	2	6	4	8	4	2	10	0	2	2	4
ENST00000323770	17	28	19	17	18	31	14	34	24	28	34	13	35	25	14	17	25	12	8	20	22	10	4	4	3	8	0	4	12	15	12	12	3	18	8	17	10	13	16	15	9	12	0	4	4
ENST00000449855	9	15	15	9	16	14	8	19	13	15	15	6	22	12	2	13	11	8	6	9	14	11	2	4	2	6	0	3	6	8	8	8	3	9	4	9	6	7	14	13	4	4	0	2	3
ENST00000457244	5	11	0	4	4	8	13	2	0	2	6	3	10	9	14	2	7	4	6	3	7	4	4	2	0	0	0	4	0	4	4	12	2	6	6	4	4	4	8	2	3	5	0	0	0
ENST00000423177	9	2	3	7	7	6	2	5	5	1	6	2	6	3	2	1	0	0	1	6	3	1	0	2	0	0	0	4	1	2	2	4	1	0	2	5	0	4	4	6	2	0	1	2	2
ENST00000353410	2	2	4	0	3	3	2	8	2	0	4	3	3	4	3	2	0	4	1	5	10	0	0	0	2	2	0	0	1	2	5	4	4	0	3	6	0	6	0	5	3	0	0	0	0
ENST00000376173	2	2	4	0	3	3	2	8	2	0	4	3	3	4	3	2	0	4	1	5	10	0	0	0	2	2	0	0	1	2	5	4	4	0	3	6	0	6	0	5	3	0	0	0	0
ENST00000453094	2	1	1	1	4	1	6	2	6	0	8	2	2	6	3	4	0	6	3	3	3	0	0	0	0	0	0	6	6	2	2	3	2	2	0	4	0	5	4	0	6	1	0	0	2
ENST00000376168	5	0	5	0	9	3	2	6	4	5	0	2	2	0	8	4	1	4	0	2	2	2	1	0	1	5	0	4	3	0	0	6	0	4	3	2	4	2	4	3	7	8	0	0	2
ENST00000431596	5	7	3	5	2	8	4	6	12	8	10	5	4	10	7	10	10	0	3	9	6	0	0	0	0	8	1	3	6	2	9	8	5	10	2	21	2	6	3	4	8	4	0	2	2
ENST00000384780	4	0	0	6	8	12	12	10	10	2	6	0	8	1	0	5	0	1	0	1	4	3	0	2	0	0	0	0	4	2	2	9	1	4	4	6	3	0	1	2	4	2	4	2	2
ENST00000451598	2	0	0	4	4	2	4	8	8	2	4	1	4	2	0	4	0	0	0	7	2	5	0	0	0	2	0	0	6	8	0	8	4	4	6	8	2	0	6	2	4	0	4	2	4
ENST00000357367	5	3	2	0	0	2	4	7	0	2	1	0	2	0	0	1	0	0	0	6	4	2	2	2	0	0	0	0	2	0	0	8	4	0	2	2	0	3	0	1	0	0	0	2	2
ENST00000437300	0	2	2	2	6	0	0	4	4	4	3	10	0	2	0	0	0	0	0	5	1	0	0	2	0	0	0	4	4	2	4	0	4	3	0	2	4	4	0	0	0	2	0	0	4
ENST00000376152	1	9	2	6	2	2	10	4	6	3	4	2	4	3	3	2	10	4	5	3	5	0	0	0	2	2	2	2	5	0	4	2	6	2	0	14	2	4	2	2	0	9	2	0	5
ENST00000432559	0	5	4	4	7	5	2	7	3	5	3	2	2	3	6	0	0	2	2	5	2	0	0	0	0	0	0	1	4	0	2	9	0	14	0	0	5	6	0	3	0	2	0	0	0
ENST00000376132	2	6	2	6	6	5	6	4	6	2	3	0	5	4	8	6	4	0	6	8	10	0	0	0	0	3	0	0	11	2	2	8	3	5	4	3	4	2	4	8	2	3	2	0	2
ENST00000376126	5	3	6	1	3	2	4	4	6	6	4	4	8	4	3	2	9	5	5	4	3	2	1	0	1	1	0	0	11	4	0	8	9	5	0	2	3	4	2	4	0	2	4	6	12
ENST00000376121	0	2	2	6	0	4	2	2	2	2	2	0	8	4	0	0	2	3	4	4	0	2	0	0	0	4	0	3	4	2	4	8	0	1	0	2	0	0	0	0	0	4	0	1	0
ENST00000332192	1	3	5	2	0	2	4	0	9	6	6	2	1	1	2	5	8	2	3	6	0	0	1	1	0	0	0	1	6	0	4	5	2	5	0	3	2	5	4	3	0	6	2	0	6
ENST00000327795	9	4	2	4	6	3	0	9	3	3	3	4	8	5	5	3	3	3	7	4	4	0	4	0	0	0	0	1	2	0	3	6	0	2	4	6	0	3	2	5	0	3	0	2	2
ENST00000457228	0	2	0	4	2	7	3	0	4	3	4	1	0	2	2	2	0	0	0	2	1	2	0	0	0	2	2	2	4	0	0	0	0	4	0	2	0	2	0	0	0	0	0	0	0
ENST00000359310	3	2	0	0	1	8	2	0	2	6	4	2	0	4	2	2	0	0	0	0	2	2	0	0	0	0	0	0	0	0	0	2	0	2	1	2	1	4	0	0	0	0	0	2	0
ENST00000447851	5	2	2	7	4	3	0	4	4	10	2	6	2	4	3	2	2	0	0	4	4	2	0	0	0	0	0	4	4	0	0	0	1	2	4	2	2	0	4	6	0	3	0	0	3
ENST00000330087	2	1	6	7	9	2	4	6	10	3	6	1	1	6	3	7	2	3	1	10	8	0	0	6	0	0	4	0	2	2	2	1	5	6	2	10	3	0	6	5	4	2	2	2	4
ENST00000332913	2	1	6	7	9	2	4	6	10	3	6	1	1	6	3	7	2	3	1	10	8	0	0	6	0	0	4	0	2	2	2	1	5	6	2	10	3	0	6	5	4	2	2	2	4
ENST00000417907	1	5	0	1	0	4	10	3	0	2	4	4	2	0	3	2	4	0	1	4	6	2	1	0	0	0	0	0	0	0	0	0	4	2	2	2	2	2	1	0	3	0	2	1	2
ENST00000334600	4	4	8	3	4	4	7	12	6	6	28	9	8	6	6	2	2	6	4	10	11	0	7	0	3	2	2	2	7	8	4	13	4	11	8	6	5	8	15	6	0	0	6	0	14
ENST00000344998	4	4	8	3	4	4	7	12	6	6	28	9	8	6	6	2	2	6	4	10	11	0	7	0	3	2	2	2	7	8	4	13	4	11	8	6	5	8	15	6	0	0	6	0	14
ENST00000376101	7	6	6	14	10	12	0	7	10	7	11	5	8	4	4	2	5	12	5	10	10	5	3	1	0	0	4	2	2	4	2	10	3	11	4	4	8	2	12	0	3	9	2	4	2
ENST00000540591	7	6	6	14	10	12	0	7	10	7	11	5	8	4	4	2	5	12	5	10	10	5	3	1	0	0	4	2	2	4	2	10	3	11	4	4	8	2	12	0	3	9	2	4	2
ENST00000376098	2	6	0	12	0	10	3	4	2	4	8	5	6	4	3	2	1	6	3	2	9	4	4	0	2	0	2	2	4	2	6	6	0	0	0	0	3	0	2	2	2	8	2	1	0
ENST00000316412	4	9	6	3	3	7	3	5	0	0	2	0	7	8	5	2	2	0	2	6	2	3	1	0	0	4	0	4	9	2	0	7	4	2	1	14	2	8	7	7	4	2	2	0	2
ENST00000563570	2	2	0	5	13	13	8	6	9	4	8	6	8	6	4	2	6	5	2	2	10	4	0	0	0	0	0	0	10	0	8	10	4	6	0	8	6	18	6	2	2	6	0	0	7
ENST00000376085	4	2	1	2	5	6	1	6	0	7	6	4	3	0	8	0	2	9	0	4	2	4	0	0	1	0	0	1	6	2	2	8	4	6	2	3	0	6	3	2	0	3	2	2	2
ENST00000401091	21	15	18	44	22	23	13	24	24	31	21	20	38	26	14	24	24	10	12	11	13	6	6	3	4	6	0	20	15	8	12	30	16	23	15	30	8	11	18	11	9	10	15	4	8
ENST00000294489	0	4	7	0	2	6	2	5	6	6	2	6	5	4	2	0	8	12	2	2	7	0	4	0	2	2	2	0	2	2	2	14	3	2	8	14	4	14	7	2	0	2	2	2	6
ENST00000376057	0	2	6	1	3	7	2	6	5	6	2	4	0	4	2	0	6	12	2	2	6	0	5	0	2	2	2	0	2	2	2	18	4	0	5	12	4	12	9	2	0	2	2	2	6
ENST00000506205	0	2	6	2	4	8	2	5	5	5	2	4	0	4	2	0	6	12	3	2	7	0	5	0	2	2	2	0	2	2	2	18	4	0	5	11	4	12	9	1	0	2	2	2	6
ENST00000510906	0	2	6	2	4	8	2	5	5	5	2	4	0	4	2	0	6	12	3	2	7	0	5	0	2	2	2	0	2	2	2	18	4	0	5	11	4	12	9	1	0	2	2	2	6
ENST00000509009	0	3	6	2	7	10	6	5	7	4	4	3	0	4	3	0	11	10	5	4	6	2	5	0	1	1	2	0	2	2	2	17	4	0	6	9	3	10	11	0	0	4	2	2	8
ENST00000376061	0	5	8	2	9	11	11	7	7	3	6	0	3	5	6	1	17	14	9	6	9	2	6	1	0	1	2	0	2	3	4	20	4	0	5	7	2	12	13	0	1	6	4	2	12
ENST00000513143	0	5	8	2	9	11	11	7	7	3	6	0	3	5	6	1	18	14	9	6	9	2	6	1	0	1	2	0	2	3	4	20	4	0	5	7	2	12	13	0	1	6	4	2	12
ENST00000487038	4	10	8	8	12	10	14	11	12	2	15	0	16	2	8	4	20	12	18	6	18	2	6	2	5	1	1	2	8	9	4	38	3	0	2	2	2	13	9	0	4	4	2	0	11
ENST00000475043	4	10	8	8	12	10	14	11	12	2	15	0	16	2	8	4	20	12	18	6	18	2	6	2	5	1	1	2	8	9	4	38	3	0	2	2	2	13	9	0	4	4	2	0	11
ENST00000488631	4	10	8	8	12	11	14	11	12	2	15	0	16	2	8	4	20	12	18	6	18	2	6	2	5	1	1	2	8	9	4	39	3	0	2	2	2	13	9	0	4	4	2	0	11
ENST00000411020	6	9	17	24	30	17	12	22	10	4	18	12	7	23	13	13	25	12	15	19	13	6	3	0	8	5	5	14	15	4	9	15	6	13	16	12	16	15	5	15	8	20	18	2	13
ENST00000577470	7	17	27	33	32	16	12	22	10	2	32	10	11	25	14	18	23	16	17	15	11	8	1	0	9	5	2	9	17	8	7	20	8	12	16	13	18	11	6	11	6	22	24	3	9
ENST00000441809	14	11	27	15	8	16	15	20	11	10	6	8	17	14	9	6	16	4	1	15	6	4	2	2	8	4	4	16	16	4	6	20	8	8	2	8	10	4	10	13	6	9	12	5	4
ENST00000517276	9	10	12	12	16	9	22	16	8	16	13	10	14	16	7	15	11	9	4	14	4	8	7	0	9	9	4	8	24	4	10	10	9	6	8	7	19	14	11	16	9	8	6	2	7
ENST00000484063	12	26	20	38	29	44	17	19	38	23	34	23	36	19	19	26	13	10	10	18	18	13	8	3	5	8	5	21	26	12	25	17	22	13	16	26	32	12	19	18	18	20	16	4	6
ENST00000376048	11	25	20	37	28	41	15	18	37	22	34	23	35	19	18	25	13	9	10	18	19	12	8	3	5	8	5	20	25	12	25	16	22	13	16	26	30	11	18	18	19	20	15	4	6
ENST00000235372	2	6	8	14	6	2	7	6	0	11	6	2	4	4	15	7	14	3	3	8	9	9	3	0	6	3	2	9	8	1	0	10	8	8	10	9	11	6	2	10	5	10	2	0	6
ENST00000311066	2	6	8	14	6	2	7	6	0	11	6	2	4	4	15	7	14	3	3	8	9	9	3	0	6	3	2	9	8	1	0	10	8	8	10	9	11	6	2	10	5	10	2	0	6
ENST00000491134	8	8	16	16	16	10	12	9	4	19	12	12	16	12	16	14	4	10	3	20	4	6	8	4	4	14	0	16	12	4	4	16	11	10	8	10	26	11	4	28	11	8	16	4	5
ENST00000502727	10	16	2	13	12	5	7	2	5	8	5	1	5	4	2	12	6	3	0	5	5	2	1	4	2	4	0	2	8	0	9	12	10	6	1	10	2	4	5	3	3	6	12	2	0
ENST00000502724	10	16	3	13	13	5	8	2	5	10	5	1	6	5	2	12	7	3	0	5	5	2	1	4	2	6	0	2	10	0	10	12	10	6	1	12	3	4	6	4	4	6	13	2	0
ENST00000470057	2	0	1	5	2	2	3	1	1	0	1	2	2	0	2	2	0	3	5	3	3	1	0	0	4	0	0	0	0	5	2	11	3	3	0	1	2	6	5	5	1	5	0	0	2
ENST00000413440	2	0	1	5	2	2	3	1	1	0	1	2	2	0	2	2	0	3	5	3	3	1	0	0	4	0	0	0	0	5	2	11	3	3	0	1	2	6	5	5	1	5	0	0	2
ENST00000343137	2	0	1	5	2	2	3	1	1	0	1	2	2	0	2	2	0	3	5	3	3	1	0	0	4	0	0	0	0	5	2	11	3	3	0	1	2	6	5	5	1	4	0	0	2
ENST00000491815	2	0	1	5	2	2	3	1	1	0	1	2	2	0	2	2	0	3	5	3	3	1	0	0	4	0	0	0	0	5	2	9	3	3	0	1	2	6	5	5	1	4	0	0	2
ENST00000503842	2	0	1	5	2	2	2	1	1	0	1	2	2	0	2	2	0	3	4	3	3	1	0	0	3	0	0	0	0	5	2	8	3	3	0	1	2	5	5	5	1	4	0	0	2
ENST00000407521	2	0	1	5	2	2	2	1	1	0	1	2	2	0	2	2	0	3	4	3	3	1	0	0	3	0	0	0	0	5	2	8	3	3	0	1	2	5	5	5	1	4	0	0	2
ENST00000505823	2	0	1	5	2	2	2	1	1	0	1	2	2	0	2	2	0	3	4	3	3	1	0	0	3	0	0	0	0	5	2	8	3	3	0	1	2	5	5	5	1	4	0	0	2
ENST00000487453	6	17	9	37	16	14	20	15	6	20	16	14	16	15	12	8	16	11	9	12	4	9	2	6	6	8	0	17	32	2	10	11	20	12	6	14	8	16	6	9	14	24	13	0	4
ENST00000420227	16	27	32	50	35	24	18	12	16	20	31	23	26	21	17	33	28	18	19	26	20	19	3	2	12	7	6	26	31	10	13	30	35	19	12	12	43	22	13	28	12	16	21	2	18
ENST00000412667	8	5	4	6	9	15	8	12	2	12	4	7	12	13	4	3	5	5	6	13	8	2	0	1	3	0	1	8	9	4	2	7	19	4	1	6	10	2	10	6	2	9	3	4	3
ENST00000516342	15	20	20	36	34	30	28	33	21	28	24	23	39	25	19	22	32	11	4	16	10	8	7	2	18	4	5	28	31	14	10	24	24	11	18	24	32	27	22	22	19	18	14	7	12
ENST00000449215	0	7	2	0	8	4	10	6	2	4	0	8	4	1	0	4	8	2	0	4	0	0	2	3	4	2	0	4	6	2	2	4	2	4	2	5	10	4	0	5	2	4	2	0	2
ENST00000447908	0	9	15	12	11	10	11	22	8	13	8	8	10	12	16	10	17	10	10	8	6	11	7	4	2	4	4	16	22	8	12	13	21	4	6	6	9	17	4	23	11	5	11	2	5
ENST00000376030	0	0	2	4	3	4	6	5	3	8	4	4	5	7	8	9	11	10	1	7	6	2	0	0	0	3	1	3	3	3	3	7	3	10	4	2	6	0	5	8	4	4	4	0	0
ENST00000491547	0	0	2	4	3	4	6	5	3	8	4	4	5	7	8	9	11	10	1	7	6	2	0	0	0	3	1	3	3	3	3	7	3	10	4	2	6	0	5	8	4	4	4	0	0
ENST00000422387	0	0	2	4	3	5	6	5	3	8	4	4	5	7	8	8	10	10	1	7	5	2	0	0	0	3	1	3	3	3	3	7	3	10	4	2	6	0	5	8	4	4	4	0	0
ENST00000503743	0	0	2	4	3	5	6	5	3	8	4	4	5	7	8	8	10	10	1	7	5	2	0	0	0	3	1	3	3	3	3	7	3	10	4	2	6	0	5	8	4	4	4	0	0
ENST00000416175	20	29	28	18	30	15	36	21	8	24	25	20	33	16	29	24	46	6	9	17	14	20	12	2	9	16	4	23	25	14	16	25	24	13	18	16	24	29	22	13	24	26	10	2	13
ENST00000361144	9	10	8	16	6	7	8	10	7	6	4	4	10	4	10	3	14	0	7	10	14	4	0	2	1	1	2	11	5	2	0	9	13	5	6	5	14	2	5	11	8	4	8	6	8
ENST00000376028	6	16	11	32	12	25	28	14	14	25	23	20	5	20	26	22	7	13	7	27	18	1	4	8	2	5	1	20	16	13	11	11	22	12	6	22	26	16	28	16	12	13	18	6	4
ENST00000400798	6	16	11	32	12	25	28	14	14	25	23	20	5	20	26	22	7	13	7	27	18	1	4	8	2	5	1	20	16	13	11	11	22	12	6	22	26	16	28	16	12	13	18	6	4
ENST00000400797	12	9	7	21	23	15	23	5	12	11	9	14	11	14	18	21	3	5	3	15	22	4	8	0	1	8	2	19	15	8	13	13	12	11	10	22	27	16	7	12	13	20	8	2	1
ENST00000469734	20	15	24	20	15	14	14	25	16	9	19	19	10	22	20	27	13	7	5	22	13	14	4	6	13	5	5	25	26	11	11	12	30	9	16	15	14	17	14	19	9	19	15	2	2
ENST00000428417	1	3	0	8	2	2	2	6	0	1	2	2	2	6	4	3	0	0	2	7	0	0	0	0	0	4	0	4	2	2	0	6	5	6	0	4	4	7	2	2	2	1	7	0	2
ENST00000376014	0	3	0	7	2	2	2	6	0	0	2	2	2	6	3	2	0	0	2	7	0	0	0	0	0	4	0	4	2	2	0	6	4	6	0	4	4	7	2	1	2	1	7	0	2
ENST00000451326	0	3	0	6	2	2	2	6	0	0	2	2	2	6	3	2	0	0	2	7	0	0	0	0	0	4	0	4	2	2	0	6	4	6	0	4	4	7	1	1	2	1	7	0	2
ENST00000404665	2	2	0	4	4	2	2	7	2	2	2	2	1	8	0	2	0	0	4	3	0	0	0	0	0	3	0	4	2	0	0	4	1	5	0	2	4	6	0	0	0	2	4	2	2
ENST00000310916	2	2	0	4	4	2	2	7	2	2	2	2	1	8	0	2	0	0	4	2	0	0	0	0	0	2	0	4	2	0	0	4	1	4	0	2	4	6	0	0	0	2	3	2	2
ENST00000400796	2	2	0	1	4	2	0	6	2	2	2	1	0	9	0	1	0	0	5	0	0	0	0	0	0	1	0	3	2	0	1	3	2	4	0	0	2	6	0	0	0	4	2	2	2
ENST00000434578	2	2	0	1	4	2	0	6	2	2	2	1	0	9	0	1	0	0	5	0	0	0	0	0	0	1	0	3	2	0	1	3	2	4	0	0	2	6	0	0	0	4	2	2	2
ENST00000303840	2	2	0	0	4	2	0	5	3	2	2	0	0	9	0	1	0	0	5	0	0	0	0	0	0	1	0	3	1	0	1	2	2	4	0	0	2	6	0	0	0	4	2	2	2
ENST00000376008	2	2	0	0	4	2	0	5	3	2	2	0	0	9	0	1	0	0	5	0	0	0	0	0	0	1	0	3	1	0	1	2	2	4	0	0	2	6	0	0	0	4	2	2	2
ENST00000424792	14	12	25	27	24	25	11	5	10	13	18	16	22	4	17	14	2	10	5	12	12	10	4	4	3	4	2	7	14	9	12	14	27	13	14	18	17	15	9	11	7	16	7	3	7
ENST00000376005	14	11	25	24	22	25	11	3	10	12	15	15	19	5	16	12	2	10	5	12	10	10	4	4	3	3	2	7	14	9	12	16	26	14	14	18	17	13	8	11	7	14	7	3	7
ENST00000400795	18	15	19	29	23	30	12	13	23	14	13	23	33	21	18	22	16	9	10	11	4	7	12	2	3	4	1	11	28	2	13	14	14	17	6	20	22	10	10	16	8	15	6	1	10
ENST00000358897	4	6	12	9	2	7	16	9	2	2	4	4	10	6	2	4	2	10	5	17	11	6	0	0	2	0	2	2	11	4	3	16	13	6	4	8	6	4	4	7	1	0	2	3	3
ENST00000375999	4	6	12	9	2	7	16	9	2	2	4	4	10	6	2	4	2	10	5	17	11	6	0	0	2	0	2	2	11	4	3	16	13	6	4	8	6	4	4	7	1	0	2	3	3
ENST00000417793	4	6	12	9	2	7	16	9	2	2	4	4	10	6	2	4	2	10	5	17	11	6	0	0	2	0	2	2	11	4	3	16	13	6	4	8	6	4	4	7	1	0	2	3	3
ENST00000436024	4	6	12	9	2	7	16	9	2	2	4	4	10	6	2	4	2	10	5	17	11	6	0	0	2	0	2	2	11	4	3	16	13	6	4	8	6	4	4	7	1	0	2	3	3
ENST00000433640	4	6	12	9	2	7	16	9	3	2	4	4	10	6	2	4	2	10	4	17	11	6	0	0	2	0	2	2	12	4	3	16	13	6	4	8	6	4	4	7	1	0	2	3	3
ENST00000375998	6	9	13	8	10	8	10	8	9	10	7	5	4	8	5	12	6	5	3	14	3	3	0	2	4	2	0	5	9	3	3	14	9	25	2	19	16	12	10	8	2	1	10	1	6
ENST00000462113	5	13	18	18	7	7	17	11	6	10	10	11	9	12	8	21	7	5	6	11	6	9	5	0	6	8	2	10	13	6	3	12	11	15	9	10	17	4	11	12	6	8	9	1	2
ENST00000375996	0	8	8	7	10	16	12	11	9	6	2	9	7	22	8	11	7	6	4	5	4	8	5	2	6	2	2	10	8	6	7	8	8	14	7	9	4	14	4	9	16	7	11	0	0
ENST00000375997	0	8	8	7	10	16	12	11	9	6	2	9	7	22	8	11	7	6	4	5	4	8	5	2	6	2	2	10	8	6	7	8	8	14	7	9	4	14	4	9	16	7	11	0	0
ENST00000524761	1	8	8	7	10	17	12	11	9	6	2	9	7	22	8	11	7	6	4	5	4	8	5	2	6	2	2	10	8	6	7	8	8	14	7	9	3	14	4	9	16	7	11	0	0
ENST00000375995	1	8	8	7	10	17	12	10	9	6	2	9	7	22	8	11	8	6	4	6	4	8	5	2	6	2	2	10	8	6	7	8	8	14	7	9	3	14	4	9	16	7	11	0	0
ENST00000401090	1	8	8	7	10	17	12	10	9	6	2	9	8	22	8	11	8	6	4	6	4	8	5	2	6	2	2	10	8	6	7	8	8	14	7	9	3	14	4	9	16	7	11	0	0
ENST00000483694	15	11	17	24	17	29	25	31	11	23	28	12	27	23	14	33	24	20	22	21	5	16	4	0	10	12	0	23	34	15	10	15	32	28	14	39	16	21	14	26	18	13	11	1	11
ENST00000459961	9	14	12	13	11	7	13	14	6	7	9	14	9	12	7	15	4	2	5	20	16	5	0	2	1	3	1	9	13	10	9	18	8	6	15	15	13	18	8	11	1	18	9	4	2
ENST00000472131	16	12	16	30	29	18	23	24	15	11	21	23	32	15	14	29	8	12	6	9	7	12	2	0	4	12	4	21	26	14	8	16	24	16	16	36	25	8	8	34	10	16	30	4	0
ENST00000471347	16	13	18	29	31	23	28	20	14	8	22	21	34	15	12	24	7	11	5	9	6	12	2	0	3	9	6	25	25	14	8	13	26	12	20	37	26	6	6	32	10	22	27	4	0
ENST00000439788	17	12	33	30	18	17	18	22	14	27	12	15	19	25	12	15	8	11	24	20	27	23	8	4	6	13	1	21	22	3	19	36	33	23	10	21	25	13	14	23	4	21	12	8	12
ENST00000444385	13	8	16	21	12	22	17	16	4	4	15	8	19	23	19	8	8	15	5	10	9	6	8	0	0	7	8	7	14	8	6	29	17	12	16	15	20	2	14	11	9	12	14	0	9
ENST00000428747	7	9	14	14	6	15	15	18	10	10	3	6	15	14	8	13	7	5	6	6	12	10	5	2	2	4	0	11	18	10	10	16	22	21	12	6	9	19	11	16	14	19	10	1	5
ENST00000314740	7	14	16	17	7	24	15	18	10	11	4	6	17	17	13	16	15	8	9	7	14	10	5	0	2	6	1	13	20	10	14	21	29	28	12	4	10	22	11	19	14	16	9	2	6
ENST00000529606	7	14	16	17	7	24	15	18	10	11	4	6	17	17	13	16	15	8	9	7	14	10	5	0	2	6	1	13	20	10	14	21	29	28	12	4	10	22	11	19	14	16	9	2	6
ENST00000314668	7	20	12	20	13	29	13	22	14	20	8	12	22	22	13	20	19	10	12	8	15	11	2	0	5	6	2	20	21	6	14	23	30	24	10	10	16	24	17	26	19	19	12	2	4
ENST00000532408	7	21	12	21	14	29	14	22	14	22	8	13	22	22	13	20	19	10	12	8	14	11	2	0	5	6	2	22	21	6	13	23	29	24	10	10	16	23	17	26	19	19	12	2	4
ENST00000483120	31	15	18	44	47	30	24	24	15	25	29	31	19	21	18	26	11	17	9	7	12	14	4	0	4	8	6	37	17	6	15	38	38	16	14	36	26	31	16	21	12	13	8	1	7
ENST00000481324	18	23	20	29	34	24	22	26	39	26	35	30	27	25	22	25	23	18	17	20	22	9	7	3	2	7	11	33	22	18	14	30	25	20	23	22	39	27	16	24	16	15	16	3	4
ENST00000477846	9	19	14	20	22	16	17	11	13	14	21	13	12	30	21	24	10	8	10	19	16	7	6	1	12	12	2	4	17	11	12	20	21	18	27	21	29	10	14	22	11	8	10	4	5
ENST00000495195	25	35	24	35	25	30	28	21	22	30	23	23	18	29	16	24	20	19	9	23	23	7	7	10	12	3	6	32	27	6	17	21	27	20	30	25	45	16	26	25	7	23	38	3	9
ENST00000472086	19	17	9	39	23	32	18	40	28	19	32	17	35	15	30	28	19	20	10	20	10	17	2	1	11	13	2	29	42	20	10	16	20	14	16	29	14	19	18	16	16	23	27	3	20
ENST00000472449	22	15	18	23	19	32	22	11	6	18	10	16	18	17	10	11	5	10	9	19	22	8	3	2	8	8	0	18	27	8	12	21	25	8	14	17	12	10	19	24	6	16	12	0	8
ENST00000375980	6	8	2	2	4	2	0	2	2	0	0	2	4	0	1	0	2	0	6	2	0	0	1	0	0	6	2	0	0	0	4	3	4	3	2	2	6	0	2	8	0	4	2	0	0
ENST00000445566	6	6	2	2	4	2	0	1	2	0	0	1	4	0	1	0	2	0	5	4	0	0	1	0	0	4	3	0	0	0	1	2	4	4	1	0	5	0	2	6	0	3	2	0	0
ENST00000427824	6	5	2	2	4	3	0	0	2	0	0	0	2	1	2	0	1	0	3	4	0	0	1	0	0	2	4	0	0	0	0	2	2	4	0	2	3	0	3	3	0	2	2	0	0
ENST00000375949	10	18	10	29	18	10	17	22	14	18	10	12	15	17	18	14	4	19	12	12	11	4	4	6	5	12	2	21	30	14	6	24	20	24	4	19	25	15	12	23	4	20	14	4	6
ENST00000375943	10	18	10	29	18	10	17	22	14	18	10	12	15	17	18	14	4	19	12	12	11	4	4	6	5	12	2	21	30	14	6	24	20	24	4	19	25	15	12	23	4	20	14	4	6
ENST00000476813	10	18	10	29	18	10	17	22	14	18	10	12	15	17	18	14	4	19	12	12	11	4	4	6	5	12	2	21	30	14	6	24	20	24	4	19	25	15	12	23	4	20	14	4	6
ENST00000483406	15	29	30	56	36	42	29	42	31	20	44	35	55	34	32	21	8	26	9	22	21	6	2	1	9	16	2	23	54	11	14	39	25	30	17	37	24	24	12	26	19	36	16	11	14
ENST00000459653	18	17	15	46	25	26	17	20	8	15	20	26	19	18	13	22	18	8	8	6	10	17	8	5	2	11	5	23	19	10	10	27	36	13	27	16	16	9	11	26	10	24	17	0	24
ENST00000359621	18	17	15	46	25	26	17	20	8	15	20	26	18	18	13	22	18	8	8	6	10	17	8	5	2	11	5	23	19	10	10	27	36	13	27	16	16	9	11	26	10	24	17	0	24
ENST00000497590	18	17	15	46	25	26	17	20	8	15	20	27	19	18	14	22	18	8	8	7	10	17	8	5	2	11	5	23	19	10	10	27	37	14	27	18	16	9	11	26	10	25	17	0	24
ENST00000494280	14	18	23	26	16	21	38	27	18	8	20	16	20	23	20	34	7	7	13	25	10	11	2	3	8	8	5	24	36	7	20	21	27	17	17	24	29	13	14	26	16	13	15	3	12
ENST00000375910	17	22	13	22	20	18	25	14	21	15	19	21	33	19	15	14	18	12	7	9	6	18	6	0	7	8	4	24	29	14	2	31	35	14	27	27	20	19	12	18	9	21	16	2	12
ENST00000422901	15	10	12	18	23	13	21	15	10	9	13	18	24	18	19	26	12	9	4	6	5	21	6	1	7	9	3	21	28	11	1	29	33	11	23	29	14	20	16	16	6	22	11	2	12
ENST00000488764	17	21	20	29	22	19	17	19	14	13	14	22	38	21	18	23	13	9	11	15	10	11	6	0	9	6	6	15	12	4	8	15	26	22	16	8	27	15	18	21	8	12	15	3	16
ENST00000424908	10	30	35	31	18	21	13	21	15	17	12	39	18	17	16	15	14	5	6	17	13	15	2	6	7	6	6	20	23	9	16	27	27	20	14	19	26	9	17	28	17	14	16	7	11
ENST00000400777	0	3	3	2	2	0	0	0	0	0	0	2	6	3	2	0	1	1	5	5	1	0	1	0	0	0	0	0	2	0	0	3	0	5	0	2	2	1	0	0	2	0	0	0	0
ENST00000474305	0	3	3	2	2	0	0	0	0	0	0	2	6	3	2	0	1	1	5	5	1	0	1	0	0	0	0	0	2	0	0	3	0	5	0	2	2	1	0	0	2	0	0	0	0
ENST00000546969	0	3	3	2	2	0	0	0	0	0	0	2	6	3	2	0	1	1	5	5	1	0	1	0	0	0	0	0	2	0	0	3	0	5	0	2	3	2	0	0	2	0	0	0	0
ENST00000440484	0	4	3	2	2	0	0	0	0	0	0	2	6	3	2	0	1	1	5	5	1	0	1	0	0	0	0	0	2	0	0	3	0	5	0	2	3	2	0	0	2	0	0	0	0
ENST00000333868	0	4	3	3	2	0	0	0	0	0	0	1	6	3	2	0	0	1	3	5	1	0	1	0	0	0	0	0	2	0	1	4	0	5	0	2	3	2	1	1	2	0	0	0	0
ENST00000348549	0	4	3	3	2	0	0	0	0	0	0	1	6	3	2	0	0	1	2	5	1	0	2	0	0	0	0	0	2	0	1	4	0	6	0	2	4	2	1	1	2	1	0	0	0
ENST00000546424	0	3	3	3	2	0	0	0	0	0	0	0	6	4	2	0	0	1	1	5	1	0	2	0	0	0	0	0	2	0	2	5	0	6	0	2	4	2	2	2	2	2	0	0	0
ENST00000375890	0	3	2	4	2	0	0	0	0	0	0	0	6	4	2	0	0	1	1	7	2	0	3	0	0	0	0	0	2	0	2	4	0	6	0	2	4	2	2	2	2	2	0	0	0
ENST00000447522	0	3	2	4	2	0	0	0	0	1	0	0	6	4	2	0	0	1	1	7	3	0	3	0	0	0	0	0	2	0	2	4	0	6	0	2	4	2	2	2	3	2	0	0	0
ENST00000375838	0	4	2	4	3	0	0	0	0	5	0	0	4	4	5	0	0	3	1	12	5	0	3	0	0	1	0	1	4	0	2	6	2	9	4	0	4	4	2	3	2	2	0	2	0
ENST00000375847	0	4	2	4	3	0	0	0	0	5	0	0	4	4	5	0	0	3	1	12	5	0	3	0	0	1	0	1	4	0	2	6	2	9	4	0	4	4	2	3	2	2	0	2	0
ENST00000375849	0	4	2	4	3	0	0	0	0	5	0	0	4	4	5	0	0	3	1	12	5	0	3	0	0	1	0	1	4	0	2	6	2	9	4	0	4	4	2	3	2	2	0	2	0
ENST00000475133	0	4	2	4	3	0	0	0	0	5	0	0	4	4	5	0	0	3	1	12	5	0	3	0	0	1	0	1	4	0	2	6	2	9	4	0	4	4	2	3	2	2	0	2	0
ENST00000469637	0	3	0	0	3	1	0	5	2	6	4	0	7	4	5	1	1	4	2	11	5	2	1	0	2	1	0	2	6	1	0	3	3	4	5	3	3	7	3	2	7	4	0	3	0
ENST00000516057	9	7	11	16	5	5	9	8	5	9	5	8	8	7	9	15	9	3	2	14	9	2	0	1	2	9	4	8	15	7	13	7	14	7	8	16	8	17	6	11	8	9	4	0	12
ENST00000483270	27	13	12	43	26	25	24	21	14	25	16	18	28	12	14	20	32	16	7	17	15	11	0	4	3	9	6	19	18	11	14	32	33	13	13	26	24	19	12	13	10	18	6	5	11
ENST00000472665	13	9	13	25	21	16	22	18	18	26	10	7	21	24	17	12	12	23	4	6	8	6	1	0	5	8	1	15	30	6	16	26	18	10	6	14	29	11	20	26	16	10	12	1	10
ENST00000479655	9	17	14	15	23	10	12	16	4	15	16	10	18	12	17	13	20	4	9	16	9	8	0	2	9	9	4	17	14	5	10	26	15	17	9	7	12	16	11	20	11	19	15	2	13
ENST00000490811	15	9	18	13	9	18	18	14	7	16	14	8	14	12	18	22	24	8	8	9	6	16	3	2	6	14	4	21	18	6	6	20	18	13	10	19	13	4	6	13	12	12	9	0	18
ENST00000495523	10	14	16	11	12	9	12	22	5	10	17	7	13	18	11	19	13	11	8	16	6	12	6	2	2	8	0	20	15	8	5	22	19	16	13	21	17	2	6	16	11	10	10	1	9
ENST00000375826	14	17	10	10	7	17	18	11	5	14	12	19	25	14	10	14	7	12	5	11	5	0	0	0	2	2	3	19	19	8	14	11	16	14	15	20	17	9	5	8	12	7	10	5	7
ENST00000420030	3	16	16	32	24	36	28	15	20	10	16	19	16	16	21	29	12	8	11	17	11	7	4	1	2	2	6	12	19	10	16	22	24	7	22	21	26	12	8	18	9	17	16	8	12
ENST00000454346	4	16	17	32	24	36	28	15	20	10	16	19	16	16	21	28	12	8	11	17	11	7	4	1	2	2	6	12	19	10	16	22	24	7	22	21	26	12	8	18	9	18	16	8	12
ENST00000428945	4	16	18	32	24	36	28	15	20	10	16	19	16	16	21	28	12	8	11	17	11	7	4	1	2	2	6	13	19	10	16	23	25	7	22	20	26	12	8	18	9	18	16	8	12
ENST00000516608	9	9	18	24	6	4	8	22	22	13	21	10	20	17	20	9	19	8	3	15	5	7	4	0	2	2	1	12	26	8	9	27	14	4	6	16	12	6	14	8	4	8	7	4	3
ENST00000422383	12	6	7	15	16	13	14	15	7	21	11	4	8	20	10	8	14	6	1	13	1	2	4	1	1	5	4	4	17	3	13	28	8	7	7	11	14	5	13	16	2	7	9	1	10
ENST00000480945	6	4	4	9	12	17	12	12	7	14	10	6	12	15	8	8	8	2	7	15	0	2	4	2	3	2	4	4	12	2	12	15	4	8	6	14	4	5	11	8	2	2	6	2	10
ENST00000486680	6	4	4	9	12	17	12	12	7	13	10	6	12	14	8	8	8	2	7	15	0	2	3	2	3	2	4	4	12	2	12	15	4	8	6	14	4	5	11	8	2	2	6	2	10
ENST00000546927	5	4	4	9	12	15	12	12	8	12	10	6	11	13	6	8	7	2	7	14	0	2	3	2	3	2	4	4	11	2	12	15	4	8	6	13	3	6	11	7	2	2	6	2	9
ENST00000320153	21	20	16	25	15	10	15	6	12	12	12	13	20	15	11	21	12	10	8	14	19	9	8	2	5	8	8	19	24	11	18	22	16	6	8	19	20	6	22	14	6	18	20	0	4
ENST00000483899	22	21	16	25	15	10	15	6	12	13	12	13	20	15	11	21	12	10	8	12	19	10	8	2	5	8	8	20	24	11	18	22	16	6	8	20	21	6	22	14	7	17	20	0	5
ENST00000548451	16	6	21	33	12	24	12	13	18	13	14	16	24	16	19	22	10	12	10	11	11	12	4	2	1	7	1	13	24	6	14	15	22	12	16	28	19	19	15	12	9	13	15	2	13
ENST00000345034	9	9	21	17	15	4	18	15	2	9	27	13	8	8	15	14	13	5	3	20	11	2	5	4	0	11	2	14	13	8	10	14	24	9	18	19	13	4	9	17	4	8	13	0	10
ENST00000375799	0	3	0	5	0	7	0	0	0	0	8	0	0	0	4	0	8	4	2	3	4	2	0	1	0	0	2	0	7	4	2	4	7	4	2	3	6	2	4	2	0	2	0	1	0
ENST00000375793	0	3	0	5	0	7	0	0	0	0	8	0	0	0	4	0	8	4	2	3	4	1	0	1	0	0	2	0	7	4	2	3	6	3	2	3	5	2	3	2	0	3	0	1	0
ENST00000584345	0	3	0	5	0	6	0	0	1	0	6	0	0	0	4	0	8	4	2	3	4	1	0	1	0	0	2	0	7	4	2	3	4	3	2	3	5	1	3	2	0	4	0	1	0
ENST00000462455	0	4	0	5	0	5	0	0	1	0	5	0	0	1	4	0	8	4	2	3	3	1	0	1	0	0	2	0	7	4	2	1	4	2	2	2	4	1	2	2	0	4	0	2	0
ENST00000477849	22	32	31	43	46	38	17	31	17	25	43	35	36	39	51	35	22	18	16	14	18	12	5	1	12	14	2	30	42	28	19	46	39	26	23	27	31	23	25	30	12	27	20	2	9
ENST00000294454	24	29	20	40	20	29	25	19	38	14	34	21	24	22	20	6	21	15	4	7	13	0	4	0	6	4	1	22	34	14	20	23	42	24	19	32	35	20	18	25	16	32	20	10	10
ENST00000489568	25	25	22	33	29	32	29	28	25	26	24	29	32	40	25	17	25	11	6	16	8	7	6	0	14	8	3	23	40	12	22	35	44	28	21	31	34	27	22	35	20	27	33	12	12
ENST00000453804	25	25	19	33	27	30	28	27	21	29	22	29	29	37	25	18	24	8	6	15	8	7	5	0	14	9	3	22	38	12	22	37	39	27	22	31	32	24	20	36	20	28	31	11	12
ENST00000465495	18	25	21	44	31	22	25	16	15	28	23	24	22	29	33	27	17	5	7	23	5	9	0	0	9	14	4	21	31	16	12	34	33	22	20	38	27	17	12	39	10	26	20	5	12
ENST00000375782	11	14	10	17	19	23	8	12	14	5	12	14	18	10	7	10	8	8	10	18	21	2	1	0	4	5	3	13	31	8	11	16	15	16	12	18	21	10	8	23	7	8	5	7	4
ENST00000465575	9	13	13	16	16	22	8	10	17	8	13	15	19	8	9	11	7	7	10	18	22	2	1	0	2	5	3	12	25	8	13	14	14	14	11	19	20	10	9	20	5	10	3	6	5
ENST00000418525	16	15	24	41	21	36	24	23	27	17	29	21	21	9	23	25	12	13	11	35	19	21	7	6	7	9	2	23	18	14	17	34	30	28	28	19	34	13	8	31	9	28	33	5	16
ENST00000496928	0	8	21	15	8	16	12	8	8	0	17	13	15	15	5	18	5	9	11	10	6	3	4	0	2	2	8	13	11	4	7	19	14	18	12	7	15	11	10	14	12	2	2	2	6
ENST00000508310	0	8	21	15	8	16	11	8	8	0	17	13	15	14	5	18	5	9	11	10	6	3	4	0	2	2	8	13	11	4	7	19	14	18	12	7	15	11	10	14	12	2	2	2	6
ENST00000510393	0	9	21	16	8	15	11	9	8	0	17	13	16	14	6	19	6	10	12	11	6	3	4	0	2	2	8	15	11	5	8	21	14	18	12	7	15	11	10	14	12	2	2	2	6
ENST00000430076	0	9	22	16	8	15	11	9	8	0	17	13	16	14	6	19	6	10	12	11	6	3	4	0	2	2	8	15	11	5	8	21	14	18	12	6	15	11	10	14	12	2	2	2	6
ENST00000375771	0	9	22	16	8	15	11	9	8	0	17	13	16	14	6	19	7	10	12	11	6	3	4	0	2	2	8	15	11	5	8	21	14	18	12	6	15	11	10	14	13	2	2	2	6
ENST00000510929	0	15	17	13	12	11	14	8	16	2	19	8	15	10	8	18	6	12	8	11	3	7	2	0	1	0	8	14	10	6	4	17	10	11	11	6	15	15	10	10	12	2	6	2	8
ENST00000502638	0	15	17	13	12	11	14	8	16	2	19	8	15	10	8	18	6	12	8	11	3	7	2	0	1	0	8	14	10	6	4	17	10	11	11	6	15	15	10	10	12	2	6	2	8
ENST00000375766	0	11	9	6	7	5	6	5	9	2	6	2	8	1	6	8	4	6	4	11	2	4	0	0	0	0	6	10	6	5	3	8	6	0	8	4	8	10	10	4	5	2	4	0	5
ENST00000400773	0	8	0	1	6	4	2	3	7	2	5	1	5	0	4	3	2	4	2	7	1	3	0	0	0	0	4	4	4	2	0	5	4	0	5	4	5	10	4	2	3	2	3	0	2
ENST00000483633	0	8	0	1	6	4	2	3	7	2	5	1	5	0	4	3	2	4	2	7	1	3	0	0	0	0	4	4	4	2	0	5	4	0	3	3	5	10	4	2	3	2	3	0	2
ENST00000502739	0	8	0	1	6	4	2	3	7	2	5	0	5	0	4	3	3	4	2	7	1	3	0	0	0	0	4	4	4	2	0	5	4	0	3	3	5	10	4	2	3	2	3	0	2
ENST00000431771	0	8	0	1	6	4	2	3	7	2	4	0	5	0	4	3	3	4	2	7	1	3	0	0	0	0	4	4	4	2	1	5	4	0	3	3	5	10	4	2	3	2	3	0	2
ENST00000441801	16	17	18	39	3	15	19	9	6	15	21	28	21	11	24	29	12	13	15	10	14	8	3	0	5	9	4	22	38	11	10	13	23	8	18	24	18	15	21	21	3	18	25	1	7
ENST00000332305	16	16	12	35	2	19	18	7	16	13	27	22	11	11	21	29	10	9	13	9	18	9	3	0	4	6	4	33	29	17	15	10	24	6	25	25	16	15	21	25	2	24	22	0	9
ENST00000514156	10	13	11	33	10	21	7	18	12	9	19	12	14	9	4	20	12	3	5	4	12	7	2	0	6	8	6	14	14	3	6	14	19	16	10	15	11	19	14	19	10	21	18	0	3
ENST00000509138	10	15	11	33	10	20	7	18	13	9	19	11	13	11	4	20	12	4	5	4	12	8	2	0	6	9	6	17	15	3	6	14	19	15	11	15	12	19	15	19	10	21	17	0	4
ENST00000431782	14	13	11	25	28	10	29	23	10	6	15	20	11	15	22	16	12	8	8	13	11	9	3	1	6	4	6	16	26	7	15	15	21	9	10	30	24	11	10	16	3	20	19	2	13
ENST00000483273	26	15	22	27	8	20	29	24	30	12	24	22	21	20	19	16	31	9	7	16	10	14	4	3	8	9	5	32	15	16	15	25	29	24	23	26	23	16	15	29	7	34	17	2	5
ENST00000538385	26	15	22	26	8	19	29	25	30	12	24	22	20	19	19	16	31	9	7	15	10	14	4	3	8	9	5	31	15	16	15	25	29	24	23	25	23	16	15	28	7	34	16	2	5
ENST00000395968	28	4	24	13	22	8	33	6	23	24	28	23	62	15	31	10	13	12	23	14	18	10	1	5	1	4	10	19	44	4	1	9	21	31	20	26	35	16	27	37	13	20	25	2	12
ENST00000321418	28	4	24	13	22	8	33	6	23	24	28	23	61	15	31	10	13	12	23	14	18	10	0	5	1	4	10	19	44	4	1	9	21	31	20	26	35	16	27	37	13	20	25	2	12
ENST00000535249	10	16	19	15	18	25	5	5	13	15	8	15	22	8	25	9	2	5	6	18	6	4	2	1	4	4	0	17	12	6	10	14	9	12	8	19	16	14	7	13	6	13	12	0	6
ENST00000375759	0	7	2	3	5	9	9	5	5	0	9	0	8	5	9	10	6	2	4	2	3	3	1	0	2	2	0	5	5	4	3	10	6	8	6	3	7	8	6	10	1	5	5	3	2
ENST00000317122	0	4	0	0	4	0	0	2	2	0	0	4	3	1	2	0	0	0	0	0	0	0	0	0	0	0	0	0	4	2	0	0	0	2	0	0	1	2	0	0	0	0	0	0	0
ENST00000438066	8	12	10	8	23	20	21	16	16	18	14	17	15	11	27	21	4	9	21	27	12	10	3	2	2	6	4	22	26	8	14	14	16	13	3	13	14	17	10	7	11	20	15	6	5
ENST00000471538	8	12	10	8	23	20	21	16	16	18	14	17	15	11	27	21	4	9	21	27	12	10	3	2	2	6	4	22	26	8	14	14	16	13	3	13	14	17	10	7	11	20	15	6	5
ENST00000442985	8	12	14	18	20	14	5	18	12	14	8	22	12	13	15	11	9	4	2	6	4	7	2	4	2	5	0	10	11	8	18	16	19	6	6	19	21	14	4	13	2	16	6	2	6
ENST00000459258	7	2	11	13	15	9	7	10	8	8	1	11	2	11	12	4	14	4	7	4	2	2	0	3	0	9	1	5	9	8	6	8	12	1	7	8	5	8	6	4	2	9	12	2	8
ENST00000487496	8	21	10	12	22	8	14	10	16	10	22	16	16	21	11	7	18	4	12	21	17	8	0	0	0	6	3	13	27	5	8	23	16	19	14	24	28	19	17	31	8	8	12	2	7
ENST00000462525	21	28	34	53	43	56	18	35	71	24	50	42	66	30	39	32	26	17	19	35	15	9	6	6	2	10	8	38	50	13	37	57	49	37	20	29	39	21	32	45	26	34	31	6	22
ENST00000440560	19	24	32	60	50	57	18	31	70	22	38	48	66	32	38	32	26	17	17	31	15	10	6	5	3	9	7	50	35	18	35	55	52	34	16	33	45	22	28	39	18	28	32	7	18
ENST00000488008	18	31	29	65	49	57	19	29	72	21	30	44	62	34	36	34	27	17	24	31	13	11	6	4	2	8	4	48	29	18	27	51	50	34	14	38	48	22	26	34	19	28	25	10	20
ENST00000472658	24	35	33	70	45	57	25	40	79	20	32	48	79	38	42	37	31	11	25	31	12	13	7	3	4	8	2	48	37	26	21	40	46	37	17	43	48	19	30	35	30	27	33	14	21
ENST00000471805	20	39	36	67	47	51	32	39	73	17	24	41	68	40	36	43	32	13	17	27	16	18	8	5	5	7	0	40	36	24	18	36	40	28	13	40	40	26	26	32	32	24	35	18	17
ENST00000474511	20	39	36	67	46	51	31	38	72	16	22	42	68	39	36	43	34	13	18	28	16	18	9	5	5	7	0	39	34	24	18	36	42	28	13	40	39	26	25	32	32	25	34	18	16
ENST00000487785	20	40	36	67	46	51	31	39	72	16	22	42	68	39	36	43	34	13	18	28	16	18	9	5	5	7	0	40	34	24	18	36	42	29	13	40	39	26	25	31	32	23	34	18	16
ENST00000444358	19	39	36	67	47	50	31	39	72	16	22	41	68	40	36	44	34	13	18	27	16	18	9	4	5	7	0	40	34	24	18	35	42	27	14	40	39	26	26	31	32	23	35	18	16
ENST00000492834	20	26	34	41	42	25	28	36	18	29	28	30	43	35	45	45	33	11	7	42	11	16	9	6	6	4	6	27	37	17	14	25	49	24	9	21	22	29	19	26	16	34	33	14	18
ENST00000490899	22	18	23	28	41	23	24	30	17	36	22	21	37	25	38	39	31	18	4	39	12	11	4	2	10	10	5	17	36	15	11	19	57	35	15	28	32	29	18	29	15	35	33	8	17
ENST00000464719	17	19	26	31	44	22	23	31	18	35	22	20	39	26	39	41	31	20	5	44	17	14	5	3	10	11	4	17	43	16	11	19	59	31	16	31	37	27	21	30	15	37	35	5	19
ENST00000494020	14	3	13	23	11	19	12	11	2	14	17	12	12	12	16	21	18	4	5	30	8	4	0	2	7	3	0	14	13	10	5	26	14	21	15	28	15	17	2	22	8	18	16	2	4
ENST00000416882	16	13	16	26	40	30	21	14	10	14	17	10	24	32	20	8	12	6	12	15	15	9	6	4	8	8	3	12	19	12	26	26	26	6	22	16	28	19	19	27	8	20	23	4	12
ENST00000537142	9	14	10	8	22	4	9	10	4	8	9	16	4	16	11	4	12	4	2	11	10	0	2	3	4	2	1	8	17	2	5	10	10	10	6	14	12	8	8	9	6	12	7	5	11
ENST00000448462	9	14	10	8	22	4	9	10	4	8	9	16	4	16	11	4	12	4	2	11	10	0	2	3	4	2	1	8	17	2	5	10	10	10	6	14	12	8	8	9	6	12	8	5	11
ENST00000479282	9	14	10	8	22	4	9	10	4	8	10	16	4	16	11	4	12	4	2	12	11	0	2	3	4	2	1	8	18	2	5	10	10	10	6	14	12	9	8	9	6	12	8	5	12
ENST00000375743	9	14	10	9	23	4	9	10	4	8	10	16	4	17	11	4	12	4	3	12	11	0	2	3	4	2	1	8	18	2	5	10	10	10	6	14	12	9	8	9	6	13	8	5	13
ENST00000375733	9	14	10	9	23	4	9	10	4	8	10	16	4	17	11	4	12	4	3	12	11	0	2	3	4	2	1	8	18	2	5	10	10	10	6	14	12	9	8	9	6	13	8	5	13
ENST00000424379	11	14	11	24	13	17	6	8	7	27	11	18	16	4	14	8	12	4	5	7	3	1	2	1	8	1	3	25	17	12	8	25	20	17	12	25	15	14	13	22	5	6	11	2	9
ENST00000505954	6	6	10	21	4	17	11	9	11	16	13	10	31	9	15	6	9	10	19	21	13	2	10	2	6	4	2	18	19	13	16	18	15	9	10	13	15	7	15	31	12	9	12	4	18
ENST00000329454	11	14	6	40	12	20	14	9	21	21	9	25	25	18	13	7	8	18	9	15	10	8	6	1	3	6	2	16	40	17	15	34	21	14	14	27	21	12	8	23	10	22	21	6	8
ENST00000437156	3	7	2	10	3	12	5	13	0	5	4	6	18	8	6	0	4	2	4	6	9	4	0	2	2	7	7	6	7	5	2	8	16	12	11	11	4	13	9	20	4	9	5	2	7
ENST00000463576	6	9	12	7	2	18	13	10	14	9	10	18	13	13	23	15	11	13	18	14	12	6	6	2	6	9	2	5	30	12	6	15	20	2	15	13	16	24	6	13	11	24	6	4	4
ENST00000477360	6	9	12	7	2	18	13	10	15	9	10	18	13	13	23	15	11	12	18	14	12	6	6	2	6	9	2	5	30	12	6	15	20	2	15	12	16	24	6	13	11	24	6	4	4
ENST00000464764	5	9	13	8	2	18	13	11	15	10	10	17	13	12	24	15	11	12	18	13	12	5	7	2	5	9	2	5	29	12	7	14	18	2	15	12	13	24	6	13	12	24	6	4	4
ENST00000406363	6	10	12	8	2	18	16	11	16	10	9	18	12	11	26	13	12	10	18	12	12	5	7	2	5	10	2	6	31	13	7	15	18	2	17	13	15	23	6	15	12	27	6	4	4
ENST00000411503	6	10	13	8	2	18	16	11	16	9	9	18	12	10	26	13	12	10	18	12	12	5	8	2	5	9	2	6	31	14	8	15	16	2	17	14	15	22	5	15	12	28	7	4	4
ENST00000442459	6	10	13	8	2	18	16	11	16	9	9	18	12	10	26	13	12	10	18	12	12	5	8	2	5	9	2	6	31	14	8	15	16	2	17	14	15	22	5	15	12	28	7	4	4
ENST00000545268	6	10	13	8	2	18	16	11	16	9	9	18	12	10	26	13	12	10	18	12	12	5	8	2	5	9	2	6	31	14	8	15	16	2	17	14	15	22	5	15	12	28	7	4	4
ENST00000487046	7	11	13	8	2	18	16	11	18	9	9	18	12	10	26	13	12	10	18	12	12	5	8	2	5	9	2	6	31	14	8	14	16	2	17	14	15	23	5	14	12	29	7	3	4
ENST00000311890	8	14	8	7	2	13	12	8	12	6	10	19	9	4	16	10	6	8	15	12	8	1	2	2	5	10	4	2	24	10	6	6	6	0	14	6	10	15	4	10	6	22	8	1	2
ENST00000375718	8	16	6	17	7	10	17	10	11	12	13	11	19	6	14	12	13	5	9	5	12	2	4	6	10	11	2	12	26	4	2	6	9	5	18	12	11	19	12	18	6	22	13	2	6
ENST00000375692	17	21	11	49	11	35	28	23	19	22	15	21	35	8	26	22	16	7	15	21	12	9	4	4	10	11	2	31	25	3	5	16	32	11	18	24	18	28	23	33	9	35	22	11	11
ENST00000495784	17	21	13	50	11	36	30	25	19	22	17	21	36	8	27	22	16	7	15	22	12	9	4	4	10	11	2	33	25	4	5	18	35	11	19	25	20	28	22	35	9	35	22	11	11
ENST00000420078	20	21	14	50	12	38	32	25	22	23	17	24	38	7	26	24	17	9	17	25	14	11	4	4	10	11	2	33	25	5	6	20	38	12	18	25	20	32	21	37	10	37	22	10	10
ENST00000439316	20	21	15	52	11	38	32	25	22	23	18	24	37	7	27	24	18	9	18	25	14	11	3	4	11	11	2	33	25	5	6	20	39	12	17	27	19	32	20	37	10	37	22	10	10
ENST00000331433	20	19	16	53	10	38	32	26	25	23	17	26	39	7	27	24	17	9	18	27	15	11	3	5	12	10	2	32	26	6	6	22	43	12	17	28	19	32	21	38	9	38	22	10	9
ENST00000491433	4	17	10	17	6	22	11	6	5	4	14	15	17	2	6	8	12	8	2	8	9	5	2	2	2	0	6	15	15	5	2	8	23	4	7	14	16	1	9	14	3	19	16	0	1
ENST00000447882	19	13	24	13	19	22	17	25	22	11	18	28	27	25	6	13	16	7	22	39	10	7	8	2	9	6	5	37	16	4	22	29	27	17	20	25	13	14	19	37	18	15	27	10	12
ENST00000375679	5	19	14	34	4	23	23	14	10	2	19	17	21	26	10	8	6	8	8	36	9	3	2	0	3	5	7	17	16	3	7	33	16	18	10	12	24	14	15	32	10	23	17	6	11
ENST00000375667	14	12	12	27	10	24	18	14	6	13	13	15	10	17	8	9	8	7	8	27	6	13	2	6	3	3	5	9	16	10	3	10	22	13	10	7	12	14	13	23	8	25	16	7	8
ENST00000431772	7	16	12	42	4	32	37	24	16	12	24	38	32	37	16	22	14	14	10	31	10	6	0	1	4	8	4	24	27	8	14	27	40	22	28	25	36	11	11	36	8	32	26	8	22
ENST00000375662	2	25	19	20	12	17	24	14	5	4	11	18	24	13	8	24	16	8	7	23	6	3	6	2	8	7	2	20	19	6	7	24	26	17	14	18	11	24	9	18	1	15	10	2	3
ENST00000494078	2	25	19	20	12	17	24	14	5	4	11	18	26	13	8	24	16	8	7	23	6	3	6	2	8	7	2	20	19	6	7	24	27	17	14	18	11	24	9	18	1	15	10	2	3
ENST00000462805	15	26	36	33	15	61	21	14	24	20	36	33	56	18	27	15	21	15	20	23	11	6	3	4	5	7	6	30	27	26	24	50	43	23	25	34	39	25	6	49	23	43	42	8	5
ENST00000480202	6	16	9	10	8	6	13	6	4	12	19	9	12	6	8	3	1	19	6	17	8	2	0	7	0	6	2	11	10	6	4	17	33	3	5	20	10	11	11	22	5	18	7	5	8
ENST00000424774	2	8	0	2	14	7	5	6	10	0	3	2	7	2	8	1	8	4	3	4	5	3	2	1	2	0	2	8	10	5	6	14	22	4	4	12	12	10	8	11	13	8	8	2	8
ENST00000461614	11	4	8	19	4	8	6	13	9	4	14	4	11	13	5	8	8	11	5	10	7	5	2	1	4	0	0	18	21	6	8	13	19	0	15	20	13	4	0	7	7	18	14	4	5
ENST00000358432	11	5	8	19	4	8	6	13	9	4	14	4	11	13	5	8	8	12	5	10	7	5	2	1	4	0	0	19	22	6	8	13	20	0	16	21	13	4	0	7	9	18	14	4	5
ENST00000426353	27	24	10	35	14	45	28	42	23	9	18	24	51	31	19	21	18	41	17	30	12	13	8	4	12	21	8	29	33	11	26	37	39	19	13	35	28	21	20	30	10	45	15	8	21
ENST00000457809	6	16	10	7	15	7	19	6	13	6	5	15	10	11	10	11	7	4	2	15	8	3	0	0	4	2	2	8	26	12	0	24	21	2	10	8	9	12	10	19	7	16	9	6	3
ENST00000441785	5	5	2	5	5	6	7	4	9	6	10	4	3	7	9	5	3	8	10	5	3	1	0	1	2	1	3	7	4	8	8	4	4	8	3	14	25	12	4	13	6	8	10	4	8
ENST00000478210	5	5	2	5	5	6	7	4	9	6	10	4	3	7	9	5	3	8	10	5	3	1	0	1	2	1	3	7	4	8	8	4	4	8	3	14	25	12	4	13	6	8	10	4	8
ENST00000449495	6	5	2	5	5	6	7	4	8	5	10	3	3	6	8	4	3	8	10	4	3	1	0	1	2	1	3	8	4	8	8	4	5	7	5	16	21	13	4	13	6	8	10	4	9
ENST00000471928	4	2	2	6	4	12	6	4	10	6	10	2	8	8	22	5	6	9	15	3	2	2	0	2	3	0	8	10	6	6	4	2	10	9	11	18	23	17	10	6	9	12	6	4	13
ENST00000478117	4	2	2	7	4	13	7	4	10	6	10	2	8	8	22	5	6	9	15	3	2	2	0	2	3	0	8	10	6	6	4	2	10	9	11	18	25	17	10	6	9	11	6	4	13
ENST00000270747	16	12	14	10	8	5	13	8	5	7	1	5	12	6	6	10	9	2	2	12	6	6	3	2	2	9	6	8	17	2	8	7	11	8	9	12	18	16	4	12	3	8	3	1	1
ENST00000421561	17	13	14	11	7	9	13	8	5	7	1	4	12	8	6	10	8	2	2	14	6	6	2	2	2	9	6	8	17	2	8	8	12	8	9	13	19	15	4	12	3	9	3	1	0
ENST00000442385	7	2	3	12	6	4	6	7	2	6	14	10	4	10	6	10	4	8	3	15	6	4	4	2	1	4	5	13	16	3	8	1	16	0	19	10	12	5	12	13	10	9	8	4	3
ENST00000475369	6	2	5	12	8	5	6	9	2	7	12	10	4	10	6	11	3	10	4	17	7	4	4	2	2	5	6	14	21	5	6	3	18	2	21	10	16	7	13	15	11	7	9	4	4
ENST00000375605	7	13	17	33	17	22	29	19	17	11	18	13	25	27	21	34	20	12	7	12	15	4	4	4	1	8	5	12	35	13	22	21	29	22	13	37	20	9	15	27	5	9	16	1	5
ENST00000434014	2	4	0	4	7	1	3	4	6	10	4	10	8	12	9	3	7	3	1	7	2	5	0	1	0	4	0	8	14	0	3	2	7	8	8	2	5	5	2	5	5	7	5	0	6
ENST00000375599	5	6	2	7	12	7	6	8	7	14	12	14	20	17	12	5	11	7	2	11	2	6	2	6	0	6	0	14	18	1	4	8	10	14	10	1	8	6	4	8	5	10	10	0	8
ENST00000488510	7	6	2	7	12	7	6	8	7	15	12	14	20	17	12	6	12	7	2	11	2	6	2	6	0	6	0	15	18	2	4	8	11	14	10	1	8	6	4	8	6	10	10	0	8
ENST00000421314	15	6	18	37	24	23	26	14	7	4	25	13	22	25	20	24	7	13	6	24	12	8	5	1	4	2	3	12	27	5	8	22	16	18	13	31	18	13	8	32	15	19	14	5	7
ENST00000456164	8	10	2	2	4	8	4	8	6	10	6	10	5	7	6	8	6	12	10	8	3	2	1	0	0	2	2	0	2	0	0	0	6	2	13	4	2	7	2	8	8	6	6	4	2
ENST00000444116	10	10	2	2	2	7	3	8	6	9	6	10	6	5	6	7	6	12	10	6	4	2	1	0	0	1	2	0	2	0	0	0	7	2	14	4	1	8	2	6	7	6	6	4	1
ENST00000478089	27	24	27	28	16	22	11	17	6	19	14	16	17	11	12	14	23	22	3	10	5	13	7	0	2	7	3	16	15	8	7	17	19	6	20	25	14	20	6	20	8	24	11	0	4
ENST00000475078	2	4	3	7	0	6	1	1	0	6	0	0	4	7	5	1	2	1	3	5	1	1	0	2	0	2	0	0	4	3	5	2	6	5	2	2	0	2	0	5	0	5	4	0	0
ENST00000375592	2	8	10	10	5	8	8	8	2	10	5	5	6	9	7	6	4	2	4	7	3	2	0	2	0	2	2	5	3	8	10	6	6	4	7	10	2	0	6	10	0	7	2	0	4
ENST00000401088	12	13	8	25	23	19	19	26	15	21	28	15	24	13	22	14	6	11	2	5	11	8	2	2	4	8	1	12	23	16	12	14	16	7	9	31	13	8	18	14	11	19	10	6	13
ENST00000471507	12	13	8	25	23	19	19	26	15	21	28	15	24	13	22	14	6	11	2	5	11	8	2	2	4	8	1	12	23	16	12	14	15	7	8	31	13	8	18	14	10	19	10	6	13
ENST00000401089	10	13	8	23	23	17	19	26	15	18	26	14	24	12	21	12	6	10	2	3	10	6	2	2	4	8	0	9	22	15	10	13	15	7	8	27	14	8	18	12	8	19	8	6	12
ENST00000486763	10	13	8	22	22	17	19	25	15	18	25	14	24	12	21	12	6	10	2	3	10	6	2	2	4	8	0	9	21	15	10	13	15	7	8	26	14	8	18	12	8	20	8	6	12
ENST00000375590	10	13	8	22	22	17	19	25	15	18	25	14	24	12	21	12	6	10	2	3	10	6	2	2	4	8	0	9	21	15	10	13	15	7	8	26	14	8	18	12	8	20	8	6	12
ENST00000475554	10	13	8	22	22	17	19	25	15	18	25	14	24	12	21	12	6	10	2	3	10	6	2	2	4	8	0	9	21	15	10	13	15	7	8	26	14	8	18	12	8	20	8	6	12
ENST00000476423	10	13	8	22	22	17	19	25	15	18	25	14	24	12	21	12	6	10	2	3	10	6	2	2	4	8	0	9	21	15	10	13	15	7	8	26	14	8	18	12	8	20	8	6	12
ENST00000472351	10	13	8	22	22	17	19	25	15	18	25	14	24	12	21	12	6	10	2	3	10	6	2	2	4	8	0	9	21	15	10	13	15	7	8	26	14	8	18	12	8	20	8	6	12
ENST00000492354	10	13	8	22	22	16	19	25	15	18	25	14	24	12	21	12	6	10	2	3	10	6	2	2	4	8	0	9	21	15	10	13	13	7	8	26	14	8	18	12	8	20	8	6	12
ENST00000472461	3	3	3	16	11	5	13	16	8	12	15	5	19	6	10	6	5	4	2	1	9	3	1	2	4	3	0	4	10	8	8	6	5	5	3	15	7	7	14	5	4	10	4	0	7
ENST00000445689	3	8	14	16	10	8	10	10	7	8	13	11	11	8	20	10	9	4	5	19	6	11	2	3	3	10	0	11	19	12	0	15	14	22	6	10	18	7	13	17	2	12	8	2	3
ENST00000491418	10	9	21	24	12	19	12	18	9	8	31	14	27	28	22	14	14	11	11	17	6	6	3	0	1	12	9	14	20	14	6	20	22	23	10	26	24	24	18	10	13	13	8	0	8
ENST00000540400	6	7	10	10	6	9	9	4	4	7	11	4	1	2	8	5	8	5	2	12	8	12	1	1	6	1	3	2	11	6	0	18	16	9	10	5	6	6	8	11	5	6	2	2	5
ENST00000466212	6	6	10	9	6	8	8	4	4	6	10	4	0	1	9	7	10	4	2	12	9	10	1	0	6	2	2	4	12	4	0	18	19	11	9	6	4	6	8	8	5	9	3	2	5
ENST00000375577	6	6	10	9	6	8	8	4	4	6	10	4	0	1	9	7	10	4	2	13	9	10	1	0	6	2	2	4	12	4	0	18	19	12	9	6	4	6	8	8	5	9	4	2	5
ENST00000335496	6	6	10	9	6	8	8	4	4	6	10	4	0	1	9	7	10	4	2	13	10	10	1	0	6	2	2	4	12	4	0	18	19	12	9	6	4	6	8	8	5	9	4	2	5
ENST00000337132	18	11	19	19	5	14	14	6	15	11	8	10	20	10	12	18	12	4	2	11	9	4	2	5	2	10	2	11	6	10	9	18	2	8	8	19	16	6	5	8	5	4	8	5	2
ENST00000504551	18	11	19	19	5	14	14	6	15	11	8	10	19	10	12	18	12	4	2	10	9	4	2	4	2	10	2	11	6	10	8	17	2	8	7	19	16	6	5	7	5	4	8	5	2
ENST00000406746	18	11	19	19	5	14	14	6	15	11	8	10	19	10	12	18	12	4	2	10	9	4	2	4	2	10	2	11	6	10	8	17	2	8	7	19	16	6	5	7	5	4	8	5	2
ENST00000457722	18	11	19	19	5	14	14	6	15	11	8	10	19	10	12	18	12	4	2	10	9	4	2	4	2	10	2	11	6	10	8	17	2	8	7	19	16	6	5	7	5	4	8	5	2
ENST00000443980	18	11	19	19	5	14	14	6	15	11	8	10	18	10	12	18	12	4	2	10	9	4	2	4	2	10	2	11	6	9	8	17	2	8	7	19	16	6	5	7	5	4	8	5	2
ENST00000486390	18	11	19	19	5	14	14	6	15	11	8	10	18	10	12	18	12	4	2	10	9	4	2	4	2	10	2	11	6	9	8	17	2	8	7	19	16	6	5	7	5	4	8	5	2
ENST00000504858	18	11	19	19	5	14	14	6	15	11	8	10	18	10	12	18	12	4	2	10	9	4	2	4	2	10	2	11	6	9	8	17	2	8	7	19	16	6	5	7	5	4	8	5	2
ENST00000508680	18	11	20	19	5	14	14	6	15	11	8	10	18	10	12	18	12	4	2	10	9	4	2	4	2	10	2	11	6	9	8	17	2	8	7	19	16	6	5	7	5	4	8	5	2
ENST00000492095	18	11	20	19	5	14	14	6	15	11	8	10	18	10	12	18	12	4	2	10	9	4	2	4	2	10	2	11	6	9	8	17	2	8	7	19	16	6	5	7	5	4	8	5	2
ENST00000459640	18	11	20	19	5	14	14	6	15	11	8	10	18	10	12	18	12	4	2	10	9	4	2	4	2	10	2	11	5	9	8	16	2	8	7	19	16	6	5	7	4	4	8	5	2
ENST00000496239	18	11	20	19	5	14	14	6	15	11	8	10	18	10	12	18	12	4	2	10	9	4	2	4	2	10	2	11	5	9	8	16	2	8	7	19	16	6	5	7	4	4	8	5	2
ENST00000513161	18	11	20	19	5	14	13	6	15	10	8	10	18	10	12	17	10	5	2	10	9	4	2	4	2	9	2	11	5	8	8	16	2	8	7	18	16	6	4	7	4	4	8	5	2
ENST00000509727	22	18	12	27	27	24	25	26	18	39	26	14	27	37	4	19	21	9	8	16	5	15	4	0	4	6	1	17	27	7	11	30	25	13	6	36	22	3	11	30	9	18	13	2	12
ENST00000457898	2	6	23	39	23	24	20	20	9	21	19	12	5	12	20	17	19	9	12	15	6	11	2	0	3	2	1	14	19	6	10	27	28	17	11	23	15	11	16	11	16	5	8	4	5
ENST00000591316	29	26	25	48	43	27	28	28	35	16	44	29	38	16	29	14	31	11	18	15	9	6	3	1	3	9	3	31	37	19	10	33	18	36	15	29	26	11	8	27	18	24	27	5	2
ENST00000591348	16	18	15	47	17	19	18	35	30	18	18	28	23	21	20	20	17	13	15	21	24	27	11	2	7	8	6	15	24	8	12	21	30	16	9	32	28	17	18	29	12	13	16	3	11
ENST00000420820	19	20	14	38	19	19	16	34	27	18	18	18	19	17	18	21	15	13	16	23	24	28	10	2	6	8	4	13	23	8	12	20	27	17	5	20	27	17	15	29	11	8	16	3	10
ENST00000263511	14	15	20	44	18	20	15	15	18	14	23	19	14	12	10	24	16	21	10	23	18	14	9	0	5	2	4	14	13	7	10	13	18	20	6	16	23	17	17	21	4	10	13	7	8
ENST00000589964	14	17	9	12	18	14	9	6	18	2	14	16	18	23	9	10	9	6	9	9	6	5	2	0	0	2	0	9	16	7	15	17	13	14	9	18	20	9	7	17	7	11	12	7	6
ENST00000590118	14	17	9	12	18	14	9	6	18	2	14	16	18	23	9	10	9	6	9	9	6	5	2	0	0	2	0	9	16	7	15	17	13	14	9	18	20	9	7	17	7	11	12	7	6
ENST00000562878	0	5	6	0	12	8	2	19	21	12	11	7	6	22	12	4	6	9	14	10	17	2	2	2	1	2	0	4	15	5	7	12	11	14	8	10	11	20	16	19	0	13	4	6	5
ENST00000383925	6	9	14	11	14	17	11	22	11	18	17	5	9	22	8	13	15	8	7	18	18	1	6	6	5	5	0	8	33	9	6	16	18	18	15	18	15	22	9	31	4	17	9	4	7
ENST00000452795	10	17	8	12	13	15	26	10	13	12	13	18	11	10	18	5	14	12	26	14	7	10	6	4	3	7	0	16	22	3	8	28	38	9	24	24	22	4	11	28	3	16	11	2	5
ENST00000516290	18	30	12	13	19	26	31	18	45	21	30	34	39	28	24	38	26	44	51	21	7	9	7	4	9	3	8	56	63	27	12	41	49	11	18	45	127	42	29	48	12	83	17	20	40
ENST00000357301	27	51	19	41	61	64	55	38	97	23	55	66	69	36	36	74	71	72	73	32	13	13	15	2	17	9	13	94	87	37	23	49	64	14	26	71	154	68	38	90	20	126	39	36	61
ENST00000427204	36	58	22	51	75	70	59	41	104	21	61	72	82	43	45	81	79	76	73	32	18	16	15	5	16	12	19	101	99	36	26	57	63	19	31	74	161	64	37	105	22	134	48	44	62
ENST00000415386	62	72	48	90	99	105	68	51	123	35	87	102	108	64	77	109	119	81	82	50	26	28	15	13	23	17	18	130	128	37	48	70	75	27	46	103	147	56	43	129	40	133	62	43	60
ENST00000577341	6	15	3	13	13	29	16	13	21	12	36	12	22	27	10	9	15	18	7	25	11	10	11	4	12	9	0	8	20	13	12	59	15	22	4	30	25	7	19	16	8	19	6	2	6
ENST00000438396	10	13	11	14	4	21	18	18	18	23	36	22	45	20	10	8	16	1	6	22	6	4	12	0	6	22	4	18	16	13	14	39	40	18	10	22	30	7	20	27	6	8	9	4	0
ENST00000401007	26	52	38	56	39	70	37	49	46	50	77	35	40	72	33	35	40	36	26	26	51	32	14	4	13	22	12	27	84	19	20	89	52	39	22	64	65	36	47	126	33	44	18	4	28
ENST00000420031	28	17	33	38	20	28	26	17	13	30	27	39	28	27	17	20	31	22	18	25	10	9	12	9	7	11	4	32	32	14	9	40	37	37	14	33	41	22	32	45	11	25	17	12	14
ENST00000287968	16	23	34	33	23	23	36	25	11	26	46	23	23	40	11	22	49	9	23	12	19	17	8	2	6	20	14	20	52	11	12	45	58	21	19	29	34	28	19	40	12	21	15	6	8
ENST00000432949	18	35	60	49	47	62	38	46	39	40	41	36	34	49	30	40	65	18	14	21	21	29	7	6	11	7	7	32	51	15	30	59	45	44	24	32	55	22	29	60	14	20	24	15	14
ENST00000392963	12	25	29	16	17	13	40	44	23	16	30	19	20	27	18	33	29	16	8	13	21	21	8	4	7	16	12	8	28	9	18	70	47	25	14	31	31	20	24	41	17	28	13	4	6
ENST00000420513	39	44	71	64	49	59	75	67	32	60	94	63	39	70	52	60	64	32	20	28	26	42	11	2	5	12	16	45	68	20	31	104	60	56	41	62	77	50	46	88	33	77	20	6	15
ENST00000449853	6	29	43	35	33	35	23	20	8	26	12	27	16	27	13	15	41	25	5	13	12	21	4	4	4	11	7	15	26	7	10	52	36	27	12	23	26	35	17	25	11	24	9	3	10
ENST00000430580	6	30	45	35	35	37	25	21	8	27	13	28	16	28	13	15	42	25	5	16	12	21	4	4	5	11	8	16	26	8	11	54	37	28	12	24	26	34	19	25	12	25	9	4	10
ENST00000540383	53	113	64	97	69	133	84	49	93	71	84	39	62	66	91	75	66	39	40	48	36	20	9	4	7	21	7	72	86	27	25	101	91	70	46	62	88	50	66	130	54	63	47	31	50
ENST00000412962	58	35	43	58	43	76	45	27	43	39	57	48	45	50	48	38	67	20	27	19	21	25	5	6	16	10	15	58	44	18	11	80	53	43	25	48	29	23	16	86	26	46	32	16	9
ENST00000334429	13	10	23	19	25	38	16	19	15	27	24	6	10	32	23	30	22	29	8	23	20	11	8	2	3	18	9	17	19	4	8	36	28	24	19	27	33	17	24	64	13	27	12	4	6
ENST00000418421	13	10	24	21	26	38	16	20	15	27	24	6	10	35	23	30	22	29	8	24	19	11	8	2	3	16	10	17	19	4	8	37	28	25	20	27	33	17	24	66	13	27	12	4	7
ENST00000457982	13	11	24	21	26	39	16	21	15	26	24	6	10	35	23	30	22	29	7	24	18	10	7	1	3	15	10	17	19	4	8	37	28	25	20	27	33	18	24	67	13	27	12	4	7
ENST00000421700	14	11	24	22	25	38	16	21	17	26	25	6	10	38	26	31	22	30	7	24	19	10	7	1	3	15	11	17	20	4	8	39	29	25	21	29	33	19	23	67	14	29	12	4	7
ENST00000362058	14	12	24	22	25	39	16	22	17	27	25	6	10	38	26	31	23	30	7	24	20	11	7	1	3	15	11	17	20	4	8	40	29	25	21	29	32	19	23	67	14	29	12	4	7
ENST00000384782	2	14	11	9	5	14	8	17	17	7	9	11	2	13	15	12	10	5	11	11	9	18	0	2	3	14	4	11	24	9	2	22	7	19	11	24	14	9	7	24	5	12	9	0	3
ENST00000434336	10	18	19	21	13	35	35	26	24	19	30	9	28	18	4	38	17	6	7	15	16	6	4	2	9	21	9	38	59	11	8	29	36	19	21	25	30	28	20	55	18	21	16	7	16
ENST00000584111	23	19	6	12	15	24	16	14	20	12	28	13	12	19	16	6	15	17	8	10	10	3	3	1	4	3	10	22	42	14	10	31	28	19	26	33	16	4	14	27	10	24	17	6	16
ENST00000419267	4	21	11	13	19	13	24	35	11	4	13	13	21	15	18	11	18	9	6	11	14	10	3	6	0	10	0	21	23	9	18	32	40	9	12	19	23	27	16	37	11	26	7	2	8
ENST00000429207	28	54	28	24	19	49	38	21	34	26	50	20	37	16	29	28	45	13	20	20	18	12	2	6	9	6	6	49	57	13	10	47	40	27	30	45	23	50	20	33	20	59	37	7	10
ENST00000414828	10	19	10	15	5	11	16	17	27	9	43	21	10	23	24	7	15	22	37	12	27	2	4	4	0	3	0	19	30	13	13	52	79	4	47	22	41	34	54	12	17	28	5	13	45
ENST00000535711	16	33	7	19	16	52	23	41	7	8	57	20	19	27	19	26	10	16	7	21	22	7	3	10	5	7	11	45	46	6	12	22	74	23	8	37	43	18	29	51	9	47	28	5	23
ENST00000270691	34	51	44	27	43	55	59	39	31	29	76	18	25	44	37	36	20	21	33	11	32	11	8	6	5	10	12	42	70	22	21	53	72	23	32	58	33	36	26	79	27	56	41	6	20
ENST00000492551	34	51	44	27	43	55	59	39	31	29	76	18	25	44	37	36	20	21	33	11	32	11	8	6	5	10	12	42	70	22	21	53	72	23	32	58	33	36	26	79	27	56	41	6	20
ENST00000549765	34	51	44	27	43	55	59	39	31	29	76	18	25	44	37	36	20	21	33	11	32	11	8	6	5	10	12	42	70	22	21	53	72	23	32	58	33	36	26	79	27	56	41	6	20
ENST00000384659	8	7	18	5	9	13	11	5	8	4	14	11	2	14	17	9	8	5	7	11	9	6	2	5	1	4	1	6	19	8	0	12	10	12	7	22	9	9	9	23	5	14	4	2	1
ENST00000457096	33	49	35	50	52	73	58	44	45	38	56	64	48	75	50	60	35	37	25	35	44	12	5	2	5	14	9	63	70	31	29	65	54	35	33	79	79	44	32	94	37	48	35	22	22
ENST00000544155	32	48	31	23	18	63	49	42	81	44	69	58	50	59	57	65	70	37	40	43	33	29	10	14	7	11	23	84	95	35	23	93	91	26	35	66	109	38	55	96	41	57	29	25	40
ENST00000455405	32	48	31	23	18	62	49	42	82	43	68	59	49	58	57	65	68	38	41	43	31	30	10	14	7	10	22	84	95	37	24	93	92	27	37	68	114	39	55	98	41	59	29	25	40
ENST00000389184	33	24	50	39	43	63	42	62	48	43	66	47	60	67	65	76	67	42	36	44	25	27	25	5	11	8	16	84	74	31	31	58	61	42	49	68	85	32	37	93	39	64	46	14	29
ENST00000334998	16	16	16	14	22	29	39	23	23	12	18	16	23	8	25	35	26	24	9	29	21	9	3	4	5	12	6	36	43	20	16	23	29	15	29	27	44	29	19	43	29	17	16	6	9
ENST00000442552	16	16	16	14	22	29	39	23	23	12	18	16	23	8	25	35	26	24	9	29	21	9	3	4	5	12	6	36	43	20	16	23	29	15	29	27	44	29	19	43	29	17	16	6	9
ENST00000545160	6	8	16	3	21	21	27	27	10	11	20	26	30	12	10	27	17	11	25	10	28	6	6	3	11	4	5	31	40	15	0	24	19	14	17	33	31	21	23	42	16	13	11	0	8
ENST00000414340	4	6	1	4	2	13	15	13	6	6	14	5	11	11	3	8	7	1	2	14	7	4	1	0	0	3	1	6	11	2	4	15	7	10	5	15	10	5	12	14	4	8	2	2	5
ENST00000422345	10	11	6	8	2	18	18	13	13	9	19	12	20	12	3	9	9	2	6	19	7	6	3	0	0	5	0	8	11	2	10	22	8	8	4	19	16	7	16	18	10	10	6	4	4
ENST00000414128	8	18	8	6	4	12	11	12	10	11	10	14	14	12	4	8	6	4	6	11	6	4	7	0	0	8	0	12	12	2	10	22	14	2	4	15	8	15	8	22	6	17	12	2	3
ENST00000583661	16	17	12	10	8	22	29	11	19	17	21	13	36	13	9	12	13	18	11	18	12	16	2	0	4	6	6	18	24	8	22	50	35	10	12	36	36	28	18	35	14	9	18	10	13
ENST00000438002	25	62	38	49	33	74	67	30	81	29	46	66	63	43	59	61	54	18	40	34	19	31	15	4	15	20	2	60	61	33	59	38	47	19	32	59	67	44	34	62	27	47	23	16	13
ENST00000451828	56	75	43	91	72	92	79	35	128	27	75	102	88	49	48	92	99	40	83	34	40	43	13	8	14	19	11	90	105	36	66	83	62	23	50	97	147	63	54	104	58	93	39	43	46
ENST00000453554	56	74	42	90	71	92	77	35	128	27	75	102	88	49	47	92	99	39	82	34	39	43	13	8	14	19	11	90	106	37	65	83	61	22	49	97	149	65	56	106	57	90	40	44	47
ENST00000457856	42	54	20	56	44	43	47	18	88	15	58	63	47	25	23	45	57	36	78	26	39	22	11	4	5	7	16	62	80	28	28	67	41	21	35	70	130	63	54	76	39	75	29	38	49
ENST00000356370	38	47	15	48	37	35	44	15	84	16	52	54	40	26	21	41	46	30	70	24	34	19	10	4	3	5	16	57	76	23	25	57	33	21	32	60	129	56	51	65	36	72	28	35	48
ENST00000362684	25	34	18	22	23	26	31	15	89	20	46	56	49	35	29	44	39	25	65	29	43	15	9	3	11	7	19	57	76	25	31	57	34	45	30	56	136	62	43	64	40	61	27	25	44
ENST00000453917	4	7	3	5	6	3	10	9	6	5	5	5	18	8	7	2	3	11	15	13	13	21	7	3	0	2	5	7	6	3	5	18	7	3	9	19	21	24	15	15	9	6	2	8	0
ENST00000422124	4	6	10	10	13	6	15	10	7	10	20	15	15	20	15	4	12	20	21	16	21	7	12	3	6	8	0	15	14	6	24	17	22	13	13	47	25	37	23	15	12	14	8	10	2
ENST00000416869	4	7	11	8	14	8	14	12	8	12	20	15	14	18	14	5	13	19	17	20	21	5	9	3	6	8	0	18	17	6	25	16	22	15	12	46	21	34	21	15	13	15	8	8	3
ENST00000457075	4	7	12	8	14	8	14	12	8	12	20	15	15	18	14	5	13	19	17	20	21	5	9	3	6	8	0	17	17	6	25	16	22	15	12	46	21	34	21	15	13	15	8	8	3
ENST00000466256	6	13	14	12	17	14	12	13	7	13	11	14	21	6	12	10	4	9	12	11	15	12	4	7	1	4	7	2	14	6	4	13	12	14	13	21	18	17	14	18	9	11	2	2	8
ENST00000384278	4	10	12	11	14	12	9	12	11	11	12	13	19	6	12	7	3	3	12	12	15	10	4	5	2	3	4	4	13	4	3	12	8	14	11	18	16	18	14	13	6	11	1	2	6
ENST00000375541	8	22	21	34	40	20	6	33	20	9	15	34	45	32	20	28	14	4	8	18	17	23	5	2	2	6	2	13	25	5	25	28	22	17	12	34	23	26	22	15	15	13	11	4	7
ENST00000445545	14	24	24	18	38	36	17	53	23	15	36	20	44	40	28	34	29	0	11	29	24	31	7	2	4	7	2	20	37	11	19	40	31	19	20	26	28	21	30	18	15	19	25	4	11
ENST00000467938	17	25	25	19	37	37	23	55	25	18	38	18	44	39	30	32	32	0	11	31	24	28	8	2	4	10	2	21	36	13	15	45	32	21	22	26	32	17	33	19	14	21	26	4	11
ENST00000492631	15	47	41	60	69	74	60	50	29	23	46	49	74	56	41	30	37	8	21	30	22	12	7	4	9	20	4	35	52	17	26	66	63	38	24	67	43	37	42	44	16	44	28	8	5
ENST00000488646	8	76	42	44	53	78	59	62	42	21	73	33	68	41	50	36	54	7	9	35	31	25	8	4	6	7	8	35	42	15	32	62	47	47	25	70	36	29	32	23	11	34	15	8	23
ENST00000467715	8	77	42	46	61	81	65	65	43	24	78	37	68	44	54	36	60	7	11	38	32	25	8	5	8	9	9	37	42	16	33	69	50	50	25	74	43	30	30	23	12	36	15	8	23
ENST00000467880	8	70	36	39	69	68	59	60	33	28	96	39	56	44	44	29	54	12	8	37	41	20	8	6	9	9	8	41	34	23	41	73	60	51	26	49	50	34	26	21	20	32	23	7	22
ENST00000494191	17	50	30	32	61	48	47	46	22	19	50	32	56	50	25	23	40	14	9	24	21	18	3	5	5	7	9	33	22	23	29	55	45	40	21	35	46	36	33	29	17	23	31	7	18
ENST00000497654	18	46	32	34	55	46	46	46	20	18	46	30	57	47	25	22	38	15	8	22	17	16	5	2	4	8	8	31	21	20	29	52	38	36	19	30	41	30	33	29	15	22	31	8	15
ENST00000486318	18	52	46	31	79	58	41	53	52	34	58	47	85	61	35	42	55	12	4	34	33	28	4	7	7	7	4	26	27	23	50	74	39	46	31	66	75	24	43	36	22	21	27	12	12
ENST00000498688	18	48	37	55	61	86	56	42	34	20	54	45	54	47	46	31	51	14	18	33	42	13	8	2	2	17	10	27	40	15	32	71	52	53	26	42	50	51	40	49	8	38	46	16	10
ENST00000477773	17	41	33	45	55	66	57	46	21	29	42	28	56	38	24	36	34	13	14	33	27	19	6	2	8	7	4	32	27	15	28	37	35	41	25	42	41	49	40	37	13	30	21	13	10
ENST00000465021	28	37	24	34	42	34	33	40	32	23	36	25	31	17	48	31	27	10	11	20	1	9	4	3	11	4	3	23	33	16	29	25	20	22	36	14	34	16	15	27	22	26	22	6	11
ENST00000465291	7	14	17	28	21	21	30	18	30	17	24	26	23	14	12	12	11	8	7	19	9	8	2	2	4	0	5	24	13	13	29	14	33	22	34	15	17	14	18	35	11	8	24	7	19
ENST00000446261	4	8	4	4	3	8	20	16	2	8	12	8	12	6	8	4	4	0	3	7	7	1	2	0	4	0	3	10	22	6	6	4	16	12	12	12	12	12	10	19	4	10	12	2	4
ENST00000375534	8	8	2	2	2	10	24	15	3	10	12	11	13	10	7	6	4	0	1	5	7	1	0	0	2	0	3	12	20	7	6	4	20	15	11	14	12	11	8	18	2	11	11	2	4
ENST00000478684	7	8	2	2	2	10	24	15	3	9	11	11	13	10	6	6	4	0	1	4	7	1	0	0	2	0	3	13	20	7	6	4	19	16	11	15	10	11	8	19	1	11	11	3	3
ENST00000492598	7	8	2	2	2	10	24	15	3	9	11	11	13	10	6	6	4	0	1	4	7	1	0	0	2	0	3	13	20	7	6	4	19	16	11	15	10	11	8	19	1	11	11	3	3
ENST00000490075	8	5	12	21	4	19	9	9	6	8	9	14	10	7	8	9	8	6	11	15	10	8	0	3	0	5	6	0	21	6	6	10	19	2	5	12	7	8	11	14	16	19	12	3	0
ENST00000476788	8	5	12	21	4	20	10	11	6	8	9	14	11	7	8	9	8	6	11	15	10	8	0	3	0	5	6	0	21	7	6	10	19	2	5	12	7	8	11	14	16	20	13	3	0
ENST00000438542	8	5	12	22	4	22	10	12	5	9	9	14	12	8	8	9	8	7	11	15	10	8	0	3	0	5	6	0	23	7	6	11	19	2	5	13	8	10	12	14	18	21	14	3	0
ENST00000375535	8	6	16	24	5	24	10	18	6	10	10	14	16	10	9	10	8	9	11	18	10	8	0	3	0	5	7	0	24	10	8	12	21	2	6	14	9	13	13	14	19	21	17	4	0
ENST00000502418	27	22	29	49	23	31	18	22	39	25	22	38	33	25	33	37	33	13	11	24	12	12	4	1	8	10	1	34	33	19	21	41	45	26	13	24	26	13	23	26	14	34	9	12	19
ENST00000466561	17	22	35	39	41	37	53	24	25	27	32	31	40	35	26	37	32	13	15	25	12	11	12	4	5	13	5	17	33	9	34	35	39	20	23	39	32	8	17	38	18	21	28	7	19
ENST00000503552	29	39	26	40	25	38	24	21	29	9	23	25	46	33	23	16	16	17	10	18	17	16	1	0	2	5	1	24	29	21	25	21	31	25	21	24	17	14	23	34	10	23	28	5	11
ENST00000509392	28	38	22	29	25	29	19	17	18	6	13	16	33	24	16	12	14	16	9	18	18	16	4	2	0	5	1	22	28	17	17	20	28	21	18	19	14	15	15	28	10	20	22	2	10
ENST00000502860	12	11	11	27	33	31	24	12	7	23	12	23	19	17	22	19	23	9	10	14	6	8	9	2	2	11	2	28	31	8	8	37	26	15	16	18	28	16	8	23	10	7	19	8	12
ENST00000506174	12	11	11	27	33	31	25	12	8	23	12	24	19	17	22	18	23	9	10	14	6	8	9	2	1	11	2	27	31	8	7	37	25	15	16	19	28	16	8	21	10	7	19	8	12
ENST00000463860	15	11	17	32	41	49	34	12	21	29	21	32	23	27	28	21	29	8	14	24	11	11	7	2	6	12	2	44	43	11	12	38	26	17	21	20	37	19	17	22	12	10	33	6	14
ENST00000511957	26	39	28	39	21	40	28	10	31	19	33	23	31	28	32	18	27	23	6	25	13	10	2	5	7	5	8	24	44	11	15	38	33	24	20	39	29	12	29	29	15	5	26	10	14
ENST00000508222	21	38	27	29	24	30	23	11	24	16	23	19	28	25	35	18	26	15	5	20	10	9	4	4	4	4	4	17	40	14	11	32	31	18	15	24	25	14	23	25	11	4	19	9	12
ENST00000510069	19	42	26	35	25	42	28	16	23	19	30	23	32	35	37	21	33	17	7	19	13	10	7	4	4	6	7	17	50	18	18	32	34	22	18	31	26	17	22	28	10	5	20	12	11
ENST00000509619	19	40	25	35	26	41	28	16	23	19	32	24	31	36	36	21	33	17	8	19	13	10	7	3	4	6	7	17	47	16	17	29	34	21	18	31	25	17	20	28	10	7	18	12	11
ENST00000326735	4	10	2	6	2	4	17	7	2	4	7	2	14	8	9	6	2	4	3	7	8	6	0	1	2	4	1	10	14	8	6	10	19	4	0	20	13	4	9	14	3	5	12	0	0
ENST00000341676	4	10	2	8	2	4	18	8	2	4	9	2	14	9	10	6	2	4	4	9	8	6	0	2	2	4	2	10	17	8	6	11	20	4	0	22	15	6	9	16	4	8	14	0	0
ENST00000452699	4	10	2	8	2	4	18	8	2	4	9	2	14	9	9	6	2	4	4	9	8	6	0	2	2	4	2	10	17	8	6	11	20	4	0	22	15	6	9	16	4	8	14	0	0
ENST00000485092	0	4	16	18	11	3	6	8	8	5	9	9	6	7	5	12	9	8	0	8	9	6	0	4	9	4	5	10	15	7	6	10	5	13	6	5	12	11	6	18	4	2	3	0	16
[truncated: 187,846 more rows]
