# Supplementary material for: DNA methylation profiling of primary neuroblastoma tumors using methyl-CpG-binding domain sequencing
Source: Sci Data. 2016 Feb 2;3:160004. doi: 10.1038/sdata.2016.4 (PMC4736656; doi:10.1038/sdata.2016.4)
Supplement: Supplementary Table 4 — Promoter count data for the MBD-enriched samples of MBD cohort II. For each MBD-enriched sample of MBD cohort II, the number of mapped reads in each Ensembl Transcript promoter region (-1500 bp to +500 bp around TSS) is given. [file sdata20164-s5.txt]

ID	11	41	277	511	520	610	750	820	821	822	823	912	928	1013	1028	1030	1038	1039	1191	1381	1382	1383	1384	1392	1430	1469	1476	1483	1484	1486	1488	1494	1501	1507	1509	1515	1530	1537	1613	1615	1646	1647	1649	1713	1750	1780	1782	1783	1784
ENST00000456328	50	64	180	177	262	269	213	197	176	178	149	159	123	229	126	206	126	93	287	107	116	181	183	159	154	59	66	116	65	79	117	62	54	68	104	47	187	146	193	118	130	109	123	114	119	103	214	157	48
ENST00000515242	50	64	180	177	262	269	213	198	177	178	149	159	123	229	126	207	126	93	287	108	117	182	183	159	154	59	66	116	65	79	117	63	54	69	104	47	187	147	193	118	131	110	123	114	119	104	214	157	48
ENST00000518655	50	64	180	177	262	269	213	198	177	178	149	159	123	229	126	206	126	93	287	108	117	182	183	159	154	59	66	116	65	79	117	63	53	69	105	47	188	147	193	119	132	110	124	114	120	104	215	157	48
ENST00000450305	43	62	190	172	255	286	228	215	197	189	165	179	117	230	117	188	123	88	325	103	114	186	192	163	169	58	66	111	64	85	120	63	50	79	101	42	191	157	184	117	134	124	135	121	116	100	235	174	59
ENST00000537342	19	54	125	97	110	230	145	132	105	89	61	113	63	77	59	88	56	26	139	39	93	70	121	81	114	45	41	71	94	44	89	49	34	57	33	26	81	123	55	53	42	66	81	85	28	50	144	77	81
ENST00000541675	10	21	53	79	62	117	52	71	72	59	60	48	22	38	25	40	23	12	80	17	40	45	67	42	54	24	18	56	27	37	37	18	26	53	16	8	47	39	73	20	27	40	64	67	21	30	88	46	45
ENST00000473358	5	8	9	10	12	3	5	2	14	7	7	5	9	8	4	24	5	2	6	6	8	8	8	8	6	10	11	19	10	1	7	9	6	4	5	11	17	16	15	2	21	10	3	25	8	8	13	8	5
ENST00000469289	3	13	8	20	15	12	11	10	15	8	9	13	5	15	4	15	8	7	14	10	2	12	13	11	6	22	9	24	18	13	14	10	12	15	13	11	42	13	25	0	29	10	14	25	10	15	9	27	9
ENST00000430492	2	14	8	20	14	12	13	10	18	8	10	14	6	15	6	14	8	8	14	10	2	12	13	11	6	23	10	24	19	15	14	10	12	16	12	10	42	14	27	0	28	11	15	25	10	15	11	28	10
ENST00000408384	2	14	7	20	14	12	13	10	18	8	10	14	6	16	6	15	9	8	14	10	2	12	13	12	6	23	10	24	19	15	14	11	12	17	12	10	42	14	28	0	28	11	15	25	10	16	11	28	10
ENST00000423562	2	14	7	20	14	12	13	10	18	8	10	14	6	16	6	15	9	8	15	10	2	12	13	12	6	23	10	24	19	15	14	11	12	17	12	10	42	14	28	0	28	11	15	25	10	16	11	28	10
ENST00000438504	2	14	7	20	14	12	13	10	18	8	10	14	6	16	6	15	9	8	15	10	2	12	13	12	6	23	10	24	19	15	14	11	12	17	12	10	42	14	28	0	28	11	15	25	10	16	11	28	10
ENST00000488147	5	16	7	27	19	20	15	18	28	13	10	17	12	22	11	22	10	10	19	13	3	20	14	16	10	24	11	26	21	20	18	16	13	20	14	10	43	15	34	0	29	14	18	29	13	20	14	28	12
ENST00000538476	6	19	9	32	26	31	19	29	36	17	11	20	14	27	14	27	14	11	21	17	5	26	16	25	16	24	12	26	25	26	25	19	18	23	19	10	40	19	38	1	29	17	21	33	14	28	17	33	15
ENST00000461467	8	21	28	34	34	21	8	20	25	24	16	14	18	27	15	52	8	0	10	23	33	20	47	28	44	15	25	24	20	13	23	25	16	36	8	18	42	31	33	24	25	16	25	36	28	14	47	70	18
ENST00000417324	8	22	29	34	34	21	8	19	25	24	16	14	18	27	15	52	8	0	10	23	33	21	47	28	44	15	25	24	20	13	23	25	16	36	8	18	42	31	33	24	25	16	25	36	29	14	48	70	18
ENST00000492842	10	17	43	50	36	7	16	43	8	18	36	8	10	17	10	51	6	4	36	10	10	6	13	29	25	4	11	27	23	21	14	4	18	23	8	18	36	12	2	6	2	4	13	18	6	4	16	32	9
ENST00000335137	6	8	9	17	21	4	9	21	9	15	21	9	8	10	2	22	6	3	11	2	13	0	10	11	24	12	25	16	16	17	27	8	6	3	2	11	2	10	6	4	6	6	9	14	6	8	13	12	6
ENST00000495576	9	12	23	46	22	32	7	19	27	21	18	18	2	24	10	14	16	14	34	14	16	6	12	19	36	12	20	16	19	12	27	19	26	19	10	10	26	18	12	2	8	9	23	27	7	14	41	15	13
ENST00000466430	26	12	43	47	64	21	44	58	26	39	20	30	47	68	41	71	24	19	57	31	8	72	28	24	50	16	14	30	20	15	11	26	15	19	23	27	39	25	42	17	26	32	29	34	23	18	43	59	25
ENST00000471248	16	29	20	61	19	16	35	37	34	39	32	17	26	28	11	25	16	12	54	7	13	16	22	31	49	35	15	23	33	34	29	10	52	29	10	21	20	11	21	24	15	22	49	32	10	17	37	37	17
ENST00000477740	16	28	21	62	20	16	33	37	32	38	33	17	27	28	12	25	17	13	51	7	13	16	25	30	48	35	17	22	34	34	25	10	51	30	10	21	21	11	21	25	15	22	47	33	10	18	38	37	21
ENST00000442987	14	39	99	79	67	26	82	57	59	73	48	51	58	40	47	49	20	29	62	30	27	36	57	68	74	30	25	56	49	35	32	33	48	49	17	41	55	29	56	50	21	41	63	38	28	38	83	69	43
ENST00000453576	23	63	88	156	85	84	108	109	92	134	77	52	56	90	48	98	37	50	175	45	51	56	84	94	105	47	26	114	44	34	71	44	77	65	40	44	123	50	51	58	60	61	73	83	45	56	86	97	40
ENST00000494149	46	58	120	178	159	190	153	212	165	191	149	140	89	133	124	140	64	48	241	75	126	112	94	142	121	63	48	135	68	70	85	60	73	51	80	65	145	87	72	93	64	93	114	117	94	79	117	95	71
ENST00000423372	14	36	36	99	48	71	50	73	95	102	50	38	43	51	26	63	36	26	65	30	46	23	79	51	59	35	17	36	45	38	56	17	54	42	25	42	59	57	40	36	38	26	85	85	33	41	68	59	23
ENST00000435839	14	35	35	93	46	62	49	69	92	88	41	35	40	48	23	53	34	23	57	24	38	20	74	49	51	30	13	32	39	37	49	15	52	39	23	40	51	46	39	36	29	26	71	74	33	36	62	48	16
ENST00000537461	15	33	37	93	46	57	47	67	91	87	41	32	40	48	22	52	34	22	55	22	39	20	74	48	45	28	13	32	34	35	45	16	51	37	25	37	45	44	38	34	28	26	62	70	32	34	59	45	14
ENST00000493797	14	25	27	70	26	26	35	50	47	68	25	21	26	30	9	29	26	24	29	17	21	10	57	38	32	11	14	22	22	19	22	11	28	29	18	28	26	23	25	13	19	20	36	49	19	26	47	24	7
ENST00000490997	9	11	14	32	18	9	18	20	22	34	12	11	16	15	7	20	8	7	16	10	27	16	49	22	20	14	19	31	29	12	23	14	25	15	11	27	10	20	4	13	9	20	34	51	18	11	50	26	8
ENST00000484859	10	18	24	35	24	23	31	20	30	45	17	20	34	11	8	28	19	11	26	14	15	22	31	17	26	20	20	31	27	12	16	10	24	25	14	18	23	16	29	14	13	28	30	18	17	16	28	21	11
ENST00000410691	14	21	14	28	18	16	18	17	16	45	13	24	27	8	8	18	18	9	26	11	11	23	30	22	22	16	5	10	23	3	20	12	12	16	6	23	9	26	22	12	15	13	21	28	10	23	31	33	21
ENST00000496488	11	6	15	25	29	23	32	31	23	39	26	19	24	15	8	19	13	22	25	23	13	23	19	26	32	13	6	21	16	15	20	15	11	20	10	27	12	21	20	12	15	20	25	28	14	23	25	28	11
ENST00000491962	19	25	69	69	55	31	82	69	62	83	41	42	46	43	27	39	16	35	100	17	31	49	52	57	69	22	26	53	37	31	35	26	52	42	14	43	53	49	29	37	20	14	72	63	27	46	63	54	13
ENST00000466557	13	24	45	40	45	29	39	35	57	48	27	29	32	36	21	36	25	15	67	22	22	56	36	32	43	21	4	27	30	25	17	27	32	32	21	40	44	28	43	13	15	25	32	57	20	27	31	47	22
ENST00000424429	10	45	113	134	114	112	152	134	91	143	72	75	64	106	65	100	61	38	153	40	68	86	116	95	107	48	77	69	46	57	67	25	27	82	34	56	113	109	63	40	40	78	77	89	50	73	97	92	24
ENST00000450734	10	43	116	132	114	110	153	134	91	147	72	74	62	106	67	100	63	38	153	38	66	88	114	97	106	46	76	69	44	56	66	25	25	81	35	57	112	111	64	41	40	77	78	85	48	73	95	89	24
ENST00000442116	22	42	51	79	39	99	68	98	107	167	55	57	32	30	31	53	24	14	72	40	29	12	116	75	115	43	50	44	95	39	66	18	66	46	14	58	72	102	68	26	16	44	71	115	26	55	105	170	35
ENST00000448958	0	9	12	35	8	30	11	17	20	36	5	12	11	29	16	17	12	5	25	8	15	13	31	25	37	34	20	17	14	21	12	10	20	17	8	16	12	23	5	15	8	3	21	45	9	11	25	24	16
ENST00000335577	10	0	2	8	4	0	3	2	14	4	4	2	2	4	2	0	4	2	12	5	6	2	9	4	8	6	14	2	9	10	12	3	7	11	3	13	2	6	4	4	2	6	0	16	8	8	4	5	10
ENST00000424587	8	5	10	2	10	5	12	16	12	13	13	8	9	10	6	11	4	0	15	4	7	23	14	11	4	5	7	8	9	10	14	6	11	14	7	5	13	6	9	0	0	1	3	8	12	4	9	2	4
ENST00000426316	3	2	4	6	16	5	9	2	9	5	5	4	6	12	10	1	3	4	2	4	4	5	3	6	4	5	2	0	10	3	9	2	4	4	8	0	6	11	2	4	4	8	5	10	7	2	4	11	4
ENST00000423728	22	21	30	43	33	46	24	33	26	44	33	15	12	30	22	38	18	24	32	17	11	19	21	35	41	19	11	26	16	20	31	15	11	28	17	23	33	42	29	30	18	22	42	37	14	10	43	33	12
ENST00000432964	22	21	30	43	33	46	24	33	26	44	33	15	12	30	22	38	18	24	32	17	11	19	21	35	41	19	11	26	16	20	31	15	11	28	17	23	33	42	29	30	18	22	42	37	14	10	43	33	12
ENST00000440038	26	38	70	92	91	63	75	101	77	82	76	64	35	78	32	62	38	58	112	42	37	60	86	82	99	39	30	47	40	34	36	33	46	39	28	57	74	99	50	37	45	60	96	95	40	45	75	78	40
ENST00000419160	16	17	24	47	52	36	35	44	34	39	39	36	16	40	10	23	28	36	53	29	25	26	56	38	56	23	22	18	25	23	13	20	30	26	13	40	38	56	19	13	14	40	40	69	17	13	29	45	23
ENST00000534867	23	31	45	51	49	31	32	58	46	73	57	64	36	77	28	54	19	26	41	26	30	48	68	48	58	25	27	48	17	22	33	24	32	37	34	39	62	52	47	35	32	32	68	59	32	40	59	39	30
ENST00000456623	23	30	48	52	48	33	33	60	47	76	56	67	36	76	28	54	19	26	42	30	31	48	68	47	58	27	28	47	17	21	36	22	32	35	35	38	62	57	47	37	31	33	69	63	32	41	59	41	29
ENST00000425496	22	33	54	51	48	37	37	63	52	81	56	69	38	74	28	60	20	28	42	31	35	48	69	46	60	31	30	50	17	25	38	22	31	35	34	38	65	63	48	40	30	36	76	65	31	46	62	45	30
ENST00000514436	38	68	137	152	168	127	142	171	118	199	100	134	111	122	121	105	55	82	162	78	63	108	84	143	94	65	40	104	46	55	65	74	65	54	86	59	103	70	91	47	43	95	109	88	54	69	90	77	79
ENST00000431812	36	31	141	151	126	64	143	141	73	116	103	92	75	101	104	111	54	56	121	84	43	68	67	79	91	27	38	75	59	39	35	45	50	75	51	39	95	69	82	51	67	93	59	64	55	62	96	89	57
ENST00000432723	17	17	40	64	68	12	69	60	51	76	51	33	47	56	33	62	20	51	69	37	17	30	72	42	69	20	19	46	26	28	32	28	31	43	14	28	47	31	51	28	49	33	39	71	33	35	59	52	26
ENST00000445840	22	25	40	58	42	45	44	43	49	45	42	27	38	30	15	48	22	28	42	24	18	29	54	37	42	23	11	44	28	27	40	12	17	41	6	28	47	41	40	26	37	25	27	62	30	21	43	46	33
ENST00000455207	22	25	40	58	42	45	44	43	50	45	42	27	38	30	15	48	22	28	42	24	18	29	54	37	42	23	11	44	28	27	40	12	17	41	6	28	46	41	40	26	37	25	27	63	30	21	43	47	33
ENST00000455464	22	26	40	58	42	45	44	43	50	45	43	27	38	30	15	49	22	28	43	24	18	29	55	37	42	23	11	45	28	28	39	12	17	40	6	28	46	42	40	26	37	25	27	65	30	21	43	47	33
ENST00000426406	11	2	8	14	2	10	8	4	14	12	8	1	8	10	0	9	2	0	10	2	2	6	21	12	12	6	16	10	3	3	14	2	7	15	1	11	8	10	11	2	7	4	14	17	6	16	14	13	6
ENST00000437905	4	5	5	10	0	5	4	10	16	29	15	7	5	10	0	10	4	4	12	6	12	6	8	8	17	9	12	4	4	6	10	6	6	9	0	4	7	23	4	4	2	6	12	19	2	17	6	21	6
ENST00000440163	20	21	38	39	56	48	44	44	41	27	30	38	47	46	53	67	17	48	52	33	14	37	30	29	30	37	12	36	12	3	22	17	16	44	25	30	37	33	37	24	47	54	35	43	39	33	38	28	26
ENST00000453935	158	123	279	390	201	223	462	356	178	888	131	267	391	517	225	180	147	225	398	96	105	438	172	229	109	67	81	198	81	41	196	112	54	76	104	63	112	191	175	98	109	356	175	201	162	116	264	171	53
ENST00000540477	51	35	110	151	91	180	182	143	113	382	91	74	123	136	89	88	38	63	151	46	72	129	96	68	92	36	31	76	80	25	118	43	37	45	23	28	82	107	89	52	49	111	99	128	66	77	161	122	36
ENST00000431321	57	38	111	113	90	165	149	137	98	149	84	48	82	56	82	118	25	42	114	59	56	29	103	62	138	44	36	69	96	26	60	31	54	47	22	45	104	98	76	56	47	79	137	113	60	91	112	128	41
ENST00000441866	7	17	22	21	10	13	17	32	14	20	9	19	15	12	22	31	10	9	20	7	5	6	28	26	25	16	10	13	13	6	15	11	11	19	7	17	22	28	12	12	6	18	23	18	13	15	19	14	11
ENST00000412666	16	21	42	32	18	40	44	50	38	30	36	21	32	27	32	34	10	8	49	27	10	14	42	27	51	16	10	25	31	15	17	28	30	51	8	16	32	35	44	16	16	20	40	40	20	32	34	48	19
ENST00000450983	16	21	41	33	18	40	44	51	38	30	36	21	32	27	32	34	10	8	50	27	10	15	43	27	51	16	10	25	31	15	17	28	30	52	8	16	32	35	44	16	16	20	40	40	20	32	34	48	19
ENST00000458203	18	22	52	31	64	33	45	53	78	60	39	18	28	33	42	56	25	26	94	26	20	46	55	36	66	19	14	27	23	16	39	23	28	25	16	12	39	46	56	48	29	28	40	29	36	43	44	49	13
ENST00000423796	11	42	60	41	46	90	82	110	47	90	49	39	46	53	28	61	12	26	68	53	24	12	58	24	61	31	38	47	20	20	38	15	28	28	8	42	58	66	41	20	17	38	97	45	32	53	54	52	29
ENST00000450696	12	44	59	43	48	91	83	113	48	89	51	41	46	53	28	62	13	25	69	53	24	12	59	25	62	31	38	48	20	20	40	15	28	29	8	44	58	66	41	19	18	40	100	47	32	52	55	55	28
ENST00000417636	8	23	42	26	30	56	41	72	23	39	42	43	22	49	19	46	8	19	57	20	16	1	31	25	32	19	39	55	26	11	42	14	28	21	12	29	43	49	19	17	11	30	53	56	29	21	30	47	17
ENST00000440196	7	51	45	42	22	160	56	55	47	97	54	40	21	23	25	36	18	8	44	32	25	12	38	20	44	36	46	31	31	33	50	10	40	37	6	41	57	74	37	21	14	30	142	54	38	41	70	85	29
ENST00000357876	7	50	45	42	22	160	56	55	47	97	55	40	21	23	26	36	18	8	44	32	25	12	38	20	44	36	46	30	31	33	49	10	40	37	6	41	57	74	37	21	14	30	143	52	38	41	69	85	29
ENST00000416931	143	44	70	72	17	85	130	69	36	85	35	27	45	34	70	102	17	35	79	51	31	22	179	67	640	55	154	207	99	110	68	35	60	41	15	212	67	151	88	73	40	140	162	104	50	86	59	123	70
ENST00000457540	280	78	132	114	36	136	210	118	61	115	59	53	69	62	123	163	36	64	102	90	49	31	350	82	1171	84	255	356	148	182	124	59	86	67	32	355	117	263	147	122	63	252	260	134	76	166	86	178	103
ENST00000452176	339	96	156	149	42	161	232	136	74	123	72	61	89	72	173	208	42	72	124	108	64	43	391	98	1331	98	281	414	162	197	144	68	93	76	37	444	149	331	170	168	73	308	285	176	100	209	92	202	131
ENST00000414273	388	129	233	248	66	185	258	185	106	159	111	94	86	112	183	217	60	106	162	139	88	47	524	87	1462	105	317	492	164	200	159	62	87	83	60	529	188	376	166	193	91	363	312	168	124	243	105	187	143
ENST00000427426	300	191	375	452	49	365	418	423	198	363	162	208	78	130	154	197	50	101	244	182	89	84	441	171	1335	179	344	458	135	283	218	37	132	109	52	484	243	344	172	149	139	318	363	143	117	257	87	327	98
ENST00000467115	338	208	357	385	42	335	411	373	167	298	108	152	76	115	129	193	68	88	214	173	77	83	492	180	1554	164	392	484	160	292	226	55	117	135	54	567	232	355	169	218	123	339	369	141	125	287	117	316	104
ENST00000514057	325	206	333	369	45	320	406	355	145	282	101	145	76	121	115	193	66	91	202	175	80	76	496	176	1599	156	397	488	166	285	192	53	104	136	56	560	233	358	161	226	114	323	371	149	132	276	107	297	104
ENST00000416718	332	205	336	331	52	288	473	315	138	284	90	110	59	96	131	197	58	75	218	220	87	80	543	142	1728	140	467	587	236	292	168	60	102	166	83	616	234	423	177	273	116	356	419	208	160	302	154	271	116
ENST00000438434	6	2	4	25	3	10	8	7	19	22	8	11	8	2	6	8	10	8	18	4	5	11	9	5	12	5	21	11	4	9	34	1	11	5	4	10	6	18	6	4	4	4	25	20	4	10	5	19	8
ENST00000332831	13	10	2	4	1	2	2	5	8	15	6	2	0	5	0	3	2	0	18	4	3	4	3	2	7	14	8	10	15	12	16	1	15	4	5	10	6	18	4	4	6	4	10	13	3	2	12	6	6
ENST00000441245	15	21	38	46	36	23	32	39	43	79	41	37	24	38	26	37	33	35	38	39	22	36	38	35	27	37	32	25	39	26	48	21	32	36	14	18	41	49	35	23	24	33	46	50	25	24	32	70	26
ENST00000419394	15	21	38	50	36	23	31	36	42	80	40	37	24	37	26	39	34	34	37	39	21	36	38	33	26	36	31	23	38	25	46	21	33	36	14	20	42	47	33	22	24	33	46	46	24	25	33	69	26
ENST00000414688	15	21	38	49	36	23	32	36	42	80	40	37	24	37	26	39	34	34	37	39	21	36	38	32	26	35	31	22	37	25	46	21	33	35	14	20	42	47	33	23	24	33	47	47	24	25	33	69	26
ENST00000440200	15	21	38	49	36	23	32	36	42	80	40	37	24	37	26	39	34	34	37	39	21	36	38	32	26	35	31	22	37	25	46	21	33	35	14	20	42	47	33	23	24	33	47	47	24	25	33	69	26
ENST00000448605	15	21	38	49	36	23	32	36	42	80	40	37	24	37	26	39	34	34	37	39	21	36	38	32	26	35	31	22	37	25	46	21	33	35	14	20	42	47	33	23	24	33	47	47	24	25	33	69	26
ENST00000440782	11	24	65	91	55	31	42	76	50	83	60	69	34	50	30	52	32	35	60	38	19	35	56	57	48	36	45	57	36	17	58	19	54	43	16	40	61	61	47	39	25	38	63	66	39	22	48	64	38
ENST00000447954	30	60	178	166	116	64	137	162	127	134	80	80	76	119	78	108	47	61	126	62	66	74	104	93	136	49	39	90	55	41	58	46	45	60	57	62	92	67	88	52	74	92	97	90	68	74	94	104	60
ENST00000382784	36	71	160	177	155	121	160	193	123	216	130	119	66	141	93	137	86	60	186	81	61	114	98	133	116	52	45	102	39	60	69	57	80	46	70	53	103	88	93	73	66	95	95	113	69	73	105	79	57
ENST00000506640	36	54	147	150	145	114	139	162	111	198	116	100	58	125	79	118	79	57	156	83	59	100	81	117	102	54	38	81	43	57	50	50	76	37	67	51	102	87	88	64	70	95	82	99	68	69	98	67	50
ENST00000416385	12	15	48	16	16	31	18	30	26	45	24	20	22	5	17	21	15	17	23	10	12	14	22	26	24	17	17	19	13	15	16	12	19	21	12	19	33	21	8	10	13	28	23	33	20	17	40	22	14
ENST00000411249	7	10	13	19	17	21	20	21	23	16	14	14	16	19	10	11	2	6	16	16	17	14	25	11	21	31	7	28	16	8	24	8	23	21	6	10	9	18	18	4	17	10	20	19	11	14	26	37	17
ENST00000422528	9	20	20	20	23	23	30	22	22	19	19	13	17	20	18	19	6	15	13	16	8	19	16	11	32	18	13	30	1	9	27	17	7	21	4	12	24	10	18	5	19	21	18	24	15	10	29	19	13
ENST00000417659	15	22	55	62	49	38	40	73	52	78	63	37	42	36	31	30	22	19	50	27	24	49	28	55	52	22	23	30	30	26	29	28	20	31	11	11	41	49	22	31	21	21	43	52	36	17	45	31	17
ENST00000457084	4	49	68	89	28	73	64	65	45	59	62	64	26	26	18	30	57	17	65	28	26	11	29	44	24	47	22	47	23	11	47	19	30	18	26	8	49	41	45	26	26	28	26	77	24	21	35	23	20
ENST00000589899	4	51	68	87	29	71	63	68	45	57	60	63	26	27	19	31	57	17	67	28	25	11	26	44	26	45	23	46	23	10	47	18	29	21	26	7	49	39	45	28	26	28	26	74	24	21	35	25	20
ENST00000429505	4	53	70	86	30	67	61	73	46	54	64	62	27	26	20	33	58	16	73	29	25	11	25	45	28	45	22	47	24	8	46	18	26	21	27	6	49	42	46	25	26	30	24	70	21	21	34	27	19
ENST00000428504	2	31	44	63	28	47	20	37	41	29	54	24	19	28	14	22	28	9	45	14	18	7	23	44	21	27	10	28	16	6	29	21	24	18	29	9	43	41	23	16	21	26	19	26	17	8	11	46	12
ENST00000434264	2	19	16	28	11	41	14	23	22	27	29	36	7	25	10	16	11	6	42	6	24	16	13	34	23	25	17	19	20	8	16	13	11	13	14	35	21	37	27	5	6	10	24	38	18	12	12	30	19
ENST00000585745	1	8	5	14	2	19	0	10	12	10	14	10	1	7	4	2	4	0	14	14	7	2	0	17	12	10	8	9	15	6	29	6	12	9	7	11	12	18	4	2	2	8	21	40	20	7	5	23	4
ENST00000585768	1	8	5	14	2	19	0	10	12	10	14	10	1	7	4	2	4	0	14	14	7	2	0	17	12	10	8	9	15	6	29	6	12	9	7	11	12	18	4	2	2	8	21	40	20	7	5	23	4
ENST00000585826	1	8	5	14	2	19	0	10	12	10	14	10	1	7	4	2	4	0	14	14	7	2	0	17	12	10	8	9	15	6	29	6	12	9	7	11	12	18	4	2	2	8	21	40	20	7	5	23	4
ENST00000586928	1	8	5	14	2	19	0	10	12	10	14	10	1	7	4	2	4	0	14	14	7	2	0	17	12	10	8	9	15	6	29	6	12	9	7	11	12	18	4	2	2	8	21	40	20	7	5	23	4
ENST00000587530	1	8	5	14	2	19	0	10	12	10	14	10	1	7	4	2	4	0	14	14	7	2	0	17	12	10	8	9	15	6	29	6	12	9	7	11	12	18	4	2	2	8	21	40	20	7	5	23	4
ENST00000588951	1	8	5	14	2	19	0	10	12	10	14	10	1	7	4	2	4	0	14	14	7	2	0	17	12	10	8	9	15	6	29	6	12	9	7	11	12	18	4	2	2	8	21	40	20	7	5	23	4
ENST00000589531	1	8	5	14	2	19	0	10	12	10	14	10	1	7	4	2	4	0	14	14	7	2	0	17	12	10	8	9	15	6	29	6	12	9	7	11	12	18	4	2	2	8	21	40	20	7	5	23	4
ENST00000590848	1	8	5	14	2	19	0	10	12	10	14	10	1	7	4	2	4	0	14	14	7	2	0	17	12	10	8	9	15	6	29	6	12	9	7	11	12	18	4	2	2	8	21	40	20	7	5	23	4
ENST00000591440	1	8	5	14	2	19	0	10	12	10	14	10	1	7	4	2	4	0	14	14	7	2	0	17	12	10	8	9	15	6	29	6	12	9	7	11	12	18	4	2	2	8	21	40	20	7	5	23	4
ENST00000592547	1	8	5	14	2	19	0	10	12	10	14	10	1	7	4	2	4	0	14	14	7	2	0	17	12	10	8	9	15	6	29	6	12	9	7	11	12	18	4	2	2	8	21	40	20	7	5	23	4
ENST00000593022	1	8	5	14	2	19	0	10	12	10	14	10	1	7	4	2	4	0	14	14	7	2	0	17	12	10	8	9	15	6	29	6	12	9	7	11	12	18	4	2	2	8	21	40	20	7	5	23	4
ENST00000586288	2	8	5	14	2	20	0	10	12	10	14	10	1	6	4	2	4	0	14	14	7	2	0	16	12	10	8	10	15	6	29	6	12	10	6	12	12	18	5	2	2	8	21	40	20	7	5	23	4
ENST00000591702	2	3	11	5	0	10	5	12	10	13	8	4	8	3	4	2	1	0	4	11	3	6	13	12	2	8	10	12	6	9	21	6	12	5	0	14	8	16	7	4	3	4	16	33	8	6	14	10	2
ENST00000358533	2	5	10	6	0	9	6	11	10	11	8	5	8	3	4	2	3	1	5	9	4	7	14	13	3	10	10	12	8	10	19	8	12	5	0	14	7	16	7	5	4	5	15	29	7	6	15	9	3
ENST00000587126	2	6	6	20	9	17	8	9	24	16	15	8	2	10	2	10	15	0	9	4	9	5	15	8	17	28	22	16	12	3	26	8	10	14	6	5	13	19	17	6	8	11	11	33	8	8	17	21	10
ENST00000443772	1	6	6	21	8	17	8	9	24	16	14	8	2	10	2	10	15	0	9	4	9	4	13	6	15	27	22	17	12	2	27	8	10	14	6	5	14	20	16	6	8	11	12	31	8	8	17	20	9
ENST00000412115	0	6	3	16	8	18	6	7	25	15	13	8	1	6	3	9	19	0	13	4	9	3	11	7	15	30	24	17	15	6	31	8	10	14	6	6	14	19	15	6	8	10	11	26	9	7	16	20	9
ENST00000447500	2	14	13	14	6	33	12	16	32	18	28	14	0	8	2	5	20	2	11	15	11	8	16	12	3	34	30	11	15	10	33	6	16	6	8	7	16	29	16	14	4	5	23	36	8	14	21	25	4
ENST00000590817	2	14	13	14	6	33	12	16	32	18	28	14	0	8	2	5	20	2	11	15	11	8	16	12	3	34	30	11	15	10	33	6	16	6	8	7	16	29	16	14	4	5	23	36	8	14	21	25	4
ENST00000326734	5	15	18	48	23	32	32	48	37	29	16	22	11	30	20	18	26	5	45	20	17	25	27	35	28	22	23	14	11	15	24	13	12	22	22	12	44	29	42	19	8	25	43	51	6	13	38	21	28
ENST00000435300	7	32	47	99	58	99	87	101	74	64	54	80	14	52	34	46	54	14	100	46	56	33	52	60	52	49	24	44	24	26	35	18	36	41	42	19	77	62	63	33	20	36	68	113	16	28	54	52	48
ENST00000445118	0	6	3	3	0	2	2	2	1	14	14	3	0	5	0	3	5	0	12	0	8	2	10	8	8	7	10	15	0	1	2	6	7	11	0	12	6	6	4	7	3	3	8	7	6	4	4	2	0
ENST00000441765	0	6	2	2	0	0	1	1	1	14	9	2	0	5	0	4	5	1	12	0	9	2	8	7	7	6	9	14	0	1	2	6	7	10	0	12	6	6	4	6	2	2	8	6	6	4	4	2	0
ENST00000449005	0	6	2	2	0	0	1	1	0	14	9	2	0	5	0	4	5	1	12	0	9	2	8	7	7	6	9	14	0	1	2	6	7	10	0	12	6	6	4	6	2	2	8	6	6	4	4	2	0
ENST00000416570	0	6	2	2	0	0	1	1	0	14	8	1	0	6	0	4	6	1	12	0	9	2	8	7	6	5	8	14	0	0	2	6	7	10	0	12	4	6	4	6	2	2	8	5	6	4	4	2	0
ENST00000448975	0	6	2	2	0	0	1	1	0	14	8	1	0	6	0	4	6	1	12	0	9	2	8	7	6	5	8	14	0	0	2	6	7	10	0	12	4	6	4	6	2	2	8	5	6	4	4	2	0
ENST00000536430	0	6	7	12	3	8	3	5	6	20	4	10	8	9	1	6	6	3	19	0	9	7	10	9	10	3	5	11	3	7	8	4	12	4	0	11	3	8	6	10	1	8	11	3	8	5	6	2	0
ENST00000473798	0	6	8	12	3	11	4	6	9	21	5	11	8	11	1	6	6	3	22	1	9	7	11	10	10	3	5	10	3	7	8	4	12	4	4	11	3	9	7	10	1	8	11	4	8	5	7	3	1
ENST00000415295	4	21	12	45	12	35	29	38	29	34	37	15	10	11	15	26	11	0	39	12	17	13	30	44	31	26	13	31	38	8	72	9	31	29	8	13	34	46	26	8	15	16	49	46	5	10	23	37	15
ENST00000425657	3	28	49	39	18	86	36	62	73	65	41	44	24	30	12	46	14	16	57	18	41	30	39	60	46	45	14	38	27	23	48	13	30	15	14	19	47	71	55	35	22	20	50	75	24	26	40	36	14
ENST00000432963	1	4	5	4	1	2	8	22	6	18	10	4	0	0	6	5	6	0	18	8	2	2	15	19	16	16	24	17	16	11	20	6	11	8	0	4	6	35	8	4	10	5	21	20	2	2	3	6	8
ENST00000415481	9	19	75	56	34	10	77	107	37	81	37	54	33	54	17	62	16	18	59	47	33	26	39	73	51	18	30	52	43	24	53	18	30	17	12	38	38	46	25	31	7	27	53	63	31	14	37	45	20
ENST00000427857	6	13	13	13	6	6	6	17	12	26	10	7	0	20	8	17	14	8	12	15	10	13	19	34	19	5	21	24	31	16	25	2	32	15	11	36	27	34	13	17	1	14	23	30	11	7	10	25	9
ENST00000446136	6	11	7	14	5	6	5	12	12	24	10	5	0	16	7	15	8	3	12	13	11	11	20	34	19	6	21	22	30	16	28	0	33	16	6	28	21	38	9	13	0	13	24	34	8	7	11	27	6
ENST00000448179	6	20	36	17	10	9	55	50	17	19	22	12	12	16	1	26	4	7	30	18	22	5	28	19	20	11	9	15	13	13	39	6	14	20	0	18	18	17	5	10	6	20	18	35	3	6	7	19	14
ENST00000398216	4	62	75	119	28	116	81	143	108	94	93	69	14	36	26	70	38	38	113	48	57	30	67	68	71	40	38	75	27	20	91	10	49	21	47	31	110	86	68	41	40	84	56	92	21	32	49	77	46
ENST00000432961	10	61	109	68	39	55	104	131	67	46	70	40	42	34	17	63	25	24	88	42	66	17	56	43	51	42	23	83	40	12	87	6	31	25	17	20	77	93	42	28	32	46	55	75	14	38	35	34	16
ENST00000417705	10	50	88	81	44	38	89	130	68	45	60	40	30	36	24	49	22	29	94	26	58	18	35	34	55	31	17	72	35	15	80	4	35	20	20	16	80	66	38	31	28	42	39	57	11	25	17	20	11
ENST00000420190	0	4	2	2	0	1	0	2	0	6	7	3	0	2	3	2	3	4	5	0	2	0	3	4	1	6	6	4	7	0	6	0	7	0	2	0	5	0	7	0	2	1	4	4	0	2	4	4	1
ENST00000437963	0	0	2	1	0	0	0	0	0	0	5	0	0	2	1	2	2	2	2	0	2	0	2	3	2	3	3	3	3	0	0	0	3	0	2	0	4	0	5	0	0	0	0	3	0	2	6	3	1
ENST00000342066	2	5	5	2	0	1	0	1	2	3	5	0	2	2	0	4	2	0	3	0	5	0	2	8	3	6	1	5	2	0	1	0	0	0	3	11	13	13	4	0	3	1	2	11	0	4	7	3	4
ENST00000341065	19	112	185	240	70	256	223	297	146	137	97	114	48	104	66	127	43	55	256	116	80	56	89	203	120	55	45	118	43	41	127	48	79	47	57	52	163	115	74	62	76	107	109	105	47	34	89	72	53
ENST00000455979	3	45	54	24	21	25	59	108	41	27	21	10	30	6	3	69	8	4	33	30	41	18	56	31	44	16	5	42	20	18	58	18	25	34	0	21	49	54	24	19	21	40	40	62	11	20	58	26	8
ENST00000478729	1	19	26	12	5	12	44	58	28	23	10	4	15	2	4	42	10	1	19	18	19	10	30	12	18	12	7	35	15	12	34	6	9	22	0	9	22	29	18	8	13	30	20	35	8	8	37	10	7
ENST00000474461	0	2	0	4	3	4	7	10	2	4	4	0	0	10	4	2	6	4	2	8	6	2	8	4	8	7	6	23	7	4	9	4	5	6	6	1	15	9	15	2	0	9	8	18	6	2	9	6	2
ENST00000466827	0	4	0	4	3	0	0	0	0	2	0	0	0	10	2	0	2	4	2	6	2	0	4	2	4	2	2	12	3	2	10	2	3	0	6	0	14	5	4	0	3	0	6	2	4	8	4	8	0
ENST00000464948	0	4	0	4	3	0	0	0	0	1	0	0	0	10	2	0	2	4	2	6	2	0	4	2	4	2	2	12	3	2	9	2	3	0	6	0	14	6	5	0	4	0	6	2	4	8	4	8	0
ENST00000496938	4	65	68	94	42	120	103	188	94	90	99	61	35	37	48	89	43	32	121	47	71	24	76	93	66	33	27	83	46	32	79	32	28	40	59	21	113	82	74	63	60	79	80	106	31	27	77	82	41
ENST00000483767	7	72	113	131	70	206	168	239	120	148	111	98	38	27	47	92	52	50	186	63	65	31	90	137	71	43	28	103	53	31	78	33	55	41	38	46	144	92	104	68	66	78	87	115	53	53	89	67	51
ENST00000477976	10	21	57	85	35	52	68	87	35	41	38	39	24	30	22	58	18	17	63	35	24	26	32	43	32	31	10	39	36	9	46	18	29	13	47	16	66	50	30	18	25	56	46	36	24	14	25	27	7
ENST00000469563	6	8	15	31	12	11	14	18	12	4	0	11	6	8	2	10	2	10	16	15	14	2	12	12	4	8	2	13	18	8	16	1	8	7	14	2	20	20	8	4	10	18	6	8	2	9	14	4	6
ENST00000327044	6	7	15	31	12	11	14	18	12	4	0	11	6	8	2	10	2	10	16	14	14	2	12	12	4	8	2	13	18	8	16	1	8	7	14	2	20	19	8	4	10	18	6	8	2	8	14	4	6
ENST00000487214	6	7	15	31	12	11	14	18	11	4	0	11	6	8	2	10	2	10	16	14	14	2	12	12	4	8	2	13	18	8	16	1	8	6	14	2	20	19	8	4	10	18	6	8	2	8	14	4	6
ENST00000338591	6	6	14	30	10	10	14	18	10	4	0	11	6	8	2	10	2	8	16	13	14	2	11	12	4	8	2	12	18	8	15	0	7	6	14	2	19	18	8	4	10	18	5	8	2	8	14	4	6
ENST00000455747	6	6	14	30	10	10	14	18	10	4	0	11	6	8	2	10	2	8	16	13	14	2	11	12	4	8	2	12	18	8	15	0	7	6	14	2	19	18	8	4	10	18	5	8	2	8	14	4	6
ENST00000463212	2	35	86	63	24	36	92	98	38	15	37	33	31	42	16	36	11	17	68	42	19	24	25	51	28	14	9	51	22	7	24	14	16	17	20	12	76	26	18	23	21	45	24	32	14	21	6	26	13
ENST00000466300	24	117	257	207	90	173	234	331	141	158	157	124	70	144	58	107	68	56	229	119	56	75	79	166	110	56	44	149	58	19	82	38	81	46	42	51	209	74	112	70	71	119	92	113	58	48	50	104	58
ENST00000481067	28	126	287	282	111	229	245	376	164	264	193	183	66	182	63	103	74	58	295	142	66	105	107	192	127	67	65	171	71	29	117	38	102	56	53	64	229	94	163	83	97	148	117	132	68	44	87	121	75
ENST00000379407	18	63	135	172	71	216	182	201	129	204	117	140	59	100	39	69	69	31	228	102	51	70	74	145	62	57	41	125	42	21	102	33	50	36	70	31	169	94	86	50	45	120	89	95	59	43	105	78	53
ENST00000379410	18	63	135	172	71	216	182	201	129	204	117	140	59	100	39	69	69	31	228	102	51	70	74	145	62	57	41	125	42	21	102	33	50	36	70	31	169	94	86	50	45	120	89	95	59	43	105	78	53
ENST00000379409	18	62	135	170	70	215	183	200	128	203	117	139	59	100	37	68	68	30	226	102	51	70	71	145	60	57	41	125	42	20	101	33	50	36	70	31	168	94	84	49	45	120	89	95	59	43	107	77	53
ENST00000480267	5	40	128	122	32	96	187	204	81	118	57	67	30	34	20	40	18	33	152	33	38	33	68	102	65	21	59	88	48	15	81	15	49	26	23	23	77	86	43	31	31	70	145	66	24	18	103	93	31
ENST00000491024	6	45	156	196	77	60	201	214	106	147	100	118	28	77	30	92	36	39	232	119	40	76	74	117	91	82	52	96	64	20	70	21	43	59	37	40	160	83	77	53	37	92	82	103	47	46	79	108	43
ENST00000479361	6	4	3	9	11	0	16	30	8	14	9	9	29	49	31	17	22	47	10	3	1	34	3	12	4	9	0	11	5	1	7	31	1	3	23	6	29	1	5	14	18	16	3	1	13	7	4	4	3
ENST00000341290	24	72	234	231	90	15	288	359	91	125	124	122	68	94	43	96	21	62	210	135	42	71	107	215	124	44	39	153	59	25	102	34	89	31	46	31	189	102	122	61	54	159	123	169	43	16	99	120	30
ENST00000433179	24	70	232	232	90	15	287	357	88	125	123	122	67	94	42	95	21	61	212	133	42	71	107	218	123	44	39	153	59	26	101	34	89	29	46	31	189	104	121	61	54	160	126	169	43	15	97	120	30
ENST00000484667	2	4	4	6	2	12	8	4	0	4	0	0	4	0	0	2	2	0	0	16	4	0	4	8	2	8	2	3	4	2	7	2	2	8	2	2	7	4	8	2	0	8	6	7	2	2	2	4	4
ENST00000481869	2	3	4	6	1	12	7	4	0	2	0	0	4	1	0	2	2	0	0	18	4	0	4	9	2	8	2	5	4	2	8	2	2	7	2	2	6	4	8	2	0	9	6	7	2	2	3	4	3
ENST00000304952	2	3	4	6	1	12	7	4	0	2	0	0	4	2	0	2	2	0	0	18	4	0	4	9	2	8	2	5	4	2	8	2	2	7	2	3	6	4	8	2	0	9	6	7	2	2	3	4	3
ENST00000428771	2	3	4	6	0	12	8	4	0	2	0	0	4	2	0	2	2	0	0	18	3	0	4	10	2	8	2	5	4	2	8	2	2	6	2	3	6	4	8	2	0	9	6	7	2	2	4	4	2
ENST00000423619	27	64	131	196	105	64	208	192	165	166	192	163	81	148	52	101	67	86	210	139	44	115	67	187	111	61	65	136	61	37	89	68	50	39	59	78	182	98	140	77	82	144	95	125	77	37	74	93	79
ENST00000379389	17	18	40	58	33	36	42	70	44	61	61	51	13	35	30	44	20	17	51	62	11	21	37	72	38	45	22	52	24	21	41	21	15	23	14	10	82	52	34	23	36	37	82	78	19	16	75	66	28
ENST00000458555	19	27	66	92	28	22	57	99	56	38	50	33	20	62	26	57	16	18	77	69	17	8	49	62	41	46	10	58	21	7	65	14	20	12	27	17	97	62	46	37	26	38	73	55	10	10	85	49	35
ENST00000379370	4	13	75	50	21	35	75	60	51	29	42	34	19	47	22	38	12	20	59	32	12	24	23	30	22	24	17	51	19	4	35	10	35	12	17	15	62	21	46	24	27	28	30	42	12	16	26	33	9
ENST00000477585	5	4	20	5	6	6	8	11	2	14	0	6	3	5	0	18	2	0	17	3	4	4	0	14	0	3	2	3	13	3	4	0	10	5	0	8	11	10	1	3	2	11	8	11	5	2	9	2	0
ENST00000469403	3	9	28	10	7	6	23	34	3	14	9	7	12	9	3	39	4	2	28	13	6	5	4	17	10	4	6	6	8	2	9	2	8	9	6	19	23	27	1	3	10	10	8	13	7	4	12	7	5
ENST00000479707	27	62	317	289	132	145	314	471	160	336	173	221	92	200	90	133	108	94	318	170	34	134	131	295	153	90	75	176	90	27	131	50	90	55	73	60	187	132	124	95	108	157	139	119	52	47	91	106	70
ENST00000466223	24	45	275	254	94	109	256	346	181	254	164	189	71	175	94	142	114	64	248	166	46	91	118	240	135	61	56	175	51	15	103	48	74	62	59	48	209	97	129	47	78	161	74	112	56	74	77	101	87
ENST00000478677	20	38	245	269	95	103	238	347	173	250	155	187	76	179	91	147	104	57	231	161	47	82	111	230	132	63	56	173	52	12	107	48	64	55	48	48	214	89	133	59	69	161	67	103	56	69	74	95	81
ENST00000492947	18	36	191	232	101	55	222	314	113	221	131	146	98	169	96	118	94	63	220	169	30	98	87	170	108	55	44	126	43	20	79	51	34	44	51	54	212	66	123	73	86	171	65	75	50	50	73	54	67
ENST00000419249	24	41	234	203	115	80	212	277	115	188	104	138	66	152	75	103	112	76	199	146	25	119	62	159	86	54	40	151	40	18	86	40	75	53	52	27	204	83	109	59	67	109	98	87	80	60	80	45	62
ENST00000461111	20	62	282	255	111	99	291	421	179	290	123	176	95	219	82	137	99	79	278	185	38	146	101	217	117	83	77	186	63	24	108	45	60	42	65	59	200	99	133	69	76	131	127	106	92	48	103	91	41
ENST00000418300	26	58	251	219	90	89	258	375	174	260	146	154	54	156	89	137	80	89	309	144	44	113	98	215	117	76	63	194	74	45	129	34	82	43	66	67	204	118	124	75	92	136	106	133	70	49	83	111	46
ENST00000427998	0	10	5	11	7	4	8	12	9	10	8	8	6	16	1	10	4	4	17	5	3	4	7	19	4	9	2	13	3	6	8	6	12	12	5	12	19	12	8	0	5	7	23	11	2	2	16	10	0
ENST00000394517	6	41	84	77	54	13	84	82	67	46	52	32	37	53	23	48	18	17	78	54	16	15	32	62	30	34	19	78	28	11	33	20	50	12	18	32	77	58	36	24	22	44	64	49	12	5	12	42	6
ENST00000442292	10	34	76	91	46	7	82	84	59	55	51	29	37	48	26	41	16	14	84	46	13	21	28	62	31	35	21	74	41	11	34	19	52	13	20	21	80	50	32	31	21	40	63	34	12	8	14	35	6
ENST00000412397	6	15	43	68	14	7	69	59	36	44	32	21	10	33	6	17	9	9	59	17	12	14	22	67	33	21	27	72	46	7	37	8	46	16	13	14	75	34	10	24	17	23	56	21	8	15	31	36	0
ENST00000456409	6	15	43	68	14	7	69	58	36	44	32	21	10	34	6	17	9	9	59	17	12	14	22	68	33	20	27	73	46	7	38	8	46	16	13	14	75	34	10	24	17	23	56	21	8	14	32	36	0
ENST00000433695	2	13	50	74	21	12	79	58	43	45	29	25	8	29	2	11	10	8	64	25	12	14	11	68	28	27	24	73	36	5	44	8	38	13	15	11	58	29	15	24	7	20	60	21	6	14	30	24	2
ENST00000451054	2	13	49	72	21	12	78	55	43	45	29	25	8	30	1	10	10	8	64	25	12	14	11	67	28	27	24	73	36	5	44	7	37	13	15	11	58	29	15	24	6	19	59	21	6	14	29	23	2
ENST00000453464	17	40	127	148	30	48	144	191	85	50	48	57	33	59	29	53	14	13	110	53	32	28	66	92	88	45	30	83	53	16	75	8	56	30	19	24	101	89	37	39	35	36	72	60	22	32	37	60	28
ENST00000464905	29	88	269	276	108	235	240	431	175	256	176	211	73	200	83	133	76	55	262	137	69	103	85	205	114	75	71	177	63	36	95	49	59	62	69	56	223	90	115	106	57	150	96	80	82	56	85	85	66
ENST00000487177	20	101	257	245	109	216	231	370	110	264	143	164	54	172	63	111	84	69	223	138	77	93	93	188	92	88	47	151	73	39	76	66	46	35	57	43	172	61	117	81	64	137	73	96	41	37	75	105	75
ENST00000465822	8	71	127	160	71	119	175	208	97	175	113	133	55	95	48	109	76	40	166	76	57	70	74	122	81	55	48	104	59	30	76	30	46	40	38	34	120	82	73	63	57	115	73	114	47	49	67	80	60
ENST00000379320	8	72	133	169	72	116	181	221	102	178	117	137	57	98	51	118	81	43	169	83	63	73	82	125	84	58	50	114	63	33	76	30	47	38	39	34	132	84	80	59	62	112	72	117	46	50	71	86	60
ENST00000473600	8	78	138	181	76	121	194	230	107	183	121	144	60	100	53	121	84	42	174	88	69	72	88	133	92	60	50	121	70	32	79	31	49	36	40	35	138	87	87	57	65	119	76	125	47	53	72	94	60
ENST00000427787	6	77	121	168	66	135	175	214	110	172	106	140	41	105	49	115	63	41	168	91	65	63	93	126	96	66	49	114	74	32	68	20	49	33	37	36	135	86	85	35	67	98	88	124	42	49	78	104	38
ENST00000442117	6	77	121	168	66	135	175	214	110	172	106	140	41	105	49	115	63	41	168	91	65	63	93	126	96	66	49	114	74	32	68	20	49	33	37	36	135	86	85	35	67	98	88	124	42	49	78	104	38
ENST00000379319	10	59	127	118	55	149	122	126	75	118	117	84	32	90	37	62	39	30	95	62	46	54	68	111	73	57	45	68	42	22	79	21	39	40	49	24	122	71	68	51	49	52	105	78	51	26	47	64	46
ENST00000379339	4	6	34	38	14	8	23	42	12	21	15	20	15	23	15	16	5	4	18	16	3	8	3	31	10	7	11	15	12	8	13	2	9	9	4	8	27	26	13	12	16	18	17	8	3	4	10	9	2
ENST00000472741	4	7	37	39	15	10	23	44	12	21	15	20	15	23	15	16	6	4	20	16	3	8	3	31	11	7	11	15	13	9	13	2	9	9	4	8	27	26	13	12	17	19	17	9	4	4	10	9	2
ENST00000467751	4	7	37	39	15	11	23	44	12	22	15	20	15	23	15	16	6	4	22	16	3	8	3	31	11	7	11	16	13	9	14	2	9	9	4	8	27	26	13	12	18	19	17	9	4	4	10	9	2
ENST00000477196	4	7	37	39	15	11	23	44	12	22	15	20	15	23	15	16	6	4	22	16	3	8	3	31	11	7	11	16	13	9	14	2	9	9	4	8	27	26	13	12	18	19	17	9	4	4	10	9	2
ENST00000480643	4	7	37	39	15	11	23	44	12	22	15	20	15	23	15	16	6	4	22	16	3	8	3	31	11	7	11	16	13	9	14	2	9	9	4	8	27	26	13	12	18	19	17	9	4	4	10	9	2
ENST00000379325	4	7	38	40	16	12	23	47	12	25	16	20	15	23	15	16	6	4	25	16	4	8	3	32	12	7	11	16	13	9	15	2	9	9	4	8	28	27	14	13	20	19	18	10	4	4	10	9	2
ENST00000434641	4	7	38	40	16	12	23	47	12	25	16	20	15	23	15	16	6	4	25	16	4	8	3	32	12	7	11	16	13	9	15	2	9	9	4	8	28	27	14	13	20	19	18	10	4	4	10	9	2
ENST00000421241	4	7	39	40	16	12	23	47	13	25	16	20	15	23	15	16	6	4	25	16	4	8	3	32	12	7	11	17	13	9	15	2	9	9	5	8	28	27	14	14	20	19	18	10	4	4	10	9	2
ENST00000482816	8	12	57	52	28	22	45	75	21	41	28	29	24	39	24	25	8	6	41	19	10	15	5	53	18	8	13	29	19	13	23	4	15	13	6	10	39	35	25	18	27	37	26	18	8	7	15	14	4
ENST00000294576	10	13	66	59	32	25	50	85	26	44	33	31	25	40	26	29	8	7	47	23	11	18	7	61	19	11	13	37	21	16	24	5	19	16	8	10	41	39	31	20	29	40	29	20	8	9	20	15	4
ENST00000437760	10	13	66	59	32	25	50	85	26	44	33	31	25	40	26	29	8	7	47	23	11	18	7	61	19	11	13	37	21	16	24	5	19	16	8	10	41	39	31	20	29	40	29	20	8	9	20	15	4
ENST00000448924	10	13	66	59	32	25	50	85	26	44	33	31	25	40	26	29	8	7	47	23	11	18	7	61	19	11	13	37	21	16	24	5	19	16	8	10	41	39	31	20	29	40	29	20	8	9	20	15	4
ENST00000462097	10	13	66	59	32	25	50	85	26	44	33	31	25	40	26	29	8	7	47	23	11	18	7	61	19	11	13	37	21	16	24	5	19	16	8	10	41	39	31	20	29	40	29	20	8	9	20	15	4
ENST00000475119	10	13	66	60	32	25	50	85	28	44	33	31	25	40	26	29	8	7	47	23	11	18	7	61	19	11	13	37	21	16	25	5	19	16	8	10	42	39	31	20	29	40	29	20	8	9	20	15	4
ENST00000416774	12	13	47	39	26	2	52	73	37	38	38	25	27	8	13	43	6	4	35	18	19	9	41	22	17	9	24	62	16	8	17	10	44	40	11	13	51	36	42	30	10	32	34	28	21	16	28	30	4
ENST00000384997	7	38	120	100	65	11	122	146	64	69	78	46	53	32	23	52	11	26	92	38	22	13	59	90	40	38	20	72	17	18	39	17	53	41	28	27	127	40	60	43	20	64	62	59	25	41	58	38	2
ENST00000384875	6	28	128	125	78	9	128	159	78	51	59	74	67	52	50	74	10	25	110	26	17	34	55	120	35	33	8	76	27	23	33	22	73	54	49	35	131	41	63	57	30	74	60	63	43	48	60	25	2
ENST00000362106	9	28	136	127	68	8	116	159	65	41	58	70	46	51	56	92	16	14	102	34	19	36	64	110	30	20	6	78	37	16	32	15	70	55	40	47	113	44	48	46	33	54	47	58	38	44	53	44	5
ENST00000506177	11	25	72	83	38	8	86	72	41	45	53	28	24	32	21	46	8	9	72	15	4	23	35	36	41	14	15	60	28	20	28	22	25	21	12	11	71	51	32	34	20	29	49	33	11	12	20	14	4
ENST00000379290	11	25	76	83	38	9	86	72	39	45	55	28	24	33	21	45	8	9	72	14	5	24	35	37	40	14	16	60	27	20	27	21	25	21	11	11	71	48	35	34	20	30	49	32	11	12	20	14	4
ENST00000379289	11	25	76	83	38	9	86	73	38	45	55	28	24	33	21	45	8	9	72	14	5	24	35	37	40	14	15	60	27	21	27	21	25	21	11	11	72	48	35	34	20	30	49	32	11	12	20	14	4
ENST00000379288	8	37	168	135	62	17	135	139	94	47	62	80	55	43	55	106	15	28	94	45	30	20	79	116	53	17	29	113	38	16	69	20	70	32	31	51	129	60	38	37	18	86	79	56	31	34	48	82	2
ENST00000460998	20	28	163	162	69	10	128	109	89	38	52	81	54	46	62	126	10	24	98	28	22	25	75	90	42	15	19	101	42	11	66	20	56	28	35	55	115	62	30	39	14	72	65	47	35	25	47	71	2
ENST00000514695	21	27	159	154	68	9	122	100	87	36	51	80	50	44	61	124	11	23	93	28	22	24	76	90	41	14	19	98	42	11	60	19	55	27	35	54	109	59	30	36	14	70	63	45	35	24	46	70	2
ENST00000379317	21	26	157	153	67	9	121	98	86	35	51	79	50	44	61	123	11	23	92	27	22	23	75	89	41	13	18	99	43	10	60	20	54	26	35	54	108	60	28	36	14	70	62	45	35	24	46	69	2
ENST00000486379	11	27	172	124	80	13	171	180	68	68	66	69	41	32	54	102	7	14	97	37	33	21	81	110	66	50	16	118	45	23	71	13	64	39	36	31	132	85	68	39	12	55	51	45	23	36	80	57	3
ENST00000486728	4	13	54	18	13	5	45	58	29	23	22	20	7	18	16	36	7	4	28	13	13	27	37	27	18	23	16	38	27	9	34	12	28	18	11	10	35	44	23	17	10	29	18	35	15	38	11	23	2
ENST00000328596	10	20	77	72	22	11	63	46	58	31	14	53	20	29	17	38	24	7	47	23	13	40	41	39	17	16	7	56	23	13	56	15	14	21	23	12	53	48	48	24	16	30	29	33	20	35	12	22	4
ENST00000379265	10	20	77	72	22	11	63	46	58	31	14	53	20	29	17	38	24	7	47	23	13	40	41	39	17	16	7	56	23	13	56	15	14	21	23	12	53	48	48	24	16	30	29	33	20	35	12	22	4
ENST00000379268	10	20	79	79	23	13	65	48	59	30	17	57	20	28	18	37	24	7	49	24	15	39	41	41	18	17	8	56	24	12	63	15	14	23	24	12	56	48	50	23	15	31	30	34	20	33	13	26	4
ENST00000453580	4	23	109	118	55	29	80	98	90	87	71	103	23	109	36	65	9	27	111	45	26	28	39	86	37	67	47	60	47	11	52	22	43	22	38	31	139	51	80	48	74	45	64	36	26	30	49	48	2
ENST00000379236	6	30	83	109	42	37	81	76	81	90	65	82	19	92	20	58	15	27	101	38	28	18	43	79	37	59	49	49	39	15	42	21	41	21	25	27	120	54	65	38	71	53	64	46	18	15	37	49	4
ENST00000497869	6	30	82	109	42	37	79	76	81	89	65	82	19	91	19	58	15	27	101	39	29	17	42	79	38	59	47	49	39	15	42	21	41	21	25	27	119	54	65	38	71	53	64	45	18	15	37	48	4
ENST00000478938	12	110	250	265	104	260	255	358	166	288	178	186	52	154	75	160	65	62	211	107	74	106	94	232	101	71	57	152	58	39	75	37	72	45	42	61	156	124	90	76	97	131	135	157	60	38	101	88	77
ENST00000494748	17	110	197	243	94	272	268	302	143	273	148	160	51	102	67	152	52	53	199	91	69	97	95	200	116	75	60	129	66	44	76	33	63	40	41	64	157	134	99	46	67	83	106	136	46	48	81	105	68
ENST00000403997	22	97	265	317	88	336	245	409	218	298	179	219	73	138	68	116	84	64	269	145	109	111	90	233	110	75	41	191	76	51	92	54	75	65	97	54	210	125	118	73	96	158	101	129	95	58	100	95	109
ENST00000379198	2	4	0	1	4	7	10	6	10	8	3	2	0	8	2	5	6	5	18	2	4	2	0	3	2	2	0	4	6	9	14	3	7	1	2	2	15	6	4	5	1	3	4	9	4	8	3	1	2
ENST00000459994	10	32	55	49	47	53	39	49	23	67	32	43	14	60	19	44	18	24	65	43	7	31	17	44	19	22	19	46	13	3	30	15	11	8	22	17	47	17	39	25	37	25	18	17	25	13	16	19	20
ENST00000545427	10	32	61	52	48	56	45	54	25	67	34	45	15	60	20	44	18	24	67	48	7	31	17	46	20	23	19	46	14	4	31	15	11	8	22	17	47	18	40	25	38	28	18	20	25	13	18	19	20
ENST00000360001	10	32	64	53	50	58	45	56	26	70	34	46	16	65	23	47	19	24	67	48	7	33	18	46	21	23	19	47	14	5	32	15	11	8	22	17	47	19	44	25	39	28	19	20	25	13	18	19	20
ENST00000263741	10	38	67	57	51	59	50	63	30	73	34	50	17	69	23	49	20	24	73	54	8	37	20	48	22	23	20	51	14	4	35	16	11	9	23	18	50	22	44	26	39	29	20	20	26	13	18	20	21
ENST00000465727	10	38	67	57	51	59	50	63	30	73	34	50	17	69	23	49	20	24	73	54	8	37	20	48	22	23	20	51	14	4	35	16	11	9	23	18	50	22	44	26	39	29	20	20	26	13	18	20	21
ENST00000478606	7	34	148	103	61	20	123	225	106	88	78	84	73	77	38	95	25	25	140	33	54	61	67	116	85	57	30	129	23	20	55	30	67	31	32	27	109	60	57	42	31	64	45	74	24	56	69	56	6
ENST00000462849	6	23	93	62	42	18	87	171	78	50	51	65	61	63	33	75	21	21	92	28	50	50	51	74	73	47	24	87	18	14	43	18	55	24	26	19	93	44	40	32	24	42	32	56	11	44	68	41	6
ENST00000468365	2	20	66	43	22	9	45	103	50	33	38	58	39	49	26	54	15	18	66	31	40	20	51	39	39	23	19	54	15	15	44	16	34	18	22	12	80	50	16	17	25	35	32	40	9	26	51	45	3
ENST00000486627	2	19	71	46	19	8	47	90	57	31	44	56	30	66	25	48	16	14	65	29	33	23	52	47	35	25	18	44	14	13	46	18	27	16	20	13	89	48	12	14	26	37	30	39	22	30	48	38	4
ENST00000330388	3	24	36	33	16	6	34	45	18	26	18	19	12	19	4	41	9	2	28	18	15	5	19	33	16	4	12	30	20	4	28	16	32	14	11	17	40	37	26	12	10	16	14	19	9	23	23	15	4
ENST00000565563	22	47	170	159	50	209	140	238	143	151	138	143	58	124	64	87	43	52	176	110	93	62	98	154	65	70	32	124	46	46	74	34	42	34	48	44	157	110	83	37	89	112	94	105	58	40	88	80	67
ENST00000467339	23	44	155	171	94	181	136	178	141	123	140	95	48	145	49	104	66	58	146	90	64	81	36	115	61	50	23	127	47	22	55	66	39	46	41	53	101	91	79	63	84	101	72	107	43	40	60	57	80
ENST00000471154	4	58	79	104	37	217	68	157	81	98	80	61	18	62	37	77	36	29	104	51	52	47	59	86	47	55	27	37	39	21	105	29	27	36	27	45	114	101	79	41	53	62	75	87	26	19	66	70	64
ENST00000339385	19	67	147	187	95	215	156	241	111	154	163	130	41	102	42	96	69	39	163	107	80	61	63	139	84	60	37	99	55	42	85	41	59	32	69	38	147	109	117	52	75	107	94	75	49	36	57	92	92
ENST00000488418	0	8	21	17	4	20	39	34	14	3	7	4	10	8	2	17	8	2	14	7	15	5	12	18	18	8	3	12	9	0	26	4	3	8	3	16	16	21	5	7	6	18	5	19	2	3	5	5	5
ENST00000360466	2	13	43	26	6	47	52	64	21	8	13	4	14	26	5	29	14	4	28	10	28	8	18	29	24	13	1	32	15	3	44	3	7	13	5	16	27	34	9	14	8	25	6	25	6	12	11	7	14
ENST00000491779	2	16	46	30	7	54	53	68	25	12	14	7	15	26	8	29	16	6	29	12	29	9	21	28	23	17	1	34	16	3	43	4	8	14	6	16	32	35	11	14	8	27	8	25	7	12	12	7	16
ENST00000466752	2	17	46	31	7	59	54	69	26	12	14	7	15	26	8	29	16	6	31	13	29	10	23	28	23	17	1	36	16	3	44	4	9	15	6	15	32	35	15	14	8	29	9	25	7	13	13	7	17
ENST00000509720	2	18	46	31	7	60	55	69	26	12	14	7	15	27	8	29	16	7	31	13	29	10	23	29	23	17	1	37	16	3	45	5	9	15	6	15	32	35	15	14	8	31	9	25	7	13	13	7	17
ENST00000400930	2	18	47	32	7	60	55	69	26	12	14	7	15	28	8	30	16	7	33	13	30	10	23	28	23	17	1	37	16	4	46	5	9	15	6	15	32	35	15	14	8	31	9	25	7	14	13	7	17
ENST00000503294	2	18	47	32	7	60	55	69	26	12	14	7	15	28	8	30	16	7	33	13	30	10	23	28	23	17	1	37	16	4	46	5	9	15	6	15	32	35	15	14	8	31	9	25	7	14	13	7	17
ENST00000422076	2	18	48	32	7	60	55	70	26	12	14	7	15	28	8	30	16	7	33	13	31	10	23	28	23	17	1	37	16	4	46	6	9	15	6	15	32	35	15	14	8	31	9	25	7	14	13	8	17
ENST00000461142	2	18	48	32	7	60	55	70	26	12	14	7	15	28	8	30	16	7	33	13	31	10	23	28	23	17	1	37	16	4	46	6	9	15	6	15	32	35	15	14	8	31	9	25	7	14	13	8	17
ENST00000435198	2	19	48	33	7	61	56	70	26	12	14	7	15	28	9	30	16	7	33	13	32	10	23	28	23	17	1	37	17	4	46	6	9	16	6	15	32	35	15	14	8	31	9	26	7	15	14	8	17
ENST00000473215	2	19	48	33	8	63	56	70	26	12	14	7	15	28	10	30	16	7	34	14	32	10	23	28	23	17	1	37	17	4	46	6	9	17	7	15	32	36	15	14	8	31	9	26	7	15	14	8	17
ENST00000450390	2	19	48	33	8	63	56	70	26	12	14	7	15	28	10	30	18	7	34	15	32	10	23	28	23	17	1	37	17	4	46	6	9	17	7	17	32	36	15	14	8	31	9	27	7	15	14	8	17
ENST00000347370	2	19	48	33	8	63	56	70	26	12	14	7	15	28	10	30	18	7	34	15	32	10	23	28	23	17	1	37	17	4	46	6	9	17	7	17	32	36	15	14	8	31	9	27	7	15	14	8	17
ENST00000477894	2	19	48	33	8	63	56	70	26	12	14	7	15	28	10	30	18	7	34	15	32	10	23	28	23	17	1	37	17	4	46	6	9	17	7	17	32	36	15	14	8	31	9	27	7	15	14	8	17
ENST00000502382	2	19	48	33	8	63	56	70	26	12	14	7	15	28	10	30	18	7	34	15	32	10	23	28	23	17	1	37	17	4	46	6	9	17	7	17	32	36	15	14	8	31	9	27	7	15	14	8	17
ENST00000400929	2	19	48	33	8	64	56	70	26	12	14	7	15	28	10	30	18	7	34	15	32	10	23	28	23	17	1	37	17	4	46	6	9	17	7	17	32	36	15	14	8	31	9	27	7	15	14	8	18
ENST00000348298	2	19	48	33	8	66	56	70	26	12	14	8	16	28	10	30	18	8	34	15	33	10	24	28	23	17	1	37	18	4	47	6	9	18	8	17	32	36	16	14	8	31	9	28	7	15	15	8	18
ENST00000464036	2	19	48	33	8	66	56	70	26	12	14	8	16	28	10	30	18	8	34	15	33	10	24	28	23	17	1	37	18	4	47	6	9	18	8	17	32	36	16	14	8	31	9	28	7	15	15	8	18
ENST00000349431	2	19	48	33	8	66	56	71	26	12	14	8	16	28	10	30	18	9	34	16	33	10	24	28	23	17	1	37	18	4	48	6	9	18	8	17	35	36	16	14	8	32	9	30	7	15	15	8	18
ENST00000434139	2	24	54	37	8	79	62	77	29	19	23	14	16	33	11	30	18	10	37	19	38	10	26	32	23	26	2	44	28	7	61	5	11	21	11	19	41	46	24	14	9	33	12	41	8	17	19	9	24
ENST00000453732	2	24	55	37	9	79	62	79	31	20	23	16	16	33	11	30	18	10	37	19	38	10	26	32	24	27	2	45	28	7	62	5	11	21	11	20	41	46	24	14	9	33	12	41	8	17	20	10	24
ENST00000379110	21	66	144	182	57	81	136	182	123	165	116	108	43	108	55	94	66	66	145	93	79	68	52	129	75	55	51	103	45	38	73	27	37	40	40	59	164	97	105	70	82	120	62	102	47	43	62	90	70
ENST00000379116	21	76	177	211	77	78	185	234	160	167	164	97	69	128	58	104	77	63	241	117	61	67	66	140	106	51	53	126	43	51	83	36	42	42	41	68	178	94	106	69	74	129	85	98	46	26	79	86	48
ENST00000379101	22	77	181	210	78	79	188	235	159	166	164	98	67	127	58	103	76	64	241	116	60	67	67	136	107	49	53	126	41	49	84	38	42	41	42	66	180	92	102	68	74	133	83	97	47	26	79	89	48
ENST00000338555	22	78	183	212	81	79	194	244	163	173	170	99	65	127	58	104	75	62	242	112	56	68	69	134	102	52	53	129	38	48	83	38	44	39	45	65	181	91	101	66	70	136	82	103	45	25	81	87	44
ENST00000470022	4	55	82	121	65	22	118	170	78	89	96	55	27	49	35	49	33	41	119	51	49	30	55	87	66	51	49	84	36	23	73	13	34	25	36	47	151	46	50	34	26	87	86	87	25	28	54	59	47
ENST00000325425	4	58	80	117	61	19	116	171	74	89	98	62	25	51	34	52	31	36	112	55	48	32	53	92	61	53	50	82	35	19	71	12	31	30	38	42	148	52	48	35	27	83	79	87	24	29	54	56	46
ENST00000467651	4	58	79	124	66	19	119	174	75	92	99	64	25	52	35	54	35	35	117	57	50	35	57	97	64	55	51	83	38	19	73	12	31	32	38	42	151	55	48	40	28	84	77	87	24	31	55	60	47
ENST00000400928	5	60	80	129	67	19	122	175	76	95	99	66	26	53	35	57	36	34	118	59	51	37	57	99	67	55	53	85	39	17	73	13	31	32	38	42	152	56	48	41	28	88	77	91	24	31	56	61	49
ENST00000379099	18	75	178	170	86	10	167	270	77	95	108	139	74	125	64	90	52	54	170	102	36	39	84	167	90	41	38	144	55	20	112	22	88	84	49	49	160	78	63	54	60	97	91	67	38	34	85	68	53
ENST00000470659	23	108	195	162	91	213	208	333	149	188	111	152	51	135	61	94	81	48	249	114	69	108	78	181	92	84	52	133	61	16	84	41	65	28	64	46	166	74	122	86	78	140	82	110	38	45	87	60	70
ENST00000493992	16	75	169	133	54	150	159	277	141	177	127	93	52	69	44	117	47	51	214	83	74	70	71	150	57	74	33	128	47	28	106	24	40	32	48	45	205	99	90	53	57	90	110	109	48	42	65	81	80
ENST00000379037	14	74	168	131	55	148	161	269	143	181	123	96	53	70	44	115	44	54	216	82	75	70	71	151	56	74	33	129	47	28	107	24	40	31	51	45	205	99	90	53	56	91	111	108	48	42	66	80	80
ENST00000467278	10	68	125	98	42	115	111	193	144	119	109	68	42	29	20	94	21	42	144	59	59	35	46	117	31	80	14	95	30	20	114	9	35	24	48	31	159	94	83	38	51	81	97	97	46	32	54	71	77
ENST00000476572	12	88	129	147	67	199	156	254	159	133	141	89	41	54	25	104	53	48	178	88	78	53	78	134	72	95	26	130	30	26	117	11	49	25	40	40	171	106	82	49	75	94	95	101	51	31	73	92	88
ENST00000478065	1	16	21	5	8	6	23	32	2	8	8	4	14	12	2	20	13	4	8	11	5	3	15	18	7	6	7	10	17	2	10	4	4	7	2	3	28	10	8	4	2	20	7	22	0	0	6	9	2
ENST00000492936	2	30	30	12	6	27	34	58	14	10	8	8	13	20	2	19	6	4	9	19	8	2	14	13	22	10	6	32	23	2	31	2	13	8	8	2	28	28	6	2	4	18	16	32	2	1	8	10	8
ENST00000379031	0	5	4	2	3	2	8	20	0	0	6	4	8	4	0	4	0	2	6	9	2	0	3	2	2	0	2	7	2	1	7	0	5	2	0	2	12	10	2	2	2	6	1	5	2	6	1	2	2
ENST00000470520	0	4	2	2	3	2	8	15	0	0	5	4	8	4	0	3	0	2	6	10	2	0	1	3	2	0	2	5	1	0	5	0	4	1	0	2	11	9	2	2	1	6	0	3	2	6	1	2	2
ENST00000463758	0	3	0	2	0	2	4	2	0	0	4	1	4	4	2	2	0	2	3	9	0	0	0	5	0	0	2	2	0	1	1	0	4	0	0	2	7	3	0	2	1	2	0	0	2	6	2	1	2
ENST00000438966	0	5	0	1	0	3	4	3	0	0	4	1	4	4	2	2	0	2	3	9	1	0	0	5	0	0	2	1	0	1	2	0	4	0	0	3	7	3	0	2	1	1	0	0	2	6	2	1	2
ENST00000354980	0	5	0	1	0	3	4	3	0	0	4	1	4	4	2	2	0	2	3	8	1	0	0	5	0	0	2	1	0	1	2	0	4	0	0	3	7	3	0	2	1	1	0	0	2	6	2	1	2
ENST00000467712	0	5	0	1	0	3	4	3	0	0	4	1	4	4	2	2	0	2	3	8	1	0	0	5	0	0	2	1	0	1	2	0	4	0	0	3	7	3	0	2	1	1	0	0	2	6	2	1	2
ENST00000479108	0	5	0	1	0	3	4	3	0	0	4	1	4	4	2	2	0	2	3	7	1	0	0	6	0	0	2	1	0	1	2	0	4	0	0	4	7	3	0	2	2	1	0	0	2	6	3	2	2
ENST00000353662	0	5	0	1	0	3	3	3	0	1	5	1	3	5	2	2	0	2	3	5	2	0	0	6	1	1	2	1	0	1	1	0	4	1	1	5	9	2	0	2	2	2	0	1	2	6	3	1	2
ENST00000354700	2	6	3	1	0	6	7	12	3	2	5	1	2	8	2	11	1	2	4	2	3	0	3	7	2	2	2	2	1	2	2	2	8	2	2	6	10	4	1	3	3	3	0	5	3	4	3	4	2
ENST00000493657	2	15	14	8	2	14	21	32	13	12	8	4	11	9	2	20	4	2	15	4	6	6	7	10	7	8	2	6	6	3	5	7	10	7	6	10	12	10	5	6	6	9	7	19	5	4	7	9	2
ENST00000472541	6	38	87	74	43	102	121	148	104	90	70	60	46	52	41	73	24	29	129	57	41	28	49	73	49	60	20	74	32	16	67	27	37	27	35	29	99	56	48	25	46	59	53	95	26	21	58	46	23
ENST00000497304	18	126	317	296	98	318	300	491	196	259	161	214	81	199	93	160	99	67	287	125	79	117	133	239	116	77	66	213	82	29	152	61	92	66	65	78	260	165	122	92	103	172	122	155	72	51	121	96	93
ENST00000525769	17	129	234	254	87	285	248	398	168	242	157	207	54	179	75	133	89	46	251	121	106	100	100	223	106	97	51	189	71	40	148	41	94	61	50	51	225	154	86	87	97	132	120	145	73	44	96	107	97
ENST00000525164	17	129	232	254	88	286	243	396	167	242	157	207	54	177	75	132	89	46	248	120	106	100	100	223	105	96	51	188	72	40	147	40	94	62	51	51	226	153	87	86	97	132	121	145	74	42	95	108	96
ENST00000461514	17	129	229	255	89	282	241	397	166	241	154	204	54	177	76	132	89	46	245	121	105	100	96	219	105	95	51	188	70	40	147	42	95	62	51	51	224	151	87	86	95	132	121	145	75	42	91	110	95
ENST00000485710	17	123	223	251	88	278	238	387	163	239	151	201	54	177	76	134	87	46	239	124	104	100	93	217	103	93	50	185	68	39	144	40	93	61	50	50	220	151	85	89	94	130	118	143	72	42	90	111	92
ENST00000531292	14	73	119	138	55	181	127	193	101	146	93	87	34	105	44	88	52	26	151	79	74	59	50	119	64	65	26	98	45	28	95	23	59	39	36	27	162	91	78	48	52	75	69	95	44	24	48	81	62
ENST00000531020	8	64	94	115	55	185	107	147	112	114	78	64	24	65	40	73	36	20	146	70	55	47	45	97	51	48	25	83	56	23	75	19	46	34	30	33	142	93	77	40	49	77	65	118	46	12	35	99	41
ENST00000478641	8	65	94	113	55	184	108	149	114	119	76	65	24	66	40	73	37	19	147	72	56	46	45	98	50	49	26	86	57	23	73	18	46	33	30	33	145	90	78	41	50	78	67	120	47	14	34	101	41
ENST00000470030	16	62	90	126	66	181	127	160	120	122	75	63	31	98	58	80	40	24	157	73	57	46	47	104	55	40	25	77	49	22	72	27	40	37	35	35	147	89	79	42	52	98	75	122	52	15	51	99	50
ENST00000467408	16	64	86	125	66	176	131	150	115	115	69	62	29	94	62	73	41	23	145	63	51	43	47	86	52	41	27	61	43	25	76	29	38	39	35	33	140	76	81	39	60	96	76	113	59	24	50	95	50
ENST00000527383	17	64	86	126	66	178	132	150	114	115	69	62	28	93	62	72	42	23	145	63	52	43	47	87	52	41	27	61	43	25	76	29	37	39	35	33	140	76	81	39	60	96	76	111	59	24	49	96	50
ENST00000533916	18	61	95	127	64	180	146	153	116	118	73	62	24	96	63	77	44	27	148	65	51	43	50	95	53	41	28	63	43	22	72	27	36	38	34	33	140	71	81	39	61	96	82	114	60	23	53	92	52
ENST00000462432	12	54	90	125	70	203	171	164	115	97	99	101	44	100	65	83	52	41	165	93	47	50	65	130	89	63	20	57	29	27	70	33	51	45	39	42	143	66	101	38	59	88	76	112	65	43	62	81	106
ENST00000444968	8	84	121	194	72	220	189	253	121	109	107	136	52	96	75	86	42	31	234	80	64	62	93	160	96	52	37	118	61	34	110	20	46	54	39	51	162	91	83	63	66	126	78	139	43	36	85	110	88
ENST00000531377	6	89	125	200	67	213	175	268	120	115	110	144	37	106	70	85	39	24	255	71	68	68	99	140	97	53	45	128	82	34	131	27	45	50	38	53	180	106	85	61	76	129	98	126	39	33	89	123	85
ENST00000525603	2	77	96	153	67	222	152	194	135	113	110	116	39	91	62	79	47	22	171	44	63	45	69	93	54	57	23	108	59	21	110	40	39	33	30	26	147	125	67	43	60	74	105	104	32	31	63	87	79
ENST00000464957	2	8	27	24	9	36	19	27	18	14	22	20	14	9	5	22	11	4	23	8	9	15	16	24	19	10	7	27	10	5	30	4	21	8	5	8	24	20	15	5	8	21	21	23	4	0	21	20	16
ENST00000343938	2	8	25	24	9	34	19	25	18	12	23	18	14	8	5	22	11	4	23	5	9	15	15	24	18	10	7	24	10	5	30	4	18	8	5	8	23	20	15	5	8	21	20	23	4	0	21	17	15
ENST00000488011	0	2	8	13	1	12	3	12	7	7	7	5	2	5	4	9	6	0	13	2	2	4	7	8	3	4	7	4	6	4	10	4	12	4	10	5	13	12	8	7	4	6	7	6	2	2	9	9	8
ENST00000470679	0	2	13	30	8	23	22	31	26	18	18	14	8	9	4	8	6	6	25	8	5	6	13	14	4	6	8	15	8	7	20	8	11	8	13	12	36	22	25	12	10	9	17	19	13	4	16	28	13
ENST00000540437	0	2	14	30	8	23	22	31	27	18	18	15	8	9	4	8	6	6	26	8	5	6	14	14	4	6	8	15	10	7	20	8	11	8	13	12	36	22	25	12	10	9	17	19	13	4	16	28	13
ENST00000496353	0	2	14	30	8	23	22	31	27	18	19	15	8	9	4	8	6	6	26	8	5	6	14	14	4	6	8	15	10	7	20	8	11	8	13	12	36	23	25	12	10	9	17	19	13	4	16	28	13
ENST00000525285	0	2	14	31	8	23	22	31	27	18	19	15	8	9	4	8	6	6	26	8	5	6	14	14	4	6	8	15	10	7	20	8	11	8	13	12	36	23	25	12	10	9	17	19	13	4	16	28	13
ENST00000323275	0	2	14	31	8	23	22	32	27	18	19	15	8	9	4	8	6	6	26	8	5	6	14	14	4	7	8	15	10	7	20	8	11	8	13	12	36	23	26	12	10	9	17	19	13	4	16	28	13
ENST00000430786	0	2	14	31	8	23	22	32	27	18	19	16	8	9	4	8	6	6	26	8	5	6	14	14	5	7	8	15	10	7	20	8	11	9	13	12	36	23	26	12	10	9	17	19	13	4	16	28	13
ENST00000532772	0	2	14	31	8	23	22	32	27	18	19	17	8	9	4	8	6	6	26	8	5	6	14	14	5	7	8	15	10	7	20	8	11	9	13	12	36	23	26	12	10	9	17	19	13	4	16	28	13
ENST00000488042	0	2	14	31	8	23	22	32	27	18	19	17	8	9	4	8	6	6	26	8	5	6	14	14	5	7	8	15	10	7	20	8	11	9	13	12	36	23	26	12	10	9	17	19	13	4	16	28	13
ENST00000434694	0	2	14	31	8	23	22	32	27	18	19	17	8	9	4	8	6	6	26	8	5	6	14	14	5	7	8	15	10	7	20	8	11	9	13	12	36	23	26	12	10	9	17	19	13	4	16	28	13
ENST00000421495	0	4	14	32	8	23	22	32	27	18	19	18	8	9	4	8	6	6	26	8	5	6	14	14	5	7	8	15	10	7	20	8	11	9	13	12	36	24	26	12	10	9	17	19	13	4	16	28	13
ENST00000526113	0	4	14	32	8	23	22	32	27	18	19	18	8	9	4	8	6	6	26	8	5	6	14	14	5	7	8	15	10	7	20	8	11	9	13	12	36	24	26	12	10	9	17	19	13	4	16	28	13
ENST00000545578	0	4	14	32	8	23	22	32	27	18	19	18	8	9	4	8	6	6	26	8	5	6	14	14	5	7	8	15	10	7	20	8	11	9	13	12	36	24	26	12	10	9	17	19	13	4	16	28	13
ENST00000532952	0	4	14	32	8	23	22	32	27	18	19	18	8	9	4	8	6	6	26	8	5	6	14	15	5	7	8	15	10	7	20	8	11	9	13	12	36	24	26	12	10	9	17	19	14	4	16	28	13
ENST00000528879	0	4	14	32	8	23	22	32	29	18	19	18	8	9	4	8	6	6	27	8	5	6	14	15	5	7	8	15	10	7	20	8	12	9	13	13	36	25	27	12	10	9	17	19	14	4	16	29	13
ENST00000490853	0	4	14	32	8	23	22	32	29	18	19	18	8	9	4	8	6	6	27	8	5	6	14	15	5	7	8	15	10	7	20	8	12	9	13	13	36	25	27	12	10	9	17	19	14	4	16	29	13
ENST00000458452	0	4	14	32	8	23	22	32	29	18	19	18	8	9	4	8	6	6	27	8	5	6	14	15	5	7	8	16	10	7	20	8	12	9	13	13	36	25	27	12	10	9	17	19	14	4	16	29	13
ENST00000419704	0	4	14	32	8	23	22	32	29	18	19	18	8	9	4	8	6	6	27	8	5	6	14	15	5	7	8	16	10	7	20	8	12	9	13	13	36	25	27	13	10	9	17	19	14	4	16	29	13
ENST00000493534	0	4	14	32	8	23	22	33	29	19	19	18	8	9	4	8	6	6	27	8	5	7	14	15	5	7	8	17	10	8	20	8	12	9	13	13	36	25	27	13	10	9	17	19	14	4	16	29	14
ENST00000526797	0	4	14	32	8	23	22	33	29	19	19	18	8	9	4	8	6	6	27	8	5	7	14	15	5	7	8	17	10	8	20	8	12	9	13	13	36	25	27	13	10	9	17	19	14	4	16	29	14
ENST00000526904	0	4	14	32	8	23	22	33	29	19	19	18	8	9	4	8	6	6	27	8	5	7	14	15	5	7	8	17	10	8	20	8	12	9	13	13	36	25	27	13	10	9	17	19	14	4	16	29	14
ENST00000530233	0	4	14	32	8	23	22	33	29	19	19	18	8	9	4	8	6	6	27	8	5	7	14	15	5	7	8	17	10	8	20	8	12	9	13	13	36	25	27	13	10	9	17	19	14	4	16	29	14
ENST00000530031	0	4	14	32	8	24	22	33	29	19	19	18	8	9	4	8	6	6	27	8	5	7	14	15	5	8	8	17	10	8	20	8	12	9	13	13	36	25	27	13	10	9	17	19	14	4	16	29	14
ENST00000498476	0	4	14	32	8	24	22	33	29	20	19	18	8	9	4	8	6	6	27	8	5	7	14	15	5	8	8	17	10	8	20	8	12	9	13	13	36	25	27	13	10	9	17	19	14	4	16	29	14
ENST00000526332	0	4	14	32	8	24	22	33	29	20	19	18	8	9	4	8	6	6	27	8	5	7	14	15	5	8	8	17	10	8	20	8	12	9	13	13	36	25	27	13	10	9	17	19	14	4	16	29	14
ENST00000531019	0	4	14	32	8	24	22	33	29	20	19	18	8	9	4	8	6	6	27	8	5	7	14	15	5	8	8	17	10	8	20	8	12	9	13	13	36	25	27	13	10	9	17	19	14	4	16	29	14
ENST00000429572	0	4	14	32	8	24	22	33	29	20	19	18	8	9	4	8	6	6	27	8	6	7	14	15	5	8	9	17	10	8	20	8	12	9	14	13	36	26	27	13	10	9	18	20	14	4	17	29	15
ENST00000527098	0	4	14	32	8	24	22	33	29	20	19	18	8	9	4	8	6	6	27	8	6	7	14	15	5	8	9	17	10	8	20	8	12	9	14	13	36	26	27	13	10	9	18	20	14	4	17	29	15
ENST00000450926	0	4	14	32	8	24	22	33	29	20	19	18	8	9	4	8	6	6	27	8	6	7	14	15	5	8	9	17	10	8	20	8	12	9	14	13	36	26	27	13	11	9	18	20	14	4	17	29	15
ENST00000527719	0	4	14	32	8	24	22	33	29	20	19	18	8	9	4	8	6	6	27	8	6	7	14	15	5	8	9	17	10	8	20	8	12	9	14	13	36	26	28	13	11	9	18	20	14	4	17	29	15
ENST00000534345	0	4	14	32	8	24	22	33	29	20	19	18	8	9	4	8	6	6	27	8	6	7	14	15	5	8	9	17	10	8	20	8	12	9	14	13	36	26	28	13	11	9	18	20	14	4	17	29	15
ENST00000411962	0	4	14	32	8	24	22	33	29	20	19	18	8	9	4	8	6	6	27	8	6	7	14	16	5	8	9	17	10	8	20	8	12	9	14	13	36	26	28	13	11	9	18	20	14	4	17	30	15
ENST00000498173	0	5	14	32	8	25	22	33	30	20	19	18	8	9	4	8	6	6	27	8	6	7	14	16	5	9	9	17	10	8	21	8	12	9	14	13	37	26	28	13	11	9	18	20	15	4	17	30	15
ENST00000435064	0	5	14	32	8	25	22	33	30	20	19	18	8	9	4	8	6	6	27	8	6	7	14	16	6	9	9	17	10	8	21	8	12	9	15	14	37	26	28	13	11	9	18	20	15	4	17	30	15
ENST00000339381	8	64	217	211	43	99	198	314	138	191	92	140	31	82	53	70	40	29	199	70	33	62	62	170	61	41	25	158	64	22	104	33	72	30	28	25	141	108	90	52	44	74	83	95	31	16	82	71	14
ENST00000472445	0	0	3	0	0	2	1	2	0	3	4	0	0	0	0	0	3	0	0	4	0	2	2	0	2	2	1	5	1	0	3	2	1	0	0	2	2	0	0	0	2	0	1	2	0	0	0	1	2
ENST00000378891	0	0	2	0	0	1	0	1	0	2	2	0	0	0	0	0	2	0	0	4	0	2	2	0	1	2	1	3	0	0	3	4	0	0	0	2	2	0	0	0	2	0	0	0	0	0	0	0	2
ENST00000378888	0	0	2	0	0	0	0	0	0	2	0	0	0	0	0	0	2	0	0	7	0	2	2	0	0	1	0	2	0	0	3	4	0	0	0	1	2	0	0	0	2	0	0	0	0	0	0	0	0
ENST00000478517	2	13	61	91	26	70	23	50	30	12	29	38	2	85	6	20	53	12	60	6	1	14	16	22	23	19	20	74	21	3	35	6	7	6	14	16	79	25	30	8	17	44	8	12	43	6	8	7	3
ENST00000474033	2	13	61	91	26	68	23	50	30	12	29	38	2	84	6	20	53	12	60	6	1	14	15	22	23	20	20	74	20	3	35	6	7	6	14	16	78	24	28	8	16	44	8	12	43	6	8	6	2
ENST00000473097	2	11	56	73	23	49	21	45	20	12	19	31	2	72	3	20	49	10	51	4	0	12	10	18	20	17	14	69	14	2	29	4	5	4	11	15	67	18	25	7	10	40	4	8	38	6	8	3	2
ENST00000476718	2	4	31	31	14	20	16	14	10	7	4	26	3	59	4	12	34	4	15	0	0	4	6	9	11	11	10	31	6	0	16	0	4	0	9	12	46	10	28	4	7	25	2	6	27	2	3	0	0
ENST00000460473	1	2	4	7	11	5	3	4	4	2	1	8	1	17	2	11	10	0	3	0	0	2	7	4	4	3	3	6	3	2	6	3	6	3	0	4	17	5	14	7	1	7	8	5	11	1	13	11	0
ENST00000464351	1	2	4	7	11	5	3	4	4	2	1	8	1	17	2	11	10	0	3	0	0	2	7	4	4	3	3	6	3	2	6	3	6	3	0	4	17	5	14	7	1	7	8	5	11	1	13	11	0
ENST00000309212	8	11	28	32	18	19	16	49	23	10	20	6	20	12	8	31	8	12	34	18	8	4	23	13	30	21	9	35	16	6	53	10	65	27	13	17	53	36	6	8	5	20	39	51	20	15	40	49	9
ENST00000342753	8	11	28	32	18	19	16	49	23	10	20	6	20	12	8	31	8	12	32	18	8	4	22	13	30	21	9	35	16	6	53	10	65	26	13	17	53	36	6	8	5	21	39	51	20	15	40	49	9
ENST00000445648	8	11	28	32	18	19	16	51	23	10	20	6	20	12	8	32	8	12	32	18	8	4	23	13	30	21	9	35	16	6	53	10	65	26	13	17	53	36	6	8	5	21	39	51	20	15	40	49	9
ENST00000477278	6	53	94	102	51	65	77	121	54	66	40	62	33	49	29	67	31	17	68	31	38	35	66	110	67	37	40	88	44	11	84	14	53	47	24	49	101	63	56	26	19	43	44	99	38	58	46	63	4
ENST00000489799	6	14	15	38	22	38	31	30	30	24	35	31	17	11	14	33	11	12	29	18	18	7	17	33	11	27	11	24	10	13	42	17	11	15	10	12	47	17	33	28	23	24	40	42	25	16	27	35	12
ENST00000338370	6	14	14	38	22	38	32	31	30	24	36	31	17	11	14	33	11	12	30	18	18	7	17	34	11	26	11	24	11	14	43	17	11	14	10	13	48	18	33	28	23	24	40	43	25	16	27	35	12
ENST00000496905	6	14	14	38	22	38	32	31	30	24	37	31	17	11	14	33	11	12	30	18	18	7	17	34	11	26	11	24	11	14	43	18	11	14	10	13	48	18	33	28	23	24	40	43	25	16	27	35	12
ENST00000321751	6	14	14	38	22	38	32	31	30	24	37	31	17	11	14	34	11	12	30	18	18	7	17	34	11	27	11	24	11	14	43	18	12	14	10	13	48	18	33	28	24	25	41	43	25	17	27	34	13
ENST00000378853	6	14	14	39	22	38	32	31	30	24	37	31	17	11	14	34	11	12	30	18	18	7	17	34	11	27	11	24	11	15	44	18	12	14	10	13	48	18	33	28	24	25	42	43	25	17	27	34	13
ENST00000338338	6	23	21	52	25	50	44	45	42	33	57	37	18	17	19	40	12	16	44	20	25	14	25	47	21	33	13	32	18	20	52	17	18	20	12	15	54	26	41	29	29	33	53	53	28	21	39	47	16
ENST00000435351	22	59	157	174	74	63	150	166	101	128	132	108	28	66	44	81	32	41	150	70	48	47	70	135	87	56	51	91	56	23	81	27	76	48	52	36	162	114	70	60	62	125	86	112	51	32	60	110	36
ENST00000463260	17	63	117	193	62	184	130	131	101	113	111	99	35	73	35	82	47	52	145	103	63	54	58	160	84	63	43	94	48	31	88	27	43	60	33	43	129	88	90	58	60	71	84	105	36	48	70	98	58
ENST00000492998	0	46	66	95	26	145	108	131	69	70	87	92	18	72	39	48	33	26	94	56	49	43	51	87	44	49	28	72	34	23	58	29	45	36	25	28	68	50	36	42	69	51	57	83	34	23	60	50	50
ENST00000480646	0	44	56	80	20	135	93	109	67	63	77	82	15	60	30	34	31	21	86	46	43	36	46	79	39	44	28	69	32	23	57	26	44	34	24	24	56	46	31	38	64	43	53	76	28	22	59	46	45
ENST00000480479	0	42	60	87	19	132	95	104	72	66	80	83	14	56	30	30	30	20	88	46	42	36	42	85	40	44	27	72	32	22	58	25	42	33	23	24	61	50	30	38	63	39	54	79	28	26	54	45	46
ENST00000505849	3	33	50	103	12	113	65	76	65	49	67	68	8	33	14	27	27	19	81	49	48	33	34	77	35	44	19	59	35	24	51	20	34	31	17	24	65	46	28	33	52	32	51	77	23	26	50	45	40
ENST00000482365	4	33	51	107	13	118	66	77	73	49	69	65	8	32	17	28	28	20	84	51	49	34	38	82	36	43	19	63	34	24	51	18	33	29	19	26	69	48	30	34	51	31	54	78	24	30	50	46	43
ENST00000418865	13	43	58	125	33	169	94	124	86	60	89	57	9	33	24	31	33	24	108	67	59	37	59	110	42	43	23	74	51	25	69	12	37	34	21	41	95	80	51	33	62	36	56	92	31	34	67	58	58
ENST00000469113	13	48	65	124	38	173	97	122	86	57	94	57	7	31	27	33	29	24	106	62	63	29	56	118	49	44	18	77	52	22	74	13	38	35	21	37	108	89	53	20	60	33	61	94	36	35	67	65	59
ENST00000463895	1	10	20	33	14	39	21	17	28	15	28	20	2	12	9	6	18	0	28	12	8	10	14	16	8	6	1	21	14	3	29	2	5	11	12	12	36	18	14	0	12	8	24	15	13	7	4	25	8
ENST00000473872	1	10	20	33	14	39	21	17	28	15	28	20	2	12	9	6	18	0	28	12	8	10	14	16	8	6	1	21	14	3	29	2	5	11	12	12	36	18	14	0	12	8	24	15	13	7	4	25	8
ENST00000408952	1	10	20	33	14	39	20	17	27	15	28	20	2	12	9	6	18	0	28	12	8	10	14	16	8	7	1	20	14	3	28	2	5	11	12	12	36	18	14	0	12	8	24	15	13	7	4	25	8
ENST00000482621	1	10	20	33	14	39	20	17	27	15	28	20	2	12	9	6	18	0	28	12	8	10	14	16	8	7	1	20	14	3	28	2	5	11	12	12	36	18	14	0	12	8	24	15	13	7	4	25	8
ENST00000471930	1	10	20	33	14	37	20	17	27	15	27	20	2	12	8	6	17	0	29	12	7	10	14	16	8	7	1	18	14	3	28	2	4	10	12	12	37	18	14	0	11	8	23	16	13	7	4	24	7
ENST00000448629	2	9	16	32	10	28	16	18	24	12	22	17	2	11	8	6	12	1	30	10	5	8	12	17	8	8	0	18	13	4	21	2	4	9	11	9	33	15	12	0	8	8	16	16	13	7	4	20	5
ENST00000444362	2	9	16	32	10	27	16	18	24	12	22	17	2	11	8	6	12	1	30	10	5	8	12	17	9	8	0	18	12	4	21	2	4	8	11	9	33	15	12	0	8	8	16	16	13	7	4	20	5
ENST00000418833	2	9	16	32	10	26	16	18	23	12	22	17	2	11	8	6	12	1	30	10	5	8	12	17	9	8	0	18	12	4	21	2	4	8	11	9	33	15	12	0	8	8	16	16	13	7	4	19	5
ENST00000576232	2	9	14	31	10	24	15	17	21	12	19	16	2	11	8	6	11	2	30	10	5	7	12	17	9	7	0	17	11	4	20	3	4	8	11	9	31	16	12	0	8	9	16	16	11	7	2	19	5
ENST00000570344	2	9	14	31	9	24	14	17	21	12	19	16	2	11	8	6	11	2	30	10	5	7	12	17	9	7	0	17	11	4	19	3	4	8	11	8	30	16	12	0	8	9	16	16	11	6	2	19	5
ENST00000447725	2	9	14	31	9	24	14	17	21	12	19	16	2	11	8	6	11	2	30	8	5	6	12	16	9	7	0	17	11	4	19	3	4	8	11	8	29	17	12	0	8	9	16	16	12	6	2	19	5
ENST00000572242	2	4	8	17	6	7	6	12	14	10	11	8	2	7	4	4	5	2	22	5	3	6	9	17	7	5	0	12	9	5	12	2	3	4	6	5	19	8	7	1	5	6	5	11	6	6	0	7	4
ENST00000497013	2	2	5	9	4	4	2	4	7	9	9	4	2	2	1	0	2	2	15	3	2	3	8	15	6	4	0	10	7	4	5	4	2	1	6	3	9	8	5	2	2	4	3	7	4	6	0	3	2
ENST00000496007	3	5	9	10	10	18	8	9	12	9	15	6	3	5	1	1	6	2	14	2	2	6	10	20	8	10	3	12	7	10	8	6	7	0	11	0	14	12	16	3	3	9	13	8	3	4	5	8	3
ENST00000481223	3	5	9	11	10	18	8	9	12	9	15	6	3	5	1	1	6	2	14	2	2	6	10	21	8	10	3	12	7	10	9	6	7	0	11	0	14	12	16	3	3	9	13	9	3	4	5	8	3
ENST00000400809	3	5	9	11	10	18	8	10	12	9	15	6	3	5	1	1	6	2	15	2	2	6	10	21	8	10	3	12	7	10	9	6	7	0	11	0	14	12	16	3	3	9	13	9	3	4	5	9	3
ENST00000408918	3	5	9	11	10	19	8	10	12	11	15	6	3	5	1	1	6	2	15	2	2	6	10	22	8	11	3	12	7	10	10	6	7	0	11	0	14	12	16	3	4	9	14	9	3	4	6	9	3
ENST00000425598	3	5	9	11	10	20	8	10	12	11	15	6	3	7	1	2	5	2	16	2	1	5	11	24	9	11	3	12	7	10	10	6	7	0	11	0	15	12	16	3	4	9	14	9	3	4	7	9	4
ENST00000488340	3	5	9	11	10	20	8	11	12	11	15	6	3	7	1	2	5	2	16	2	1	5	11	24	9	11	3	12	7	10	10	6	7	0	11	0	15	12	16	3	4	9	15	9	3	4	7	9	4
ENST00000453521	4	9	15	21	14	34	12	18	18	20	18	9	3	14	8	8	7	4	23	5	2	4	14	28	11	19	5	19	6	16	20	6	8	0	13	2	20	17	19	4	5	13	22	12	6	4	12	15	7
ENST00000582431	4	22	50	87	18	47	56	46	34	35	51	47	22	24	8	18	12	18	46	10	10	9	20	61	18	25	6	43	29	10	45	5	16	13	13	14	33	43	27	20	22	38	30	40	15	18	15	43	12
ENST00000493287	3	19	48	82	13	34	42	39	27	30	42	48	21	24	8	15	10	18	40	8	5	9	20	48	14	13	6	41	29	4	29	5	8	8	10	15	26	32	24	20	17	32	25	27	14	15	13	32	8
ENST00000492508	2	8	5	24	7	13	13	9	7	3	10	15	6	7	2	6	2	0	12	4	4	1	9	26	6	8	2	15	14	0	15	0	11	5	6	13	16	24	13	6	10	18	9	26	4	2	6	21	9
ENST00000477686	3	18	25	35	10	38	24	33	17	9	21	13	6	12	9	20	6	1	25	14	7	10	16	42	15	17	8	26	24	4	20	2	17	12	12	16	42	32	22	12	13	22	16	36	12	5	12	29	20
ENST00000487659	3	18	29	40	13	43	28	35	19	11	26	15	7	14	10	24	9	2	31	17	7	11	17	48	18	18	10	29	24	4	21	2	18	14	13	16	46	34	23	13	15	24	18	37	14	6	14	31	22
ENST00000482352	5	18	32	43	15	44	33	37	22	12	28	15	7	17	12	25	11	2	32	18	8	11	17	48	18	20	10	30	26	4	21	2	19	15	14	17	47	33	24	14	17	23	21	38	16	10	15	31	22
ENST00000344843	5	18	35	47	15	48	38	41	23	14	31	16	7	23	13	28	12	3	34	19	9	11	17	46	19	25	11	31	26	5	21	3	19	16	15	17	49	33	26	15	20	25	22	41	19	10	16	31	22
ENST00000428932	9	38	73	90	35	12	62	114	65	65	62	50	25	43	38	31	11	28	95	16	10	32	56	53	37	21	15	67	28	19	55	14	23	27	13	14	93	35	39	44	13	25	39	53	36	33	38	49	12
ENST00000454272	4	15	37	18	18	2	31	58	30	30	11	14	12	21	17	36	6	2	32	7	16	7	30	25	11	9	5	24	8	9	25	2	13	22	10	8	78	27	15	19	4	12	26	28	11	26	21	37	3
ENST00000436362	8	16	33	19	8	2	26	44	19	21	10	12	11	20	12	33	5	0	20	3	16	2	17	13	12	10	8	16	11	4	17	2	12	18	8	8	55	30	4	10	4	9	14	27	6	18	15	23	0
ENST00000442470	8	26	50	40	15	2	46	52	22	23	21	15	16	16	10	50	7	2	24	8	17	4	16	23	13	14	15	21	21	6	24	2	19	19	7	13	67	35	10	13	6	14	14	38	11	23	24	23	5
ENST00000537107	8	26	50	40	15	2	47	51	23	24	21	15	16	16	10	50	7	2	23	8	17	4	15	23	13	14	15	22	21	7	24	2	19	19	7	13	66	35	10	13	6	14	14	38	11	23	24	24	5
ENST00000520296	8	25	45	41	14	2	54	46	20	24	22	15	16	14	6	45	6	2	21	10	17	4	15	22	13	13	17	22	20	8	25	2	23	17	6	14	53	38	9	13	6	13	12	37	11	21	22	19	9
ENST00000427211	7	28	58	52	20	4	61	56	22	24	36	23	17	21	15	48	6	3	32	10	17	4	17	23	22	21	20	32	23	8	24	4	28	17	7	15	60	29	14	21	6	14	13	52	13	19	22	17	16
ENST00000378821	8	58	114	114	52	20	125	186	69	76	89	63	36	26	26	79	21	8	98	33	21	14	50	100	49	43	35	113	60	11	59	14	34	35	36	27	108	59	42	31	25	65	91	54	15	30	48	45	15
ENST00000439191	5	23	64	88	23	8	74	71	58	32	54	57	16	49	12	36	18	14	59	16	10	20	25	64	29	17	24	60	25	8	44	14	21	37	39	14	68	38	30	44	16	35	15	39	26	12	12	44	5
ENST00000428781	2	34	11	23	18	2	27	54	14	21	32	14	22	14	7	52	8	2	10	10	16	0	26	25	26	11	10	24	16	5	12	5	34	30	14	2	39	23	17	23	7	15	22	36	13	24	20	21	12
ENST00000434150	2	30	62	60	18	7	37	57	24	29	66	18	24	18	12	35	10	6	33	16	13	2	37	20	24	23	17	50	21	9	15	6	27	29	8	19	89	40	20	44	4	30	48	35	10	23	41	29	15
ENST00000495558	6	46	28	46	33	13	31	54	37	38	68	11	28	16	5	26	0	6	33	11	11	8	33	21	31	21	18	61	35	9	31	8	30	27	23	3	97	43	10	23	8	19	37	57	18	29	53	60	16
ENST00000454562	6	33	13	32	23	6	25	24	23	20	45	8	17	16	2	13	0	4	20	8	10	7	25	18	15	19	11	39	27	4	27	2	25	15	22	2	61	21	10	16	6	14	23	44	18	28	40	39	12
ENST00000417917	6	33	13	30	23	6	24	23	23	18	43	8	17	16	2	12	0	4	19	8	10	7	25	18	14	19	10	39	27	4	26	2	25	15	22	2	60	20	10	15	6	14	22	42	18	28	40	37	12
ENST00000338660	6	32	13	30	23	6	24	23	23	18	43	8	17	16	2	12	0	4	19	8	10	7	25	18	14	19	10	39	27	4	26	2	25	15	22	2	60	20	10	15	6	14	22	42	18	28	40	37	12
ENST00000404702	6	32	13	30	23	6	24	23	23	18	43	8	17	16	2	12	0	4	19	8	10	7	25	18	14	19	10	39	27	4	26	2	25	15	22	2	60	20	10	15	6	14	22	42	18	28	40	37	12
ENST00000430109	6	27	12	28	22	6	22	24	23	17	40	8	15	15	2	11	0	4	17	8	9	6	25	18	15	17	10	39	26	5	27	2	24	15	22	2	58	20	10	15	6	14	22	40	18	27	39	37	11
ENST00000476993	6	27	11	23	21	6	19	19	22	16	35	7	14	15	2	11	0	3	15	7	10	8	24	19	12	17	9	38	25	5	26	2	22	14	20	2	47	16	9	15	6	14	18	37	19	27	36	33	10
ENST00000471398	6	24	12	23	20	7	21	16	22	16	31	7	14	15	2	10	0	3	13	5	10	7	22	19	11	15	9	40	25	5	26	2	18	13	18	2	42	17	8	15	6	14	16	33	19	28	35	32	9
ENST00000378785	4	24	107	90	20	22	74	92	36	46	56	39	14	44	17	45	17	10	42	26	37	18	9	47	45	29	28	74	27	13	42	19	27	43	13	31	75	64	44	18	9	45	21	63	20	0	18	35	7
ENST00000475091	3	28	131	101	26	23	91	99	38	53	65	43	18	47	24	55	20	10	46	28	44	21	6	46	50	37	25	72	28	12	46	21	30	48	12	38	85	74	51	23	9	50	22	69	20	1	21	39	9
ENST00000484537	11	35	123	75	14	11	88	104	51	59	40	56	40	18	20	54	2	14	65	27	26	27	20	59	51	20	29	64	32	15	46	11	24	34	5	23	96	65	31	36	12	54	24	51	18	27	26	34	8
ENST00000378741	4	8	11	8	6	7	16	7	8	10	11	6	0	4	8	6	8	3	11	3	4	5	2	7	10	17	1	9	10	7	17	6	7	9	8	5	10	18	10	4	5	13	13	19	4	3	17	12	2
ENST00000308647	4	7	11	8	6	7	15	7	8	10	11	6	0	4	7	6	8	3	10	3	4	5	2	7	10	17	1	8	10	7	17	6	7	9	8	5	10	16	10	4	5	13	13	19	4	3	17	12	2
ENST00000472194	41	136	255	250	89	272	311	304	148	232	182	152	47	156	82	114	74	71	235	105	97	96	24	216	117	84	61	169	56	40	109	33	31	36	62	56	197	118	114	65	93	142	105	117	57	46	89	101	68
ENST00000378736	34	135	305	290	82	233	336	321	140	253	165	168	71	181	74	154	97	77	275	144	106	153	39	234	121	85	46	182	48	46	80	38	48	25	99	78	175	116	110	67	74	188	105	112	74	57	86	104	74
ENST00000485748	16	119	209	219	95	210	278	279	140	275	154	200	59	167	54	123	72	58	212	99	86	81	25	200	76	86	37	154	67	38	97	32	25	69	74	55	163	96	75	87	81	119	100	115	65	76	82	86	69
ENST00000474481	17	87	184	223	105	227	214	239	107	229	155	189	49	159	44	114	75	48	213	96	65	86	18	164	72	87	51	161	47	35	105	40	28	88	65	65	190	100	86	63	80	125	90	109	55	40	82	87	78
ENST00000378756	3	14	24	36	13	20	24	41	13	29	13	35	9	21	0	20	8	8	21	7	3	13	12	26	11	8	8	25	8	10	20	3	18	11	12	10	46	17	15	30	15	8	13	21	12	5	1	17	5
ENST00000378755	3	13	21	34	11	17	21	35	13	23	12	32	8	20	0	20	8	8	20	7	3	10	12	24	10	8	8	25	8	9	20	3	16	11	10	10	40	15	13	26	14	7	12	18	11	5	1	15	4
ENST00000339113	1	3	0	9	4	0	5	1	2	5	2	1	2	3	0	1	4	5	3	3	1	2	6	5	3	5	5	3	1	1	11	2	6	11	2	5	11	4	3	5	5	2	1	7	4	0	3	2	3
ENST00000536055	1	3	0	9	4	0	5	1	2	5	2	1	2	3	0	1	4	5	3	3	1	2	6	5	3	5	5	3	1	1	11	2	6	11	2	5	11	4	3	5	5	2	1	7	4	0	3	2	3
ENST00000439513	11	103	263	247	78	301	241	304	145	231	152	102	66	191	51	133	50	52	277	102	87	100	85	205	100	95	27	153	60	39	81	31	48	57	62	76	135	110	95	65	62	132	81	99	73	38	86	100	79
ENST00000429957	26	103	294	248	95	273	256	309	150	274	146	125	78	200	74	162	82	66	266	113	75	142	67	203	104	95	52	166	63	35	103	40	42	52	83	74	155	116	106	84	75	157	67	118	67	35	88	92	80
ENST00000400830	16	96	246	230	93	272	272	365	146	182	170	149	84	174	86	121	98	88	237	109	79	94	92	179	96	81	66	156	68	22	84	58	73	58	70	47	248	110	111	77	76	118	97	122	72	48	61	87	44
ENST00000378733	8	47	71	70	39	100	101	98	63	53	48	50	32	40	21	49	20	32	97	42	39	31	51	73	39	27	28	55	32	7	56	14	35	18	32	14	87	34	40	37	36	37	36	67	15	33	37	38	23
ENST00000425828	8	48	83	76	38	111	105	106	70	60	52	56	32	41	23	50	22	32	104	44	41	33	56	78	43	32	28	62	32	8	60	15	36	21	34	17	92	35	43	38	39	43	43	72	17	33	38	44	24
ENST00000378726	14	78	194	202	116	179	188	256	118	182	134	127	65	149	49	117	47	50	209	123	72	75	94	185	84	57	75	112	60	30	69	28	57	46	71	44	145	111	104	30	79	84	86	111	56	47	77	85	91
ENST00000539195	14	76	164	263	77	249	223	198	124	164	141	136	37	128	49	98	95	49	188	79	77	99	118	205	93	75	46	112	55	37	98	38	67	40	55	61	161	147	112	51	80	93	84	112	61	48	95	114	85
ENST00000366221	4	3	5	12	3	15	7	3	13	6	9	4	8	6	3	10	4	0	13	8	5	0	9	13	5	7	7	10	2	1	4	4	3	3	4	11	3	4	13	2	5	6	2	10	3	0	3	6	4
ENST00000359060	14	4	25	20	30	18	41	36	17	33	23	26	38	33	14	28	21	15	18	25	16	11	16	35	26	22	18	39	9	12	15	17	11	13	17	11	17	21	18	18	20	24	11	18	15	10	8	14	2
ENST00000378725	14	4	25	20	30	18	41	36	17	33	23	26	38	33	14	28	21	15	18	25	16	11	16	35	26	22	18	39	9	12	15	17	11	13	17	11	17	21	18	18	20	24	11	18	15	10	8	14	2
ENST00000291386	14	7	26	21	30	21	41	39	17	36	23	28	36	33	13	28	21	15	18	20	17	12	15	35	26	27	18	39	11	16	14	17	14	13	18	11	18	22	14	18	20	24	16	17	15	10	10	15	2
ENST00000426195	2	22	81	45	18	23	52	72	34	49	40	35	18	18	14	55	9	10	30	26	14	17	33	56	24	10	20	57	31	18	47	16	40	24	7	22	59	70	33	27	8	25	10	31	11	0	29	29	4
ENST00000422725	2	12	50	28	18	4	37	49	20	20	20	6	17	8	4	25	16	4	25	16	13	8	25	29	16	10	15	24	13	4	23	4	28	23	10	8	24	26	26	12	4	20	20	38	6	24	27	18	4
ENST00000357210	4	16	11	16	8	16	19	27	16	16	18	14	12	10	5	10	3	2	26	10	8	6	11	15	9	10	2	19	10	2	18	1	5	10	9	8	33	14	9	7	15	8	6	23	4	2	5	7	3
ENST00000360522	4	16	11	16	8	16	19	27	16	16	18	14	12	10	5	10	3	2	26	10	8	6	11	15	9	10	2	19	10	2	18	1	5	10	9	8	33	14	9	7	15	8	6	23	4	2	5	7	3
ENST00000378710	4	16	11	16	8	16	19	27	16	16	18	14	12	10	5	10	3	2	26	10	8	6	11	15	9	10	2	19	10	2	18	1	5	10	9	8	33	14	9	7	15	8	6	23	4	2	5	7	3
ENST00000520777	4	16	11	16	8	16	19	27	16	16	18	14	12	10	5	10	3	2	26	10	8	6	11	15	9	10	2	19	10	2	18	1	5	10	9	8	33	14	9	7	15	8	6	23	4	2	5	7	3
ENST00000355826	4	16	11	16	8	16	19	26	16	14	18	14	11	9	5	10	3	2	25	10	8	6	11	15	9	10	2	19	10	2	18	1	5	10	9	7	32	14	9	7	15	8	6	23	4	2	4	7	3
ENST00000518681	3	15	11	15	8	11	19	24	15	13	18	13	11	9	5	8	3	2	24	9	8	5	11	15	8	10	2	19	10	2	17	1	4	10	8	7	30	13	8	7	12	8	6	23	4	2	3	7	3
ENST00000505820	3	15	10	15	8	11	19	23	14	13	18	11	11	9	5	8	2	2	22	9	8	5	11	14	8	11	2	17	10	2	16	1	3	10	8	7	29	12	8	7	12	8	6	23	4	2	3	7	2
ENST00000479659	3	15	9	15	8	10	18	22	14	13	18	10	11	9	4	8	2	2	22	8	7	5	11	13	8	11	2	16	10	2	15	1	3	9	7	7	27	11	8	6	11	8	6	23	4	2	3	7	2
ENST00000489635	3	14	7	13	6	8	15	18	9	8	18	6	10	8	2	7	1	0	16	7	8	4	11	13	6	8	2	15	10	2	15	0	3	8	6	6	22	10	6	5	10	6	5	19	2	2	3	5	2
ENST00000511502	2	12	7	11	6	7	14	18	8	8	18	6	10	8	2	6	1	0	15	7	6	4	10	12	6	7	2	15	8	1	14	0	3	8	6	5	19	10	5	5	9	6	4	18	2	2	3	5	2
ENST00000477990	2	12	7	11	6	7	14	18	8	8	18	6	10	8	2	6	1	0	15	7	6	4	10	12	6	7	2	15	8	1	14	0	3	8	6	5	19	10	5	5	9	6	4	18	2	2	3	5	2
ENST00000514363	2	11	7	10	6	6	14	16	8	8	18	5	10	8	2	5	1	0	15	7	6	4	10	12	5	7	2	15	7	1	14	0	3	8	5	4	18	10	5	4	9	6	3	17	2	2	3	5	2
ENST00000487053	0	5	1	5	0	0	8	4	3	6	11	0	9	7	0	3	0	0	10	4	4	4	9	6	4	6	2	5	2	0	7	1	1	5	3	4	8	4	3	2	4	4	2	10	2	0	0	3	0
ENST00000502470	0	5	1	5	0	0	8	4	3	6	12	0	9	7	0	3	0	0	10	4	3	4	9	6	4	7	2	5	2	0	7	1	1	5	3	4	8	4	3	2	4	4	2	10	2	0	0	3	0
ENST00000378712	0	5	1	5	0	0	7	4	3	6	11	0	9	7	0	2	0	0	10	4	2	4	9	6	4	7	2	5	2	0	7	1	1	5	3	4	8	4	3	2	4	4	2	9	2	0	0	3	0
ENST00000507082	0	6	1	5	0	0	7	4	3	6	10	0	9	7	0	2	0	0	10	5	2	4	9	6	4	7	2	5	2	0	7	1	1	5	3	4	8	4	3	2	4	4	2	9	2	0	0	3	0
ENST00000463492	0	4	1	5	0	0	6	2	2	6	10	0	10	6	0	2	0	0	10	6	2	3	9	6	4	7	2	4	4	0	6	2	1	5	2	4	7	4	3	2	3	4	2	9	2	0	0	2	0
ENST00000510793	0	4	4	10	3	3	7	11	1	7	15	3	13	3	0	14	3	4	12	7	4	2	12	7	9	9	4	6	7	5	15	4	4	7	5	3	9	6	7	2	4	9	3	6	0	0	2	6	0
ENST00000504599	0	6	7	11	5	5	10	14	2	9	18	4	13	4	0	14	5	4	15	7	4	2	14	10	9	8	4	8	7	5	17	4	4	7	5	2	10	8	9	3	5	10	4	7	0	0	2	10	0
ENST00000507229	0	6	7	11	5	5	10	14	2	9	18	4	13	4	0	14	5	4	15	7	4	2	14	10	9	9	4	8	7	5	17	4	4	7	5	2	10	8	9	3	5	10	4	7	0	0	2	10	0
ENST00000503789	2	30	74	97	26	83	112	97	71	51	83	60	34	30	22	66	29	15	88	26	45	10	26	55	44	51	8	60	34	22	57	15	38	24	33	27	91	66	57	46	33	62	54	54	6	16	38	51	26
ENST00000378708	2	37	74	105	27	96	115	100	79	54	86	65	34	33	22	68	32	17	91	28	45	10	27	57	45	53	9	60	38	24	63	17	40	24	34	29	104	72	60	51	39	62	57	61	8	17	42	59	28
ENST00000506488	2	38	74	105	27	98	115	100	82	54	87	65	34	33	22	69	32	18	91	28	46	10	27	58	45	53	9	60	38	24	65	17	40	24	34	29	106	73	61	51	40	62	57	61	8	18	43	61	28
ENST00000512004	16	99	195	202	71	151	182	260	132	174	126	104	53	134	54	93	56	55	213	132	83	48	86	164	102	87	44	123	46	28	113	32	52	52	47	28	193	80	125	78	81	112	79	111	66	35	84	66	69
ENST00000508455	24	111	226	197	79	152	200	318	149	202	131	115	80	135	61	98	60	58	231	137	82	60	86	188	118	94	47	156	55	26	124	38	66	47	57	42	201	88	120	83	92	115	82	119	71	42	82	66	79
ENST00000514234	25	111	238	198	91	170	219	354	168	207	150	124	90	143	65	104	63	62	242	144	87	65	88	205	127	91	53	172	56	29	133	45	74	50	62	47	221	97	127	92	100	126	92	124	79	42	90	77	87
ENST00000467597	19	119	168	169	96	220	179	309	144	187	124	125	82	113	61	89	62	53	202	123	65	77	77	159	94	73	35	144	54	24	117	45	80	37	54	48	189	80	123	64	69	115	91	108	50	45	92	78	82
ENST00000508148	25	107	158	173	93	226	164	297	152	175	130	127	76	101	54	90	55	55	200	121	70	88	65	161	100	73	30	134	59	23	120	41	87	46	49	47	191	90	102	55	67	120	98	105	39	44	96	85	84
ENST00000486072	21	91	118	172	78	214	131	237	137	136	131	110	50	77	51	86	54	48	170	110	69	81	63	133	91	62	28	109	45	21	109	31	85	51	49	32	177	86	96	46	56	121	96	99	33	46	91	90	79
ENST00000505370	31	76	154	205	81	177	150	231	126	190	126	119	57	135	59	103	74	55	191	139	68	94	78	168	73	70	48	134	40	17	109	29	77	50	47	46	173	81	73	75	74	138	106	108	48	51	68	75	84
ENST00000473511	25	98	175	207	93	166	178	239	144	199	117	126	49	155	61	96	73	53	226	137	77	92	85	168	67	74	56	145	36	13	104	38	56	38	56	56	184	84	69	82	76	135	100	113	50	41	71	74	77
ENST00000464570	23	105	185	218	95	169	187	255	151	211	117	132	50	160	62	99	74	58	230	143	77	100	85	176	67	75	58	145	40	13	108	41	54	41	59	57	184	87	74	84	77	136	102	114	53	44	74	71	83
ENST00000483015	15	122	227	241	99	218	267	308	171	252	121	148	59	145	64	115	84	63	277	157	86	84	109	201	100	80	60	171	60	25	117	42	66	47	78	44	203	100	80	74	81	135	86	117	51	57	90	83	68
ENST00000511910	11	102	189	195	89	169	216	271	135	207	93	110	43	107	54	110	68	61	208	132	70	65	91	159	87	63	43	135	56	18	94	35	55	35	72	38	193	84	81	50	65	112	69	94	46	51	70	63	70
ENST00000470373	9	80	162	186	82	156	189	248	109	186	76	98	48	106	58	102	74	67	170	133	51	52	83	145	73	60	37	112	48	18	81	28	52	29	67	32	167	67	80	41	61	101	65	79	46	47	54	56	66
ENST00000356026	0	4	11	9	4	0	5	4	4	3	1	8	5	13	7	6	0	3	7	6	4	5	15	18	7	1	9	8	4	1	0	6	24	3	6	5	17	4	7	8	1	12	6	1	1	45	20	8	0
ENST00000472264	0	4	15	10	6	0	7	4	4	3	1	13	7	17	11	10	0	8	8	7	4	6	16	20	9	2	9	10	4	1	0	6	24	2	9	6	23	3	10	6	3	18	6	2	4	44	22	9	0
ENST00000512731	0	4	15	13	6	0	7	4	4	3	2	14	6	17	12	11	0	8	9	7	4	6	17	20	10	2	9	11	4	1	0	6	23	2	9	7	23	3	10	7	3	18	6	2	4	44	22	9	0
ENST00000378675	0	4	15	13	6	0	7	4	4	3	2	14	6	17	12	11	0	8	9	8	4	6	17	20	10	2	9	11	4	1	0	6	23	2	9	7	24	4	10	7	3	18	6	2	4	44	22	9	0
ENST00000479814	6	4	30	34	11	0	24	8	10	4	11	25	18	38	24	22	2	27	23	15	0	19	24	21	21	4	10	19	2	7	9	7	30	7	20	9	42	10	19	10	4	24	21	4	14	50	27	9	0
ENST00000435358	6	4	32	43	12	0	30	15	12	6	19	33	31	50	26	27	2	31	31	14	2	18	27	23	26	9	7	25	2	12	14	10	37	7	25	15	54	16	21	8	4	23	26	8	18	54	31	10	0
ENST00000503792	6	4	32	43	12	0	30	15	12	6	19	33	31	50	26	27	2	31	31	14	2	18	27	23	26	9	7	25	2	12	14	10	37	7	25	15	54	16	21	8	4	23	26	8	18	54	31	10	0
ENST00000489782	11	6	53	49	25	2	51	22	17	7	31	42	55	83	40	59	8	44	46	23	3	41	30	33	38	16	9	38	4	12	26	15	38	11	44	40	66	17	36	15	11	46	32	11	25	49	26	18	0
ENST00000486400	15	8	74	61	39	5	70	31	22	12	40	46	73	100	48	76	24	57	61	29	5	55	46	39	42	24	8	44	5	17	30	16	39	14	56	46	85	22	51	26	15	62	41	15	36	47	27	22	3
ENST00000490017	16	15	100	94	44	32	107	81	45	31	54	59	92	119	57	100	45	66	100	36	13	63	58	55	49	32	11	62	7	24	41	17	49	21	63	52	95	37	59	24	23	71	55	40	48	54	33	36	8
ENST00000513088	14	66	184	185	66	206	194	220	129	146	156	164	68	124	58	112	64	63	175	122	54	85	80	171	120	72	51	138	62	56	122	34	69	59	48	37	168	127	99	40	72	109	83	93	63	36	84	114	89
ENST00000341832	12	28	52	60	18	67	74	72	33	44	56	57	29	67	24	36	31	24	76	38	21	42	18	73	48	21	16	56	22	26	42	29	20	25	22	33	68	51	43	16	44	47	27	51	29	6	34	22	27
ENST00000317673	12	26	47	57	18	59	69	62	30	39	50	46	28	63	23	30	29	21	68	33	20	40	17	66	45	18	15	48	19	22	39	28	18	23	19	32	65	44	36	16	40	45	22	47	27	6	30	20	26
ENST00000340677	12	26	47	57	18	59	69	62	30	39	50	46	28	63	23	30	29	21	68	33	20	40	17	66	45	18	15	48	19	22	39	28	18	23	19	32	65	44	36	16	40	45	22	47	27	6	30	20	26
ENST00000407249	12	26	47	57	18	59	69	62	30	39	50	46	28	63	23	30	29	21	68	33	20	40	17	66	45	18	15	48	19	22	39	28	18	23	19	32	65	44	36	16	40	45	22	47	27	6	30	20	26
ENST00000341028	10	16	44	54	25	41	55	50	40	44	53	44	20	82	14	42	20	20	61	9	19	49	33	46	30	45	15	40	22	29	22	14	18	19	24	34	54	39	36	15	40	63	32	40	17	21	19	28	12
ENST00000480991	23	105	293	278	89	302	269	299	138	245	196	176	66	166	61	124	76	94	293	124	84	100	92	224	132	107	54	194	70	67	96	34	69	76	54	79	245	99	131	83	68	121	91	124	70	46	98	89	111
ENST00000378662	7	4	29	33	8	26	28	36	25	20	24	27	12	29	10	15	6	10	53	15	11	14	6	20	19	21	0	25	17	7	9	12	18	10	18	16	59	16	26	8	26	32	10	21	22	6	6	15	9
ENST00000481276	11	4	37	40	13	37	28	42	30	25	29	35	18	44	15	18	10	15	68	18	11	19	8	25	25	24	0	32	18	11	10	14	23	11	21	18	70	17	31	9	30	37	11	22	24	8	8	20	9
ENST00000234800	12	4	42	42	14	37	29	42	30	25	30	35	19	47	15	18	10	16	70	18	12	19	9	28	27	25	0	32	19	11	10	14	23	13	21	18	72	17	31	11	30	41	11	23	26	8	9	21	9
ENST00000412810	26	65	254	188	73	123	209	272	106	152	130	141	92	180	65	126	72	79	173	74	33	87	70	153	90	53	58	157	43	61	94	31	72	44	67	61	175	82	96	62	46	163	87	74	74	43	93	90	25
ENST00000234610	26	66	253	186	72	123	209	272	104	151	127	139	92	178	64	123	71	80	172	74	33	87	69	153	90	53	57	155	44	61	94	32	71	45	67	61	172	82	95	60	45	162	87	74	74	43	93	90	25
ENST00000478901	33	116	282	248	48	222	318	390	159	123	198	205	87	219	65	165	93	50	269	119	36	120	83	237	175	58	78	188	51	66	107	44	63	55	62	59	253	88	109	34	54	160	78	133	50	57	81	102	83
ENST00000463652	32	119	292	242	53	214	327	379	156	125	194	202	84	219	66	163	91	51	260	119	35	122	86	244	172	61	80	188	52	62	105	42	59	52	66	59	255	83	103	33	51	161	75	132	51	58	79	103	87
ENST00000468397	30	104	272	196	57	197	301	340	133	116	182	192	69	192	57	149	72	42	218	103	29	113	81	205	156	55	76	171	56	54	95	39	57	51	57	59	238	77	83	24	41	146	70	117	44	57	68	104	78
ENST00000495016	30	104	269	196	54	196	295	334	132	116	184	187	67	188	57	148	71	42	216	102	29	112	81	202	155	55	77	170	56	54	95	39	57	51	56	58	239	75	81	25	42	144	68	113	44	57	68	106	76
ENST00000491311	31	102	267	197	56	196	292	331	133	116	182	189	66	190	56	147	71	41	212	100	29	112	78	203	151	56	77	168	56	54	96	39	58	51	57	56	237	76	81	25	44	145	67	112	44	57	64	109	75
ENST00000464748	38	101	254	189	53	195	282	306	135	116	181	185	65	185	50	139	61	42	191	94	29	108	79	202	147	47	72	164	53	57	100	45	62	53	49	50	238	77	82	32	44	143	68	104	42	61	58	114	74
ENST00000489300	42	99	220	175	53	207	260	275	132	112	164	176	66	168	51	126	58	42	175	90	31	107	72	189	144	55	64	145	48	56	94	42	66	55	50	55	224	71	79	29	42	133	72	95	46	56	55	118	80
ENST00000468800	28	148	369	277	95	296	311	438	177	221	214	243	94	184	97	142	108	111	303	127	62	153	86	246	185	76	73	228	76	67	130	52	89	75	80	104	167	127	136	67	86	160	103	135	93	54	96	106	93
ENST00000474916	29	140	311	251	100	231	263	382	132	202	210	198	91	202	86	141	114	84	251	123	71	142	58	210	164	71	63	180	72	66	119	52	69	60	70	92	173	121	125	67	87	154	90	126	75	48	80	88	68
ENST00000492390	36	106	242	205	92	204	218	328	120	172	189	172	89	176	89	125	101	91	205	127	62	123	43	172	145	62	56	164	59	78	100	38	43	48	58	68	175	102	119	49	68	144	69	104	68	41	74	69	59
ENST00000356937	10	39	77	94	12	108	72	110	77	46	63	66	25	61	22	49	28	31	115	55	20	53	24	71	56	47	27	80	31	31	51	24	27	36	42	29	86	77	39	7	33	52	49	66	28	9	47	61	57
ENST00000498810	10	35	74	97	15	92	80	109	73	48	58	73	26	69	22	44	28	31	121	55	22	58	19	70	50	49	19	72	28	32	54	26	23	34	42	32	81	71	43	9	27	56	40	60	28	11	46	62	47
ENST00000509982	11	26	72	89	16	55	85	102	53	51	62	70	32	73	17	40	33	31	106	43	24	44	13	57	33	31	10	72	21	23	43	27	8	30	39	24	62	46	44	8	30	67	23	30	20	16	31	48	22
ENST00000577672	10	22	58	82	15	49	73	79	43	37	50	67	30	68	16	35	30	26	71	23	14	35	10	41	31	24	6	56	23	18	39	24	10	29	32	22	58	37	40	15	19	60	21	28	25	18	24	35	15
ENST00000417099	5	19	55	76	15	43	60	51	44	27	44	68	26	57	11	38	25	19	59	14	13	28	8	34	27	23	2	46	20	15	42	19	8	27	27	20	51	36	36	21	19	55	21	22	26	17	19	33	9
ENST00000487462	3	19	39	64	9	45	41	29	35	21	22	55	14	42	5	36	14	9	35	9	10	18	10	34	24	22	8	34	18	14	33	12	11	14	16	16	44	28	21	24	20	33	27	22	17	14	10	19	8
ENST00000479362	3	20	42	67	9	45	42	30	36	21	23	55	14	47	4	36	16	9	37	10	10	19	10	36	25	22	8	34	19	15	33	13	11	15	16	16	49	28	21	24	20	34	28	22	18	15	10	21	8
ENST00000401096	9	30	68	97	27	53	67	62	54	49	41	78	26	105	24	55	42	21	63	37	11	52	22	55	30	33	15	56	26	20	39	24	20	19	30	27	92	30	45	37	45	70	42	35	31	29	20	31	14
ENST00000357760	10	33	70	99	28	57	70	67	59	52	41	81	28	111	25	59	44	23	71	39	11	58	24	60	32	37	15	60	24	20	38	28	21	21	35	29	96	30	48	40	48	78	42	37	34	30	24	30	14
ENST00000358779	10	33	70	99	28	57	70	67	59	52	41	81	28	111	25	59	44	23	71	39	11	58	24	60	32	37	15	60	24	20	38	28	21	21	35	29	96	30	48	40	48	78	42	37	34	30	24	30	14
ENST00000378633	10	33	70	99	28	57	70	67	59	52	41	81	28	111	25	59	44	23	71	39	11	58	24	60	32	37	15	60	24	20	38	28	21	21	35	29	96	30	48	40	48	78	42	37	34	30	24	30	14
ENST00000404249	10	33	70	99	28	57	70	67	59	52	41	81	28	111	25	59	44	23	71	39	11	58	24	60	32	37	15	60	24	20	38	28	21	21	35	29	96	30	48	40	48	78	42	37	34	30	24	30	14
ENST00000460465	10	33	70	99	28	57	70	67	59	52	41	81	28	111	25	59	44	23	71	39	11	58	24	60	32	37	15	60	24	20	38	28	21	21	35	29	96	30	48	40	48	78	42	37	34	30	24	30	14
ENST00000378635	10	33	70	99	28	57	70	67	59	52	42	81	28	111	25	59	44	23	71	40	11	58	24	60	32	37	15	60	24	20	38	28	21	21	35	29	96	30	48	40	48	79	42	37	34	30	24	31	14
ENST00000356200	10	33	71	102	28	57	72	68	59	52	43	82	28	111	25	59	44	23	74	40	11	59	24	62	32	37	15	62	24	21	39	28	21	22	35	29	96	30	48	40	48	79	42	39	34	30	25	31	16
ENST00000378638	10	33	71	102	28	57	72	68	59	52	43	82	28	111	25	59	44	23	74	40	11	59	24	62	32	37	15	62	24	21	39	28	21	22	35	29	96	30	48	40	48	79	42	39	34	30	25	31	16
ENST00000424604	6	51	175	166	30	233	142	191	112	65	108	141	55	106	38	99	46	40	174	97	24	82	63	156	100	74	38	129	53	30	75	17	41	39	51	48	147	109	98	27	39	77	78	104	41	35	92	97	92
ENST00000418950	15	91	173	236	57	234	207	207	115	92	166	148	47	137	65	87	52	53	182	104	36	93	78	140	157	79	57	121	51	33	88	19	40	40	62	63	167	109	119	39	54	102	99	128	37	28	75	116	82
ENST00000475229	15	76	184	226	51	222	206	206	114	81	155	125	56	132	68	91	58	60	174	118	38	95	68	148	153	82	52	129	60	34	81	19	43	41	60	69	164	97	114	25	61	95	97	127	36	33	59	116	69
ENST00000355439	5	4	7	11	2	6	15	1	8	2	15	15	6	16	3	12	1	2	7	9	1	6	3	11	4	8	2	6	11	6	7	5	14	6	10	11	24	3	10	8	17	12	13	10	8	6	6	10	9
ENST00000246421	6	4	7	14	2	7	19	2	14	2	16	17	7	17	3	14	1	2	10	12	3	7	4	12	5	8	2	9	10	7	8	6	17	7	12	11	28	4	9	10	20	13	15	12	9	6	6	13	8
ENST00000400924	6	4	7	14	2	7	19	2	14	2	16	17	7	17	3	14	1	2	10	12	3	7	4	12	5	8	2	9	10	7	8	6	17	7	12	11	28	4	9	10	20	13	15	12	9	6	6	13	8
ENST00000498806	27	112	233	259	94	195	265	303	130	234	127	176	79	163	74	117	80	45	233	104	74	85	91	208	92	74	51	154	79	44	112	39	72	50	59	44	227	124	83	78	62	129	92	116	53	39	98	116	73
ENST00000497747	17	116	224	211	86	213	252	284	130	206	111	162	72	156	75	109	64	54	206	92	82	78	75	204	87	76	43	145	68	47	106	37	65	42	42	49	227	123	76	54	72	117	88	117	65	31	82	125	81
ENST00000497615	17	116	223	209	84	213	252	284	130	205	112	158	70	156	74	110	61	52	205	90	82	77	75	200	90	80	43	144	66	47	107	37	65	44	40	50	226	121	71	54	72	119	88	119	67	32	79	124	81
ENST00000480499	7	97	226	189	94	234	202	283	127	193	147	159	69	157	67	102	61	68	232	92	90	82	69	203	111	75	35	136	55	28	95	30	56	39	49	57	191	96	79	59	83	116	87	127	71	51	70	86	76
ENST00000489538	10	83	223	187	96	231	208	305	120	212	172	164	83	159	72	106	83	72	230	99	93	93	74	194	116	71	36	136	55	27	99	35	59	44	48	54	192	93	90	73	88	124	87	129	61	56	69	83	78
ENST00000477235	17	84	223	202	98	233	213	309	111	230	191	167	81	148	59	109	76	70	247	112	84	97	72	188	129	60	42	140	67	20	91	39	56	47	59	50	170	93	99	88	71	126	91	123	50	47	77	75	71
ENST00000497186	18	79	219	205	93	206	209	306	102	226	190	160	83	131	50	99	76	66	224	105	78	91	69	178	126	55	44	132	60	19	84	36	54	48	56	50	161	87	103	88	67	123	98	112	41	46	76	74	67
ENST00000469045	18	79	215	204	88	204	205	301	100	224	192	158	82	129	49	96	76	64	222	104	76	90	70	174	122	53	44	128	58	18	83	33	53	48	58	49	157	82	104	87	67	126	98	108	42	45	76	73	66
ENST00000400922	27	107	234	257	102	228	283	331	153	262	208	158	64	107	54	119	83	57	251	111	106	88	96	216	137	84	57	163	68	23	102	26	62	61	74	28	190	114	99	63	71	164	128	112	63	45	101	103	81
ENST00000342348	26	108	238	255	108	227	283	327	152	252	206	163	58	99	53	123	78	57	252	108	107	87	95	216	135	85	58	166	68	24	99	21	61	61	76	29	188	118	102	63	69	161	133	114	62	46	101	105	80
ENST00000460602	6	26	31	40	10	59	18	27	30	27	17	14	7	20	6	14	11	10	35	18	16	16	20	23	9	14	13	19	14	20	21	11	7	19	14	5	35	27	16	15	23	20	39	18	8	13	17	29	27
ENST00000492768	6	26	31	40	10	59	18	27	30	27	17	14	7	20	6	14	11	10	35	18	16	16	20	23	9	14	13	19	14	20	21	11	7	19	14	5	35	27	16	15	23	20	39	18	8	13	17	29	27
ENST00000464373	6	26	31	40	10	59	18	27	30	27	17	14	7	20	6	14	11	10	35	18	16	16	20	23	9	14	13	19	14	20	21	11	7	20	14	5	35	27	16	15	23	20	39	18	8	13	17	29	27
ENST00000341426	6	27	31	42	9	64	18	29	31	26	16	14	8	20	6	14	11	10	35	18	16	16	20	24	9	14	15	21	14	20	22	12	6	21	14	4	35	29	16	16	22	21	40	18	8	13	19	31	30
ENST00000344463	6	27	31	42	9	64	18	29	31	26	16	14	8	20	6	14	11	10	35	18	16	16	20	24	9	14	15	21	14	20	22	12	6	21	14	4	35	29	16	16	22	21	40	18	8	13	19	31	30
ENST00000341991	6	34	35	46	12	81	21	35	34	26	25	19	10	23	6	14	14	14	39	19	23	18	19	26	11	16	18	28	17	22	25	13	8	22	18	6	45	34	18	20	22	22	51	24	8	20	27	37	49
ENST00000492845	8	28	34	48	13	82	25	38	32	27	25	21	9	18	5	15	14	7	37	23	23	20	18	32	17	18	25	30	19	19	26	15	8	18	19	11	53	50	20	23	31	20	58	33	7	22	42	49	51
ENST00000378625	7	26	29	41	11	69	20	31	26	25	24	20	7	18	3	11	11	8	35	22	19	13	16	31	18	18	27	29	18	16	27	14	7	15	14	11	48	50	17	19	28	16	51	30	4	17	41	48	44
ENST00000480542	2	29	19	44	12	51	36	28	25	9	27	22	8	22	2	12	8	12	38	14	9	8	16	24	20	27	19	39	18	5	20	16	14	9	15	9	41	46	18	13	15	18	37	45	6	17	45	37	31
ENST00000461893	5	66	77	134	52	164	97	137	81	103	112	114	22	63	20	72	48	38	143	60	54	23	81	122	56	58	43	114	47	30	88	26	26	59	35	14	126	89	50	38	62	52	83	90	46	25	54	70	68
ENST00000471354	4	21	55	114	56	134	68	52	73	71	81	52	23	51	17	52	36	18	82	33	41	36	55	76	46	42	27	50	36	29	80	23	32	32	19	18	59	63	55	24	26	38	47	75	20	29	48	61	38
ENST00000437146	4	31	21	13	18	16	49	22	8	22	16	0	11	4	0	37	5	2	15	1	23	5	23	16	31	26	6	22	22	10	17	6	22	21	2	12	34	39	21	13	4	18	24	47	14	12	38	29	40
ENST00000434686	0	1	0	1	2	0	0	0	0	1	2	2	2	2	0	0	2	0	2	1	0	3	1	3	1	0	0	8	0	0	2	0	0	1	1	2	2	1	3	1	5	2	0	3	0	0	0	0	0
ENST00000412228	0	2	0	1	2	0	0	0	0	1	3	1	2	2	0	0	2	0	2	1	1	4	1	2	2	0	0	7	0	0	2	0	0	1	2	2	3	1	4	0	5	3	0	3	0	1	0	1	0
ENST00000439272	3	5	4	11	5	9	9	5	2	7	5	6	3	4	2	1	0	2	18	5	4	4	5	8	2	6	3	10	5	2	9	3	1	4	3	4	7	7	8	1	6	12	12	8	1	11	7	5	2
ENST00000455156	4	7	10	11	5	14	13	8	3	9	5	8	6	4	2	3	0	2	22	8	5	4	7	12	2	7	3	14	7	2	10	5	1	6	4	4	10	8	9	3	5	13	16	10	1	11	10	6	4
ENST00000472614	4	7	11	13	9	16	18	8	4	10	6	10	6	6	2	4	1	2	24	8	6	4	8	14	2	9	3	16	8	4	12	5	1	6	4	4	13	9	10	5	4	16	17	10	1	11	12	8	5
ENST00000378609	4	7	15	15	10	25	23	10	6	11	6	13	6	6	2	6	3	2	32	9	7	4	12	17	3	11	4	16	9	4	13	7	3	8	5	4	15	12	11	6	5	17	22	13	3	12	17	10	6
ENST00000378606	4	7	15	15	10	28	23	10	7	11	6	13	6	6	2	6	3	2	32	9	7	4	13	17	4	11	4	18	9	4	13	7	3	8	5	4	15	13	11	6	5	17	22	13	3	12	18	10	6
ENST00000307786	10	24	78	84	48	13	100	123	41	34	58	37	13	22	25	66	12	13	53	38	29	23	58	65	64	29	32	57	23	18	42	17	51	22	33	24	93	57	50	16	17	55	56	79	23	19	56	64	37
ENST00000378604	11	34	96	93	59	17	109	146	47	59	57	51	16	39	35	70	19	9	60	55	38	32	67	91	81	35	33	68	28	19	51	22	58	24	35	27	120	63	58	28	23	61	52	86	20	31	53	75	39
ENST00000482402	7	33	90	87	52	17	95	131	44	65	47	50	16	36	32	58	18	8	59	51	37	30	63	88	82	35	34	57	26	19	53	21	55	27	31	27	109	59	57	25	22	54	47	87	16	32	47	72	40
ENST00000462293	4	36	78	80	43	18	85	121	42	64	36	48	17	33	28	45	17	8	56	46	36	28	59	85	87	34	39	48	26	18	58	18	49	31	27	28	103	57	45	23	19	47	45	91	15	28	44	67	37
ENST00000378602	4	20	54	26	11	9	65	45	23	11	16	24	17	15	1	26	8	0	31	20	12	1	39	29	22	12	11	27	24	4	29	5	26	17	10	7	28	51	25	21	8	26	22	45	14	19	16	18	7
ENST00000470931	6	9	23	32	14	6	34	28	22	17	22	13	9	15	1	21	11	7	20	12	12	6	27	21	26	5	8	19	14	6	38	7	24	10	4	8	16	44	18	16	10	22	21	39	5	14	11	12	10
ENST00000378598	6	9	23	32	14	6	34	29	22	17	22	13	9	15	1	21	10	7	20	12	12	6	27	21	26	5	9	19	14	6	38	7	24	10	4	8	16	44	19	16	10	22	21	39	5	14	11	12	10
ENST00000416272	6	9	25	34	14	7	37	32	24	18	23	16	10	15	1	23	11	7	24	14	14	6	27	22	27	6	9	19	14	6	41	8	23	11	5	9	18	44	19	17	10	23	21	39	5	14	12	14	11
ENST00000310991	6	9	25	35	14	7	38	33	24	18	23	17	10	16	1	24	11	8	24	14	14	6	27	22	27	6	9	20	14	6	41	8	23	11	5	9	18	44	20	17	11	23	21	41	6	14	11	14	11
ENST00000412120	8	46	161	178	77	28	174	215	137	104	142	133	61	92	50	104	47	71	166	48	20	33	77	142	56	51	43	102	46	20	86	56	49	52	60	63	149	85	75	61	32	115	60	36	63	55	60	67	8
ENST00000464311	7	45	138	184	66	23	144	217	114	96	137	127	55	102	48	90	49	72	183	47	11	28	77	138	44	43	36	85	39	23	76	48	40	48	62	61	145	85	79	66	30	104	62	40	62	50	66	60	10
ENST00000493964	7	44	171	142	49	36	141	148	89	118	59	95	38	49	29	90	27	18	142	36	40	41	64	119	78	26	27	86	50	34	66	32	47	34	34	47	102	115	51	53	28	45	39	76	21	41	61	49	17
ENST00000461752	5	27	52	72	12	14	56	35	18	32	36	29	23	23	12	50	5	8	43	13	16	14	32	37	24	23	6	49	38	3	29	12	29	18	9	13	45	40	9	26	19	20	20	34	16	19	18	28	6
ENST00000493316	5	27	53	69	12	14	52	35	17	30	33	28	24	24	13	51	5	10	43	12	17	14	33	39	27	21	6	48	36	3	30	12	28	18	9	15	46	39	9	25	19	20	21	32	17	20	16	29	6
ENST00000450874	4	27	53	84	25	12	54	93	60	36	60	48	22	30	20	66	20	7	63	21	20	12	33	54	54	45	30	59	26	6	49	15	18	25	20	17	65	52	26	41	10	26	47	27	9	15	24	37	0
ENST00000378590	10	30	51	76	16	9	80	69	58	68	60	35	11	32	21	64	10	20	71	11	15	19	41	72	38	12	17	46	36	14	43	16	13	21	14	19	71	54	35	17	11	24	33	47	12	12	40	44	6
ENST00000434971	5	30	72	59	25	8	66	74	49	61	32	37	16	18	15	37	8	11	60	19	19	14	21	58	37	14	7	70	28	8	30	7	15	22	13	18	81	59	41	37	2	32	23	41	26	5	22	32	8
ENST00000468610	5	30	72	59	25	8	66	74	49	61	32	37	16	18	15	37	8	11	60	19	19	14	21	58	37	14	7	70	28	8	30	7	15	22	13	18	81	59	41	37	2	32	23	41	26	5	22	32	8
ENST00000270720	6	32	79	62	28	10	75	79	52	64	38	42	18	20	16	39	9	12	63	22	20	15	20	60	44	12	8	73	31	9	34	8	12	24	14	20	92	65	39	42	2	32	26	45	28	6	24	36	8
ENST00000378592	6	32	79	62	28	10	75	79	52	64	38	42	18	20	16	39	9	12	63	22	20	15	20	60	44	12	8	73	31	9	34	8	12	24	14	20	92	65	39	42	2	32	26	45	28	6	24	36	8
ENST00000443930	6	29	93	50	32	15	59	77	42	48	35	34	22	17	11	58	22	2	52	26	19	13	58	44	33	21	13	70	24	9	30	13	14	25	18	21	68	69	25	19	10	27	42	46	23	2	46	25	4
ENST00000378585	4	12	64	64	13	4	40	40	22	36	27	35	8	24	21	33	3	10	35	12	10	9	6	36	19	13	13	45	24	8	21	12	3	16	14	10	43	41	33	5	4	12	23	31	4	15	18	20	1
ENST00000378567	6	8	15	17	7	6	18	26	13	16	15	7	2	6	3	8	11	2	13	5	3	3	35	32	15	4	8	15	13	4	19	6	29	14	2	6	14	29	3	6	8	6	14	8	4	8	12	6	0
ENST00000468310	6	8	15	18	6	6	18	26	12	15	15	7	2	6	2	8	11	2	13	5	3	3	34	29	13	4	8	15	13	4	19	6	27	13	2	6	14	28	3	6	8	6	12	8	4	8	12	6	0
ENST00000484419	4	8	14	18	6	6	15	24	11	14	15	6	2	5	2	7	11	2	12	5	3	3	33	27	13	4	8	15	13	4	18	6	27	13	2	6	13	28	3	6	8	6	12	7	4	7	12	6	0
ENST00000445600	4	5	9	13	6	3	11	15	6	10	9	4	2	3	0	5	9	2	7	4	2	0	30	19	8	4	8	11	10	3	13	6	22	9	2	3	10	25	0	6	5	2	8	10	2	4	8	3	0
ENST00000503297	2	4	8	10	5	1	7	11	4	5	8	2	1	1	0	3	7	0	5	4	1	0	25	10	5	3	7	7	8	1	6	5	18	6	2	1	7	17	0	5	4	3	4	14	1	4	7	2	0
ENST00000449154	2	3	11	5	4	0	5	14	5	4	8	3	4	1	1	9	7	0	4	6	1	0	26	2	3	2	3	6	4	0	7	2	13	6	0	2	7	8	6	1	4	8	0	14	0	2	8	0	0
ENST00000479566	18	35	136	102	68	23	113	138	74	78	64	78	48	84	32	64	39	22	96	43	28	39	71	106	70	40	30	90	39	29	60	25	36	38	39	39	99	60	50	50	38	84	44	53	26	22	49	55	13
ENST00000466651	20	36	163	125	75	24	138	161	89	87	71	87	54	92	39	78	40	30	107	46	20	44	84	130	82	40	31	95	40	30	64	28	39	38	39	45	113	69	54	57	37	92	45	48	22	22	49	63	13
ENST00000400921	10	57	145	110	41	27	183	182	88	89	86	59	40	75	21	93	38	32	133	59	32	32	40	113	82	41	24	95	42	26	63	24	34	28	22	30	121	70	67	31	46	62	45	83	23	23	53	37	6
ENST00000495347	6	56	132	80	43	24	168	169	68	67	59	38	45	51	18	92	27	26	97	42	23	24	35	82	76	23	22	81	42	23	59	22	32	28	12	30	91	69	51	27	41	60	34	73	19	16	48	31	8
ENST00000461106	2	53	131	65	34	24	170	168	51	51	42	26	45	34	12	85	22	20	87	35	23	17	33	61	74	12	21	78	43	19	50	18	28	28	15	30	73	63	46	25	30	52	31	66	15	16	39	25	8
ENST00000461465	2	40	127	17	28	11	148	161	8	18	22	9	48	13	8	117	11	2	39	20	21	3	44	22	53	9	17	70	30	10	27	14	13	18	10	31	34	56	21	24	13	29	17	35	0	4	10	14	5
ENST00000470596	2	40	136	16	27	12	155	159	8	26	23	7	56	15	8	125	10	2	40	23	23	6	44	21	51	7	18	71	32	10	25	12	14	19	8	32	34	56	20	22	12	27	16	33	0	1	7	11	4
ENST00000496325	4	43	152	26	32	12	160	144	5	34	30	9	63	14	8	137	14	4	35	23	21	10	40	29	57	7	19	82	31	9	23	10	13	16	8	28	34	42	18	26	13	23	23	35	0	0	5	14	6
ENST00000481140	20	88	267	247	62	116	293	364	114	195	160	179	63	97	53	85	60	72	251	129	76	108	56	217	116	70	59	180	50	20	72	26	64	52	57	39	157	124	118	56	68	134	89	81	55	51	83	76	36
ENST00000400920	4	58	163	153	40	123	178	189	126	102	126	107	38	56	36	105	46	41	108	49	62	37	68	82	69	55	31	111	55	11	76	14	32	48	36	45	119	72	65	54	63	63	91	105	15	32	45	58	31
ENST00000482686	4	58	163	153	40	123	178	189	126	102	126	107	38	56	36	105	46	41	108	49	62	37	68	82	69	55	31	111	55	11	76	14	32	48	36	45	119	72	65	54	63	63	91	105	15	32	45	58	31
ENST00000486681	4	59	163	152	40	125	181	192	124	103	126	106	38	57	35	106	46	41	107	51	62	38	68	83	69	55	31	111	56	11	76	13	32	48	36	45	120	71	66	56	63	63	89	109	15	34	46	61	32
ENST00000470986	10	60	167	165	78	123	175	214	143	162	146	128	50	123	46	102	80	38	205	89	66	93	74	136	91	69	46	117	72	28	93	37	44	51	40	47	188	77	88	58	84	95	70	91	48	37	58	84	47
ENST00000470511	9	54	200	109	48	73	143	208	55	152	106	80	37	57	20	86	37	32	127	66	45	47	60	116	82	44	28	122	39	15	61	17	58	31	48	31	63	100	52	40	49	80	32	109	33	26	53	40	25
ENST00000471018	2	23	44	19	11	29	83	56	31	20	21	14	6	12	4	36	6	11	42	29	17	9	24	26	29	17	15	27	7	9	34	2	31	22	6	16	46	28	18	5	7	20	8	38	10	15	29	17	17
ENST00000466352	11	63	133	56	19	42	150	171	83	34	67	23	28	24	16	70	8	6	79	74	54	22	70	58	86	34	25	70	24	14	71	6	43	54	10	36	66	61	30	20	14	66	44	75	12	30	69	24	34
ENST00000497183	12	64	140	59	20	42	154	177	88	34	71	24	28	24	16	70	10	6	79	76	56	22	72	58	89	34	27	73	24	15	71	6	45	59	11	36	69	66	30	20	14	68	44	76	11	31	79	24	34
ENST00000419838	13	66	145	59	24	42	160	192	93	33	76	25	31	25	15	72	13	6	82	86	67	22	77	58	95	36	28	83	26	16	77	6	48	64	14	36	71	69	28	24	16	71	44	84	12	35	92	29	34
ENST00000479263	14	76	161	216	60	124	199	232	115	167	105	143	56	111	75	87	74	55	178	129	91	93	95	169	83	57	43	120	58	27	103	48	49	51	63	58	169	102	115	57	87	109	75	102	66	28	67	103	56
ENST00000503672	10	66	121	172	54	121	146	198	114	143	98	125	38	100	54	85	57	34	141	106	91	58	91	158	65	69	31	98	68	21	92	35	47	43	50	29	143	89	83	44	86	73	80	101	56	39	69	91	44
ENST00000478770	10	66	122	167	55	123	143	203	113	142	99	127	39	101	53	86	57	33	140	108	92	60	90	157	65	69	30	95	69	21	94	35	50	42	50	29	143	91	85	44	86	74	82	103	56	41	72	92	43
ENST00000505322	7	59	210	146	84	152	170	236	122	130	141	104	42	109	71	105	47	46	156	65	78	71	83	133	86	55	29	129	56	29	76	38	37	61	35	39	128	104	59	75	91	77	63	94	29	38	85	103	78
ENST00000472017	9	64	221	143	79	154	175	243	121	140	142	112	40	116	73	106	48	48	163	77	81	75	85	146	88	51	27	131	56	28	77	42	41	61	34	44	124	97	60	75	91	83	65	98	31	34	90	104	82
ENST00000333854	14	100	213	195	99	277	249	323	147	208	159	180	65	152	82	98	64	49	266	99	68	116	98	195	100	92	43	135	94	47	106	44	71	43	60	33	190	134	99	68	112	101	75	136	60	45	109	96	91
ENST00000536678	14	97	227	219	98	292	267	342	159	227	164	184	65	166	88	108	68	52	285	115	67	130	106	216	104	96	43	142	95	47	109	41	73	44	66	37	198	133	112	73	114	113	83	128	68	56	108	99	89
ENST00000444529	16	106	237	245	101	303	283	357	177	240	174	195	63	183	94	117	70	53	301	121	75	132	112	237	121	89	51	147	93	51	110	41	71	42	61	45	218	143	116	85	119	112	94	126	70	60	113	104	99
ENST00000497675	2	14	58	44	31	15	50	41	9	7	16	15	22	25	21	37	14	6	26	15	5	2	12	18	16	27	6	43	14	6	32	4	27	6	23	18	41	13	7	21	16	15	20	28	15	2	6	17	4
ENST00000476803	2	11	43	38	26	10	41	32	7	5	13	13	19	18	13	28	13	3	21	10	6	1	11	17	15	25	3	36	12	6	26	2	23	5	18	16	36	9	4	17	12	15	17	24	12	2	6	12	6
ENST00000440825	1	4	12	9	5	0	14	16	9	2	8	3	6	4	4	2	8	0	3	8	16	0	20	7	4	16	0	10	8	4	17	0	5	6	4	6	20	5	3	12	3	10	0	11	5	3	6	11	6
ENST00000400919	1	4	12	9	5	0	14	16	9	2	8	3	6	4	4	2	8	0	3	8	16	0	20	7	4	16	0	10	8	4	17	0	5	6	4	6	20	5	3	12	3	10	0	11	5	3	6	11	6
ENST00000428120	1	4	12	9	5	0	14	16	9	2	8	3	6	4	4	2	8	0	3	8	16	0	20	7	4	16	0	10	8	4	17	0	5	6	4	6	20	5	3	12	3	10	0	11	5	3	6	11	6
ENST00000420515	0	4	12	9	5	0	14	16	9	2	8	3	6	4	3	2	8	0	3	8	16	0	20	7	4	16	0	10	8	4	17	0	5	6	5	6	19	5	3	12	3	11	0	11	5	3	7	11	6
ENST00000378543	0	4	12	9	4	0	15	16	9	2	8	3	6	4	3	2	8	0	3	8	16	0	20	7	4	16	0	10	8	4	17	0	5	6	5	6	19	5	3	12	3	11	0	11	5	3	7	11	6
ENST00000400918	0	4	12	9	4	0	15	16	9	2	8	3	6	4	3	2	8	0	3	8	16	0	20	7	4	16	0	10	8	4	17	0	5	6	5	6	19	6	5	12	3	11	0	11	5	3	7	11	6
ENST00000378546	0	4	12	9	4	0	15	16	9	2	8	3	6	4	3	2	8	0	3	8	16	0	20	7	5	16	0	10	8	4	17	0	5	6	5	6	18	6	5	12	3	11	0	9	6	4	7	11	6
ENST00000414253	0	4	12	9	4	0	15	16	9	2	8	3	6	4	3	2	8	0	3	8	16	0	20	7	5	16	0	10	8	4	17	0	5	6	5	6	18	6	5	12	3	11	0	9	6	4	7	11	6
ENST00000378545	6	62	73	121	42	104	101	103	67	91	71	54	30	43	36	55	31	26	112	51	38	37	43	62	61	53	19	54	39	15	76	25	46	24	23	35	122	81	73	49	55	54	72	91	28	21	45	71	53
ENST00000401813	2	63	90	119	47	69	103	144	63	80	61	68	39	48	33	48	30	22	153	53	36	39	62	69	64	53	25	85	57	21	74	30	48	28	37	25	120	93	86	45	50	68	84	98	24	22	47	97	47
ENST00000514625	2	38	15	32	18	45	55	71	48	28	38	16	14	16	6	31	12	7	47	37	44	18	34	32	37	36	20	43	11	21	31	8	18	29	19	8	80	69	36	33	30	18	50	69	24	21	23	55	46
ENST00000469733	11	69	54	122	44	100	92	179	98	89	121	69	40	69	35	37	52	45	152	67	55	46	68	102	61	55	35	67	40	20	116	20	61	43	38	30	137	51	70	37	57	81	81	95	30	27	81	49	66
ENST00000420964	2	45	40	30	24	96	58	72	61	29	35	35	29	37	16	63	28	14	82	55	53	26	42	35	31	27	13	38	19	14	54	17	31	19	31	17	79	48	38	28	37	37	47	75	18	23	56	34	20
ENST00000487186	2	43	34	29	25	108	58	69	58	32	31	43	32	29	14	54	27	10	81	54	50	18	40	30	25	26	11	27	19	14	56	15	30	18	21	16	75	44	33	28	30	35	49	68	16	22	58	33	18
ENST00000545087	2	71	74	85	56	173	122	103	106	79	49	94	35	78	45	59	50	22	118	77	67	38	72	74	51	64	27	76	51	24	113	28	73	44	46	30	124	68	87	46	66	71	62	97	32	50	92	72	31
ENST00000442483	23	49	56	105	38	115	83	101	60	102	82	67	19	47	28	46	46	17	78	64	41	32	45	113	58	50	45	67	38	28	57	20	29	42	34	19	118	67	71	39	69	35	68	110	15	30	41	72	66
ENST00000378536	0	1	0	0	0	2	0	0	0	0	2	0	0	0	0	0	1	2	2	1	0	0	3	0	0	4	0	0	0	0	0	0	1	1	0	0	7	0	2	0	0	2	0	0	0	0	0	2	2
ENST00000508416	0	15	14	4	9	8	22	26	36	16	14	12	11	10	1	23	9	2	15	9	22	6	15	25	11	10	11	15	4	2	26	7	13	14	11	6	26	18	8	17	7	11	19	34	6	4	25	13	17
ENST00000478223	7	45	28	107	22	161	67	93	93	80	73	66	20	39	21	39	41	31	89	53	54	35	62	50	36	63	28	60	32	17	82	22	35	22	34	12	91	58	60	37	39	75	63	99	24	25	63	71	42
ENST00000507179	22	99	224	213	68	266	239	296	145	163	138	150	55	160	53	134	56	56	226	120	83	72	95	185	95	68	39	156	69	28	67	31	75	45	59	57	182	134	80	74	73	150	93	140	43	36	104	106	74
ENST00000417061	7	67	146	196	38	65	131	200	116	151	129	119	32	90	51	73	42	40	199	80	69	47	72	167	78	66	53	129	54	27	112	32	50	52	37	48	181	99	84	53	55	104	81	104	46	34	69	84	53
ENST00000317490	18	73	217	213	65	76	193	281	111	176	144	141	50	79	60	93	68	58	208	119	48	76	49	181	69	67	37	119	68	35	68	48	59	25	32	27	196	96	103	84	99	91	100	105	54	10	63	66	36
ENST00000419785	17	74	235	245	64	98	202	292	131	175	133	138	34	88	56	100	70	54	237	118	67	75	70	165	69	62	41	122	71	37	97	53	66	33	34	30	198	100	111	78	80	76	105	137	52	9	67	63	41
ENST00000469374	12	75	183	167	44	209	220	246	114	179	158	130	54	120	32	107	85	55	207	97	64	48	48	156	104	72	27	112	39	40	111	40	54	62	37	30	155	91	93	56	78	111	59	127	57	46	69	87	89
ENST00000475812	9	49	151	130	34	166	166	210	98	133	127	94	47	104	34	64	62	48	166	79	55	56	49	128	100	63	25	92	41	36	94	33	42	51	31	17	121	78	69	39	72	105	53	127	33	44	57	80	58
ENST00000449373	9	49	152	133	33	166	165	212	101	136	129	96	47	103	34	64	62	49	166	78	55	57	49	132	99	65	25	92	40	36	94	33	41	51	31	20	124	77	69	39	72	107	54	127	33	44	57	80	58
ENST00000494279	4	27	30	67	15	66	39	60	47	45	34	30	6	20	3	29	12	12	52	22	23	18	18	37	20	31	13	36	26	11	39	6	23	22	18	18	49	48	35	16	24	24	31	45	18	9	30	40	23
ENST00000378518	0	9	11	27	6	10	18	17	12	9	8	4	0	10	0	14	2	4	21	6	8	4	11	13	7	9	4	19	14	2	11	6	9	12	6	5	10	25	18	7	5	10	9	16	14	0	19	15	3
ENST00000306256	0	9	11	26	6	10	17	17	12	9	8	4	0	10	0	14	2	4	20	6	8	4	11	13	7	9	4	18	14	2	11	6	9	11	6	5	8	24	18	7	5	10	9	15	15	0	19	14	3
ENST00000378513	0	9	11	26	6	10	16	16	12	9	8	3	0	10	0	14	2	4	20	6	8	4	11	13	7	9	4	18	14	2	10	6	9	11	6	5	8	24	18	7	5	10	9	14	15	0	19	14	3
ENST00000493207	0	9	11	26	6	10	15	15	12	9	8	3	0	10	0	14	2	4	19	6	8	4	11	12	7	9	4	18	13	2	10	6	9	9	6	5	6	22	18	7	5	10	9	13	14	0	18	13	2
ENST00000378512	0	7	9	23	6	8	15	12	10	8	9	3	0	9	0	13	2	3	19	6	7	4	11	14	7	9	4	16	13	2	9	5	8	10	6	5	6	22	18	5	5	9	6	13	14	0	16	13	2
ENST00000378525	2	5	23	26	0	33	29	31	11	7	11	18	11	11	8	18	3	4	36	7	7	9	8	24	14	9	4	22	15	7	19	6	3	10	14	16	22	24	15	8	7	8	13	19	10	0	19	10	8
ENST00000378529	2	5	23	28	0	33	30	31	11	8	12	18	11	11	8	19	4	4	35	7	9	9	10	24	16	10	4	22	15	8	20	6	3	10	14	16	22	24	15	8	7	8	15	19	11	0	18	11	8
ENST00000378531	2	5	23	28	0	33	30	31	11	8	12	18	11	11	8	19	4	4	35	7	9	9	10	24	16	10	4	22	15	8	20	6	3	10	14	16	22	24	15	8	7	8	15	19	11	0	18	11	8
ENST00000443438	2	16	34	45	4	54	37	39	28	21	22	30	13	22	10	28	10	11	49	10	16	14	17	37	30	25	11	38	22	10	41	6	16	17	17	17	40	40	19	11	15	18	26	37	22	1	31	19	23
ENST00000488353	4	52	68	96	22	174	87	100	86	57	52	74	24	52	34	67	36	24	110	34	39	29	37	91	59	49	24	63	27	13	90	8	39	29	33	35	86	104	46	20	65	36	66	97	48	6	57	68	63
ENST00000462129	16	88	158	167	52	187	143	224	124	167	118	123	44	81	52	70	50	33	145	53	84	69	68	134	91	54	51	100	64	30	98	47	37	45	53	31	123	77	87	62	68	79	93	108	55	49	75	66	70
ENST00000515760	18	48	132	161	59	171	138	145	113	120	106	91	51	75	49	89	50	28	166	51	71	54	70	129	68	52	43	87	46	25	81	34	53	45	51	27	141	98	83	28	59	88	72	111	47	27	65	74	40
ENST00000502666	9	42	70	90	50	134	108	101	85	71	82	57	28	86	37	73	43	26	132	33	40	46	44	95	39	37	17	80	33	22	83	14	33	28	31	16	101	87	78	32	52	60	62	73	39	17	43	55	17
ENST00000504111	9	38	69	87	49	131	105	101	83	68	81	57	28	84	36	72	42	26	131	32	39	46	42	94	36	37	17	77	32	22	84	14	33	27	30	16	100	87	73	32	52	59	60	72	38	17	42	55	16
ENST00000514502	2	12	5	11	4	7	14	24	7	6	4	4	5	18	2	18	6	0	3	10	3	0	17	16	6	11	5	19	7	2	17	1	10	12	6	4	16	25	5	6	8	5	29	11	0	16	10	11	5
ENST00000288774	2	13	5	11	5	7	14	25	7	6	5	4	7	18	2	19	6	0	3	10	3	0	17	16	6	11	5	20	6	2	17	1	11	12	6	4	16	25	4	6	8	5	29	10	0	17	11	11	5
ENST00000510434	2	13	5	11	5	7	14	26	7	6	5	4	8	18	2	19	6	0	2	10	3	0	17	15	6	11	5	20	6	2	18	1	11	12	6	4	17	25	5	6	8	5	30	10	0	17	11	11	5
ENST00000507596	2	13	5	11	5	7	14	25	7	6	5	4	8	18	2	20	6	0	2	10	3	0	17	15	6	11	5	20	6	2	18	1	11	12	6	4	17	25	5	6	8	5	30	10	0	17	11	11	5
ENST00000447513	2	13	5	11	5	8	15	27	9	6	7	4	9	18	2	19	6	1	2	10	3	0	17	15	7	11	5	20	6	2	17	1	12	11	6	4	16	24	5	6	8	5	32	13	0	17	11	12	5
ENST00000508384	5	16	12	29	23	13	37	44	25	10	27	17	28	29	13	22	10	8	14	17	5	8	30	29	17	16	7	35	12	6	33	9	23	17	14	5	35	40	8	10	12	19	43	21	4	17	17	27	14
ENST00000420406	24	51	106	181	42	44	116	139	109	117	76	55	35	47	58	87	17	10	118	46	38	38	49	88	77	38	57	65	56	37	59	36	62	40	21	61	150	66	59	41	28	91	70	125	39	19	74	83	91
ENST00000449969	2	36	31	61	25	7	49	74	47	28	35	20	12	12	12	39	8	8	44	23	25	21	36	41	34	46	17	21	18	9	60	6	23	20	28	14	83	57	30	13	33	27	26	65	9	23	19	38	22
ENST00000498669	2	34	30	61	25	7	48	73	47	26	35	21	12	12	12	39	9	8	43	23	25	22	36	41	35	44	17	22	18	9	60	7	24	20	29	14	82	57	29	12	33	26	25	63	8	24	19	39	22
ENST00000288766	6	60	116	65	25	137	127	163	83	44	39	67	25	37	18	77	31	16	83	70	67	31	70	71	64	27	12	78	53	16	61	15	37	33	16	16	119	71	46	38	44	41	86	91	24	46	63	59	44
ENST00000378486	6	60	116	65	25	137	127	163	83	44	39	67	25	37	18	77	31	16	83	70	67	31	70	71	64	27	12	78	53	16	61	15	37	33	16	16	119	71	46	38	44	41	86	91	24	46	63	59	44
ENST00000378488	6	60	116	65	25	137	127	163	83	44	39	67	25	37	18	77	31	16	83	70	67	31	70	71	64	27	12	78	53	16	61	15	37	33	16	16	119	71	46	38	44	41	86	91	24	46	63	59	44
ENST00000378483	7	52	150	158	42	224	153	234	173	173	103	118	28	60	22	75	37	26	182	98	85	40	67	112	74	60	38	102	40	11	119	31	54	52	28	42	173	102	86	70	86	89	97	104	39	48	59	95	54
ENST00000343889	12	64	173	162	48	236	153	235	186	149	105	134	31	73	33	83	51	38	153	77	77	47	68	133	81	49	38	116	30	13	110	34	37	53	33	32	190	92	109	62	71	100	77	94	51	54	62	113	64
ENST00000278878	16	95	258	206	60	269	216	314	203	171	119	139	48	112	54	110	47	48	175	60	70	59	84	153	102	61	39	150	47	20	107	46	31	50	44	29	196	90	125	45	74	109	92	114	53	52	66	112	76
ENST00000424657	12	84	137	124	42	23	217	193	112	127	89	56	22	32	34	110	39	31	174	41	48	28	84	120	88	60	46	94	43	42	89	21	55	52	34	25	97	103	64	49	61	76	99	89	21	40	47	77	36
ENST00000442305	19	100	159	159	81	40	209	267	117	210	125	112	34	65	52	98	62	38	216	38	60	53	69	157	100	64	40	134	45	41	94	24	66	51	39	26	128	105	68	75	44	89	88	94	41	24	55	81	55
ENST00000419816	12	115	231	244	98	16	289	354	123	250	146	152	55	85	74	108	75	53	311	47	54	86	92	207	130	74	66	191	56	40	82	32	93	44	66	47	213	137	119	82	55	125	67	116	68	35	75	77	96
ENST00000473964	10	112	200	228	95	16	241	307	108	213	129	125	41	69	64	99	69	48	262	30	48	70	92	174	109	70	60	168	51	37	71	25	88	42	61	44	198	127	112	81	53	105	63	107	62	31	67	67	88
ENST00000462379	4	76	161	154	90	15	170	248	65	132	101	90	43	48	33	74	39	34	186	31	27	52	62	122	100	42	51	111	42	25	57	21	46	36	37	28	129	122	74	60	47	62	60	87	55	28	38	62	56
ENST00000471361	23	82	295	230	74	295	268	391	187	251	135	171	55	144	105	132	85	68	308	113	80	117	90	229	105	57	58	173	47	39	100	52	58	37	65	65	217	106	99	91	82	109	87	88	68	31	83	87	75
ENST00000487804	17	76	272	212	84	238	255	392	161	235	157	177	66	154	100	134	101	56	273	115	92	124	96	191	99	87	54	158	39	32	98	54	78	34	75	59	204	112	103	89	83	147	91	94	84	34	95	77	89
ENST00000502512	16	82	301	238	102	267	281	436	173	272	159	192	74	163	114	146	109	64	300	130	106	137	103	195	104	90	62	181	53	30	118	58	79	32	89	55	236	107	123	104	92	156	100	117	92	38	100	89	101
ENST00000515423	12	81	278	243	111	314	311	406	188	254	159	207	66	138	96	130	108	66	275	144	116	104	96	218	158	87	53	207	78	41	132	32	66	47	63	35	236	117	118	87	105	122	93	134	77	33	92	107	108
ENST00000468002	23	96	224	208	89	242	200	319	162	229	149	148	60	120	67	129	86	48	253	121	70	125	77	169	117	69	52	165	72	37	94	49	44	45	57	56	156	80	147	69	87	104	86	120	55	52	98	89	70
ENST00000505228	22	57	180	221	86	300	196	286	160	198	116	162	69	110	72	115	84	41	250	127	64	80	87	134	117	75	42	119	61	44	93	27	43	44	56	41	170	91	111	59	87	131	108	122	67	46	57	104	71
ENST00000491212	2	7	6	6	0	2	19	18	6	6	5	5	3	5	2	8	8	2	11	1	5	4	18	8	7	7	5	13	10	5	16	2	8	5	2	0	8	15	7	5	5	7	25	21	2	5	13	5	14
ENST00000486396	2	18	20	24	2	28	37	52	41	22	17	28	6	13	0	20	10	7	36	12	12	18	31	16	15	18	7	25	19	9	37	4	20	9	10	5	34	30	22	14	20	25	39	37	9	6	17	12	23
ENST00000435556	1	19	20	24	2	29	39	52	42	22	17	29	6	13	0	21	10	8	37	14	12	18	31	16	16	18	7	25	19	9	37	4	20	9	10	6	35	30	22	13	21	25	39	38	9	6	16	12	23
ENST00000502770	1	19	20	24	2	29	39	52	42	22	17	29	6	13	0	21	10	8	37	14	12	18	31	16	16	18	7	25	19	9	37	4	20	9	10	6	35	30	22	13	21	25	39	38	9	6	16	12	23
ENST00000514922	1	19	20	24	2	30	39	52	42	23	17	30	6	13	0	21	10	8	37	14	12	18	31	16	16	18	7	25	19	9	37	4	20	9	10	6	35	30	22	13	21	25	39	38	9	6	16	12	23
ENST00000378466	1	19	20	24	2	32	39	53	42	23	17	30	6	13	0	21	10	8	37	14	12	18	31	16	16	18	7	25	19	9	39	4	20	10	10	6	35	30	22	13	21	26	39	38	9	6	16	12	23
ENST00000378453	4	15	22	34	14	9	20	30	16	22	38	18	7	18	10	20	6	7	39	18	5	8	15	32	16	27	8	30	16	8	28	19	27	10	19	8	32	24	26	22	14	26	33	39	18	26	43	27	19
ENST00000448624	24	88	165	148	94	7	252	251	84	80	119	94	47	42	60	91	27	15	204	28	38	61	71	158	124	72	68	90	52	17	83	31	68	50	75	35	182	96	100	57	32	70	83	132	67	55	83	84	88
ENST00000449660	21	73	126	115	75	9	207	202	59	60	85	63	47	39	54	76	25	10	159	24	29	34	55	147	110	61	50	65	42	7	67	29	63	42	62	33	148	70	75	47	33	61	73	102	57	46	80	70	80
ENST00000432521	21	81	129	106	71	16	180	247	86	76	81	73	36	48	47	72	31	4	128	35	26	39	56	107	79	39	43	98	55	13	67	24	65	27	46	27	194	62	104	67	32	63	51	97	56	19	68	76	58
ENST00000443892	18	74	115	101	69	17	163	226	83	72	77	69	31	44	43	66	30	4	118	36	25	38	53	101	78	37	42	93	52	12	62	22	65	25	42	23	186	64	99	63	31	55	47	94	52	20	64	72	49
ENST00000426449	11	43	65	67	53	14	87	127	70	53	43	58	20	27	28	42	23	4	82	20	18	29	40	64	50	23	31	74	32	5	43	18	53	14	23	14	110	46	61	52	17	41	41	61	42	16	50	54	43
ENST00000434817	4	29	54	58	49	13	73	101	65	49	35	52	13	23	21	36	21	4	71	19	17	28	30	53	45	18	28	69	28	4	40	16	51	11	16	13	95	35	59	49	8	31	42	51	37	16	47	46	38
ENST00000435221	4	29	53	58	49	13	73	99	64	49	32	50	13	23	21	36	21	4	69	18	16	28	30	53	43	17	28	68	27	4	40	16	51	10	15	13	95	35	59	49	8	31	42	50	37	16	47	46	37
ENST00000451778	4	23	35	50	37	10	46	69	53	38	29	42	5	18	11	29	16	3	50	15	11	20	19	47	33	14	20	59	22	3	35	12	47	8	14	12	82	32	53	42	6	25	44	41	34	13	40	32	31
ENST00000409119	6	18	16	40	28	10	30	50	43	26	21	29	4	12	12	23	12	0	28	13	5	11	17	33	26	11	14	42	15	3	30	4	41	7	15	12	70	30	43	30	7	22	46	44	30	9	34	27	25
ENST00000355716	4	15	13	42	21	10	21	47	39	21	21	25	8	12	9	20	10	0	25	11	6	6	16	32	23	12	14	35	14	4	24	4	40	8	13	11	66	30	34	23	8	22	45	39	31	7	31	28	28
ENST00000475523	4	15	11	42	20	10	19	43	37	19	20	25	8	10	9	18	9	0	27	12	5	6	16	32	23	11	14	34	14	4	25	5	40	7	13	11	65	29	31	23	7	22	44	37	29	7	30	28	29
ENST00000442392	4	16	10	41	19	10	19	44	36	18	20	23	8	10	6	18	9	0	27	12	5	6	16	33	23	11	14	33	15	4	25	5	39	6	11	10	63	29	29	19	7	21	43	37	29	6	30	31	28
ENST00000482074	4	16	10	40	19	10	19	44	36	18	20	23	8	10	6	18	9	0	27	12	5	6	16	33	23	11	14	33	15	4	26	5	39	6	11	10	63	29	29	19	7	21	43	37	29	6	30	31	28
ENST00000496064	5	21	8	41	11	11	14	41	35	13	25	23	12	8	10	16	8	0	28	13	6	2	16	31	22	13	19	29	15	7	25	5	38	8	13	10	67	31	27	19	8	18	47	33	28	6	32	33	30
ENST00000463471	5	21	7	45	10	11	15	40	36	13	26	23	13	8	10	16	8	0	30	14	6	2	16	31	22	13	19	29	15	8	27	5	38	8	13	10	67	32	27	19	9	18	47	33	27	6	32	34	30
ENST00000466750	18	51	62	48	21	9	99	131	45	32	52	34	29	14	28	32	12	4	85	11	27	17	38	55	60	32	34	55	25	14	49	9	42	29	44	28	111	49	67	38	22	38	66	92	36	25	52	79	57
ENST00000416860	18	63	88	57	26	11	135	151	53	46	67	44	34	13	44	44	13	4	115	12	37	20	47	73	72	38	38	73	37	18	57	12	46	32	55	31	121	55	73	44	28	45	71	102	41	31	61	92	77
ENST00000452793	18	63	90	58	27	11	139	153	54	47	66	44	34	13	45	47	14	4	118	12	37	20	51	75	73	38	38	73	37	18	59	12	47	33	55	31	124	56	74	44	28	46	70	104	42	31	61	92	79
ENST00000471768	14	86	176	140	64	14	230	262	113	79	85	73	53	51	71	90	33	14	199	33	71	31	70	126	100	43	57	92	73	23	97	21	65	29	60	36	189	99	105	73	38	59	84	133	66	51	85	120	94
ENST00000463835	6	73	83	127	55	11	153	181	53	40	76	55	29	46	40	82	20	11	111	20	46	14	57	88	61	28	54	61	48	19	78	21	53	29	35	31	162	86	69	60	32	36	60	103	36	34	55	87	57
ENST00000482602	6	72	78	121	54	11	143	171	47	38	75	54	28	45	40	82	17	11	116	20	46	13	57	88	61	28	54	62	46	19	75	20	53	31	34	33	150	76	62	58	32	35	61	100	36	32	58	90	54
ENST00000480305	11	49	80	76	35	12	128	135	28	39	53	36	12	14	22	68	5	9	91	19	37	13	70	63	56	26	42	70	24	15	74	18	47	42	28	47	132	78	53	36	28	34	74	82	29	20	61	56	58
ENST00000456687	14	54	92	90	51	10	113	131	53	60	67	57	34	34	37	87	14	17	130	30	19	35	60	72	65	36	42	65	35	16	56	30	51	46	34	31	138	66	80	53	46	42	82	106	56	41	55	90	77
ENST00000424215	6	27	34	108	38	14	73	112	70	45	45	47	15	26	26	59	36	12	68	30	22	44	26	98	49	32	41	58	36	21	66	16	41	12	23	28	100	70	69	31	31	41	51	102	36	17	37	79	65
ENST00000493183	2	0	0	2	0	3	8	2	5	9	2	3	5	2	6	8	5	2	2	4	0	0	3	6	3	10	0	2	3	1	6	4	4	3	10	3	0	0	6	0	4	3	6	6	3	4	0	2	8
ENST00000474659	2	0	0	2	0	3	8	2	5	9	2	3	5	2	6	7	6	2	2	4	0	0	3	6	2	7	0	2	3	1	6	4	4	3	10	2	0	0	6	0	4	3	6	5	3	4	0	1	8
ENST00000419916	1	0	0	0	0	2	5	2	2	4	0	2	5	2	2	4	6	2	0	4	0	0	3	5	0	5	0	2	0	1	4	4	6	2	10	2	0	0	6	0	4	2	5	2	2	4	0	0	8
ENST00000378424	1	0	0	0	0	2	5	2	2	4	0	2	5	2	2	4	6	2	0	4	0	0	3	5	0	5	0	2	0	1	4	4	6	2	10	2	0	0	6	0	4	2	5	2	2	4	0	0	8
ENST00000537325	1	0	0	0	0	2	5	2	2	4	0	2	5	2	2	4	6	2	0	4	0	0	3	4	1	5	0	2	0	1	4	4	6	2	10	2	0	0	6	0	4	2	5	2	2	4	0	0	7
ENST00000378427	1	0	0	0	0	2	5	2	2	4	0	2	5	2	2	4	6	2	0	4	0	0	3	4	1	5	0	2	0	1	4	4	6	2	10	2	0	0	6	0	4	2	5	2	2	4	0	0	7
ENST00000486099	1	0	0	0	0	2	5	2	2	4	0	2	5	2	2	4	6	2	0	4	0	0	3	4	1	5	0	2	0	1	4	4	6	2	10	2	0	0	6	0	4	2	5	2	2	4	0	0	7
ENST00000378425	1	0	0	0	0	2	4	2	2	4	0	2	5	2	2	4	6	2	0	4	0	0	3	4	1	5	0	2	0	1	4	4	6	2	10	2	0	0	6	0	4	2	5	2	2	4	0	0	7
ENST00000464043	1	0	0	0	0	2	4	2	2	4	0	2	5	2	2	4	6	2	0	4	0	0	3	4	1	5	0	2	0	1	4	4	6	2	10	2	0	0	6	0	4	2	5	2	2	4	0	0	7
ENST00000444521	1	0	0	0	0	2	4	2	2	4	0	2	5	2	2	4	6	2	0	4	0	0	3	4	1	5	0	2	0	1	4	4	6	2	10	2	0	0	6	0	4	2	5	2	2	4	0	0	7
ENST00000465233	1	0	0	0	0	2	4	2	2	4	0	2	5	2	2	4	6	2	0	4	0	0	3	4	1	5	0	2	0	1	4	4	6	2	10	2	0	0	6	0	4	2	5	2	2	4	0	0	7
ENST00000498083	0	0	0	0	0	2	4	1	2	4	0	1	5	2	2	4	6	2	0	4	0	0	3	4	2	5	0	3	0	2	4	4	6	2	10	2	0	0	6	0	4	2	5	2	2	4	0	0	7
ENST00000481683	0	1	0	2	0	2	5	1	2	4	1	0	5	2	2	5	4	2	0	4	0	0	4	6	3	5	1	4	0	3	8	4	6	3	10	2	0	2	6	0	5	1	6	2	2	4	2	0	5
ENST00000484099	0	1	0	2	0	2	4	0	2	4	1	0	5	2	2	6	4	1	0	4	0	0	4	6	4	5	1	5	0	3	8	4	5	3	10	2	0	3	6	0	5	1	6	2	2	4	2	0	4
ENST00000477045	0	1	0	2	1	2	4	0	2	5	1	0	5	2	2	6	4	1	0	4	0	0	4	6	4	5	1	5	0	3	8	4	5	4	10	2	0	3	6	0	5	0	6	2	2	4	2	0	4
ENST00000476686	5	53	89	91	26	62	88	76	60	29	43	48	16	47	10	52	20	14	53	16	25	10	43	42	44	29	8	58	24	18	74	15	19	31	22	31	64	71	43	21	30	34	50	40	16	14	27	27	29
ENST00000471840	12	24	41	51	40	8	69	155	97	14	36	37	22	30	24	58	14	12	52	13	8	14	51	63	24	33	25	44	31	8	62	14	45	23	20	26	82	32	18	30	16	29	58	58	23	31	35	18	24
ENST00000491941	12	25	44	60	33	9	76	156	105	13	40	41	22	30	26	61	16	12	57	12	9	15	52	67	28	36	26	46	35	10	68	14	49	31	21	24	91	36	17	29	18	32	62	65	23	28	40	21	23
ENST00000464195	12	26	44	60	33	9	76	156	107	13	40	41	22	31	27	61	16	12	58	12	9	16	52	69	31	36	26	46	35	10	68	14	50	31	21	24	93	37	18	29	18	33	62	65	23	28	40	21	23
ENST00000469962	15	34	130	113	54	16	152	177	129	44	77	50	34	32	49	93	22	20	123	9	16	41	67	87	76	29	35	75	46	11	73	22	62	59	27	35	107	75	45	36	16	59	69	121	41	16	57	48	51
ENST00000509374	3	27	43	37	13	10	36	33	28	24	18	43	17	13	14	22	4	0	25	9	29	8	34	36	32	19	18	18	20	9	44	4	46	15	10	14	32	45	15	12	4	14	26	56	20	12	38	31	15
ENST00000502556	14	60	146	182	43	137	193	243	90	235	67	113	33	48	44	58	39	30	118	42	42	29	74	131	102	22	69	129	59	23	82	12	56	16	27	21	58	94	41	49	18	55	94	97	28	13	62	49	35
ENST00000504800	14	60	146	182	43	137	193	243	90	235	67	113	33	48	44	58	39	30	118	42	42	29	74	131	102	22	69	129	59	23	82	12	56	16	27	21	58	94	41	49	18	55	94	97	28	13	62	49	35
ENST00000427302	10	31	84	61	18	27	82	79	76	86	38	60	29	24	6	66	17	12	50	29	43	18	57	60	48	36	41	51	50	9	63	12	61	23	31	17	71	67	36	20	10	44	34	81	16	7	40	50	35
ENST00000511099	8	21	32	31	15	6	29	40	26	26	12	12	18	12	6	36	4	0	22	14	25	4	46	32	38	12	30	22	22	5	36	8	45	19	16	9	48	32	13	17	6	14	21	51	5	6	13	43	30
ENST00000378412	8	21	31	32	15	6	28	40	25	24	11	12	18	12	6	35	4	0	22	13	24	4	46	32	37	12	29	23	21	4	35	8	45	20	14	9	47	32	13	17	6	14	21	50	5	6	14	42	30
ENST00000288709	10	18	26	33	15	8	27	36	26	21	11	13	19	12	6	33	5	0	19	13	24	4	45	32	37	12	26	24	21	4	34	7	45	19	14	7	49	31	11	16	6	14	21	50	5	5	14	42	32
ENST00000579787	2	26	39	44	14	14	51	56	38	22	51	24	16	19	13	38	8	18	49	29	31	18	42	54	21	34	15	39	20	4	51	4	37	8	13	26	72	41	14	12	8	20	38	61	16	8	20	40	12
ENST00000401095	2	8	52	37	10	4	26	35	26	25	24	8	16	7	11	15	4	3	19	4	12	2	25	24	25	3	12	28	17	2	15	10	1	12	6	2	27	37	15	4	3	12	14	28	6	0	29	8	0
ENST00000574621	2	8	51	37	10	4	25	37	25	25	22	8	17	6	11	14	4	2	18	4	12	3	24	21	25	3	12	27	17	2	15	10	0	12	6	3	30	32	14	4	3	13	13	29	6	0	27	7	0
ENST00000401094	2	25	78	50	18	8	55	74	54	39	35	31	13	14	20	34	16	6	36	19	19	4	51	39	34	14	9	46	22	13	28	9	16	23	3	22	69	56	18	27	5	18	20	41	12	7	45	26	0
ENST00000457440	3	27	111	135	35	16	131	132	115	115	71	98	25	40	25	72	18	23	103	36	28	27	57	128	58	39	17	95	55	23	67	18	31	36	28	40	91	80	31	43	25	68	58	41	37	19	71	36	2
ENST00000429389	4	18	121	114	22	8	78	95	70	47	75	67	22	19	24	68	10	17	85	15	35	9	26	57	60	33	12	54	38	9	38	12	32	24	17	32	76	48	27	30	9	34	25	44	42	2	36	25	0
ENST00000378404	6	29	105	132	37	16	101	128	96	81	78	47	32	42	38	49	37	21	108	13	25	20	47	126	67	51	37	78	35	17	60	19	28	20	23	48	102	83	41	42	15	46	56	41	27	9	44	42	7
ENST00000413472	6	17	24	3	16	2	20	41	8	12	11	0	11	10	1	22	10	2	13	16	13	11	15	19	29	14	7	17	10	4	18	4	50	13	10	23	22	24	8	4	9	14	7	35	6	0	35	4	2
ENST00000453118	6	18	25	4	17	3	23	51	4	12	8	0	22	6	2	38	11	8	11	14	16	10	15	18	30	15	6	16	8	6	16	6	52	13	8	24	20	14	9	6	6	17	0	37	6	0	33	3	1
ENST00000420957	6	20	37	6	21	4	22	57	4	10	9	0	31	6	2	48	14	10	8	16	13	10	18	16	33	11	6	18	7	6	12	7	48	17	6	22	20	14	8	6	8	18	0	35	5	0	30	5	0
ENST00000415573	2	21	56	18	22	6	44	66	4	18	14	2	49	12	6	58	13	8	14	10	10	4	28	11	29	8	10	21	14	11	22	16	46	22	11	26	23	19	12	3	6	24	13	33	0	0	28	15	2
ENST00000321399	2	20	55	20	22	7	46	64	5	18	14	2	52	11	5	61	12	8	15	9	9	3	31	12	27	7	10	22	14	12	22	16	46	22	12	28	23	20	14	4	6	26	15	32	0	1	29	16	2
ENST00000321336	0	8	14	9	4	0	30	6	6	9	6	10	8	9	4	22	6	2	12	8	0	0	12	8	10	8	3	13	2	8	5	6	33	5	5	5	16	12	3	3	4	4	5	7	9	0	5	8	0
ENST00000511072	0	4	0	4	2	0	1	0	0	3	5	2	0	7	4	4	4	2	5	5	0	0	7	6	4	6	4	3	2	2	0	0	18	0	0	2	2	1	1	3	3	0	2	4	2	0	0	4	1
ENST00000378398	0	4	0	4	2	0	1	0	0	3	5	2	0	7	4	4	4	2	5	5	0	0	7	6	4	6	4	3	2	2	0	0	18	0	0	2	2	0	1	3	3	0	2	4	2	0	0	4	1
ENST00000441472	0	4	0	4	2	0	1	0	0	3	5	2	0	7	4	4	4	2	5	5	0	0	7	6	4	6	4	3	2	2	0	0	18	0	0	2	2	0	1	3	3	0	2	4	2	0	0	4	1
ENST00000442529	0	4	0	4	2	0	1	0	0	3	5	2	0	7	4	4	4	2	5	5	0	0	7	6	4	6	4	3	2	2	0	0	18	0	0	2	2	0	1	3	3	0	2	4	2	0	0	4	1
ENST00000378391	0	4	0	4	2	0	1	0	0	3	5	2	0	7	4	4	4	2	5	5	0	0	7	6	3	6	4	3	2	1	0	0	18	0	0	2	2	0	1	3	3	0	2	4	2	0	0	4	1
ENST00000270722	0	4	0	4	2	0	0	0	0	2	5	2	0	7	4	4	4	2	5	5	0	0	7	5	2	6	4	3	2	1	0	0	18	0	0	2	2	0	0	3	3	0	2	4	2	0	0	4	1
ENST00000514189	0	4	0	4	2	0	0	0	0	2	5	2	0	7	4	4	4	2	5	5	0	0	7	5	2	6	4	3	2	1	0	0	18	0	0	2	2	0	0	3	3	0	2	4	2	0	0	4	1
ENST00000445317	0	4	0	3	0	0	0	0	0	2	4	1	0	4	4	2	6	2	4	4	0	0	5	3	0	3	2	2	2	1	0	2	11	0	0	2	0	0	0	4	2	4	1	2	2	2	0	4	4
ENST00000440516	18	45	148	193	84	40	214	251	187	241	166	200	49	107	84	104	70	46	222	112	52	85	80	180	75	58	41	101	39	28	87	42	47	48	58	51	153	102	131	90	99	135	66	52	73	42	88	64	62
ENST00000512462	20	57	95	143	51	16	98	89	100	142	108	115	24	67	44	60	60	29	166	90	27	53	60	137	78	84	45	77	64	34	71	12	47	23	38	44	154	66	57	62	70	82	78	70	39	23	66	77	4
ENST00000463591	17	51	143	166	50	28	175	158	153	102	110	136	44	85	62	104	70	26	186	104	45	55	78	156	126	53	61	123	57	31	68	39	74	33	50	47	97	94	53	61	33	75	78	88	46	21	67	54	8
ENST00000509860	8	20	111	99	38	16	122	83	94	119	91	44	18	18	36	47	27	12	89	10	10	18	58	105	51	47	19	77	59	31	57	16	60	25	17	40	117	53	49	31	4	61	69	45	24	15	58	67	3
ENST00000378389	9	29	126	114	45	11	133	150	106	134	105	79	44	39	37	52	24	10	150	18	25	51	58	114	41	37	28	72	27	26	46	12	58	40	28	26	77	72	42	31	44	64	35	41	33	16	46	43	2
ENST00000378378	4	9	9	14	11	2	5	10	14	13	18	9	7	6	2	16	1	2	21	11	9	4	16	16	2	6	4	15	15	6	19	7	8	5	3	15	19	14	12	12	4	12	16	11	2	4	12	22	0
ENST00000378373	8	32	144	168	47	10	128	135	119	52	50	98	41	43	22	70	17	10	134	20	21	24	85	132	59	29	9	92	41	16	43	37	55	33	15	41	123	105	35	51	5	40	34	53	19	14	65	65	2
ENST00000378371	9	29	143	185	59	10	155	121	106	63	42	97	46	40	37	90	14	10	134	20	14	28	74	108	41	33	15	88	52	10	49	50	42	34	19	42	112	105	45	60	8	48	25	42	24	15	76	63	3
ENST00000445297	2	40	166	212	83	14	158	129	93	88	56	118	49	52	68	84	47	23	196	25	22	24	80	140	58	29	18	95	72	23	40	36	62	46	21	51	152	116	65	65	9	39	41	52	26	10	94	55	0
ENST00000464620	6	55	117	161	60	71	182	127	76	148	69	85	51	59	36	57	36	14	127	33	14	36	85	151	72	37	29	105	43	34	60	20	62	42	24	31	117	87	54	56	28	62	37	63	23	32	90	52	15
ENST00000413250	6	57	117	163	61	70	183	127	77	150	69	85	51	59	36	59	36	14	128	33	14	36	84	151	73	37	29	104	42	34	60	20	62	42	24	31	117	88	54	57	28	62	38	65	23	32	90	52	15
ENST00000418137	6	57	117	163	61	70	183	127	77	150	69	85	51	59	36	59	36	14	128	33	14	36	84	151	73	37	29	104	42	34	60	20	62	42	24	31	117	88	54	57	28	62	38	65	23	32	90	52	15
ENST00000485984	2	32	86	109	51	17	111	93	74	50	46	65	26	38	50	63	18	2	111	22	21	14	71	101	31	15	11	49	35	22	43	16	66	26	19	22	89	57	34	51	4	25	39	49	18	18	54	39	6
ENST00000494257	8	34	92	152	40	9	95	143	102	79	54	78	48	41	30	53	15	16	115	37	18	30	56	107	51	39	6	69	46	10	67	27	41	38	26	18	101	54	32	39	8	41	48	39	25	18	49	61	5
ENST00000461795	8	34	129	191	47	14	120	183	136	90	74	85	52	45	53	75	18	16	142	41	18	31	58	143	66	40	7	92	55	18	89	26	51	37	28	17	120	72	44	49	8	45	66	46	32	29	55	68	1
ENST00000475790	10	28	196	225	52	14	163	187	146	101	95	109	58	36	84	111	14	20	247	13	14	37	104	162	69	65	36	113	57	20	81	21	78	38	32	52	130	101	67	67	10	67	97	58	46	47	59	57	4
ENST00000491842	7	25	159	188	48	14	131	159	143	76	66	91	55	30	58	94	4	18	173	18	18	29	91	104	51	47	34	81	43	8	48	18	60	32	26	52	103	77	66	64	16	51	69	49	40	36	55	61	5
ENST00000485002	8	44	130	173	43	25	123	154	127	69	67	65	45	37	27	70	13	10	145	33	19	27	72	121	49	26	18	91	51	18	48	28	56	37	22	53	128	92	46	49	14	53	45	80	39	50	64	77	7
ENST00000294599	4	19	27	49	2	9	32	39	38	16	18	42	10	11	6	12	6	0	53	13	8	3	19	40	18	9	9	25	33	2	32	6	21	13	6	18	37	43	10	12	4	17	20	24	5	11	37	28	2
ENST00000385042	6	30	61	70	38	7	52	78	74	51	32	32	16	27	21	50	7	6	89	12	25	5	50	45	46	16	6	20	31	10	34	20	42	30	7	16	69	51	15	16	9	23	19	40	14	2	63	44	6
ENST00000356575	4	9	18	22	4	16	15	8	15	20	6	17	6	0	0	16	4	2	8	8	3	2	11	17	8	11	0	16	11	12	17	4	16	2	2	6	25	24	13	14	2	15	12	20	7	8	17	8	2
ENST00000378344	4	11	19	27	23	12	24	23	15	19	17	10	4	17	4	15	10	4	21	12	8	14	18	26	4	15	11	28	8	4	15	2	11	13	6	3	30	21	15	6	11	8	13	7	5	8	7	15	11
ENST00000456805	4	11	17	27	20	11	17	19	14	17	15	10	4	15	4	12	10	4	18	12	8	9	17	24	4	15	11	24	7	3	15	2	9	13	6	3	27	21	14	6	10	7	13	6	4	7	7	14	10
ENST00000344579	4	10	15	25	18	9	17	17	11	16	14	10	2	14	3	11	9	3	15	10	7	7	15	24	4	14	11	22	7	2	15	2	9	13	6	2	25	19	12	7	9	6	11	6	4	7	6	12	9
ENST00000435049	4	4	3	8	2	0	4	4	0	7	6	3	2	8	0	11	2	0	8	3	4	4	8	14	7	4	5	10	1	2	12	2	0	7	4	0	9	6	4	4	4	2	2	2	0	4	2	7	6
ENST00000494884	14	101	212	246	55	232	212	283	177	211	176	169	43	128	46	81	58	48	278	65	67	80	96	196	147	69	70	152	61	30	81	24	50	56	36	46	153	122	112	52	89	93	119	120	62	43	83	124	80
ENST00000469643	14	101	213	247	55	236	211	281	175	212	178	173	44	130	47	84	59	47	280	65	66	81	99	196	147	68	71	153	60	30	80	24	50	56	36	47	155	122	112	55	90	92	119	119	61	45	83	122	80
ENST00000497940	2	87	170	189	58	239	167	225	110	153	146	116	44	90	53	91	56	45	217	64	63	55	103	146	113	62	52	123	47	39	89	24	41	41	34	44	110	102	60	55	72	77	104	118	50	38	74	81	71
ENST00000471223	20	100	211	216	92	238	222	303	131	207	128	140	45	109	39	111	64	41	242	91	63	79	90	184	102	63	65	124	53	35	110	27	49	23	44	32	150	99	85	50	85	98	72	114	51	41	74	89	44
ENST00000424367	2	5	5	0	6	4	2	8	0	6	4	4	6	6	3	15	2	0	14	8	4	2	11	7	0	10	2	10	6	0	10	1	8	9	2	10	4	17	6	4	1	1	12	8	2	4	10	3	4
ENST00000378322	2	4	5	0	5	4	2	7	0	6	4	4	6	6	3	14	1	0	14	8	4	2	11	7	0	9	2	9	5	0	9	2	8	9	2	10	4	14	6	4	1	1	12	8	2	4	10	3	4
ENST00000479331	2	4	5	0	5	4	2	7	0	6	4	4	6	6	3	14	1	0	14	8	4	2	11	7	0	9	2	9	5	0	9	2	8	9	2	10	4	14	6	4	1	1	12	8	2	4	10	3	4
ENST00000419924	2	4	5	0	5	4	2	7	0	6	4	4	6	6	3	13	2	0	14	8	4	2	11	7	0	9	2	9	5	0	9	2	8	9	2	10	4	14	6	4	1	1	12	8	2	4	10	3	4
ENST00000270708	2	4	5	0	5	4	2	7	0	6	4	4	6	6	3	13	2	0	14	8	4	2	11	7	0	9	2	9	5	0	9	2	8	9	2	10	4	14	6	4	1	1	12	7	2	4	10	3	4
ENST00000378295	0	3	0	3	5	2	2	4	0	1	2	0	2	2	2	8	2	0	6	4	2	2	8	3	0	4	2	6	4	0	0	4	4	4	0	6	0	14	0	4	0	2	12	3	0	2	8	0	2
ENST00000346387	0	3	0	3	5	2	2	4	0	1	2	0	2	2	2	8	3	0	5	4	2	2	8	2	0	4	2	6	4	0	0	4	5	4	0	6	0	14	0	4	0	2	12	2	0	2	8	0	2
ENST00000354437	0	3	0	3	5	2	2	4	0	1	2	0	2	2	2	8	3	0	5	4	2	2	8	2	0	4	2	6	4	0	0	4	5	4	0	6	0	14	0	4	0	2	12	2	0	2	8	0	2
ENST00000357733	0	3	0	3	5	2	2	4	0	1	2	0	2	2	2	8	3	0	5	4	2	2	8	2	0	4	2	6	4	0	0	4	5	4	0	6	0	14	0	4	0	2	12	2	0	2	8	0	2
ENST00000465916	2	10	31	18	9	6	17	13	6	2	7	7	6	4	10	18	6	0	14	8	12	0	6	16	26	3	15	17	16	6	8	3	12	4	4	6	20	24	15	8	2	13	12	16	6	0	17	10	0
ENST00000443034	9	42	81	60	40	14	73	73	41	28	23	33	27	56	22	65	13	4	76	20	24	4	72	34	45	22	17	53	47	19	56	23	47	37	8	32	75	73	26	31	15	19	20	41	36	2	54	63	9
ENST00000378280	16	56	169	104	75	17	155	223	67	48	119	61	51	132	65	113	8	11	153	22	34	28	63	68	109	39	45	121	38	15	40	22	45	40	20	40	123	82	62	75	27	43	61	38	60	12	84	45	7
ENST00000378285	16	56	169	104	75	17	155	223	67	48	119	61	51	132	65	113	8	11	153	22	34	28	63	68	109	39	45	121	38	15	40	22	45	40	20	40	123	82	62	75	27	43	61	38	60	12	84	45	7
ENST00000378288	16	56	169	104	75	17	155	223	67	48	119	61	51	132	65	113	8	11	153	22	34	28	63	68	109	39	45	121	38	15	40	22	45	40	20	40	123	82	62	75	27	43	61	38	60	12	84	45	7
ENST00000378290	11	48	158	91	47	13	150	177	93	74	113	89	34	70	35	105	12	11	110	34	18	24	63	73	80	24	36	92	48	23	48	19	55	26	16	35	118	74	41	58	16	40	47	42	47	16	69	63	12
ENST00000416554	9	22	63	86	43	6	89	103	107	105	117	68	44	70	31	70	14	17	104	19	19	15	55	79	105	35	55	60	59	14	75	23	42	37	24	44	137	54	46	41	11	47	59	61	40	28	59	56	12
ENST00000419973	16	58	178	183	58	198	167	230	127	194	98	112	31	90	36	110	68	28	161	72	69	64	64	156	123	57	63	87	50	25	82	32	38	47	32	44	136	93	94	54	59	82	72	125	51	47	62	67	61
ENST00000587071	4	67	197	211	68	206	187	243	138	162	127	142	39	73	45	86	18	31	182	84	36	63	81	171	119	77	45	92	64	31	56	35	59	53	43	45	112	100	74	56	52	85	72	103	40	43	65	88	42
ENST00000544565	6	46	82	113	16	105	65	98	55	72	79	39	12	26	24	52	35	28	75	24	50	28	31	66	46	29	17	56	20	7	29	15	32	24	22	26	87	51	37	26	32	25	64	58	26	25	19	31	27
ENST00000418088	5	23	43	53	22	79	50	68	46	32	50	16	14	13	5	44	15	9	56	19	31	18	32	40	40	21	15	35	13	11	21	13	32	24	12	27	78	43	23	7	19	17	68	56	22	22	18	24	15
ENST00000452079	5	28	43	74	31	87	53	67	51	43	50	30	14	27	12	45	22	17	70	28	31	26	37	44	36	27	19	53	17	19	34	22	35	18	19	18	65	41	28	15	29	21	56	40	23	19	25	26	26
ENST00000423764	5	28	44	77	32	87	53	68	51	43	51	31	14	28	13	45	22	17	70	30	31	26	37	44	36	27	19	54	17	19	35	23	35	18	19	19	68	42	30	18	30	21	56	40	24	19	25	26	26
ENST00000294600	13	29	53	87	15	16	66	129	50	57	39	53	41	57	18	55	17	10	61	22	21	31	45	58	78	32	34	80	32	21	42	22	39	32	21	20	60	49	36	23	21	49	37	67	15	16	39	69	10
ENST00000462521	13	31	55	89	15	16	65	129	51	57	43	55	41	58	18	56	16	10	63	22	20	31	45	59	79	38	34	81	33	21	43	24	40	32	22	21	61	51	36	23	20	50	37	67	15	16	39	71	10
ENST00000444870	2	17	16	30	5	19	17	35	13	16	24	22	12	12	8	26	8	8	32	5	20	2	27	16	18	28	20	12	17	5	27	10	22	17	11	18	36	28	18	17	12	21	24	31	8	20	22	16	14
ENST00000452264	2	18	14	28	6	19	17	36	11	16	18	18	11	10	8	25	8	6	33	5	21	2	28	16	16	28	19	11	18	4	28	10	22	16	11	17	35	28	17	17	13	21	24	29	8	20	20	16	13
ENST00000561886	4	23	20	31	10	20	15	33	8	19	10	10	13	9	5	20	8	5	31	5	21	2	29	18	12	27	16	17	22	10	25	9	30	13	8	16	30	29	17	17	8	20	24	26	5	19	26	16	12
ENST00000581512	11	61	88	149	57	196	121	145	111	82	84	109	29	54	34	69	35	30	109	50	65	43	66	111	68	46	30	71	30	27	66	28	38	29	21	29	93	87	60	39	57	63	69	95	41	46	73	51	69
ENST00000479239	19	126	192	268	95	267	273	291	162	246	137	195	63	163	71	126	69	62	292	140	101	104	82	179	135	92	57	134	48	41	98	44	48	48	65	59	178	115	98	66	70	127	88	103	56	46	102	70	88
ENST00000462356	20	127	192	263	99	276	286	300	165	242	137	193	68	170	76	131	69	67	295	138	100	108	84	176	139	91	59	135	43	43	98	50	49	47	71	65	187	120	100	68	74	130	90	102	57	48	101	75	91
ENST00000378251	6	28	40	59	24	45	41	58	36	28	38	21	14	21	14	34	19	9	53	22	14	10	17	38	23	27	21	38	24	12	37	18	16	27	12	19	46	32	33	16	16	36	30	42	20	17	18	21	22
ENST00000484420	10	91	272	278	79	285	230	332	164	227	180	233	52	118	65	141	62	52	246	123	98	84	109	230	144	67	84	185	70	28	99	45	48	73	43	48	149	111	85	60	52	98	91	157	57	40	76	93	75
ENST00000438539	12	45	141	122	62	194	118	155	68	112	102	108	30	96	30	76	37	29	123	60	53	42	67	117	74	41	55	66	58	31	58	29	53	57	22	40	82	60	66	54	55	59	60	69	43	31	42	52	57
ENST00000461667	12	45	148	124	62	196	121	157	70	114	102	112	30	99	31	77	39	30	128	61	54	42	69	119	73	41	60	68	59	32	59	29	54	59	22	41	81	61	66	55	54	60	60	72	43	32	43	53	56
ENST00000495701	8	59	128	147	31	166	94	140	68	123	87	97	32	86	21	62	30	22	120	44	54	41	43	116	53	41	43	67	47	17	67	10	29	33	12	18	83	59	43	39	36	22	52	83	32	15	58	63	24
ENST00000460038	2	25	19	64	12	82	40	36	45	57	45	42	6	13	10	20	12	13	49	34	21	9	32	31	29	24	37	19	24	14	49	15	26	25	13	11	40	40	18	10	17	6	38	67	29	9	28	44	27
ENST00000443466	10	65	78	128	32	188	94	128	88	76	88	76	22	34	32	80	32	14	116	55	61	28	53	106	62	46	35	56	59	35	58	14	37	33	37	22	76	81	55	45	48	45	44	54	24	22	46	52	42
ENST00000494951	12	31	39	89	45	108	72	65	84	60	46	48	20	51	19	24	32	18	83	14	22	33	39	85	42	55	34	48	32	21	68	12	18	26	14	27	50	66	40	30	30	43	52	73	39	26	34	44	47
ENST00000338895	0	7	18	26	16	20	21	16	7	10	5	6	11	24	8	22	10	3	17	5	4	4	13	19	22	8	6	19	13	10	20	3	9	13	7	2	25	21	12	15	14	15	11	24	8	9	6	9	0
ENST00000341385	0	7	18	26	16	20	21	16	7	10	5	6	11	24	8	22	10	3	17	5	4	4	13	19	22	8	6	19	13	10	20	3	9	13	7	2	25	21	12	15	14	15	11	24	8	9	6	9	0
ENST00000378209	0	7	18	26	16	20	21	16	7	10	5	6	11	24	8	22	10	3	17	5	4	4	13	19	22	8	6	19	13	10	20	3	9	13	7	2	25	21	12	15	14	15	11	24	8	9	6	9	0
ENST00000378212	0	7	18	26	16	20	21	16	7	10	5	6	11	24	8	22	10	3	17	5	4	4	13	19	22	8	6	19	13	10	20	3	9	13	7	2	25	21	12	15	14	15	11	24	8	9	6	9	0
ENST00000491998	0	7	18	26	16	20	21	16	7	10	5	6	11	24	8	22	10	3	17	5	4	4	13	19	22	8	6	19	13	10	20	3	9	13	7	2	25	21	12	15	14	15	11	24	8	9	6	9	0
ENST00000468793	0	7	16	25	19	19	21	16	9	7	5	5	12	23	6	21	10	3	14	5	3	6	10	17	23	8	6	20	13	8	16	6	8	12	7	2	25	19	10	14	14	14	11	21	9	7	5	9	0
ENST00000339350	0	7	16	25	19	19	21	16	9	7	5	5	12	24	5	21	10	3	14	6	3	6	10	17	21	8	6	20	13	8	16	7	8	12	7	2	26	20	10	13	14	14	11	21	9	7	5	9	0
ENST00000477548	0	7	16	25	19	19	21	16	9	7	5	5	12	24	5	21	10	3	14	6	3	6	10	17	21	8	6	20	13	8	16	7	8	12	7	2	26	20	10	13	14	14	11	21	9	7	5	9	0
ENST00000378206	0	7	15	24	18	21	18	18	8	7	5	6	12	23	5	19	11	3	12	6	3	6	9	17	21	9	6	21	13	9	14	7	8	10	7	2	26	19	9	13	14	14	10	20	10	6	5	7	0
ENST00000475969	0	6	13	24	20	17	15	16	8	5	4	5	11	23	4	20	13	2	12	6	4	6	7	13	19	8	6	18	11	9	9	7	7	10	7	1	26	16	8	12	11	15	12	17	10	6	5	7	0
ENST00000428079	2	16	38	11	26	72	30	61	21	16	29	39	14	10	7	23	14	9	51	22	12	11	18	20	25	20	13	38	19	8	10	13	11	17	10	12	42	32	6	21	8	12	30	20	11	15	23	15	9
ENST00000494653	2	16	38	11	26	73	30	61	21	16	30	40	14	10	7	23	14	10	51	23	12	11	18	20	25	20	13	38	19	8	10	13	11	17	10	12	42	32	7	21	8	13	30	20	11	15	23	15	9
ENST00000378230	2	16	38	11	28	73	30	61	21	16	30	40	14	10	7	23	14	10	51	23	12	11	18	20	25	20	13	38	19	8	10	13	12	17	10	12	42	32	7	21	8	13	30	20	11	15	23	15	9
ENST00000378223	2	18	40	12	28	75	34	62	22	19	32	43	14	12	8	24	14	10	53	26	13	13	20	22	26	20	14	41	20	8	11	14	14	18	10	12	43	32	7	21	8	13	31	22	12	16	26	16	10
ENST00000481945	11	70	141	223	83	186	191	208	121	189	137	118	39	98	35	46	40	32	162	76	71	57	63	174	96	56	57	114	36	32	85	28	33	43	58	50	116	88	80	41	63	75	62	108	44	22	57	59	63
ENST00000461150	10	62	120	145	55	203	121	131	87	107	101	123	22	61	19	60	34	35	109	45	64	42	83	118	83	63	49	85	55	43	125	20	35	25	33	40	84	135	66	54	45	44	56	95	36	17	36	77	61
ENST00000579705	14	68	130	151	60	181	137	151	93	119	103	113	25	65	22	60	39	36	106	68	59	54	86	120	81	68	50	87	60	47	115	28	40	26	28	38	91	115	64	51	49	51	67	68	36	14	37	65	55
ENST00000413332	0	4	2	9	0	8	6	2	4	6	16	0	4	12	4	12	8	2	5	0	3	2	7	8	2	10	5	12	10	0	14	4	16	6	4	0	6	15	7	4	12	4	8	7	2	14	6	24	8
ENST00000442673	0	4	2	9	0	8	6	2	4	6	16	0	4	12	4	12	8	2	5	0	3	2	7	8	2	10	5	12	10	0	14	4	16	6	4	0	6	15	7	4	12	4	8	7	2	14	6	23	8
ENST00000439488	0	4	2	9	0	8	6	2	4	6	16	0	4	12	4	12	8	2	5	0	3	2	7	7	2	10	5	12	10	0	14	4	16	6	4	0	6	15	7	4	12	3	8	7	2	14	6	23	8
ENST00000486765	1	8	5	23	14	16	8	13	7	6	8	6	8	12	7	11	9	4	15	6	5	11	9	15	9	8	6	13	7	6	22	4	14	5	3	10	15	23	22	14	14	6	19	12	7	8	5	12	5
ENST00000361605	1	10	9	25	16	18	12	16	10	11	8	9	8	14	8	15	9	4	17	7	6	11	9	15	10	11	6	14	7	7	24	4	15	6	3	11	18	26	22	15	15	6	20	15	8	6	6	14	7
ENST00000474140	1	11	9	26	17	18	12	16	10	12	7	10	8	14	8	15	9	4	17	8	6	11	9	16	10	11	6	15	7	7	24	4	15	6	3	11	18	26	22	15	16	6	20	15	8	6	6	14	7
ENST00000456897	4	18	32	44	14	48	36	70	37	17	23	19	10	17	3	18	15	1	21	16	18	10	33	34	25	32	16	35	36	10	43	8	11	18	12	7	28	26	14	13	16	9	25	42	16	2	31	18	17
ENST00000412674	4	18	32	44	14	49	36	70	37	17	23	19	10	17	3	18	15	1	21	16	18	10	33	34	25	32	16	35	36	10	44	8	11	18	12	7	28	26	14	13	16	9	25	42	16	2	31	18	17
ENST00000425194	2	39	79	90	31	119	66	101	56	99	44	62	16	26	26	33	32	8	93	34	22	30	36	64	63	42	27	40	23	20	45	4	15	21	4	19	63	76	26	14	44	24	38	91	18	12	39	38	28
ENST00000449232	6	27	25	64	18	47	29	33	47	38	43	28	5	29	12	20	12	14	33	15	13	7	24	36	37	38	15	17	31	22	47	6	22	18	23	18	35	45	34	18	26	29	40	55	12	24	21	38	32
ENST00000423197	8	58	59	104	39	131	77	116	85	101	94	51	31	40	44	28	25	20	86	53	18	24	57	82	62	53	51	33	39	45	62	25	42	38	27	23	73	62	54	24	56	26	42	76	25	7	46	56	34
ENST00000438791	4	10	10	20	8	19	6	21	24	16	25	14	2	8	8	18	6	6	15	2	5	4	16	23	26	33	14	8	13	14	26	6	15	6	5	16	18	9	10	10	5	2	15	32	10	8	11	24	14
ENST00000420522	4	28	38	26	6	38	18	23	10	34	42	12	6	4	2	34	9	10	24	9	9	15	26	33	34	16	19	24	19	15	39	12	26	21	16	24	30	26	18	6	24	8	38	57	10	6	20	25	39
ENST00000378190	2	23	8	24	7	24	16	30	34	18	19	11	7	7	8	15	9	4	46	2	8	3	11	33	4	16	5	19	15	7	19	2	14	15	8	14	25	16	11	5	8	5	14	27	6	2	15	17	13
ENST00000378191	2	20	4	15	6	16	11	19	20	12	7	5	8	8	3	13	7	2	23	0	7	2	8	24	2	12	3	14	9	1	13	2	10	9	6	6	15	9	11	3	5	3	5	18	5	1	7	12	10
ENST00000466761	10	76	98	113	30	173	143	159	80	178	92	62	13	42	26	39	24	17	130	81	41	37	46	111	76	52	51	83	40	23	68	23	34	36	38	43	50	58	33	26	32	62	56	69	23	23	50	49	41
ENST00000443270	0	5	0	12	2	12	5	4	10	12	9	7	0	6	2	4	0	6	6	2	6	2	7	18	14	13	18	4	5	5	19	3	11	4	2	11	11	21	7	7	2	4	7	18	7	6	8	12	5
ENST00000564261	6	22	57	59	34	68	36	79	34	75	57	36	11	29	23	22	18	17	61	25	29	19	29	53	59	23	28	31	19	13	32	11	28	19	15	18	47	37	30	26	23	36	29	55	12	13	28	29	38
ENST00000579887	8	23	40	84	36	78	47	95	63	101	76	55	20	53	22	35	23	10	45	29	27	25	52	61	50	40	45	33	18	22	44	17	28	22	19	21	71	57	26	19	37	45	54	61	33	15	27	39	33
ENST00000413887	16	41	87	87	39	103	83	137	81	119	91	67	41	27	32	61	25	10	89	41	38	32	59	98	97	47	50	48	67	39	51	15	45	42	22	44	59	93	45	21	30	45	33	95	26	19	44	42	31
ENST00000401226	6	87	102	162	49	115	116	182	54	173	87	52	30	78	22	41	53	41	127	41	50	35	46	122	89	55	49	97	35	36	79	23	29	34	31	18	68	61	102	30	33	57	44	84	32	15	48	37	54
ENST00000582517	24	113	241	261	83	298	225	414	182	298	207	184	55	117	71	107	93	48	264	114	71	104	95	215	167	95	89	166	53	49	87	38	52	53	71	57	177	116	68	62	82	137	131	112	57	44	93	99	94
ENST00000460696	17	116	210	288	83	345	294	364	194	331	162	157	55	108	79	96	75	64	209	89	81	69	125	240	164	103	90	139	70	47	123	17	71	59	56	48	167	142	88	50	80	97	132	136	50	44	85	69	58
ENST00000378161	13	92	146	221	50	264	210	299	158	265	118	108	33	64	50	63	57	37	154	52	49	48	87	184	133	73	75	95	65	37	105	10	62	39	46	39	119	131	59	37	55	66	105	111	45	36	72	80	46
ENST00000468253	19	110	215	258	65	252	206	299	183	281	122	183	42	130	64	105	57	51	256	93	90	70	101	222	136	91	66	142	89	24	137	18	71	34	30	43	120	126	68	68	57	107	103	151	73	35	78	46	52
ENST00000506941	15	65	133	135	50	161	115	182	86	144	93	96	38	54	39	60	42	30	131	61	61	48	58	110	66	58	54	106	56	25	51	16	46	26	36	25	100	68	51	39	44	59	52	79	13	42	57	44	51
ENST00000470763	15	99	254	247	88	298	234	330	177	306	144	166	52	131	74	108	82	33	234	113	90	78	130	248	182	100	66	179	62	33	128	45	86	57	47	69	149	119	105	71	72	105	93	119	58	50	102	97	84
ENST00000585151	10	43	43	122	36	124	63	104	73	110	47	71	17	28	25	43	30	15	70	31	33	26	43	71	48	43	30	60	29	26	50	25	22	41	12	17	61	53	38	27	38	38	43	72	29	19	42	31	36
ENST00000466897	12	55	118	123	46	179	127	226	101	158	129	99	50	94	39	78	48	37	149	71	61	45	81	153	63	61	62	103	74	30	72	25	49	37	34	45	107	113	63	49	46	57	55	110	29	29	53	71	58
ENST00000378111	7	18	34	43	10	38	25	44	26	27	36	21	9	18	6	23	18	6	41	14	22	6	18	45	21	22	19	35	9	20	29	17	13	21	12	13	41	50	28	18	17	24	26	24	18	6	18	18	15
ENST00000378097	2	2	2	12	0	4	5	4	2	5	4	4	4	8	0	7	2	2	8	4	10	2	6	7	8	3	6	16	3	3	11	2	4	7	6	7	9	22	10	2	4	11	4	3	2	2	8	2	7
ENST00000493807	0	0	2	6	0	0	6	2	1	5	3	4	4	6	0	3	0	2	5	5	3	4	6	5	3	2	4	17	3	2	9	2	4	3	2	6	5	12	8	3	5	9	1	2	2	3	7	2	4
ENST00000378092	0	0	2	5	0	0	6	2	1	5	3	4	4	6	0	3	0	2	5	5	3	4	6	5	2	2	4	17	3	2	9	2	3	3	3	6	5	12	8	3	6	9	1	2	2	3	7	2	4
ENST00000478098	0	0	2	5	0	0	6	2	1	5	3	4	4	6	0	3	0	2	5	6	3	4	6	5	2	2	4	17	3	2	9	2	3	2	3	6	5	12	8	3	6	9	1	2	2	4	7	2	4
ENST00000445501	0	0	2	5	0	0	6	2	1	5	3	4	4	6	0	3	0	2	5	6	3	4	6	5	2	2	4	17	3	2	9	2	3	1	3	6	4	12	8	3	6	9	1	2	2	4	7	2	4
ENST00000478423	0	0	0	6	0	0	8	4	2	4	0	5	2	8	0	2	0	2	6	4	0	4	6	9	4	2	2	22	10	0	7	0	5	3	10	2	4	7	5	7	6	8	7	4	2	8	0	3	2
ENST00000378169	0	0	0	6	0	0	8	4	3	4	0	5	2	8	0	2	0	1	6	4	0	4	6	9	4	2	2	23	11	0	8	0	6	4	10	2	4	7	4	7	6	8	7	4	2	8	0	3	3
ENST00000378156	0	0	0	6	0	0	8	4	3	4	2	6	2	8	0	2	0	2	6	4	0	4	6	9	4	2	2	24	11	0	8	0	6	4	10	2	4	7	4	7	6	8	7	4	2	8	0	4	3
ENST00000489180	0	0	0	6	0	0	8	4	3	4	2	6	2	8	0	2	0	2	6	4	0	4	6	9	4	2	2	24	11	0	8	0	6	4	10	2	4	7	4	7	6	8	7	4	2	8	0	4	3
ENST00000389632	18	64	65	117	18	152	104	117	89	171	118	20	18	42	24	33	42	34	156	70	54	28	52	129	54	68	43	74	28	18	84	7	42	35	74	34	128	63	51	38	51	66	67	62	46	29	70	75	35
ENST00000428161	18	64	65	117	18	152	104	117	89	171	118	20	18	42	24	33	42	34	156	70	54	28	52	129	54	68	43	74	28	18	84	7	42	35	74	34	128	63	51	38	51	66	67	62	46	29	70	75	35
ENST00000341524	18	64	65	118	18	151	104	116	90	171	115	19	18	42	24	33	41	35	156	69	53	28	52	130	54	67	43	74	28	18	84	7	42	35	74	34	127	63	51	38	52	66	67	61	46	29	70	76	35
ENST00000352527	18	64	65	118	18	151	104	116	90	171	115	19	18	42	24	33	41	35	156	69	53	28	52	130	54	67	43	74	28	18	84	7	42	35	74	34	127	63	51	38	52	66	67	61	46	29	70	76	35
ENST00000378087	18	64	65	118	18	151	104	116	90	171	115	19	18	42	24	33	41	35	156	69	53	28	52	130	54	67	43	74	28	18	84	7	42	35	74	34	127	63	51	38	52	66	67	61	46	29	70	76	35
ENST00000435937	22	80	89	140	24	170	131	143	105	183	110	36	18	57	33	28	51	40	167	83	50	35	53	167	60	67	38	81	34	23	104	24	48	32	69	33	118	78	69	39	84	78	71	57	52	31	62	54	53
ENST00000164247	10	41	51	78	20	95	81	81	47	73	38	47	16	22	6	41	13	13	85	36	36	26	55	43	49	48	31	55	42	13	59	18	36	31	19	14	53	78	23	20	44	27	50	81	16	16	45	42	20
ENST00000459822	2	58	75	104	50	142	97	138	113	95	77	84	24	46	36	85	44	10	125	49	54	40	64	80	48	61	21	80	58	12	89	25	32	47	26	31	125	48	74	40	49	84	67	81	39	26	59	60	41
ENST00000472700	13	60	95	72	47	153	130	143	118	95	113	91	50	57	26	63	33	24	122	61	41	44	65	78	68	44	33	78	47	9	79	33	52	38	34	34	107	87	58	45	65	84	84	102	36	34	47	50	51
ENST00000378083	5	41	71	34	38	60	96	157	58	49	45	26	28	18	8	73	25	6	49	59	74	12	64	28	57	29	34	72	42	14	74	14	42	23	14	32	53	94	33	25	20	35	39	79	10	43	51	44	21
ENST00000458166	6	43	81	35	42	62	106	182	61	49	52	25	33	18	12	78	25	4	51	63	76	13	66	27	60	31	36	76	37	19	79	15	44	28	15	32	56	97	31	27	22	36	38	85	10	43	56	44	20
ENST00000462676	4	86	106	168	65	203	128	239	135	143	87	95	30	56	48	68	38	36	145	95	80	38	72	129	82	66	32	102	62	29	69	16	39	48	32	43	108	91	73	48	58	66	71	95	26	30	66	66	68
ENST00000481789	4	62	98	115	47	138	110	132	112	110	86	77	26	63	40	60	54	32	125	75	48	32	52	97	44	66	35	95	35	18	77	20	31	29	26	36	122	66	74	53	52	66	61	92	25	28	39	39	55
ENST00000475121	13	55	108	109	34	94	99	127	79	95	82	90	16	71	26	69	26	19	115	58	34	30	53	91	56	31	53	83	45	18	93	22	36	25	32	19	75	81	47	23	46	78	71	69	22	37	49	43	45
ENST00000491020	14	101	140	158	60	219	164	208	113	197	151	118	48	60	34	62	26	29	179	68	80	64	97	146	75	64	66	107	74	34	113	14	74	42	38	44	130	124	73	72	54	80	107	74	44	36	85	57	68
ENST00000377999	8	32	80	70	29	102	79	111	50	86	66	53	19	48	4	45	25	15	71	56	36	12	40	76	60	45	22	65	46	13	76	15	41	27	34	16	81	59	38	28	49	41	55	86	21	18	32	36	40
ENST00000462991	8	50	58	87	24	90	78	100	69	89	69	56	8	50	24	55	26	12	68	42	34	34	43	36	39	29	29	57	38	38	67	19	19	22	10	30	73	74	27	25	16	41	61	94	14	14	42	23	47
ENST00000378006	6	68	84	132	46	124	109	142	102	118	98	96	13	53	26	59	37	28	132	69	47	39	78	113	65	50	62	86	56	18	106	16	46	26	43	30	111	109	73	39	47	73	79	97	50	33	60	65	56
ENST00000496404	0	6	2	7	2	5	3	0	3	0	3	0	4	4	0	2	4	0	3	2	4	2	4	4	2	8	3	7	5	0	1	0	7	5	0	1	12	2	2	2	6	4	14	5	0	0	5	4	6
ENST00000262450	0	6	2	8	2	6	3	0	4	2	4	0	4	4	0	2	4	0	5	3	5	2	4	4	2	11	5	8	7	1	1	0	8	5	0	2	13	2	2	2	6	4	17	8	0	1	7	4	7
ENST00000378021	0	6	2	8	2	6	3	0	4	2	4	0	4	4	0	2	4	0	5	3	5	2	4	4	2	11	5	8	7	1	1	0	8	5	0	2	13	2	2	2	6	4	17	8	0	1	7	4	7
ENST00000484532	4	14	14	40	13	36	26	20	23	20	24	23	5	21	4	10	6	8	42	18	15	13	13	37	17	10	5	28	22	12	22	6	11	15	10	17	53	16	20	7	18	17	15	26	13	7	13	28	4
ENST00000465387	2	9	3	17	12	11	4	4	9	12	7	2	8	19	0	6	5	1	11	7	12	4	14	19	10	10	4	11	4	4	25	10	14	10	6	11	20	12	3	12	7	12	12	27	10	8	12	6	8
ENST00000480661	2	10	3	17	12	11	4	4	9	12	7	2	8	19	0	6	5	1	11	7	12	4	14	19	10	10	4	11	3	4	25	10	14	10	6	11	20	12	3	12	7	12	13	27	10	8	12	6	8
ENST00000234875	3	11	3	17	12	11	4	4	9	12	7	2	8	17	0	6	6	1	11	8	12	4	15	18	10	10	4	11	3	4	27	10	15	11	6	11	19	12	4	12	7	12	13	27	10	8	12	7	10
ENST00000497965	4	15	7	21	20	19	10	15	15	14	14	8	5	17	2	19	11	4	16	12	15	5	21	27	15	18	5	28	8	9	38	8	25	19	4	20	30	30	11	14	17	13	25	47	5	15	22	24	14
ENST00000462296	18	59	87	120	60	206	106	175	101	115	109	89	48	93	59	79	76	38	140	86	79	85	60	151	72	66	36	107	47	27	79	41	34	24	39	41	148	75	101	65	84	117	80	108	39	48	49	60	82
ENST00000466994	3	41	44	70	29	188	56	113	64	64	72	35	34	52	30	29	43	24	89	72	54	37	70	86	65	52	25	51	33	21	58	26	48	28	19	25	89	51	56	28	44	78	84	68	21	44	78	32	46
ENST00000377948	2	20	15	23	21	153	26	50	23	33	35	11	34	27	16	5	23	12	45	78	33	19	60	38	51	29	31	22	22	8	32	7	46	33	12	17	61	35	29	21	19	29	78	38	13	52	73	20	25
ENST00000484435	2	20	15	23	21	153	26	50	23	33	35	11	34	27	16	5	23	12	45	78	33	19	60	38	51	29	31	22	22	8	32	7	46	33	12	17	61	35	29	21	19	29	78	38	13	52	73	20	25
ENST00000377939	2	19	15	25	21	151	27	51	23	31	35	11	32	25	15	5	21	11	42	80	31	18	58	37	53	30	30	19	22	9	33	7	46	33	11	18	63	37	29	21	17	30	78	39	12	54	74	18	25
ENST00000455744	4	25	17	31	12	147	27	33	16	25	29	6	24	19	8	12	14	11	18	70	13	6	48	27	46	16	28	19	26	4	30	2	38	32	17	26	54	40	11	14	5	25	74	43	10	56	68	16	24
ENST00000485539	11	42	62	116	33	79	67	114	68	68	65	71	28	71	38	62	43	27	98	69	38	46	32	74	50	49	34	83	21	15	59	20	25	32	69	28	65	63	47	42	39	79	53	71	38	29	23	40	38
ENST00000496676	9	39	58	108	31	72	65	109	66	65	61	69	26	71	37	62	38	25	96	67	35	45	31	67	47	44	32	79	17	14	53	20	24	32	65	26	64	57	44	42	38	77	42	66	37	29	22	37	36
ENST00000471204	4	14	35	45	8	51	59	51	27	20	25	20	20	26	6	29	20	8	37	12	27	30	23	34	22	14	15	35	15	8	38	13	14	16	18	5	53	49	15	9	17	27	24	34	16	10	20	23	12
ENST00000465335	4	19	47	69	19	70	82	71	39	29	31	30	26	38	12	34	21	13	54	16	34	36	30	57	33	21	22	44	17	8	47	17	16	18	20	8	64	61	25	16	28	33	32	37	14	12	25	28	20
ENST00000463453	14	39	90	106	41	121	146	127	60	75	58	66	34	62	28	58	47	20	121	45	54	57	68	111	63	32	28	106	34	19	71	31	29	29	30	15	92	87	63	44	45	64	59	76	24	20	47	48	50
ENST00000496329	14	40	92	107	42	123	150	127	61	77	60	68	34	63	28	58	47	20	124	47	55	58	68	111	65	34	29	106	34	20	71	32	30	29	30	16	93	87	66	44	44	65	59	77	24	20	48	48	50
ENST00000492476	14	44	93	112	44	128	152	131	66	77	65	72	34	65	29	60	49	22	131	47	59	60	69	116	69	34	29	108	34	20	78	33	31	29	30	17	102	86	67	45	46	68	61	80	26	22	50	54	53
ENST00000483336	7	61	116	123	56	197	147	148	104	127	103	105	27	88	41	69	41	33	171	58	58	66	80	148	90	56	27	108	45	32	121	34	50	38	25	32	129	121	80	49	67	90	90	88	38	45	62	80	74
ENST00000495791	12	44	107	152	48	191	135	122	94	109	109	106	28	68	40	76	48	47	141	59	52	64	57	121	78	75	29	66	31	38	98	22	36	53	38	48	113	100	59	47	50	65	61	123	42	36	56	89	81
ENST00000483852	4	39	78	151	42	174	112	133	113	75	89	99	22	59	28	74	47	28	133	32	54	43	50	99	75	63	29	58	36	24	95	18	24	44	32	34	112	71	59	34	31	47	72	118	33	37	39	75	66
ENST00000441724	3	9	40	75	16	55	55	58	46	59	40	25	31	13	13	50	25	6	48	26	29	26	34	43	26	23	21	36	13	7	22	12	20	12	19	27	47	30	37	16	33	33	26	50	22	14	19	36	22
ENST00000343813	7	27	68	133	36	119	100	124	91	130	83	59	50	61	19	64	43	25	108	66	49	48	48	82	55	42	23	82	16	18	31	27	30	36	34	30	104	47	64	33	53	64	49	74	40	31	52	67	51
ENST00000362035	7	27	68	133	36	119	100	124	91	130	83	59	50	61	19	64	43	25	108	66	49	48	48	82	55	42	23	82	16	18	31	27	30	36	34	30	104	47	64	33	53	64	49	74	40	31	52	67	51
ENST00000474756	7	27	68	136	36	120	99	127	95	131	85	60	50	63	19	64	44	25	112	67	50	50	48	83	55	42	23	83	16	18	33	27	30	36	34	30	107	49	66	34	55	68	50	76	40	32	53	69	51
ENST00000489498	7	27	68	136	36	120	99	127	95	131	85	60	50	63	19	64	44	25	112	67	50	50	48	83	55	42	23	83	16	18	33	27	30	36	34	30	107	49	66	34	55	68	50	76	40	32	53	69	51
ENST00000429480	12	54	106	177	45	183	154	183	134	178	126	100	67	97	36	89	73	33	153	97	76	68	72	114	70	62	32	111	49	28	61	38	49	50	48	45	165	84	97	68	87	102	79	120	42	46	74	95	75
ENST00000377898	0	34	8	41	10	85	41	49	48	44	44	7	2	6	6	2	18	10	42	30	28	6	17	24	34	32	16	27	20	14	76	4	30	16	24	6	74	8	12	24	30	28	47	56	8	23	33	39	24
ENST00000377893	2	9	17	8	5	10	13	22	16	5	3	9	0	4	0	14	4	3	11	8	13	6	16	9	5	11	11	15	9	6	19	4	13	12	0	13	19	29	2	8	9	7	17	18	6	9	9	16	3
ENST00000481175	18	50	84	136	44	170	103	103	82	111	80	50	17	77	16	57	50	24	96	38	45	38	39	69	93	46	37	91	48	28	78	17	35	30	20	31	82	57	53	35	64	65	62	89	36	21	33	53	62
ENST00000473466	8	89	92	110	60	151	73	131	102	125	108	72	35	58	23	86	35	34	101	63	53	33	50	110	73	53	35	82	37	19	74	28	41	26	36	50	103	76	61	40	65	83	60	118	41	23	41	71	93
ENST00000377842	6	30	12	22	8	48	24	12	23	15	18	8	6	8	10	29	2	4	23	8	28	4	18	12	9	13	13	36	16	6	21	8	17	22	8	12	37	25	16	23	18	22	32	48	8	15	15	32	19
ENST00000541130	12	53	42	61	22	140	77	64	49	57	61	21	6	18	21	40	13	4	64	29	32	15	47	55	33	34	19	52	33	24	61	8	30	31	20	25	83	60	33	36	31	33	49	75	20	18	17	51	71
ENST00000377845	12	54	42	61	22	140	77	64	49	57	61	21	6	18	21	40	13	4	64	29	32	15	47	55	33	34	19	52	33	24	61	8	30	31	20	25	83	60	33	37	31	33	49	75	20	18	17	51	71
ENST00000377855	6	37	89	69	22	98	84	80	35	45	54	46	33	35	10	49	38	12	58	25	26	18	29	28	18	27	17	45	19	15	54	10	11	28	29	28	80	72	32	22	29	28	38	79	22	22	36	33	26
ENST00000377860	2	13	18	29	6	22	26	35	21	20	17	12	12	20	11	13	18	17	24	14	24	16	9	31	17	11	15	22	9	9	15	13	13	12	5	2	26	18	9	17	21	16	11	21	14	6	17	20	24
ENST00000418124	2	13	18	29	6	22	26	35	21	20	17	12	12	20	11	13	18	17	24	14	24	16	9	31	17	11	15	22	9	9	15	13	13	12	5	2	26	18	9	17	21	16	11	21	14	6	17	20	24
ENST00000545482	2	14	19	29	6	24	26	35	22	20	19	13	13	20	11	17	19	17	24	15	26	16	9	34	18	12	15	24	9	9	17	14	13	12	5	2	30	20	9	18	23	17	12	22	14	6	18	21	25
ENST00000361521	7	32	78	103	34	105	66	108	92	69	64	70	19	41	29	59	41	40	105	46	59	37	50	90	67	40	28	62	33	17	57	29	31	26	32	18	92	60	40	50	39	41	47	74	42	14	64	66	60
ENST00000471190	7	45	44	81	24	16	83	60	66	77	71	32	29	19	22	67	11	11	75	44	44	25	68	41	79	33	52	71	43	21	47	25	34	35	10	32	92	90	53	31	13	46	90	75	20	26	74	62	58
ENST00000377836	2	10	7	14	4	1	10	19	4	10	13	3	2	6	8	2	6	6	8	8	0	2	6	12	6	13	6	10	14	4	10	2	22	3	2	10	9	12	4	13	0	3	27	12	2	15	26	5	32
ENST00000487437	2	10	7	14	4	1	10	19	4	10	14	3	2	6	8	2	6	6	8	8	0	2	6	12	6	13	6	10	14	4	10	2	22	3	2	10	9	12	4	13	0	3	27	12	2	15	26	5	32
ENST00000489730	2	10	7	14	4	1	10	18	4	10	14	3	2	6	8	2	6	6	8	8	0	2	6	12	6	13	6	10	15	4	10	2	22	3	2	10	9	12	4	13	0	3	27	12	2	15	27	5	32
ENST00000377834	2	10	7	14	4	1	10	18	4	10	14	3	2	6	8	2	6	6	8	8	0	2	6	12	6	13	6	9	15	4	10	2	22	3	2	10	8	12	4	13	0	3	27	12	2	15	27	5	32
ENST00000377828	2	4	4	13	2	6	5	4	3	9	6	3	2	8	0	2	8	4	2	6	6	0	8	9	4	0	0	10	5	0	8	2	6	11	6	4	8	16	13	3	5	3	5	18	4	2	11	6	4
ENST00000377837	2	14	8	11	7	10	10	8	21	13	11	6	1	11	6	4	4	2	10	17	3	0	25	9	20	11	6	10	9	5	21	4	16	20	6	6	19	25	8	9	2	5	20	26	0	4	17	4	2
ENST00000585139	10	29	58	42	17	18	36	47	50	39	26	21	17	16	12	42	6	10	48	25	30	17	35	29	49	18	33	63	21	13	33	12	35	30	8	20	44	34	22	20	8	18	55	53	14	12	39	36	59
ENST00000418286	5	29	27	61	12	34	37	40	33	36	36	17	9	21	19	29	13	15	38	22	10	6	41	37	40	25	31	36	21	12	37	4	35	12	17	17	37	42	15	15	15	15	45	36	17	13	3	28	27
ENST00000419034	2	11	11	15	4	2	10	13	15	13	11	7	2	4	5	8	2	2	5	15	4	2	7	17	15	18	9	7	8	5	9	2	17	5	0	6	26	22	4	19	12	11	21	14	2	20	24	6	10
ENST00000461727	1	12	11	14	4	2	10	13	15	11	11	5	2	4	4	8	2	2	5	15	4	2	7	17	14	19	9	7	8	5	9	2	17	5	0	6	24	22	4	19	12	10	21	14	2	19	23	6	8
ENST00000475228	0	10	7	9	2	2	7	4	7	6	3	0	2	2	0	2	1	0	4	12	2	0	3	4	10	6	1	2	2	2	4	0	10	2	0	2	4	14	0	8	4	10	6	9	2	10	12	2	2
ENST00000478323	0	9	7	8	2	2	7	4	7	6	3	0	2	2	0	2	0	0	4	11	2	0	2	3	7	6	1	2	2	2	4	0	7	2	0	2	4	12	0	8	4	10	6	9	2	7	11	2	2
ENST00000416731	0	7	8	5	2	2	4	4	5	6	4	0	1	4	0	2	0	0	5	11	0	3	2	2	3	4	0	3	3	1	4	0	4	1	0	2	2	8	0	4	2	7	5	8	0	1	9	0	0
ENST00000475479	5	10	12	10	2	0	6	1	17	2	7	6	3	4	8	12	2	0	12	7	4	4	12	13	13	6	14	13	10	2	11	2	20	13	4	12	23	15	6	7	4	1	34	17	2	14	12	5	17
ENST00000434576	4	28	78	60	26	10	60	81	51	35	36	62	22	18	34	56	6	10	53	17	11	19	33	52	40	24	25	45	37	6	43	8	40	25	14	25	82	48	28	30	11	29	80	53	15	9	37	20	34
ENST00000477679	4	30	79	63	27	10	62	83	54	35	38	62	22	19	35	57	6	10	54	17	11	21	34	52	42	24	25	46	37	9	43	9	40	24	14	25	85	47	29	30	11	29	82	54	15	9	38	22	35
ENST00000468561	6	31	39	84	14	22	61	75	58	78	45	34	16	34	11	42	13	10	65	49	20	22	31	42	20	18	23	32	22	17	36	14	29	25	12	22	105	30	18	41	18	35	43	38	4	24	45	45	40
ENST00000475730	4	33	43	79	22	36	45	77	63	55	36	43	20	39	21	45	13	16	40	38	29	17	34	57	28	35	27	43	41	17	57	15	15	31	25	26	54	58	43	29	20	47	43	59	14	13	31	41	39
ENST00000453260	8	33	54	84	22	35	63	86	66	75	73	45	18	43	27	56	10	21	46	37	44	19	32	68	40	39	40	64	43	23	59	17	19	37	18	38	72	49	52	33	35	60	41	54	14	16	38	45	47
ENST00000473343	8	24	48	84	19	32	59	75	59	72	75	45	20	38	28	49	8	20	44	32	36	18	31	63	35	41	39	62	39	26	64	15	21	31	19	34	72	47	47	31	39	58	46	59	13	17	36	47	50
ENST00000469691	8	48	90	95	24	51	94	109	84	99	68	71	22	76	29	46	26	34	111	86	30	17	38	97	51	38	44	48	34	24	62	22	51	25	25	33	114	47	49	50	42	86	80	75	16	35	59	67	51
ENST00000481401	8	56	99	104	30	67	102	125	87	112	67	71	22	82	40	49	33	32	127	93	33	20	36	96	60	46	46	46	43	26	50	18	49	30	29	36	123	57	67	59	48	93	76	87	23	34	63	65	44
ENST00000515145	6	63	113	108	33	72	110	141	99	133	75	80	23	94	40	47	31	34	136	99	39	19	45	100	65	52	46	52	43	29	51	13	57	34	31	35	130	60	64	49	51	91	68	89	27	39	69	62	47
ENST00000453341	6	69	123	117	38	89	128	164	104	137	89	89	28	92	47	49	34	32	140	106	50	28	47	101	66	60	48	64	46	38	50	11	67	48	25	35	137	70	68	44	55	94	71	99	30	45	75	67	50
ENST00000513135	6	69	123	117	38	89	128	164	104	137	89	89	28	92	47	49	34	32	140	106	50	28	47	101	66	60	48	64	46	38	50	11	67	48	25	35	137	70	68	44	55	94	71	99	30	45	75	67	50
ENST00000348333	6	69	123	116	38	89	129	164	104	136	89	90	28	92	47	50	34	32	141	106	51	28	48	100	66	60	48	65	46	38	49	11	66	49	24	35	137	70	68	45	55	94	70	101	30	45	76	68	51
ENST00000351748	6	69	123	116	38	89	129	164	104	136	89	90	28	92	47	50	34	32	141	106	51	28	48	100	66	60	48	65	46	38	49	11	66	49	24	35	137	70	68	45	55	94	70	101	30	45	76	68	51
ENST00000414040	6	69	123	116	38	89	129	164	104	136	89	90	28	92	47	50	34	32	141	106	51	28	48	100	66	60	48	65	46	38	49	11	66	49	24	35	137	70	68	45	55	94	70	101	30	45	76	68	51
ENST00000461703	6	69	123	116	38	89	129	164	104	136	89	90	28	92	47	50	34	32	141	106	51	28	48	100	66	60	48	65	46	38	49	11	66	49	24	35	137	70	68	45	55	94	70	101	30	45	76	68	51
ENST00000502588	6	69	123	116	38	89	129	164	104	136	89	90	28	92	47	50	34	32	141	106	51	28	48	100	66	60	48	65	46	38	49	11	66	49	24	35	137	70	68	45	55	94	70	101	30	45	76	68	51
ENST00000502730	6	69	123	116	38	89	129	164	104	136	89	90	28	92	47	50	34	32	141	106	51	28	48	100	66	60	48	65	46	38	49	11	66	49	24	35	137	70	68	45	55	94	70	101	30	45	76	68	51
ENST00000510563	6	69	123	116	38	89	129	164	104	136	89	90	28	92	47	50	34	32	141	106	51	28	48	100	66	60	48	65	46	38	49	11	66	49	24	35	137	70	68	45	55	94	70	101	30	45	76	68	51
ENST00000351959	6	67	125	115	40	93	127	161	103	139	94	93	29	91	46	53	32	29	135	102	52	29	46	96	65	57	47	68	45	38	50	10	69	48	24	34	140	69	67	44	56	98	74	105	31	45	76	69	54
ENST00000377782	6	67	125	115	40	93	127	161	103	139	94	93	29	91	46	53	32	29	135	102	52	29	46	96	65	57	47	68	45	38	50	10	69	48	24	34	140	69	67	44	56	98	74	105	31	45	76	69	54
ENST00000480393	6	67	125	115	40	93	127	161	103	139	94	93	29	91	46	53	32	29	135	102	52	29	46	96	65	57	47	68	45	38	50	10	69	48	24	34	140	69	67	44	56	98	74	105	31	45	76	69	54
ENST00000485036	6	67	125	115	40	93	127	161	103	139	94	93	29	91	46	53	32	29	135	102	52	29	46	96	65	57	47	68	45	38	50	10	69	48	24	34	140	69	67	44	56	98	74	105	31	45	76	69	54
ENST00000356876	6	66	125	116	40	95	128	166	105	138	94	93	30	92	46	54	32	30	137	106	53	30	46	99	65	58	48	69	46	38	50	10	70	49	23	34	144	69	67	45	56	99	73	108	31	45	76	71	54
ENST00000487949	21	94	162	152	72	180	122	199	136	150	102	110	49	114	66	89	41	33	149	96	72	61	78	153	110	91	29	127	53	30	76	21	65	41	47	35	162	95	80	44	46	110	79	120	49	40	60	51	75
ENST00000489097	14	74	158	212	70	67	164	203	100	136	125	124	44	97	40	62	42	48	151	106	62	66	50	143	91	75	45	115	31	21	65	24	37	33	60	44	117	63	92	48	66	75	65	91	55	29	56	62	59
ENST00000535355	3	1	13	10	0	0	7	4	3	19	8	0	0	8	0	2	2	0	7	6	2	6	2	18	7	6	4	21	8	0	9	6	7	2	9	0	3	10	2	3	2	13	4	4	8	2	7	6	3
ENST00000400913	3	15	17	38	9	7	16	25	16	50	28	14	4	10	7	11	10	9	31	15	8	4	18	38	16	21	15	25	19	1	35	4	21	8	20	4	39	19	10	10	8	36	13	29	12	9	14	10	20
ENST00000491384	3	15	17	38	9	7	16	25	16	50	28	14	4	10	7	11	10	9	31	15	8	4	18	38	16	21	15	25	19	1	35	4	21	8	20	4	39	19	10	10	8	36	13	29	12	9	14	10	20
ENST00000377725	0	9	5	23	5	10	9	21	24	12	23	12	0	11	2	3	6	6	13	9	10	2	18	26	11	15	4	9	13	7	35	12	9	14	11	12	26	25	4	15	14	8	19	22	2	5	16	27	10
ENST00000340850	0	9	5	24	5	10	9	21	24	12	22	12	0	13	2	3	7	6	13	10	10	3	18	26	11	15	4	9	14	7	35	12	9	14	11	12	27	25	5	15	15	10	19	22	2	5	16	28	10
ENST00000377728	12	38	24	70	14	27	44	74	54	65	43	36	4	28	16	26	22	12	60	37	35	18	37	51	41	38	6	29	25	17	48	27	16	17	17	23	85	65	14	28	36	43	48	66	16	8	31	74	27
ENST00000377732	5	9	7	12	9	10	6	13	6	6	15	3	6	6	0	4	8	0	10	10	13	3	8	10	5	18	4	7	6	4	16	1	15	6	13	2	18	10	3	5	6	11	16	10	5	7	7	13	8
ENST00000537245	4	16	14	13	7	8	9	6	7	5	8	4	4	7	0	4	4	2	8	8	6	4	8	15	6	13	4	11	4	5	20	0	12	4	14	3	16	15	6	6	6	15	12	14	2	8	1	9	5
ENST00000400915	9	36	18	28	18	15	21	28	22	10	13	10	11	14	5	7	5	5	23	18	11	9	17	21	16	16	13	12	7	7	30	5	18	6	15	7	33	25	14	9	11	25	21	27	3	9	0	21	12
ENST00000544978	9	38	18	31	18	16	23	30	23	12	13	11	15	17	6	7	5	6	24	22	14	11	19	21	16	17	14	13	9	7	33	7	19	6	15	7	34	27	14	9	13	24	25	30	4	9	0	21	13
ENST00000377737	4	21	22	18	11	17	27	33	16	20	15	10	4	8	0	16	20	5	34	12	11	7	31	32	24	19	20	11	15	8	39	10	13	25	4	18	26	18	17	10	13	15	20	19	5	8	25	19	8
ENST00000377748	4	21	22	18	11	17	27	33	16	20	15	10	4	8	0	16	20	5	34	12	11	7	31	32	24	19	20	11	15	8	39	10	13	25	4	18	26	18	17	10	13	15	20	19	5	8	25	19	8
ENST00000377740	4	21	22	17	11	18	26	31	16	20	16	10	4	9	0	16	19	4	34	12	11	7	32	33	23	20	20	11	15	8	40	10	13	24	4	18	26	18	16	10	14	15	21	18	5	6	24	19	8
ENST00000462798	9	48	37	83	27	94	42	59	74	49	36	35	10	21	7	39	22	13	54	39	42	12	43	48	42	51	26	34	32	27	70	16	44	28	14	22	63	72	32	22	32	30	46	83	31	27	20	56	46
ENST00000517213	18	30	56	102	49	100	62	95	44	83	53	56	10	56	15	47	26	23	84	55	38	29	35	61	24	37	25	45	29	28	80	19	10	34	26	40	74	59	51	25	39	33	52	62	37	24	40	59	58
ENST00000464383	4	23	18	35	7	40	10	15	23	24	27	11	0	11	2	15	8	9	11	10	13	7	12	23	15	22	16	15	19	14	22	3	16	10	10	8	32	15	23	7	14	10	16	44	15	10	18	18	20
ENST00000456162	4	27	52	86	10	89	56	69	45	54	47	48	29	55	18	49	21	20	65	33	35	22	31	58	50	33	14	33	29	23	64	15	26	30	29	23	56	53	49	31	28	48	24	75	23	19	37	40	47
ENST00000460777	16	64	110	110	72	148	120	130	55	107	88	73	31	105	24	77	48	49	120	75	38	59	49	97	78	58	17	87	29	27	62	31	41	23	38	32	95	71	56	49	74	70	60	77	36	19	43	85	43
ENST00000333172	0	26	25	38	10	66	24	44	21	30	35	30	14	18	6	25	14	9	29	19	23	15	14	26	38	35	13	30	20	6	34	10	28	30	9	9	53	48	16	8	23	18	34	41	7	16	29	28	33
ENST00000328191	0	27	26	40	10	69	24	48	24	28	40	30	14	18	6	23	16	9	31	19	25	17	18	24	38	34	13	31	21	7	38	10	29	29	8	9	55	50	16	8	22	18	36	43	7	18	31	31	33
ENST00000351136	0	27	27	40	10	70	25	50	26	27	41	30	14	17	6	23	17	9	33	20	24	17	18	26	38	35	13	31	21	8	38	10	28	28	9	9	56	51	16	8	22	18	37	43	6	18	30	32	33
ENST00000464665	8	27	36	54	25	79	38	75	31	40	51	36	20	35	9	30	33	20	45	24	30	20	23	36	41	34	20	43	23	9	46	11	30	31	23	11	68	52	19	13	27	31	46	53	8	21	39	42	37
ENST00000377705	11	28	41	58	27	80	44	81	32	44	53	39	22	41	13	32	37	22	46	26	31	22	24	39	43	34	20	49	23	9	49	11	30	31	23	13	72	55	24	16	28	37	47	57	9	21	42	45	40
ENST00000411823	2	17	34	33	8	11	14	35	24	6	14	13	4	7	6	33	5	4	20	17	26	4	22	38	47	19	32	31	18	4	34	6	31	14	12	12	23	34	23	17	4	12	11	66	4	6	15	27	8
ENST00000415267	2	17	34	33	8	11	14	35	24	6	14	13	4	7	6	33	5	4	20	17	26	4	22	38	47	19	32	31	18	4	34	6	31	14	12	12	23	34	23	17	4	12	11	66	4	6	15	27	8
ENST00000319084	4	28	40	22	6	31	28	22	28	21	20	13	11	8	0	23	2	8	18	8	27	8	39	34	21	33	5	29	23	4	39	17	18	15	6	8	30	34	4	16	12	16	20	47	8	9	13	44	14
ENST00000435905	4	28	40	21	6	31	28	22	28	21	20	13	11	8	0	23	2	8	18	8	27	8	39	34	21	33	5	29	23	4	39	17	18	15	6	8	31	34	4	16	12	16	20	47	9	9	13	44	14
ENST00000377674	4	28	40	21	6	31	28	22	28	21	20	13	11	7	0	23	2	8	18	8	27	8	39	34	21	33	5	28	22	4	39	15	18	15	6	8	31	34	4	16	12	16	20	47	9	9	13	44	14
ENST00000488936	4	28	41	20	6	28	28	22	28	22	20	13	10	9	0	22	2	8	18	9	27	8	38	32	21	34	5	30	23	4	39	15	18	15	6	8	30	33	4	16	12	16	18	47	9	8	14	44	14
ENST00000482360	6	33	37	88	24	95	65	86	78	52	47	46	5	30	21	44	23	10	77	38	39	28	45	56	33	41	23	50	45	21	87	15	28	31	21	24	88	80	72	33	39	42	39	90	13	18	54	68	48
ENST00000498342	1	42	37	73	17	104	45	74	64	61	44	54	15	46	29	38	26	13	77	31	26	29	55	58	22	56	22	43	41	18	76	14	26	32	15	29	81	64	56	32	32	38	49	85	9	23	40	64	40
ENST00000466813	2	54	38	99	32	140	54	90	77	77	62	63	18	64	28	38	28	20	107	42	39	27	55	85	20	71	24	54	37	18	82	10	26	21	16	24	93	62	63	41	30	46	75	62	11	19	38	70	37
ENST00000466941	12	79	120	166	79	209	150	181	113	159	142	116	53	90	25	51	43	44	194	67	79	60	102	148	93	62	35	80	69	23	111	24	32	22	32	29	130	85	105	33	54	87	106	84	27	31	84	83	70
ENST00000496707	12	35	53	76	20	124	51	67	74	91	41	51	6	60	24	20	36	23	88	46	26	35	41	82	52	29	27	34	45	16	49	22	24	16	25	10	73	53	52	35	38	52	40	47	39	19	29	35	41
ENST00000377658	0	14	0	14	6	16	14	13	20	10	20	2	4	8	2	11	6	2	15	11	11	2	8	24	11	19	10	2	7	2	7	8	18	4	0	6	9	8	2	16	5	11	31	15	0	3	6	13	23
ENST00000377663	0	20	0	16	6	24	15	14	24	12	23	2	4	8	2	14	7	3	18	16	11	2	10	24	16	22	10	2	10	2	11	9	20	7	0	6	15	9	2	16	6	12	37	17	1	4	7	14	28
ENST00000377648	4	16	26	25	20	41	49	34	29	17	22	19	14	43	12	20	4	23	39	6	5	26	12	21	16	9	6	28	1	4	21	8	16	14	11	12	54	18	28	22	28	38	12	23	19	10	11	17	4
ENST00000495385	4	14	23	22	15	34	42	25	26	13	19	13	10	37	11	19	3	21	33	6	5	20	9	18	15	8	5	20	0	3	19	6	14	12	10	11	49	15	23	20	21	35	10	19	16	9	11	14	4
ENST00000467612	0	8	8	7	4	5	5	12	3	13	7	3	3	9	5	10	6	3	16	7	3	3	4	12	6	0	6	7	3	5	11	1	3	8	7	3	7	8	5	2	1	10	6	6	2	3	4	7	4
ENST00000463043	1	12	11	9	4	7	9	14	4	18	8	3	3	11	8	11	8	4	20	10	3	7	7	14	9	0	7	11	6	5	13	2	3	10	9	3	12	8	10	5	3	13	6	6	4	4	6	7	6
ENST00000054650	16	39	43	78	22	86	33	54	61	42	64	33	16	39	7	55	24	25	51	17	41	24	30	61	43	22	18	33	40	25	62	9	14	38	27	9	72	56	58	12	34	37	58	70	10	18	31	56	30
ENST00000484676	14	30	36	57	22	75	26	48	53	35	48	29	14	37	4	41	21	19	47	19	39	22	23	53	33	18	13	27	35	16	53	7	7	37	24	6	56	40	43	12	24	22	48	60	14	17	28	46	23
ENST00000307896	14	30	36	57	22	75	26	48	53	35	48	29	14	37	4	39	21	19	48	19	39	22	23	53	33	18	13	26	35	16	53	7	7	37	23	6	56	40	43	12	24	22	48	59	14	17	28	46	23
ENST00000377627	14	29	36	57	22	75	26	48	53	35	47	29	14	37	4	39	21	19	48	19	39	22	23	53	33	17	13	26	35	16	53	7	6	37	23	6	56	39	43	12	23	22	48	59	14	17	28	46	23
ENST00000484669	14	29	36	57	22	75	26	48	53	35	47	29	14	37	4	39	20	19	48	19	39	22	23	53	33	17	13	26	35	16	52	7	6	37	23	6	56	39	43	12	23	22	48	59	14	17	28	46	23
ENST00000487819	14	29	36	56	22	74	25	48	53	34	46	29	14	37	4	39	20	19	47	19	39	22	23	54	32	15	13	26	34	16	51	7	6	37	23	6	55	39	42	11	23	22	48	58	14	16	28	45	22
ENST00000472925	14	29	36	55	22	73	25	47	52	34	46	29	14	37	4	39	20	19	46	19	39	22	23	54	32	14	13	26	34	16	51	7	6	37	23	6	55	39	42	11	23	22	47	58	14	16	28	45	22
ENST00000480647	6	73	156	159	60	187	155	187	137	141	111	117	21	53	46	97	36	26	130	65	68	46	65	120	104	81	32	111	50	21	90	26	53	30	47	29	136	94	68	42	50	64	92	137	32	38	89	96	75
ENST00000465508	7	57	108	137	54	188	98	142	91	112	132	111	33	64	26	81	41	20	106	68	66	48	74	130	77	59	49	102	59	32	104	25	59	47	38	35	107	90	59	32	60	71	66	93	43	21	79	70	61
ENST00000472414	7	54	105	134	53	184	98	136	86	110	132	104	31	64	25	78	41	20	103	68	66	47	68	132	76	57	47	99	57	31	100	25	56	47	35	36	102	92	58	32	59	71	67	90	41	20	78	67	59
ENST00000469318	15	52	95	119	70	174	106	147	99	112	106	85	28	76	24	87	41	15	145	79	64	59	68	124	97	68	34	71	57	22	63	20	19	26	34	39	134	77	75	52	75	70	71	98	40	35	46	71	59
ENST00000349363	2	22	36	46	22	60	21	49	36	28	23	21	9	10	6	26	4	12	29	23	19	6	40	23	29	28	16	20	10	24	37	9	17	23	8	16	33	48	17	8	11	21	25	65	14	14	30	19	23
ENST00000451196	2	22	36	46	22	60	21	49	36	28	23	21	9	10	6	26	4	12	29	23	19	6	40	23	29	28	16	20	10	24	37	9	17	23	8	16	33	48	17	8	11	21	25	65	14	14	30	19	23
ENST00000542246	2	33	42	64	22	81	33	62	57	44	37	27	13	18	8	38	4	14	39	27	27	6	52	28	31	32	15	16	20	29	46	10	23	24	13	22	42	56	25	11	20	23	26	69	18	19	41	20	28
ENST00000426784	6	20	15	30	16	46	22	23	40	20	36	37	16	22	10	26	0	12	40	11	14	11	34	28	27	36	5	38	15	13	32	14	15	11	11	18	53	44	57	17	18	30	42	33	22	12	27	28	24
ENST00000377573	6	20	15	30	16	46	22	23	40	20	36	37	16	22	10	26	0	12	40	11	14	11	34	28	27	36	5	38	15	13	32	14	15	11	11	18	53	44	57	17	18	30	42	33	22	12	27	28	24
ENST00000485073	6	20	15	30	16	46	22	23	40	20	36	37	16	22	10	26	0	12	40	11	14	11	34	28	27	36	5	38	15	13	32	14	15	11	11	18	53	44	57	17	18	30	42	33	22	12	27	28	24
ENST00000465911	6	20	15	31	16	46	22	23	40	20	37	37	16	22	10	26	0	11	40	11	14	11	33	28	27	36	5	38	15	13	34	14	15	11	11	18	53	44	57	19	18	30	43	33	23	12	27	29	24
ENST00000473993	6	20	15	31	16	47	22	23	40	20	37	37	16	22	10	26	0	11	40	11	14	11	33	28	27	36	5	38	15	13	34	14	15	11	11	18	53	44	57	19	18	30	43	33	23	12	27	29	24
ENST00000460594	6	20	15	31	16	47	22	23	40	20	37	37	16	22	10	26	0	11	40	11	14	11	33	28	27	36	5	38	15	13	34	14	15	11	11	18	53	44	57	19	18	30	43	33	23	12	27	29	24
ENST00000294401	6	23	18	33	16	51	22	23	41	22	40	36	14	22	10	26	1	10	43	12	14	11	33	29	29	39	9	40	17	13	34	14	17	12	13	18	52	46	57	20	18	31	45	35	23	12	30	32	26
ENST00000377577	6	23	18	33	16	51	22	23	41	22	40	36	14	22	10	26	1	10	43	12	14	11	33	29	29	39	9	40	17	13	34	14	17	12	13	18	52	46	57	20	18	31	45	35	23	12	30	32	26
ENST00000414210	12	33	32	114	37	125	51	95	56	92	79	53	17	18	16	46	20	27	65	32	36	16	40	66	65	64	41	49	33	22	74	20	51	29	22	34	79	82	54	30	49	40	51	90	36	29	57	54	51
ENST00000432429	12	33	32	114	37	125	51	95	56	92	79	53	17	18	16	46	20	27	65	32	36	16	40	66	65	64	41	49	33	22	74	20	51	29	22	34	79	82	54	30	49	40	51	90	36	29	57	54	51
ENST00000421469	9	63	68	109	30	100	82	106	83	104	71	78	22	56	13	63	26	14	95	54	25	49	49	68	45	39	42	87	28	32	73	19	50	30	26	21	79	51	61	54	59	37	68	69	50	28	45	74	62
ENST00000459253	7	54	76	128	26	73	96	102	88	109	98	52	28	61	23	47	37	25	88	41	45	40	45	137	81	36	39	40	31	23	66	22	26	32	24	28	82	63	52	27	28	40	51	104	56	14	35	58	51
ENST00000303635	2	2	1	8	3	6	5	3	5	2	4	3	0	2	1	5	4	4	2	6	1	0	9	4	2	4	0	3	2	1	8	2	2	7	2	4	2	4	3	1	0	2	2	13	4	10	8	3	4
ENST00000490738	2	2	0	8	0	5	4	2	3	2	3	2	0	2	0	4	4	4	1	6	0	0	8	2	2	4	0	2	2	1	6	2	2	3	2	3	2	3	2	0	0	2	1	10	4	8	5	2	4
ENST00000476163	2	2	0	8	0	5	4	2	3	2	3	1	0	2	0	4	4	4	1	6	0	0	8	2	2	4	0	2	2	1	6	2	2	3	2	3	2	3	2	0	0	2	1	9	4	7	5	2	4
ENST00000473578	2	2	0	8	0	5	3	2	3	2	3	1	0	2	0	4	4	4	1	5	0	0	8	2	2	3	0	2	2	1	6	2	2	2	2	3	2	2	2	0	0	2	1	9	4	7	5	2	4
ENST00000557126	2	2	0	8	0	4	3	2	3	2	3	1	0	2	0	4	4	4	1	5	0	0	8	2	2	3	0	2	2	1	6	2	2	2	2	3	2	2	2	0	0	2	1	9	4	7	5	2	4
ENST00000467404	2	2	0	8	0	4	3	2	3	2	2	1	0	2	0	4	4	4	1	5	0	0	8	2	2	3	0	2	1	1	6	2	2	2	2	2	2	2	2	0	0	2	1	9	4	7	5	2	4
ENST00000439411	2	2	0	8	0	4	3	2	3	2	2	1	0	2	0	4	4	4	1	5	0	0	8	2	2	3	0	2	1	1	6	2	2	2	2	2	2	2	2	0	0	2	0	9	4	7	5	2	4
ENST00000461311	2	1	0	8	0	4	3	2	3	2	2	1	0	2	0	4	4	4	1	5	0	0	8	2	2	3	0	2	1	1	4	2	1	2	2	2	2	1	2	0	0	2	0	8	4	7	4	2	4
ENST00000442889	2	0	0	5	0	2	2	0	2	2	1	0	0	4	0	6	5	4	1	4	0	0	5	3	2	2	0	4	0	0	2	2	0	0	2	2	2	0	4	1	0	2	0	6	4	6	4	2	4
ENST00000486138	4	12	8	29	8	37	8	19	24	20	21	14	5	7	3	16	9	2	12	9	9	6	19	20	13	29	15	9	8	9	45	6	25	18	10	17	15	24	15	9	4	2	9	30	5	10	8	18	15
ENST00000482934	2	2	6	14	0	8	5	2	9	9	12	6	2	8	2	14	2	2	4	6	8	0	9	16	14	12	14	14	7	6	11	0	8	2	0	10	14	15	5	6	4	4	9	11	6	6	2	7	6
ENST00000433407	6	22	65	98	40	121	85	105	56	121	66	59	20	38	23	39	26	22	95	38	30	22	40	86	66	34	30	60	32	22	46	18	29	28	26	25	62	47	38	30	40	34	33	65	25	22	23	31	34
ENST00000470648	5	24	30	37	18	74	34	35	48	38	48	31	6	18	11	22	10	7	35	16	20	21	34	56	36	29	21	37	22	12	36	6	12	23	8	25	28	39	16	15	24	7	45	31	18	10	25	37	45
ENST00000461580	5	24	30	37	18	74	34	35	48	38	48	32	6	18	11	22	10	7	35	16	20	21	34	56	36	29	21	37	22	12	36	6	12	23	8	25	29	39	16	15	24	7	45	31	18	10	25	36	45
ENST00000472283	6	24	30	38	18	74	34	35	48	38	48	32	6	18	11	22	10	7	35	16	20	17	34	56	36	29	20	38	22	12	35	6	11	22	8	25	30	40	15	15	24	7	44	31	18	10	25	36	45
ENST00000467267	5	9	13	20	4	21	14	20	18	17	25	6	4	9	2	10	5	4	17	8	21	4	17	26	18	24	26	16	14	4	25	0	14	7	6	15	14	38	9	10	14	5	24	42	6	4	10	23	9
ENST00000456701	9	56	44	106	50	146	57	82	95	95	78	68	16	40	14	43	42	14	74	44	27	23	43	72	61	44	48	55	33	36	63	10	24	22	22	26	86	59	55	27	47	35	50	75	25	17	43	48	71
ENST00000384328	4	24	32	53	16	46	28	43	44	41	28	43	3	21	16	17	17	15	61	30	20	15	24	53	30	52	15	42	39	16	27	2	14	16	4	26	58	31	25	16	31	34	40	34	12	20	31	31	32
ENST00000427317	1	36	41	72	22	124	44	56	64	78	37	45	7	10	18	27	10	6	68	33	30	23	43	61	55	60	39	25	41	17	97	11	38	19	27	16	74	81	51	21	23	32	50	92	16	12	48	47	27
ENST00000411708	2	31	36	69	34	93	64	56	76	47	45	47	20	45	18	48	31	4	35	43	44	15	44	25	54	40	27	40	36	13	31	9	41	35	20	18	62	56	37	13	36	15	41	50	13	21	49	29	22
ENST00000457311	4	47	52	105	45	120	93	80	97	72	65	83	30	63	23	58	43	23	83	71	47	32	59	43	64	58	35	63	43	13	46	13	46	44	23	27	84	65	48	26	45	30	52	78	16	33	50	50	30
ENST00000440032	6	51	87	86	23	97	84	124	58	62	79	53	26	28	21	60	35	6	75	72	57	18	52	51	74	32	35	32	35	32	58	7	46	48	22	41	75	51	39	30	25	26	61	70	27	40	41	75	54
ENST00000495233	11	57	97	164	41	190	123	109	90	107	106	86	27	79	16	67	24	31	107	39	53	46	60	97	77	63	26	86	30	32	100	22	43	21	34	22	74	82	51	32	51	33	72	83	30	19	48	67	73
ENST00000490905	6	51	58	95	54	136	100	75	85	65	61	78	18	74	14	65	31	26	78	35	30	53	51	60	52	45	44	42	32	23	53	21	33	26	47	32	98	99	49	44	57	38	26	62	26	11	53	52	40
ENST00000476864	6	52	60	96	55	136	101	75	88	65	63	79	21	74	15	69	32	26	77	36	31	53	53	63	53	46	44	42	34	25	53	21	33	26	48	33	101	101	50	44	60	41	25	62	28	12	52	53	41
ENST00000054666	4	12	12	31	6	16	12	34	10	14	27	8	6	12	4	17	6	2	14	8	10	0	18	18	13	13	7	13	24	9	4	5	8	8	8	10	36	18	8	4	11	16	7	25	6	4	18	16	6
ENST00000470357	8	31	37	65	34	64	51	62	43	65	44	41	18	35	18	32	10	10	54	16	35	16	25	64	41	37	21	58	9	12	35	13	22	9	16	14	26	44	30	20	12	24	28	37	28	12	16	37	20
ENST00000487194	11	27	58	85	41	96	54	76	63	59	64	52	21	32	12	52	21	6	91	32	34	15	36	83	34	45	25	33	25	21	65	17	34	29	10	29	63	37	36	27	37	48	43	39	19	24	35	46	34
ENST00000377541	7	12	13	23	12	20	19	24	13	12	9	12	15	11	4	14	9	6	26	0	13	2	18	6	10	23	3	18	3	2	27	8	11	13	9	3	26	19	23	12	8	8	17	16	4	5	7	9	5
ENST00000377532	12	15	39	38	14	12	37	58	18	19	20	15	26	11	13	34	13	13	58	4	20	4	32	20	22	20	3	41	12	3	32	20	18	29	13	4	62	21	22	17	11	8	27	19	18	11	10	16	18
ENST00000361923	12	16	41	39	14	10	38	61	21	20	21	16	27	11	14	35	12	12	59	4	23	5	32	21	26	18	3	42	14	3	33	20	19	33	12	4	64	21	20	17	12	8	27	20	21	11	11	16	20
ENST00000473653	25	26	97	107	51	78	83	137	61	80	69	70	44	49	26	71	32	31	112	17	39	31	61	73	46	36	7	80	30	24	63	25	27	40	24	9	124	53	56	34	23	39	58	63	48	23	42	45	42
ENST00000463106	6	23	16	37	8	56	19	47	34	43	45	40	16	24	7	16	6	8	36	10	16	9	24	44	36	32	31	29	13	24	49	7	20	31	18	20	53	33	22	12	7	10	28	42	25	14	29	30	28
ENST00000451646	4	48	61	116	44	129	105	127	74	120	76	57	22	58	28	50	34	26	100	36	30	34	40	102	70	27	58	51	37	33	45	20	41	32	12	40	83	33	10	22	37	45	26	46	45	20	52	36	46
ENST00000494684	10	36	58	115	32	63	65	94	69	87	62	63	24	42	18	55	33	24	59	32	36	27	35	74	51	33	37	52	31	28	64	15	26	18	18	22	41	63	38	32	31	33	46	81	19	21	19	39	43
ENST00000361696	6	57	54	62	33	17	54	61	56	68	62	49	18	26	21	38	12	12	35	25	12	9	47	63	47	38	38	36	11	19	34	5	35	14	27	18	42	39	21	18	12	31	41	58	29	24	30	37	22
ENST00000054668	7	62	57	64	35	21	61	69	57	77	71	49	20	28	24	38	12	14	42	33	15	10	52	68	53	39	40	42	18	20	39	6	37	21	28	16	46	51	22	20	14	32	45	68	28	24	35	39	24
ENST00000377516	7	62	57	67	36	22	63	76	57	80	71	51	21	30	26	40	11	15	45	34	15	12	53	69	53	40	40	44	19	21	43	6	36	23	30	16	51	56	23	22	15	33	46	69	28	25	36	40	26
ENST00000474475	9	29	47	57	18	15	44	51	26	39	66	27	25	16	4	24	12	6	26	19	26	1	22	74	45	21	46	39	28	18	51	6	33	25	17	21	36	62	11	13	4	16	38	71	16	16	40	37	24
ENST00000492571	1	22	41	44	16	7	33	42	30	46	35	27	10	14	10	26	6	8	28	15	25	13	33	42	46	25	34	24	35	5	40	4	13	18	23	16	36	35	23	16	12	15	35	65	13	14	25	39	29
ENST00000377507	5	18	16	37	9	3	29	30	25	30	12	32	14	22	2	12	8	4	23	12	18	4	23	34	18	23	15	18	20	7	47	7	5	19	6	12	28	29	17	14	10	10	19	33	4	16	45	21	18
ENST00000493373	16	39	67	80	57	43	70	85	31	58	93	58	77	102	28	45	60	57	54	35	23	80	33	58	28	54	36	50	25	15	33	49	25	10	37	37	66	21	63	31	48	51	43	26	37	57	25	35	17
ENST00000338639	0	8	9	14	0	12	6	5	9	9	3	11	2	8	2	8	0	0	11	2	14	0	10	20	8	9	0	12	8	6	12	8	14	8	2	6	24	8	9	6	4	11	18	16	4	8	11	8	8
ENST00000460192	0	8	9	14	0	12	6	5	9	9	3	11	2	8	2	8	0	0	11	2	14	0	10	20	8	9	0	12	8	6	12	8	14	8	2	6	24	8	9	6	4	11	18	16	4	8	11	8	8
ENST00000493678	0	8	8	14	0	12	6	5	9	9	3	10	2	8	2	8	0	0	11	2	14	0	10	20	8	10	0	12	8	6	12	8	14	9	2	6	24	8	10	6	4	11	19	14	5	8	11	8	8
ENST00000377493	0	8	8	14	0	12	6	5	9	9	3	10	2	8	2	8	0	0	11	2	14	0	10	20	8	10	0	12	8	6	11	8	14	9	2	6	24	7	10	6	4	11	19	14	5	8	11	8	8
ENST00000465354	0	8	8	16	0	12	6	5	8	9	3	10	2	8	2	8	0	0	12	2	14	0	10	20	7	10	0	12	8	7	11	8	15	8	2	6	23	7	10	6	4	11	19	14	6	8	11	8	8
ENST00000377491	0	7	6	14	0	11	6	5	7	9	1	9	2	7	2	8	0	0	13	2	12	0	6	19	8	10	0	11	7	7	11	9	15	9	2	6	22	6	10	6	4	10	17	13	7	8	11	7	8
ENST00000377488	0	5	5	14	0	9	6	6	5	9	1	8	2	5	2	8	0	0	12	2	11	0	6	16	7	9	0	11	7	6	11	8	15	7	2	6	21	6	10	6	3	10	14	14	7	8	11	6	8
ENST00000497113	2	8	2	13	2	18	9	14	17	12	11	4	0	4	5	12	0	0	18	5	4	2	8	19	9	7	8	12	10	10	10	11	16	11	4	0	21	18	9	3	8	6	22	18	11	4	14	14	9
ENST00000469225	1	26	38	58	13	64	47	41	48	35	57	31	6	28	14	21	23	12	29	24	14	11	29	34	32	32	13	30	18	26	58	10	23	15	8	5	38	51	23	18	26	14	36	56	30	6	20	25	30
ENST00000363474	4	44	59	122	30	78	63	69	49	83	67	63	15	39	16	40	25	17	54	25	28	31	44	77	46	29	34	49	34	22	70	12	28	37	11	17	68	36	33	27	24	29	59	66	10	19	45	52	36
ENST00000423628	8	30	22	65	38	70	39	69	71	60	51	33	16	49	15	29	16	22	59	37	38	20	41	55	51	36	31	41	32	16	44	12	14	29	21	24	67	50	30	28	42	36	46	59	28	27	36	24	38
ENST00000467067	0	6	0	16	0	8	1	9	13	7	4	0	0	0	0	0	4	2	18	8	8	0	8	12	9	12	21	13	2	12	13	0	18	9	2	8	16	9	6	6	4	10	19	20	1	2	10	7	8
ENST00000445300	2	20	15	38	6	64	23	25	9	18	6	13	11	10	0	25	5	3	25	7	20	6	22	25	20	17	5	16	8	4	14	4	12	12	4	11	27	33	10	4	6	17	19	33	4	20	22	15	12
ENST00000474874	8	40	21	74	16	99	45	52	28	12	36	34	13	24	12	42	16	14	48	20	24	19	34	42	28	30	23	33	14	10	27	12	19	26	15	18	54	42	28	18	16	36	40	47	12	30	32	31	22
ENST00000469499	8	41	21	74	16	101	45	52	28	12	36	34	13	24	12	42	16	14	48	20	24	19	34	42	28	31	23	33	14	10	27	12	19	26	16	18	54	42	28	18	16	36	40	47	12	30	32	31	22
ENST00000487559	8	41	21	74	16	101	45	52	28	12	36	34	13	24	12	42	16	14	48	20	24	19	34	42	28	31	23	33	14	10	27	12	19	26	16	18	54	42	28	18	16	36	40	47	12	30	32	31	22
ENST00000377482	8	41	21	74	16	101	46	52	28	12	36	34	12	24	12	42	16	14	48	20	24	19	34	42	28	31	23	33	14	10	27	12	18	26	16	18	54	42	28	18	16	36	40	47	12	30	32	31	22
ENST00000399343	10	33	53	64	28	6	56	75	50	42	48	40	29	25	15	42	14	10	55	20	27	12	35	60	40	24	18	48	29	15	35	21	24	28	23	33	29	46	10	31	9	22	48	60	10	22	34	36	4
ENST00000453364	9	15	34	29	14	15	23	15	27	31	17	21	18	25	2	21	8	6	30	11	21	6	9	41	30	16	15	18	22	17	30	4	9	17	12	8	24	40	16	10	6	10	23	46	22	6	39	28	10
ENST00000364105	10	55	98	95	33	16	85	99	73	72	50	62	22	56	20	68	12	19	71	16	49	17	45	71	94	26	24	68	37	17	34	22	44	43	13	30	92	82	29	44	8	34	44	118	24	39	41	55	8
ENST00000452982	10	68	148	111	41	18	88	114	83	67	67	78	30	53	26	97	22	12	80	17	57	16	66	95	119	24	21	105	35	24	54	18	46	48	19	40	97	77	48	60	7	40	56	112	29	24	55	61	3
ENST00000424689	6	26	45	36	17	6	48	35	44	31	19	24	12	15	15	39	7	1	35	19	34	14	54	50	54	25	6	37	32	7	24	10	31	19	12	16	35	64	21	13	8	14	43	72	21	19	42	33	4
ENST00000585092	12	62	138	169	45	35	142	121	78	102	112	71	32	78	47	70	30	37	129	47	71	60	75	112	97	51	26	102	74	34	45	24	49	43	37	28	75	87	53	62	29	47	59	117	52	40	40	63	16
ENST00000516168	4	51	48	69	24	16	39	35	41	49	34	35	10	20	15	30	6	14	51	10	36	18	27	45	57	19	14	46	40	22	35	17	27	26	12	35	44	56	14	15	20	13	41	78	35	10	41	48	7
ENST00000471889	9	52	69	95	39	16	83	133	71	91	73	43	28	51	34	62	25	24	98	68	42	38	35	48	56	26	21	61	28	20	33	23	40	28	21	35	76	61	26	28	22	26	53	55	31	18	34	42	23
ENST00000377479	8	46	61	84	33	16	76	124	60	77	66	41	26	36	32	61	22	22	91	65	36	30	32	43	52	24	19	61	24	17	31	20	37	26	20	28	70	59	22	22	17	29	43	52	30	18	28	35	20
ENST00000289877	13	62	84	125	66	15	105	145	66	111	93	83	47	90	16	88	31	31	111	52	64	53	53	95	78	38	37	77	41	29	57	22	32	42	19	52	97	58	42	33	28	44	65	93	37	25	45	50	24
ENST00000516445	8	60	153	180	78	37	138	156	115	166	114	137	25	84	34	67	41	30	140	80	50	60	71	133	82	49	49	102	58	37	59	23	70	38	42	29	85	89	47	33	34	60	66	91	58	30	49	94	31
ENST00000497660	14	87	185	137	61	22	175	215	104	149	132	92	40	93	37	123	38	44	115	65	69	64	70	108	122	37	38	124	48	19	58	29	33	42	49	65	113	73	54	47	41	77	68	112	60	45	71	80	29
ENST00000481265	18	104	209	151	63	24	209	253	96	170	147	104	45	110	43	133	45	56	150	77	73	66	74	139	126	45	41	136	53	18	65	36	36	42	51	59	137	80	72	51	48	97	72	128	75	52	79	75	25
ENST00000467350	9	49	59	130	60	114	106	103	102	102	96	92	24	50	35	64	32	26	104	54	55	31	61	93	52	35	45	53	43	23	70	14	43	33	36	28	109	60	64	26	42	70	57	95	35	27	36	48	65
ENST00000505225	6	44	66	45	24	130	66	80	60	38	49	36	20	45	14	48	23	6	49	33	50	16	44	39	23	33	21	38	17	12	50	10	20	33	24	15	43	39	25	16	25	29	38	69	16	32	50	35	17
ENST00000464367	9	47	129	157	61	242	163	222	116	166	101	128	42	118	49	75	67	45	201	73	53	75	77	140	78	52	46	96	60	29	58	30	58	32	44	17	108	108	73	51	50	63	81	86	32	43	85	77	50
ENST00000460659	0	5	4	9	2	7	5	2	3	17	8	2	6	4	0	4	2	3	14	6	2	5	6	16	9	6	5	8	4	3	6	8	5	0	1	2	6	2	3	2	4	8	2	9	7	3	7	1	4
ENST00000449895	0	6	2	10	2	9	4	2	4	15	7	3	6	6	0	4	2	4	14	6	2	6	6	14	9	8	5	6	6	3	12	9	7	1	1	0	7	3	4	4	4	6	4	13	6	2	9	5	4
ENST00000476556	0	6	2	10	2	9	4	2	4	14	8	3	6	6	0	4	2	4	13	6	3	6	6	14	9	8	6	6	6	3	12	9	7	1	1	0	9	4	4	4	5	6	5	13	6	2	9	5	4
ENST00000492766	0	6	2	10	2	9	4	2	4	14	8	3	6	6	0	4	2	4	13	6	3	6	6	14	9	8	6	6	6	3	12	9	7	1	1	0	9	4	4	4	5	6	5	13	6	2	9	5	4
ENST00000465125	0	13	14	25	6	48	22	26	13	16	17	14	8	12	2	22	4	8	17	10	9	6	18	21	23	8	13	12	12	4	30	12	14	14	5	8	27	20	10	18	8	16	8	31	14	6	17	17	14
ENST00000444276	0	15	18	38	8	72	33	35	21	34	29	27	14	21	5	21	6	12	31	17	15	7	26	40	30	10	18	21	15	6	36	17	18	19	9	11	38	27	17	23	13	21	13	40	14	7	26	24	19
ENST00000488215	6	27	37	84	20	100	76	81	51	74	55	54	20	54	18	42	17	17	58	26	27	26	37	62	51	27	30	45	14	8	48	24	28	25	16	29	61	45	38	36	26	47	25	58	27	21	48	43	28
ENST00000408156	23	49	74	126	58	78	83	78	84	79	65	64	74	105	46	61	41	58	102	44	23	87	33	77	50	55	25	47	30	30	39	31	36	24	44	25	60	59	67	32	43	51	22	64	45	17	43	41	30
ENST00000377464	2	10	2	8	1	3	7	4	3	9	12	6	0	6	0	2	6	4	3	3	6	0	7	12	4	8	10	12	9	6	14	0	3	8	2	6	4	10	6	5	3	4	8	11	0	0	8	7	6
ENST00000464972	3	10	2	8	0	3	7	4	2	8	12	6	0	6	0	2	6	4	3	5	6	0	7	12	4	8	12	12	8	6	14	0	3	8	2	6	4	9	6	5	2	5	8	10	0	0	8	8	6
ENST00000507012	3	10	2	8	0	3	7	4	2	8	12	6	0	6	0	2	6	4	3	5	6	0	7	12	4	8	11	12	8	6	14	0	3	8	2	6	4	9	6	5	2	5	8	9	0	0	8	8	6
ENST00000469251	2	19	3	25	1	19	5	14	11	19	16	10	0	0	8	7	7	2	17	7	6	0	6	24	25	16	18	14	16	5	25	2	15	15	0	13	15	19	11	8	6	11	22	20	6	0	17	8	12
ENST00000514428	6	31	18	35	28	52	20	18	39	22	16	20	9	18	8	18	4	3	34	20	11	16	12	28	27	28	18	16	21	17	44	13	17	23	14	20	31	30	14	22	18	21	15	51	6	3	10	24	17
ENST00000400907	7	35	118	154	62	178	111	139	83	107	104	85	40	94	53	58	37	30	117	49	65	70	58	90	53	47	46	75	43	37	45	28	38	31	42	38	98	90	59	48	37	78	49	99	39	21	56	55	54
ENST00000468247	6	0	5	4	0	0	7	2	4	8	2	2	0	8	0	6	4	0	1	5	0	0	2	6	6	4	9	0	6	6	2	2	4	13	2	3	0	5	2	2	2	2	4	8	8	2	8	4	2
ENST00000437586	6	23	28	51	13	45	29	35	32	40	32	23	14	25	8	20	8	12	37	25	26	14	14	54	20	23	28	25	13	32	24	10	22	17	22	14	39	39	19	10	20	19	17	30	16	9	20	34	20
ENST00000480342	2	19	6	2	1	2	2	5	3	8	10	9	5	4	0	3	4	0	5	2	4	6	6	11	12	16	10	4	8	7	17	4	11	4	1	9	7	12	0	2	2	3	13	12	6	2	2	6	6
ENST00000428803	7	28	19	46	8	44	30	35	28	40	44	26	9	25	25	32	21	15	45	10	24	23	18	44	31	43	17	44	29	28	32	6	29	14	10	10	16	56	23	13	30	27	29	48	12	18	20	42	35
ENST00000410579	4	36	11	33	8	18	31	23	15	36	25	7	6	11	4	12	15	3	8	17	10	17	11	33	24	22	22	17	3	13	14	7	10	3	3	12	30	14	9	12	10	5	12	34	5	20	7	15	11
ENST00000445254	8	57	65	93	30	67	84	77	33	72	63	38	18	31	10	46	40	8	58	28	27	55	34	89	56	54	30	56	9	26	42	14	20	21	11	20	74	41	41	27	30	23	29	59	26	35	24	36	31
ENST00000433876	17	30	44	100	36	99	55	78	55	85	61	68	13	50	19	47	43	21	75	34	43	46	51	79	52	33	31	57	33	42	61	19	18	22	14	23	76	41	56	31	51	30	42	49	37	18	39	51	39
ENST00000337907	5	6	16	12	8	24	16	11	13	7	10	8	11	16	5	5	5	4	37	6	9	5	15	15	9	28	6	13	11	8	10	5	8	10	13	9	22	9	8	11	11	12	6	14	2	7	7	14	13
ENST00000400908	7	15	28	26	25	49	30	23	26	14	14	18	24	33	10	15	20	16	55	23	19	20	24	16	14	38	6	17	19	13	13	9	13	12	23	12	35	13	19	21	22	20	9	25	8	13	9	22	27
ENST00000436229	7	22	37	74	20	47	59	63	31	68	48	48	11	46	13	30	20	10	62	20	23	34	29	65	47	31	20	42	27	15	58	19	7	31	13	19	61	50	50	27	12	29	43	64	20	22	24	46	41
ENST00000464920	4	47	54	105	22	109	45	84	49	67	64	37	20	38	6	24	31	8	69	29	23	28	38	58	37	45	21	36	26	21	66	18	24	22	28	11	77	52	38	18	12	30	48	49	14	13	31	62	34
ENST00000463324	2	17	12	19	5	27	18	24	13	13	23	20	6	7	1	6	15	3	35	16	6	11	12	29	20	28	18	20	13	14	28	6	13	19	12	9	30	17	20	6	9	15	28	30	6	3	12	28	24
ENST00000442636	2	5	6	26	2	10	10	7	8	14	13	8	2	18	0	5	8	0	22	4	6	5	4	10	5	5	3	7	7	1	11	3	23	7	6	6	13	3	6	11	8	5	14	10	2	2	3	5	9
ENST00000414948	2	4	3	15	2	3	4	3	5	9	11	6	2	14	0	5	2	0	11	2	5	4	2	7	4	4	2	6	6	1	4	3	16	7	6	4	9	4	1	8	7	4	6	7	2	2	2	4	7
ENST00000497492	2	5	4	6	2	1	3	3	3	6	10	5	0	13	0	4	1	0	6	2	4	4	2	6	4	2	2	6	4	0	2	3	5	7	6	3	7	6	0	4	4	0	4	5	1	1	2	4	8
ENST00000464594	2	5	2	5	0	1	2	4	4	6	8	2	2	8	0	4	0	0	3	4	5	4	4	5	4	1	3	6	4	3	3	2	4	7	2	4	7	8	0	2	4	2	4	6	2	2	2	2	11
ENST00000492343	2	5	2	5	0	1	2	4	4	6	8	2	2	8	0	4	0	0	3	4	5	4	4	5	4	1	3	6	3	3	3	2	4	7	2	4	7	8	0	2	4	2	4	6	2	2	2	2	11
ENST00000486051	3	5	2	5	0	1	2	4	4	6	7	2	2	8	0	4	0	0	3	4	5	4	4	5	4	1	3	6	3	3	3	2	4	8	2	4	7	8	0	2	4	2	4	6	2	2	2	2	11
ENST00000234590	3	5	2	5	0	2	2	4	4	6	7	2	2	8	0	4	0	0	3	4	5	4	4	5	4	1	3	6	3	3	3	2	4	8	2	4	7	8	0	2	4	2	4	6	2	2	2	2	11
ENST00000489867	2	16	3	27	6	44	10	22	17	22	18	7	4	12	8	9	6	7	26	18	10	8	17	16	9	15	9	17	17	6	20	8	12	14	2	12	16	14	10	8	8	8	20	13	5	6	9	17	22
ENST00000364855	17	45	101	104	53	31	92	116	61	74	83	59	27	40	6	97	49	16	80	40	60	45	61	89	84	26	41	106	39	17	48	24	29	29	12	31	87	84	31	32	36	53	50	102	22	19	46	47	19
ENST00000425872	11	40	108	142	56	41	142	168	58	86	84	73	40	76	28	75	47	32	108	56	44	45	44	89	60	40	42	66	40	17	42	34	48	20	34	40	75	66	61	43	30	55	55	79	44	23	42	30	19
ENST00000437767	11	40	108	144	56	41	141	168	59	86	83	73	40	76	28	74	47	32	107	55	44	45	43	88	60	39	42	66	40	16	42	34	48	19	34	40	75	64	60	42	30	55	55	80	43	24	42	29	18
ENST00000424862	2	29	53	30	26	7	68	47	37	52	37	32	22	29	10	39	3	6	64	29	29	10	29	36	41	16	16	36	22	10	22	16	16	29	4	24	25	37	15	13	17	16	38	65	16	20	33	32	7
ENST00000431968	12	42	103	74	34	14	102	83	82	89	43	43	20	42	12	70	5	9	86	60	62	18	55	75	74	35	36	58	45	12	42	14	38	33	11	40	52	70	47	29	30	43	60	96	28	46	43	39	9
ENST00000319474	8	54	74	40	35	8	88	66	75	73	63	45	22	44	18	36	6	12	53	38	44	23	68	64	77	13	39	60	48	15	37	16	34	27	13	35	64	67	25	19	10	24	81	82	42	13	53	27	11
ENST00000549778	8	54	74	40	35	8	87	64	74	72	64	45	22	44	18	36	6	12	53	38	44	23	68	64	77	13	39	60	48	15	37	16	34	27	13	35	63	66	25	19	10	24	81	82	42	13	53	27	11
ENST00000476083	8	54	74	40	35	8	86	64	74	72	64	45	22	44	18	36	6	12	54	38	44	23	68	64	77	13	39	60	48	15	37	16	34	27	13	35	63	66	25	19	10	24	81	82	42	13	53	27	11
ENST00000480186	8	53	72	39	35	8	83	63	75	71	62	45	22	44	18	34	6	11	54	36	44	23	69	63	78	13	39	58	48	14	37	16	34	27	13	35	63	66	25	19	10	23	81	81	42	13	54	27	11
ENST00000377443	8	53	72	39	35	8	83	63	75	71	62	45	22	44	18	34	6	11	54	36	44	23	69	63	78	13	39	58	48	14	37	16	34	27	13	35	63	66	25	19	10	23	81	81	42	13	54	27	11
ENST00000377436	8	53	72	39	35	8	82	63	75	71	62	45	22	44	18	33	6	11	54	36	44	23	69	63	78	13	39	58	48	14	37	15	34	27	13	35	63	66	25	19	10	23	81	81	42	13	54	27	11
ENST00000377442	8	53	72	39	35	8	82	63	75	71	62	45	22	44	18	33	6	11	54	36	44	23	69	63	78	13	39	58	48	14	37	15	34	27	13	35	63	66	25	19	10	23	81	81	42	13	54	27	11
ENST00000583026	0	17	31	32	8	8	33	23	23	16	24	25	18	10	6	29	8	6	20	22	16	8	22	24	27	14	21	21	24	8	29	7	17	21	4	21	28	29	14	10	5	11	15	40	14	13	17	24	4
ENST00000400906	15	36	73	76	28	6	37	65	43	55	50	29	12	47	28	70	7	11	61	15	45	24	38	55	55	27	30	69	24	10	55	10	39	27	31	37	48	43	16	12	2	21	51	91	41	32	39	37	4
ENST00000487492	22	52	196	75	44	24	98	133	55	83	54	121	52	93	34	74	14	18	89	30	37	29	59	65	92	31	41	68	32	15	69	18	45	39	47	29	102	68	28	22	12	44	50	60	30	41	57	41	2
ENST00000536305	4	34	84	68	16	13	71	56	41	52	33	17	20	26	9	47	8	9	40	14	50	12	60	58	66	26	25	39	45	3	32	8	19	23	13	34	62	60	29	29	6	22	37	67	28	17	39	42	4
ENST00000461296	4	19	23	44	23	6	49	27	19	29	40	12	23	24	12	19	8	3	32	14	28	8	29	30	54	7	27	24	20	14	16	7	41	40	17	14	26	26	22	21	6	27	34	53	11	18	33	11	0
ENST00000535586	4	24	33	48	27	9	55	33	21	31	41	15	26	30	12	29	8	4	36	14	28	9	39	29	61	6	26	32	20	16	16	8	45	44	15	16	37	28	20	21	7	29	35	57	13	20	36	13	0
ENST00000377414	4	25	42	50	28	9	58	38	21	29	41	16	27	31	13	30	8	6	40	17	28	10	42	30	63	10	26	33	21	17	20	8	45	43	17	16	40	30	22	22	7	31	39	60	16	21	36	14	0
ENST00000377424	4	25	56	54	31	10	68	43	25	36	45	20	30	40	14	44	9	8	49	21	30	12	47	41	68	14	27	39	23	18	21	12	45	45	23	16	49	41	25	25	11	40	44	61	24	25	39	17	0
ENST00000473209	5	27	65	65	36	12	82	55	37	47	52	25	36	44	15	56	10	9	67	29	34	16	54	53	75	17	32	54	31	17	24	13	46	48	26	18	57	48	27	30	13	44	51	66	28	26	42	20	0
ENST00000484798	4	47	115	96	59	10	109	101	72	82	62	62	42	72	35	52	10	10	88	31	37	38	44	101	67	32	30	103	52	19	31	18	33	38	17	32	72	58	20	38	14	34	57	74	45	30	27	34	2
ENST00000474145	2	33	76	67	37	6	49	59	40	56	33	41	24	44	17	23	7	2	36	15	25	20	30	47	47	32	23	56	38	16	26	9	30	27	9	23	42	45	17	21	4	24	34	51	21	24	24	18	3
ENST00000479813	4	29	44	72	12	8	54	58	25	53	33	33	10	33	11	41	10	8	37	15	27	4	36	37	42	20	16	44	30	10	24	6	25	17	24	23	44	52	14	24	7	28	31	56	16	18	40	14	6
ENST00000516595	3	12	13	18	0	6	16	9	13	31	26	6	7	8	2	13	0	3	15	0	8	8	7	12	22	18	10	15	17	9	13	2	18	18	1	11	11	31	7	2	0	8	7	26	2	4	11	16	3
ENST00000464985	0	18	34	24	6	6	36	23	21	34	22	12	6	14	8	29	8	5	26	6	8	10	23	27	29	13	5	28	12	8	15	2	19	11	10	12	31	19	6	11	3	6	16	44	7	6	25	28	3
ENST00000487835	0	18	34	24	6	6	36	23	21	34	22	12	6	14	8	29	8	5	26	6	8	10	23	27	29	13	6	28	12	8	15	2	19	11	10	12	31	19	6	12	3	6	15	44	7	6	25	28	3
ENST00000486632	0	18	35	24	6	6	36	23	21	34	22	12	6	14	8	29	8	5	26	6	9	10	24	28	29	13	5	28	12	7	14	2	19	11	10	12	31	19	6	12	3	6	14	45	7	7	25	28	3
ENST00000465853	9	70	112	111	34	13	137	151	87	99	102	90	22	64	34	70	13	26	107	50	61	17	73	88	76	31	39	84	46	31	69	21	35	33	30	41	76	78	42	30	15	39	61	110	24	18	46	65	26
ENST00000466131	2	8	7	8	4	9	7	17	6	8	9	6	6	3	0	11	2	9	17	3	8	8	29	19	10	13	12	6	5	1	1	6	12	10	8	2	9	6	4	2	4	0	22	16	9	40	8	11	1
ENST00000414642	2	15	22	40	16	15	19	46	29	31	26	26	5	25	3	14	5	12	43	12	13	20	22	35	25	29	20	20	14	6	8	11	21	12	10	5	27	20	20	15	13	17	21	26	32	33	13	17	9
ENST00000377411	2	19	24	40	16	16	22	48	32	34	26	27	6	27	5	16	5	11	48	15	13	19	21	37	28	32	21	21	16	6	8	12	21	12	9	6	34	24	23	17	14	19	22	29	36	32	15	19	9
ENST00000385130	13	64	68	80	34	30	96	77	74	102	68	35	18	38	14	55	9	8	93	71	57	16	44	61	48	25	46	56	49	25	55	20	30	26	22	38	80	86	61	33	7	37	69	95	27	27	61	48	14
ENST00000412639	6	3	9	13	0	4	6	0	2	10	3	6	6	8	0	4	4	0	1	2	8	0	20	10	9	10	5	26	10	5	5	4	8	10	7	8	4	2	0	4	6	4	14	15	2	18	16	5	2
ENST00000437157	2	6	23	17	3	0	20	20	17	15	7	12	0	9	1	4	0	2	19	8	4	4	6	22	22	14	9	12	10	4	16	6	11	8	0	4	15	35	6	11	6	7	4	15	4	0	14	19	4
ENST00000377403	4	20	8	47	25	4	18	41	30	8	20	25	17	14	10	22	10	4	22	13	10	10	21	17	22	11	16	22	8	9	20	4	16	26	12	9	27	14	19	12	14	20	34	42	10	13	22	23	13
ENST00000495451	14	80	213	225	77	55	261	341	136	218	98	163	73	99	40	102	74	56	232	87	79	62	88	187	105	83	46	132	47	28	77	23	54	34	40	37	158	81	74	53	45	85	69	94	55	45	91	87	70
ENST00000517032	8	44	50	102	34	6	74	132	67	78	69	53	31	25	38	44	17	22	76	55	38	21	38	85	69	26	49	55	28	30	33	22	43	31	37	15	86	65	54	24	53	29	61	117	26	21	54	52	56
ENST00000328089	2	26	20	26	4	8	23	49	23	29	24	18	11	14	10	34	6	16	26	11	22	8	23	24	22	7	14	21	10	13	26	12	16	18	5	20	36	23	14	11	21	27	22	37	8	9	23	22	23
ENST00000450402	4	14	17	43	6	58	34	22	25	27	27	10	12	12	8	18	6	4	41	22	17	15	20	20	16	25	8	24	22	8	45	4	20	16	6	8	23	52	20	14	14	17	36	45	8	14	25	31	26
ENST00000357898	17	58	67	124	25	25	93	100	74	116	66	38	28	39	26	36	2	23	81	51	48	30	55	86	49	44	38	47	42	25	65	11	45	35	14	27	103	93	32	27	38	39	67	117	27	32	57	55	44
ENST00000377399	7	67	133	165	57	22	155	213	87	156	119	79	50	109	40	93	9	41	163	67	66	54	67	146	48	55	39	97	34	20	68	38	76	49	49	35	148	76	77	39	77	40	99	97	47	33	85	62	77
ENST00000517147	0	37	32	32	26	3	26	45	27	40	26	9	16	17	4	28	6	3	27	16	20	16	22	54	27	19	23	28	24	15	38	7	40	21	11	17	52	50	29	10	15	17	56	85	12	14	33	31	39
ENST00000441033	13	56	72	76	51	5	99	91	42	100	75	54	26	46	37	63	26	14	93	56	48	18	51	83	76	29	35	84	39	23	54	4	35	33	11	40	107	73	46	45	49	29	55	74	33	20	45	72	68
ENST00000302692	0	16	28	45	24	54	34	41	24	17	44	36	8	20	14	32	18	8	42	22	18	16	25	45	22	31	6	35	19	10	34	10	20	13	6	24	62	38	31	20	4	10	23	51	6	12	16	44	22
ENST00000435277	13	40	77	103	38	114	94	107	58	89	67	62	39	68	36	67	37	34	102	43	50	35	31	90	70	48	34	48	31	20	47	25	35	29	42	40	98	51	49	28	49	52	51	69	52	13	51	56	43
ENST00000377376	14	33	88	86	48	66	113	98	55	78	77	93	36	76	46	52	34	36	90	55	38	67	53	83	44	28	19	79	21	19	45	34	21	34	34	20	91	55	48	40	43	49	44	54	27	26	32	41	37
ENST00000340305	14	31	84	82	47	61	110	95	55	75	76	87	36	71	46	52	34	36	88	49	36	63	51	78	39	26	19	77	20	18	44	33	20	32	33	20	80	55	47	38	41	46	42	49	25	24	29	40	35
ENST00000340381	14	31	84	82	47	61	110	95	55	75	76	87	36	71	46	52	34	36	88	49	36	63	51	78	39	26	19	77	20	18	44	33	20	32	33	20	80	55	47	38	41	46	42	49	25	24	29	40	35
ENST00000416541	8	30	88	84	34	145	110	71	98	49	60	62	18	31	27	71	14	4	74	28	50	18	69	52	51	46	18	57	26	10	76	16	23	33	24	16	44	49	20	38	18	44	32	62	12	31	51	46	36
ENST00000510900	12	74	175	76	71	175	190	190	128	123	112	59	41	32	24	115	31	13	77	48	71	26	87	64	89	42	26	107	41	38	87	20	54	42	62	54	120	94	52	25	36	84	65	91	24	41	75	60	70
ENST00000508400	18	83	149	115	89	177	207	218	152	167	151	83	43	85	45	97	44	26	110	87	67	53	89	66	82	61	20	98	48	33	70	31	49	51	60	46	134	94	86	49	60	82	74	124	34	36	85	71	81
ENST00000536656	6	6	20	24	6	8	15	14	16	21	9	18	2	9	4	12	11	4	11	8	11	0	18	25	9	3	3	23	10	1	14	0	4	15	6	2	16	24	4	17	3	6	14	17	12	5	17	15	2
ENST00000377346	6	6	20	24	6	8	15	14	16	21	9	17	2	9	4	12	11	4	11	8	11	0	18	25	9	3	3	23	10	1	14	0	4	14	6	2	16	24	4	17	2	6	14	16	12	5	17	15	2
ENST00000377320	2	24	81	63	23	11	61	65	68	43	49	42	11	29	16	42	18	16	52	7	25	24	35	67	60	21	30	56	26	9	46	16	35	20	14	30	45	47	56	45	17	30	43	43	21	35	44	43	12
ENST00000426570	7	32	60	125	29	22	62	63	82	74	83	60	15	29	23	47	10	17	63	16	16	19	43	79	78	32	40	52	49	26	81	25	26	13	23	32	63	73	54	36	24	49	68	98	29	25	30	43	11
ENST00000484851	4	2	14	4	2	5	11	25	8	2	14	8	8	6	0	8	11	0	10	8	6	4	10	8	18	7	7	16	6	11	12	8	13	9	3	8	19	12	11	6	9	15	10	17	2	5	12	8	5
ENST00000415330	4	6	16	12	4	6	12	26	8	4	14	12	16	6	0	18	12	0	11	10	8	4	14	9	16	8	6	10	6	6	14	8	18	15	2	7	20	14	15	10	6	21	11	15	4	6	14	12	4
ENST00000361110	6	36	58	96	20	7	63	79	69	60	64	62	13	46	21	54	28	10	82	30	29	24	49	81	40	57	33	57	39	11	68	12	25	15	14	20	57	50	46	22	17	28	43	92	13	24	41	60	30
ENST00000481137	14	36	100	119	38	23	95	112	72	107	70	70	21	64	24	61	47	29	97	54	36	42	53	99	62	51	43	70	44	20	57	19	53	16	31	34	64	51	52	46	24	55	70	79	42	39	38	42	51
ENST00000479223	16	74	141	177	59	53	133	157	101	186	109	109	25	94	36	88	62	39	148	61	56	56	53	140	99	65	66	104	46	27	75	25	62	23	49	42	100	81	60	62	42	72	86	100	53	40	63	55	57
ENST00000543390	6	44	76	115	29	56	69	86	89	106	77	60	8	45	29	60	38	35	80	44	44	29	42	117	47	70	29	67	28	19	61	24	36	25	40	15	74	76	28	32	25	53	55	65	40	18	55	47	21
ENST00000477264	24	66	167	180	48	189	166	259	110	165	125	133	34	96	35	91	63	40	200	70	79	48	87	155	105	52	45	122	48	29	77	26	37	63	44	34	109	111	79	52	40	103	92	110	52	48	58	52	39
ENST00000464286	5	54	90	107	31	132	102	114	64	76	90	70	18	53	26	32	38	15	115	46	31	39	50	81	65	51	36	96	44	19	64	8	41	44	28	26	70	73	47	26	56	58	55	61	28	21	58	40	31
ENST00000435891	12	23	73	116	26	120	109	83	54	73	76	66	16	30	14	33	20	17	79	44	26	28	41	73	59	37	41	50	32	16	50	11	23	29	22	12	52	66	23	36	25	42	46	66	22	20	43	44	17
ENST00000539822	0	8	0	2	6	1	2	3	10	11	10	6	8	11	2	4	0	0	7	4	4	0	2	6	1	6	2	1	9	9	14	2	11	6	8	2	6	22	7	6	4	0	23	21	2	7	16	12	10
ENST00000361311	0	8	0	2	6	1	3	3	10	12	10	6	8	11	2	4	0	0	7	3	4	0	2	6	1	6	2	1	9	9	14	2	13	6	8	2	6	22	7	6	4	0	23	21	2	8	16	12	10
ENST00000377288	2	6	0	6	6	1	4	4	10	18	13	6	8	16	2	4	0	0	16	7	4	2	4	6	4	9	2	4	12	10	16	2	16	6	8	2	6	27	6	6	4	0	26	26	2	9	21	12	12
ENST00000377298	2	6	0	6	6	1	4	4	10	18	13	6	8	16	2	4	0	0	16	7	4	2	4	6	4	9	2	4	12	10	16	2	16	6	8	2	6	27	6	6	4	0	26	26	2	9	21	12	12
ENST00000454104	4	30	41	82	36	153	57	92	95	78	74	78	17	22	22	33	23	12	83	65	64	21	50	70	24	52	41	58	46	32	65	12	23	33	18	26	93	53	60	30	26	30	77	68	27	23	37	63	42
ENST00000537447	6	38	73	87	32	72	81	89	48	64	48	70	9	40	18	32	17	20	66	37	32	22	36	65	56	47	32	59	26	6	57	11	26	18	28	25	53	59	39	40	30	31	52	69	19	8	38	48	32
ENST00000377256	10	60	106	127	50	139	108	109	71	96	83	67	20	47	20	60	26	27	99	56	45	30	61	128	85	63	45	86	52	24	72	14	43	32	32	28	94	80	62	76	50	63	92	79	34	30	56	76	27
ENST00000377258	9	24	23	48	12	47	21	38	29	32	50	24	4	27	9	14	10	4	32	26	16	12	37	46	24	43	41	41	25	21	69	4	30	15	11	11	35	44	35	8	9	16	39	48	20	11	15	23	30
ENST00000453140	8	25	30	57	16	115	38	53	56	42	76	50	14	22	6	21	17	14	74	36	25	16	36	55	33	40	23	40	29	23	55	9	13	43	8	28	73	63	47	21	18	31	55	59	18	20	45	47	43
ENST00000377263	3	18	43	47	18	48	46	54	20	39	61	42	28	30	14	22	11	15	49	28	20	22	32	39	13	20	13	23	10	8	11	22	12	2	28	7	43	25	33	23	20	29	16	17	11	20	16	19	16
ENST00000400904	3	21	52	53	20	52	52	58	26	43	68	45	31	36	15	22	11	18	52	34	21	23	37	45	18	24	15	31	12	10	15	24	15	4	29	9	49	25	38	24	24	34	20	18	14	20	19	20	18
ENST00000471853	10	43	88	88	46	77	72	92	41	61	46	32	13	57	35	69	41	26	66	41	18	32	45	82	47	28	23	48	43	17	47	14	33	25	36	26	67	56	35	36	32	35	39	79	18	10	21	33	38
ENST00000488540	7	27	46	96	29	99	55	64	42	42	72	41	19	45	7	30	17	7	67	24	41	29	44	59	39	38	19	40	27	23	46	15	8	17	26	20	51	42	38	16	29	36	35	52	27	14	25	34	28
ENST00000445884	12	37	69	105	44	81	64	85	61	80	84	64	22	44	13	35	37	26	95	43	39	38	41	98	56	36	18	63	26	24	42	36	21	19	18	29	79	45	52	32	24	45	30	75	37	19	48	34	39
ENST00000377205	3	21	17	48	15	38	16	23	19	22	30	20	7	9	4	6	20	6	16	10	10	19	15	37	15	8	5	19	13	11	13	12	6	9	10	9	21	17	20	13	5	19	10	27	13	9	21	21	18
ENST00000403197	3	21	17	48	15	38	16	23	19	22	30	20	7	9	4	6	20	6	16	10	10	19	15	37	15	8	5	19	13	11	13	12	6	9	10	9	21	17	20	13	5	19	10	27	13	9	21	21	18
ENST00000462686	3	21	17	48	15	38	16	23	19	22	30	20	7	9	4	6	20	6	16	10	10	19	15	37	15	8	5	19	13	11	13	12	6	9	10	9	21	17	20	13	5	19	10	27	13	8	21	21	17
ENST00000492735	2	17	19	50	12	30	13	20	15	18	25	12	9	9	4	4	18	5	14	6	10	15	15	29	14	6	6	20	14	10	15	8	5	10	10	7	19	18	19	11	4	13	13	24	7	5	19	17	13
ENST00000486804	2	18	37	52	20	37	32	34	13	23	31	10	16	36	7	6	25	14	24	19	10	21	17	22	19	8	4	26	18	10	19	8	6	12	13	7	19	23	13	10	9	20	21	18	7	2	23	18	5
ENST00000400903	2	17	39	52	21	38	33	34	13	23	33	10	17	36	8	6	26	14	27	19	9	22	16	23	19	8	4	28	19	10	19	8	6	11	13	7	17	24	13	8	9	20	21	19	7	2	23	19	4
ENST00000377223	2	16	40	45	22	47	38	37	12	31	39	15	17	38	8	9	26	19	35	26	14	26	20	28	27	16	6	31	23	11	28	6	16	17	10	11	16	29	14	11	13	22	25	23	11	2	26	28	2
ENST00000541052	2	16	41	48	22	48	39	38	13	32	40	15	17	38	8	9	26	21	34	26	14	26	21	29	29	17	6	31	24	11	30	6	16	17	10	11	16	30	13	11	14	22	28	26	11	2	26	29	2
ENST00000377213	2	17	40	50	23	48	39	38	14	34	40	16	17	39	8	9	27	21	35	26	14	26	21	29	29	17	6	32	25	11	31	6	17	17	12	13	17	30	13	11	15	22	29	27	12	2	26	29	2
ENST00000365545	9	33	42	56	20	24	26	38	33	26	41	31	8	24	10	34	13	12	38	15	24	17	25	53	36	29	19	36	23	18	41	15	19	17	15	14	36	36	20	6	8	20	42	47	21	19	35	36	10
ENST00000578045	9	23	40	73	29	37	27	45	39	48	43	48	10	45	16	34	21	18	22	27	24	20	34	64	42	38	24	27	32	7	36	17	21	23	14	13	46	55	21	26	18	31	38	48	22	10	18	37	12
ENST00000496751	22	54	115	150	69	103	94	129	96	119	79	90	49	102	26	69	47	31	116	65	52	57	53	105	94	55	38	87	49	34	41	30	26	41	24	46	109	80	66	44	31	80	62	99	42	35	53	64	46
ENST00000413148	11	31	90	95	28	65	72	94	52	103	67	60	30	50	14	55	17	19	72	32	32	26	42	98	57	53	35	40	33	21	53	8	18	35	22	32	45	60	35	25	18	37	57	83	23	13	41	51	31
ENST00000315901	2	16	54	86	19	7	52	58	38	50	55	30	16	41	26	33	15	9	56	22	18	22	17	53	53	20	12	51	18	4	18	18	14	26	20	36	42	36	26	28	21	35	16	24	31	13	28	27	16
ENST00000294435	2	16	54	85	19	7	52	56	37	50	55	30	16	41	26	33	14	9	56	22	18	22	17	53	52	20	12	51	18	4	18	18	14	26	20	36	42	36	26	28	21	35	16	24	31	13	28	27	16
ENST00000450492	8	25	48	65	33	12	59	71	49	42	43	33	23	44	26	38	24	25	49	30	32	41	45	62	68	19	27	46	32	14	26	26	24	16	14	46	29	46	41	17	18	20	26	51	17	18	27	45	20
ENST00000253251	3	42	51	55	39	50	65	85	30	61	56	29	46	45	28	35	41	13	72	38	23	51	28	67	45	22	25	49	11	13	31	29	16	15	31	27	46	24	45	17	41	46	20	35	24	11	36	27	13
ENST00000377157	2	35	42	44	33	39	53	67	23	52	50	24	42	40	26	29	39	13	64	35	19	51	20	59	35	19	20	43	8	11	28	28	11	11	28	24	42	19	37	13	37	39	16	25	24	8	31	21	9
ENST00000377153	2	29	40	37	32	36	41	59	25	50	41	22	42	39	27	25	38	13	57	33	16	51	19	53	35	21	16	47	6	8	24	31	8	10	28	26	41	15	35	13	33	36	11	18	24	8	31	14	8
ENST00000343090	1	18	27	18	22	24	23	32	11	31	26	8	30	20	16	20	22	8	32	18	11	18	16	33	19	14	13	33	6	4	18	23	6	7	15	19	26	13	20	8	23	24	8	13	17	9	21	9	4
ENST00000456484	3	28	15	45	17	49	38	27	41	40	18	22	16	38	14	34	17	12	35	29	22	14	25	39	22	37	34	32	33	16	46	12	30	18	24	12	21	50	35	31	29	41	42	35	23	5	21	32	23
ENST00000416729	0	27	49	76	22	54	45	34	46	50	53	27	22	24	20	27	28	14	48	16	21	16	42	68	22	41	35	31	41	31	51	13	22	11	24	12	56	46	23	13	17	18	34	61	22	25	19	38	32
ENST00000495077	0	27	31	47	12	58	35	26	32	24	32	34	2	10	6	22	14	6	20	20	36	8	38	33	46	32	38	29	13	12	36	1	21	16	8	20	37	44	12	24	12	5	43	35	20	12	26	36	26
ENST00000462658	14	40	89	95	40	112	58	103	60	85	82	66	28	47	14	50	46	22	77	31	47	43	48	65	72	54	23	70	29	24	30	15	22	23	38	29	51	31	44	46	46	43	26	58	36	13	31	45	48
ENST00000475795	5	43	97	103	47	68	64	115	50	92	54	70	29	45	20	41	37	28	97	34	35	44	45	105	52	36	27	48	37	28	44	16	28	32	24	27	77	62	43	24	29	47	41	61	32	26	36	54	36
ENST00000470736	4	29	55	99	30	120	91	72	57	62	69	65	10	45	28	43	22	12	37	22	33	33	48	45	48	37	19	40	24	25	34	7	18	18	31	18	66	52	32	28	18	18	54	66	16	22	31	30	34
ENST00000466379	2	16	7	32	4	24	14	13	21	21	12	14	2	16	2	7	4	6	22	4	22	2	23	18	14	20	16	16	19	6	17	2	14	8	2	6	24	33	4	10	2	8	10	32	6	4	20	14	32
ENST00000488228	2	41	32	49	39	107	63	54	52	68	47	71	12	24	14	46	29	15	58	29	44	15	32	69	44	39	25	31	22	25	34	12	29	14	28	17	41	52	39	13	37	34	42	77	18	15	26	34	25
ENST00000364876	14	63	99	117	62	154	61	109	69	138	90	90	29	80	29	48	39	43	116	54	47	48	65	70	84	35	35	113	38	30	44	24	26	42	28	31	95	77	63	43	27	57	55	87	43	30	45	33	47
ENST00000487244	4	28	36	48	7	77	31	45	48	56	39	31	17	22	4	32	8	1	35	11	34	9	49	49	32	26	13	44	28	17	35	10	23	19	2	20	51	48	14	14	12	9	38	43	18	11	31	28	12
ENST00000465408	8	40	46	42	15	92	43	34	70	58	34	4	22	19	12	31	6	18	45	45	32	12	44	53	47	30	28	40	7	19	16	6	33	16	8	23	44	27	9	15	23	5	43	56	26	9	32	31	37
ENST00000263934	0	3	1	10	1	2	2	3	1	4	18	2	4	9	4	8	0	0	14	1	8	0	10	5	5	3	4	5	7	6	14	2	9	4	0	0	6	6	0	9	4	9	1	4	3	2	2	3	3
ENST00000377093	0	3	1	10	1	2	2	3	1	4	18	2	4	9	4	8	0	0	14	1	8	0	10	5	5	3	4	5	7	6	14	2	9	4	0	0	6	6	0	9	4	9	1	4	3	2	2	3	3
ENST00000377086	0	5	4	5	4	0	12	6	0	3	10	1	8	8	6	12	0	0	10	4	5	2	5	5	11	14	7	8	3	0	7	2	7	6	0	2	6	10	1	6	0	3	5	4	2	2	4	6	4
ENST00000577266	8	29	22	81	8	61	50	62	33	33	38	41	6	30	24	16	12	9	35	13	22	23	32	61	35	21	29	55	26	29	61	21	14	15	30	20	64	58	16	21	11	26	34	67	20	12	27	40	22
ENST00000377083	14	45	82	153	59	127	113	82	71	72	101	76	44	71	35	74	64	24	131	37	32	42	42	87	92	55	37	75	28	38	49	33	39	34	50	40	110	72	93	49	56	66	52	97	49	14	29	75	55
ENST00000377081	11	33	41	71	32	76	65	41	41	28	57	58	21	31	14	31	30	7	95	14	23	21	37	44	46	25	28	47	13	14	37	3	26	23	19	23	57	70	44	18	39	40	18	63	28	12	25	42	36
ENST00000495136	3	13	13	30	5	28	14	18	15	21	17	19	9	8	2	18	9	6	20	4	20	13	19	31	24	37	19	11	20	14	42	6	19	24	14	15	17	29	10	2	3	4	16	49	7	10	12	15	8
ENST00000497835	3	32	26	31	12	25	15	23	21	28	15	15	5	12	10	11	4	8	27	12	9	12	25	34	17	24	13	24	12	11	25	4	4	14	5	10	33	33	11	5	6	16	15	20	10	6	9	11	14
ENST00000362692	5	16	29	43	16	26	24	25	32	13	33	21	8	24	7	12	15	4	41	6	11	18	17	18	35	14	20	38	22	24	21	2	14	7	4	9	30	22	14	10	14	14	26	25	8	10	12	14	18
ENST00000584329	0	10	3	20	4	28	4	4	18	8	10	12	3	7	1	5	8	4	9	7	10	0	11	12	7	14	8	5	10	10	29	2	12	10	5	10	2	12	4	8	3	4	16	29	6	6	7	23	13
ENST00000465635	11	44	71	70	41	98	54	92	56	60	73	54	16	49	22	60	32	21	80	35	35	30	48	89	70	44	25	55	36	24	42	16	29	29	25	14	104	57	67	29	46	34	55	74	32	21	32	42	24
ENST00000483340	5	26	46	40	24	70	21	49	56	37	32	42	14	38	18	25	17	15	49	23	17	26	28	57	51	30	20	40	34	18	39	8	20	24	15	7	70	44	37	19	30	23	40	59	21	19	29	29	17
ENST00000470616	12	59	77	125	67	156	96	109	81	78	76	106	18	85	28	66	50	29	110	49	64	27	37	91	77	54	44	49	38	17	57	11	26	42	29	29	85	59	66	44	43	47	59	104	37	20	56	60	41
ENST00000579866	4	32	45	103	51	77	71	74	44	69	65	66	11	38	26	36	39	26	87	50	40	39	41	62	29	44	30	63	21	32	49	16	31	32	23	39	75	54	64	38	42	47	47	68	31	29	38	36	39
ENST00000491493	4	21	28	51	16	35	33	45	28	23	30	45	10	34	8	23	18	2	56	7	13	21	31	25	28	21	7	35	19	12	45	9	28	14	16	15	52	23	18	24	21	15	30	38	22	13	36	39	8
ENST00000487775	4	20	27	49	15	29	31	40	27	20	26	39	10	32	8	19	18	4	49	7	11	21	28	24	24	19	6	32	12	10	40	9	18	12	12	8	49	18	15	24	19	15	28	28	21	11	30	33	7
ENST00000541529	4	20	26	49	15	29	31	38	26	20	25	37	10	31	8	17	18	4	49	7	11	21	28	24	23	19	6	32	12	10	40	9	18	12	13	8	49	18	14	24	18	15	27	27	22	11	30	34	6
ENST00000477958	4	19	26	49	15	29	31	38	26	20	25	37	10	31	8	17	18	4	49	7	11	21	28	24	23	19	6	32	12	10	40	9	18	12	13	8	49	18	14	24	18	15	27	27	22	11	30	34	6
ENST00000270776	4	19	26	49	15	29	31	38	26	20	25	36	10	31	8	17	18	4	49	7	11	21	28	23	23	19	6	32	12	10	40	9	18	12	13	8	47	18	14	24	16	15	27	26	22	11	30	34	6
ENST00000483936	4	17	25	49	14	28	30	38	26	19	25	35	10	29	8	16	18	4	49	7	11	21	28	23	20	20	6	32	11	9	39	9	17	12	13	8	44	17	14	24	15	15	26	26	22	11	30	33	6
ENST00000538557	4	17	25	49	14	28	30	37	26	19	25	35	10	29	8	16	18	4	49	7	11	21	28	23	20	20	6	32	11	9	39	9	17	12	14	8	44	17	14	23	15	15	26	26	22	11	30	33	6
ENST00000465632	1	6	14	26	6	12	17	21	19	12	11	16	8	15	6	8	10	6	25	3	5	14	17	12	8	9	4	16	9	4	19	7	9	7	11	4	20	9	8	10	9	8	14	11	9	5	14	20	2
ENST00000460189	0	2	7	9	4	4	10	8	11	8	6	8	2	9	3	3	2	6	14	2	6	4	14	6	6	6	3	9	5	3	13	4	7	6	9	4	14	13	4	4	5	5	8	8	3	3	6	15	3
ENST00000493288	10	66	82	108	32	152	96	92	96	86	74	93	14	49	23	43	30	13	103	27	64	37	27	99	69	60	33	45	62	25	65	13	52	31	24	8	105	79	52	30	36	47	53	90	25	18	48	54	40
ENST00000498356	11	53	106	116	50	144	86	138	61	114	77	70	19	59	17	61	28	18	114	46	40	23	53	79	65	42	23	59	29	27	46	15	44	36	29	25	87	55	50	28	50	47	49	58	34	32	32	81	39
ENST00000496718	8	90	173	236	55	221	162	216	99	141	134	121	27	109	43	72	48	33	151	56	78	61	74	179	89	62	52	94	43	33	82	30	58	36	24	36	126	132	103	49	55	68	75	135	27	28	76	99	68
ENST00000400900	8	16	10	35	8	48	10	18	32	31	18	20	5	7	2	10	10	14	25	14	8	8	26	19	16	33	13	27	18	16	46	10	11	27	12	9	16	54	14	16	8	16	42	45	19	12	17	25	9
ENST00000556104	8	16	10	35	8	48	10	18	32	31	18	20	5	7	2	10	10	14	25	14	8	8	26	19	16	33	13	27	18	16	46	10	11	27	12	9	16	54	14	16	8	16	42	45	19	12	17	25	9
ENST00000556817	8	16	10	35	8	48	10	18	32	31	18	20	5	7	2	10	10	14	25	14	8	8	26	19	16	33	13	27	18	16	46	10	11	27	12	9	16	54	14	16	8	16	42	45	19	12	17	25	9
ENST00000470413	8	12	8	29	6	47	8	16	28	29	19	18	4	6	2	8	9	12	18	13	7	4	18	12	14	26	10	17	19	12	47	7	10	21	10	6	13	45	12	14	7	17	40	34	14	14	15	22	8
ENST00000309048	8	11	8	26	6	46	9	14	25	28	19	17	4	6	2	8	8	11	18	13	7	3	17	12	14	26	10	17	17	10	45	7	10	21	9	6	13	44	12	14	7	17	38	32	14	14	13	23	8
ENST00000477755	8	5	6	16	4	34	9	8	18	18	18	9	3	6	2	6	7	6	12	11	5	2	12	8	9	23	8	14	8	9	38	6	7	19	4	4	10	38	10	6	6	14	26	16	9	10	10	17	5
ENST00000462462	7	11	19	27	6	45	22	22	27	25	26	13	5	13	9	18	12	8	29	5	5	5	17	20	15	27	13	18	11	9	33	10	3	16	7	9	30	30	11	18	7	20	29	19	10	8	14	26	8
ENST00000465026	4	20	36	42	7	60	39	42	39	29	33	16	19	25	10	27	19	11	45	9	8	10	28	31	25	32	16	24	14	11	41	14	4	21	11	10	38	35	15	24	15	28	33	26	11	10	17	32	10
ENST00000464507	2	29	36	53	19	74	39	55	42	44	35	34	6	29	6	25	20	11	45	26	24	16	30	62	27	28	32	36	27	18	40	6	22	29	13	24	37	41	22	18	13	30	43	52	13	20	33	32	34
ENST00000377049	16	66	110	139	52	160	154	145	91	132	128	104	30	99	37	66	77	33	145	70	72	61	65	110	98	59	71	84	60	37	110	21	50	43	22	38	123	120	60	46	67	59	73	72	34	30	60	103	67
ENST00000320498	20	69	117	163	58	173	173	162	97	143	139	116	35	104	42	74	87	45	163	81	78	67	75	120	109	57	72	98	62	42	114	28	65	45	25	42	135	120	72	57	67	64	78	79	38	40	65	103	68
ENST00000424487	13	48	50	80	36	100	82	98	69	105	73	55	20	44	25	54	28	14	80	29	36	21	34	83	57	35	44	40	43	24	66	19	35	31	21	26	88	59	60	24	37	37	55	91	32	31	56	70	55
ENST00000472851	0	11	44	69	19	60	62	38	31	51	28	34	13	43	8	28	12	6	30	35	17	17	14	66	17	18	14	50	12	2	24	22	29	17	24	31	57	24	36	19	16	26	23	38	21	6	28	40	23
ENST00000476658	4	27	46	49	39	40	39	72	28	56	42	45	8	22	13	45	13	22	57	18	17	18	22	48	15	43	26	54	23	9	36	8	28	20	7	11	53	32	26	24	16	38	24	43	18	14	26	26	29
ENST00000377036	4	27	46	49	39	40	39	72	29	56	42	45	8	22	13	46	13	22	57	18	17	18	22	48	15	43	26	54	23	9	36	8	28	20	7	11	53	32	26	24	16	38	24	42	18	14	26	26	29
ENST00000377038	4	27	46	49	41	41	40	72	29	58	44	45	8	22	14	46	13	23	57	18	17	18	22	48	14	44	26	55	25	9	36	8	28	20	7	11	53	35	27	24	17	38	26	45	18	14	26	26	31
ENST00000356607	8	29	78	100	57	66	78	104	53	71	51	64	30	41	22	69	26	29	72	31	26	27	41	84	35	59	28	92	43	13	80	18	30	30	30	13	70	60	32	32	40	53	34	54	23	16	29	37	29
ENST00000538836	8	26	72	96	51	59	74	92	52	67	48	60	30	40	18	65	26	29	64	29	24	25	40	76	33	55	28	85	40	13	74	17	27	32	31	11	62	58	31	29	38	49	31	49	20	16	26	34	28
ENST00000491661	8	24	69	92	48	56	71	88	49	62	46	56	30	40	18	61	25	29	60	28	23	24	38	74	33	55	27	83	40	13	72	17	26	30	30	11	63	55	28	26	37	44	31	49	19	16	24	33	28
ENST00000492696	4	29	71	63	21	97	80	116	66	48	67	35	10	20	12	63	8	8	55	12	29	10	51	84	62	25	23	99	26	25	67	14	19	31	10	33	44	59	36	13	24	34	37	50	17	26	46	23	41
ENST00000461850	12	75	183	166	69	240	205	194	143	208	130	137	30	90	32	65	44	44	162	83	88	64	77	156	134	80	66	102	66	50	87	26	44	60	50	37	165	79	71	70	84	98	86	104	41	34	80	98	56
ENST00000478524	27	70	133	146	80	122	168	234	66	120	78	66	48	90	46	72	64	41	147	117	53	68	68	118	80	40	20	91	40	17	57	21	43	14	32	15	89	61	92	49	46	83	58	75	73	43	46	37	38
ENST00000447850	27	68	216	231	68	265	177	345	181	198	150	170	52	116	62	117	58	53	265	121	89	115	69	205	89	71	46	153	74	38	96	45	43	67	74	24	121	156	119	65	86	147	85	131	46	47	79	106	69
ENST00000490176	12	63	130	170	38	192	147	206	81	64	45	96	68	56	54	86	46	66	128	104	68	49	76	114	79	42	26	76	41	21	68	24	56	59	33	33	108	64	76	42	65	111	47	87	36	37	54	56	42
ENST00000492173	5	82	217	328	80	353	262	363	213	364	169	183	38	92	57	98	85	57	241	117	96	65	138	228	179	84	83	175	93	33	170	24	82	43	49	45	151	220	112	71	95	124	130	136	64	37	87	151	79
ENST00000478728	0	0	1	10	10	20	19	2	10	1	3	6	7	8	0	3	6	5	9	9	3	0	0	2	2	0	1	5	3	1	20	0	3	1	6	3	18	6	7	3	4	7	8	7	7	3	3	4	10
ENST00000496432	0	5	7	7	15	41	26	18	33	4	6	19	8	7	1	3	16	6	16	14	7	8	4	9	8	8	2	11	5	0	30	0	11	8	16	8	29	17	10	8	15	17	12	11	4	11	5	6	12
ENST00000472814	8	77	147	140	71	243	147	194	104	83	87	89	40	55	18	95	45	23	107	84	90	32	73	77	118	55	33	145	62	25	85	44	38	28	37	46	94	111	70	59	69	81	70	124	30	55	78	81	52
ENST00000377022	2	17	10	19	15	10	10	15	36	12	17	28	5	16	16	12	12	6	16	22	6	12	18	19	22	17	15	21	21	7	25	4	14	6	12	7	26	26	24	9	11	6	13	29	2	6	12	23	10
ENST00000344008	2	17	10	19	15	10	10	15	36	13	17	28	5	16	16	12	12	6	16	22	6	12	18	19	22	17	15	21	21	7	25	4	14	6	12	7	27	26	24	9	11	6	13	29	2	6	12	23	10
ENST00000450782	5	75	128	185	43	142	124	147	95	109	113	92	46	96	37	67	46	32	136	79	49	67	26	106	82	50	31	73	30	22	100	24	46	61	38	32	106	82	99	60	48	60	57	76	44	21	64	63	60
ENST00000468348	8	56	134	67	34	87	121	124	68	41	64	65	29	37	19	65	23	18	74	38	49	33	90	65	88	25	22	68	44	29	86	26	19	36	18	36	71	75	36	33	37	58	41	93	24	27	73	37	37
ENST00000476357	4	27	95	64	26	110	69	74	70	47	74	46	18	42	18	56	21	16	79	49	38	24	54	53	53	30	11	58	44	10	69	28	24	31	13	16	61	62	53	44	43	49	37	58	27	29	36	73	34
ENST00000418570	4	27	23	58	14	82	45	72	43	59	70	61	8	45	16	33	17	3	74	34	45	22	48	75	33	63	30	41	26	18	56	12	25	17	11	22	73	52	40	29	27	34	60	65	21	26	43	44	55
ENST00000518410	4	27	24	58	15	81	46	73	44	59	70	61	8	44	17	33	19	5	75	36	45	22	48	75	32	62	29	42	25	18	57	13	26	16	11	23	76	51	40	29	27	33	64	66	20	26	43	45	56
ENST00000520253	4	47	123	88	40	102	112	138	46	95	74	59	26	38	24	45	31	22	105	58	38	32	46	79	56	55	29	81	25	12	59	16	37	35	30	37	88	59	53	24	43	48	57	93	26	20	46	50	33
ENST00000377004	28	30	23	69	26	22	50	36	16	33	46	28	18	28	11	32	26	13	45	38	37	24	41	46	34	18	22	30	32	23	39	7	17	34	17	29	49	32	38	26	14	36	36	38	19	18	27	28	39
ENST00000377008	28	30	23	69	26	22	50	36	16	33	46	28	18	28	11	32	26	13	45	38	37	24	41	46	34	18	22	30	32	23	39	7	17	34	17	29	49	32	38	26	14	36	36	38	19	18	27	28	39
ENST00000400899	0	19	20	39	15	26	26	29	36	43	5	31	8	12	9	20	8	9	36	26	23	6	13	44	27	20	23	20	25	15	36	4	19	19	16	14	19	40	17	19	9	16	31	49	4	11	26	37	26
ENST00000582090	13	16	22	31	13	22	19	6	13	29	13	7	3	12	5	24	7	3	28	19	19	10	18	17	31	11	30	23	17	9	31	6	17	16	12	8	30	19	6	9	2	11	18	39	15	8	23	20	10
ENST00000384484	4	19	20	23	8	15	22	9	21	24	26	18	2	20	6	14	4	7	16	21	15	2	11	15	30	25	20	21	15	12	45	8	10	13	3	9	25	16	15	12	8	4	27	46	7	17	20	20	17
ENST00000473118	5	31	38	94	38	82	58	68	30	87	49	35	19	64	14	49	26	11	53	15	28	52	40	46	25	34	16	51	20	13	39	12	30	18	22	24	73	26	38	18	25	60	32	41	30	22	28	26	23
ENST00000240185	4	21	24	64	14	46	30	36	19	47	25	28	10	35	6	29	17	7	37	8	20	29	23	24	13	21	9	33	11	4	31	7	25	17	14	13	48	14	16	8	13	33	18	28	19	19	19	14	8
ENST00000476201	4	20	23	64	14	45	30	35	18	45	25	28	10	34	6	29	17	7	37	8	20	28	22	24	13	19	9	33	11	4	31	7	25	17	14	12	48	14	16	7	13	33	18	28	18	19	18	14	8
ENST00000472476	4	19	22	61	14	45	29	33	18	44	23	28	10	34	6	28	16	7	37	8	20	27	22	23	12	18	9	32	11	4	30	6	25	17	13	12	48	15	16	7	12	33	18	27	18	18	18	14	8
ENST00000439080	4	19	22	59	14	44	28	30	18	44	23	28	10	34	6	28	16	7	37	8	20	27	22	22	12	18	9	32	10	4	30	6	25	17	12	11	48	15	16	7	12	33	18	26	18	18	18	14	8
ENST00000315091	2	14	21	34	8	36	26	20	6	8	12	17	8	8	2	16	10	6	33	6	8	8	9	24	8	13	5	16	14	6	18	4	4	4	6	5	21	20	16	12	6	14	12	8	19	2	5	13	8
ENST00000473869	2	14	21	34	8	36	26	20	6	8	12	17	8	8	2	16	10	6	33	6	8	8	9	24	8	13	5	16	14	6	18	4	4	4	6	5	21	20	16	12	6	14	12	8	19	2	5	13	8
ENST00000477447	12	35	58	71	39	83	42	51	67	50	68	59	23	42	19	39	30	29	68	36	17	23	34	50	49	51	37	41	30	13	60	10	30	23	31	17	79	49	28	21	24	30	44	65	29	18	23	35	36
ENST00000496840	6	30	62	84	28	107	56	65	44	53	50	33	18	28	4	36	30	15	80	22	38	28	30	78	27	38	27	42	27	6	39	8	27	21	22	18	44	58	27	12	16	40	30	64	19	12	31	40	26
ENST00000480464	1	25	53	68	14	88	49	52	22	54	40	25	14	24	2	37	26	8	62	17	32	25	21	66	21	25	20	40	17	7	29	8	16	18	14	13	33	45	23	8	12	31	21	45	15	8	30	35	20
ENST00000478645	8	43	39	46	16	44	55	68	38	47	50	31	11	21	15	41	14	12	68	27	32	15	28	55	44	49	53	21	24	13	50	12	21	29	10	26	74	63	31	16	12	39	54	76	14	12	23	32	37
ENST00000400897	22	54	128	150	82	144	133	167	84	151	88	119	40	77	28	79	38	33	159	77	41	41	81	131	80	39	36	90	47	32	59	34	58	25	30	31	123	67	65	55	65	83	83	82	59	33	52	60	50
ENST00000480221	22	53	127	150	82	144	132	166	84	150	87	118	40	75	28	79	38	33	159	77	41	41	81	131	81	39	36	91	47	32	59	34	58	25	29	31	123	67	64	55	66	83	82	82	59	32	52	60	50
ENST00000400898	22	53	127	149	82	143	132	166	84	148	86	118	40	74	28	79	38	33	158	77	41	41	82	130	80	38	35	90	47	32	59	34	58	25	29	31	123	67	63	55	66	83	82	82	59	32	52	60	50
ENST00000475189	12	34	85	124	51	123	105	139	90	104	84	81	31	87	35	57	56	58	131	58	32	59	38	124	69	48	42	103	29	20	60	25	42	37	36	39	105	67	77	60	60	74	63	62	38	36	43	45	51
ENST00000490101	12	25	77	98	44	114	84	121	88	80	66	76	16	55	33	57	42	47	108	52	22	38	46	88	71	40	41	78	29	21	67	14	42	40	28	26	106	54	65	45	50	49	54	65	28	31	41	47	48
ENST00000465788	4	24	57	77	16	36	52	81	49	51	33	51	24	35	14	44	36	11	52	29	17	28	26	49	27	46	13	47	14	19	25	5	19	20	19	19	55	36	38	15	38	30	45	38	36	3	18	26	15
ENST00000487300	1	9	6	9	3	3	3	9	6	11	10	9	2	7	0	6	4	5	17	9	2	4	1	9	6	4	0	12	7	3	8	3	10	2	0	3	14	10	8	2	2	10	14	15	3	4	9	2	3
ENST00000459997	2	19	11	31	15	18	23	22	24	21	15	23	2	17	2	24	9	9	39	23	9	9	2	32	15	12	4	22	13	6	25	2	16	2	6	4	40	23	19	15	13	25	25	34	14	5	17	2	6
ENST00000376957	2	19	13	32	15	18	23	22	24	21	16	23	2	17	2	24	9	9	40	23	9	8	2	32	15	12	4	22	13	6	25	3	16	2	6	4	40	23	20	15	13	25	25	34	14	5	17	2	7
ENST00000452378	10	72	91	142	49	128	104	129	95	87	78	87	25	93	38	67	52	31	95	49	62	59	58	116	85	40	45	92	45	23	74	25	34	29	29	29	71	77	61	53	50	67	77	104	32	23	54	67	65
ENST00000490565	1	48	44	55	24	87	34	51	29	49	42	35	18	33	9	29	18	8	32	11	41	14	39	44	31	49	11	38	50	10	59	10	25	26	9	30	64	35	35	16	22	23	58	75	17	23	49	38	37
ENST00000478271	26	38	46	115	38	122	79	101	41	73	87	78	27	54	23	37	28	12	112	54	50	37	37	54	50	57	24	64	43	24	52	27	39	32	24	28	68	66	42	31	46	40	79	70	35	33	43	26	61
ENST00000469634	26	47	85	137	48	157	115	151	52	106	112	94	31	79	27	42	45	18	136	67	54	46	38	76	58	67	23	79	46	25	59	28	39	36	29	43	84	77	66	35	61	51	77	87	41	34	58	37	67
ENST00000498576	30	49	98	148	52	111	89	125	63	126	87	86	31	84	42	81	60	55	94	72	52	72	55	111	68	61	42	77	50	29	51	26	23	30	38	21	70	76	53	42	55	58	64	69	52	29	63	49	42
ENST00000470611	10	53	107	111	53	94	116	111	80	96	95	88	36	66	23	60	34	21	112	38	56	44	41	99	51	49	40	64	40	13	45	25	31	17	21	20	82	63	48	41	39	55	29	94	26	7	43	46	46
ENST00000472078	9	61	104	74	51	97	62	92	56	54	70	70	18	41	34	40	32	28	81	40	38	38	47	89	45	43	24	50	30	9	48	24	14	31	22	20	85	54	24	20	44	35	26	83	34	6	34	41	38
ENST00000474216	9	62	116	85	50	112	71	110	60	65	75	75	18	42	34	44	36	31	91	44	51	40	52	103	55	50	28	57	31	11	50	28	21	36	22	24	100	76	32	21	47	37	34	93	39	9	40	55	45
ENST00000485606	16	45	56	73	31	126	47	79	50	54	76	45	16	32	20	33	20	15	66	31	50	22	48	62	50	50	30	47	27	16	67	26	21	30	17	24	74	87	40	18	24	25	54	80	22	13	44	55	38
ENST00000435388	2	8	6	11	2	22	6	12	10	9	7	11	4	5	5	5	3	4	20	5	6	2	4	13	2	14	12	17	16	11	17	0	13	5	4	0	14	17	4	5	3	11	10	18	6	2	11	7	4
ENST00000447600	2	8	6	11	2	22	6	12	10	9	7	11	4	5	5	5	3	4	20	5	6	2	4	13	2	14	12	17	16	11	17	0	13	5	4	0	14	17	4	5	3	11	10	18	6	2	11	7	4
ENST00000544779	12	37	99	116	62	93	100	162	74	109	92	82	32	100	36	76	54	43	134	51	48	56	56	98	71	44	27	74	33	24	28	27	32	42	45	22	113	50	61	37	48	48	54	50	41	23	53	40	28
ENST00000460196	12	37	99	116	62	94	100	162	75	109	94	83	32	101	36	77	54	43	135	51	47	56	56	99	71	44	27	74	33	25	28	27	32	42	45	22	112	51	61	37	48	49	54	50	42	24	53	40	28
ENST00000304457	12	37	99	116	62	95	100	163	76	109	95	83	32	101	36	78	57	43	137	51	48	57	57	100	71	44	27	74	33	25	28	27	32	42	45	22	112	51	61	37	48	50	55	50	42	25	54	40	28
ENST00000376936	12	37	99	118	62	96	102	163	77	109	95	85	32	101	36	78	57	43	137	52	48	57	57	101	71	44	27	75	33	25	28	27	32	42	45	22	113	53	61	38	48	50	55	50	42	25	54	40	29
ENST00000473471	4	13	28	40	10	81	14	41	39	38	39	26	8	20	2	17	13	6	26	18	14	8	31	28	28	43	33	18	45	7	41	10	12	16	12	25	22	45	8	12	25	7	25	58	14	6	18	26	28
ENST00000490931	6	3	26	22	6	45	19	31	23	30	37	15	6	21	4	15	7	5	18	9	21	10	32	14	28	43	26	19	30	13	38	12	5	23	4	17	24	39	9	15	18	6	23	42	16	2	15	18	18
ENST00000455339	6	5	31	34	10	60	23	46	31	39	46	19	9	27	10	25	11	12	26	11	29	19	37	21	35	45	30	23	31	17	44	11	9	24	4	16	36	47	19	18	22	8	27	52	22	2	18	23	22
ENST00000376838	4	37	39	48	11	80	39	43	45	40	39	25	9	7	6	25	8	6	47	13	24	12	30	33	36	22	23	43	34	15	42	14	27	18	9	24	32	34	15	14	18	19	34	40	13	8	38	19	31
ENST00000476768	7	52	53	90	29	106	58	81	53	55	80	58	20	48	22	52	14	12	64	18	44	28	35	61	64	28	26	67	36	25	64	21	20	30	23	30	65	57	42	29	27	37	35	99	22	23	46	35	21
ENST00000445982	4	16	12	32	16	32	28	15	27	22	18	9	12	13	6	10	13	6	18	15	5	13	27	29	27	20	32	18	9	10	25	2	13	6	4	13	24	24	26	4	10	5	29	34	18	4	19	22	10
ENST00000420480	4	28	15	25	23	40	28	31	32	30	27	12	18	13	6	22	18	6	31	20	4	12	26	28	33	16	36	24	11	7	34	4	17	14	11	10	27	34	30	8	15	4	32	34	18	8	24	20	18
ENST00000495435	4	35	26	49	34	78	34	70	47	69	62	50	33	29	11	46	37	17	56	34	16	10	49	66	51	30	24	38	27	21	67	10	31	31	21	10	48	66	48	18	27	27	32	53	20	19	27	36	44
ENST00000517277	4	9	7	17	3	52	12	29	34	44	28	16	8	9	5	11	14	7	16	7	12	2	8	30	10	22	26	12	22	5	18	6	21	18	10	18	13	36	18	13	11	18	31	39	8	3	25	22	12
ENST00000458795	2	25	30	72	22	65	51	44	48	71	48	31	14	20	6	28	15	16	49	15	27	13	22	55	38	31	29	35	11	11	32	4	34	24	19	9	36	31	17	13	23	26	37	36	16	13	19	31	30
ENST00000376819	0	12	16	26	13	42	10	26	18	39	21	12	6	12	16	5	6	6	21	12	12	4	9	40	26	28	27	30	12	9	45	4	21	16	4	13	25	22	15	11	10	16	26	45	8	12	19	21	18
ENST00000476934	8	48	66	88	36	119	65	99	80	106	77	61	21	51	16	44	33	27	59	28	41	33	41	113	65	35	40	46	37	28	64	13	35	37	8	36	81	61	38	30	31	52	59	91	44	11	33	38	29
ENST00000384720	2	24	24	35	6	24	11	33	14	37	31	26	6	14	9	19	3	10	21	2	23	14	18	39	13	22	19	16	12	13	18	4	17	17	2	17	22	19	12	6	11	18	15	29	6	8	21	24	26
ENST00000448289	4	19	19	38	14	38	12	14	24	54	42	18	8	12	10	20	2	4	33	12	6	8	16	21	12	22	28	25	21	17	23	6	19	30	14	20	15	37	14	8	8	17	27	31	13	8	22	29	5
ENST00000361445	11	32	63	66	19	18	50	57	35	38	48	47	22	28	8	43	23	16	67	21	10	35	32	51	35	39	15	33	26	6	33	7	9	20	26	29	34	24	28	29	33	25	26	31	23	6	31	27	12
ENST00000376810	1	19	36	61	18	46	31	69	56	21	43	35	12	41	12	36	27	11	77	16	10	25	29	47	25	23	20	31	34	29	43	14	21	27	16	12	38	40	36	29	22	25	23	32	28	6	30	31	21
ENST00000376804	1	21	36	55	18	42	28	67	50	20	36	29	12	39	9	41	28	13	73	15	13	25	27	49	23	18	12	31	34	26	44	14	23	27	14	9	37	36	36	28	21	25	23	24	28	7	25	30	22
ENST00000486588	3	28	46	38	18	29	41	68	40	26	27	23	13	40	2	36	25	15	58	15	10	23	21	50	30	22	6	25	26	13	39	11	19	19	12	3	34	22	28	28	11	16	28	18	28	7	21	19	12
ENST00000483738	6	32	49	37	21	27	44	66	43	30	25	23	14	39	2	34	25	16	58	17	11	23	21	52	34	26	5	22	27	13	38	11	18	19	13	6	37	25	31	27	11	16	27	18	25	9	20	20	11
ENST00000433562	13	25	45	60	20	72	47	66	52	64	45	46	15	33	14	51	14	19	49	38	42	26	38	53	29	45	24	37	25	18	41	11	31	10	15	18	57	63	36	28	27	19	35	57	33	16	50	57	32
ENST00000435243	6	18	10	29	6	48	18	39	20	60	20	24	3	10	3	7	6	4	23	17	17	7	18	29	23	34	31	14	16	18	43	5	22	18	8	11	31	20	15	11	18	15	37	42	9	14	23	21	20
ENST00000423056	2	2	6	8	0	10	8	2	10	8	10	0	4	9	0	4	0	0	11	10	5	2	11	16	13	27	9	3	9	9	17	4	10	10	0	6	11	15	12	7	10	11	21	21	8	11	12	11	8
ENST00000294484	2	2	6	8	0	9	8	2	8	7	8	0	4	8	0	4	0	0	11	9	5	2	11	16	11	25	9	3	9	9	16	4	10	10	1	5	12	13	11	8	9	11	19	20	8	12	12	10	8
ENST00000389575	2	2	6	8	0	9	8	2	8	7	8	0	4	8	0	4	0	0	11	9	5	2	11	16	11	25	9	3	9	9	16	4	10	10	1	5	12	13	11	8	9	11	19	20	8	12	12	10	8
ENST00000304391	12	39	68	122	41	131	95	132	86	136	78	56	25	49	17	59	23	16	72	62	26	41	46	110	94	44	50	48	39	22	37	25	40	29	16	46	93	45	47	40	39	53	37	55	30	29	55	54	35
ENST00000453135	26	56	132	186	65	180	174	226	98	232	108	121	50	123	50	80	55	44	208	62	58	60	75	171	118	61	48	90	43	30	78	20	43	35	36	56	100	91	58	61	71	60	59	112	32	45	81	49	69
ENST00000471501	10	17	41	25	12	43	35	27	28	23	33	22	6	14	8	16	3	12	30	10	18	9	41	34	25	42	8	20	30	19	29	11	54	19	17	21	56	45	8	24	14	25	52	35	6	12	18	52	23
ENST00000251546	4	17	26	46	14	39	36	51	30	39	28	16	6	17	4	24	9	8	35	30	24	8	36	49	26	21	14	24	13	13	37	12	20	24	20	8	50	31	32	24	22	24	24	56	6	10	34	11	22
ENST00000475961	4	16	24	44	12	35	31	50	28	34	27	16	6	18	4	23	6	8	33	30	23	8	33	45	23	19	13	24	12	12	34	12	20	22	19	7	50	30	30	22	22	23	22	52	5	10	34	10	21
ENST00000376770	3	4	4	17	4	11	15	20	8	12	14	4	4	11	0	18	0	7	13	11	12	3	21	11	15	10	9	14	7	9	20	2	11	9	10	2	18	19	16	10	15	10	12	30	1	4	18	4	12
ENST00000425796	3	4	4	17	4	11	15	20	8	12	14	4	4	11	0	18	0	7	13	11	12	3	21	11	15	10	9	14	7	9	20	2	11	9	10	2	18	19	16	10	15	10	12	30	1	4	18	4	12
ENST00000376768	2	3	4	16	4	9	14	20	6	11	13	4	4	10	0	17	0	7	13	11	10	2	20	9	13	9	9	13	7	8	20	2	9	8	9	2	16	18	15	9	14	9	11	29	1	4	19	3	12
ENST00000251547	2	2	4	16	4	7	13	18	5	11	11	4	4	10	0	17	0	7	13	11	10	2	20	9	13	9	8	12	7	8	20	2	9	8	9	2	17	17	14	9	13	9	11	28	0	4	17	4	11
ENST00000376760	2	2	2	15	4	6	13	17	4	11	9	5	4	10	0	17	0	7	13	11	10	2	20	9	12	8	8	11	7	8	21	2	9	8	9	2	17	17	14	9	13	9	11	28	0	4	17	7	11
ENST00000376762	2	2	2	15	4	6	13	17	4	11	9	5	4	10	0	17	0	7	13	11	10	2	20	9	12	8	8	11	7	8	21	2	9	8	9	2	17	17	14	9	13	9	11	28	0	4	17	7	11
ENST00000466919	2	4	3	8	4	2	11	17	2	9	6	2	5	8	0	14	0	8	10	8	6	0	20	7	11	6	7	10	7	9	20	2	8	8	8	3	16	19	18	10	11	11	8	22	0	6	17	10	8
ENST00000354287	5	16	37	22	12	34	54	36	29	14	29	14	6	18	10	30	2	10	29	22	23	13	18	28	12	16	6	48	9	5	27	8	13	10	14	13	38	32	21	14	14	24	16	31	6	15	14	27	0
ENST00000475435	10	21	54	40	14	65	83	57	39	31	51	28	11	25	17	31	16	9	50	33	35	34	24	43	16	28	10	61	14	10	39	11	18	14	19	17	46	48	28	25	24	40	28	43	14	21	18	38	6
ENST00000465901	16	44	83	69	22	95	113	94	73	69	75	41	26	44	26	55	31	12	74	52	56	56	30	57	32	38	23	75	20	16	56	14	25	19	36	26	67	69	36	44	38	54	41	64	30	26	32	51	14
ENST00000471895	6	25	67	91	28	72	81	99	63	64	55	48	15	49	18	39	22	21	75	29	37	26	42	70	37	37	29	60	47	9	50	14	34	24	20	32	70	80	35	20	29	40	56	59	19	26	51	63	41
ENST00000376753	7	13	54	93	47	115	68	81	76	83	66	83	24	48	34	59	36	21	96	37	31	27	49	67	56	58	27	64	29	15	53	22	48	19	19	28	75	51	57	37	33	55	50	65	18	14	41	56	60
ENST00000474239	5	9	34	53	35	62	51	60	47	49	40	49	15	25	21	36	23	12	68	24	22	16	36	53	37	41	19	50	21	12	36	8	35	16	18	18	59	38	37	28	24	38	39	46	13	6	33	32	41
ENST00000449067	7	57	79	103	36	131	78	113	98	105	85	84	34	52	36	51	37	20	86	48	60	27	44	96	38	53	33	64	35	21	67	19	34	34	24	41	100	75	53	50	45	68	66	49	20	30	61	43	44
ENST00000376664	4	4	6	4	0	5	8	4	7	8	8	2	1	4	2	6	2	0	15	6	9	2	8	13	5	13	10	5	4	8	11	4	8	4	8	3	8	7	0	7	4	8	8	7	2	7	18	8	3
ENST00000445656	4	4	6	4	0	5	8	4	7	8	8	2	1	4	2	6	2	0	15	6	9	2	8	13	5	13	10	5	4	8	11	4	8	4	8	3	8	7	0	7	4	8	8	7	2	7	18	8	3
ENST00000376669	4	4	6	4	0	5	8	4	7	8	8	2	1	4	2	6	2	0	15	6	9	2	8	13	5	13	10	5	5	9	11	4	8	4	8	3	8	7	0	7	4	8	8	7	2	7	18	8	3
ENST00000456915	4	4	6	4	0	5	8	4	7	8	7	2	1	4	2	6	2	0	15	6	9	2	8	13	5	13	10	5	5	9	11	4	8	4	8	3	8	7	0	7	4	8	8	7	2	7	18	8	3
ENST00000376692	4	5	6	5	0	5	8	5	8	9	8	2	1	4	2	6	2	0	13	6	9	2	8	13	6	12	10	6	5	9	12	4	9	4	8	4	8	7	0	8	4	8	8	9	2	8	18	9	4
ENST00000294485	0	2	16	5	0	3	2	15	2	8	7	4	0	0	1	2	0	2	2	4	6	0	11	10	7	9	5	15	5	2	8	0	18	9	1	5	12	10	0	1	4	5	3	7	6	4	13	11	11
ENST00000376672	0	5	12	32	8	2	5	53	8	13	30	6	0	12	9	20	6	8	13	5	6	0	9	16	24	15	4	14	10	8	20	2	24	17	21	11	54	16	10	10	5	24	24	20	7	18	49	28	37
ENST00000376655	0	5	11	34	11	2	5	53	11	14	32	8	0	12	9	21	6	6	14	6	5	0	7	20	24	17	5	14	10	8	23	2	24	18	23	12	60	17	13	11	4	25	30	22	7	18	48	29	37
ENST00000376667	1	6	11	34	12	2	6	54	12	14	33	8	0	12	10	21	6	6	14	8	5	0	7	20	24	17	6	13	10	8	23	2	25	18	23	12	63	18	14	11	4	25	30	22	8	18	48	28	37
ENST00000235310	2	6	11	34	12	2	6	56	13	14	33	8	0	13	10	21	6	6	14	8	5	0	8	21	24	17	6	15	10	9	23	2	25	18	23	12	66	18	16	11	4	27	30	22	8	18	48	29	37
ENST00000376637	10	31	34	66	24	56	31	37	34	53	43	47	9	42	4	27	18	6	39	30	25	8	31	36	26	33	28	27	16	7	40	16	28	8	8	12	42	30	24	24	20	38	30	52	6	10	20	28	28
ENST00000476512	10	31	35	66	24	56	31	37	34	52	43	47	9	42	4	27	18	6	39	30	25	8	31	37	26	33	28	27	15	7	40	16	29	8	8	12	42	31	24	24	20	38	30	52	6	10	20	28	28
ENST00000400895	10	31	35	66	24	56	31	37	34	52	43	47	9	42	4	27	18	6	39	30	25	8	31	37	26	33	28	27	15	7	40	16	29	8	8	12	42	31	24	24	20	38	30	52	6	10	20	28	28
ENST00000494437	10	30	35	66	24	56	31	37	34	52	43	47	9	42	4	27	18	6	39	29	25	8	31	37	26	33	28	27	15	7	40	16	29	8	8	12	42	31	24	24	20	38	30	52	6	10	20	28	28
ENST00000491346	10	30	35	66	24	56	31	37	34	53	43	47	9	42	4	27	18	6	39	29	25	8	31	37	26	33	28	27	15	7	39	16	29	8	8	12	42	31	24	24	20	38	30	52	6	10	20	28	28
ENST00000376629	10	30	35	66	24	56	31	37	34	53	43	47	9	43	4	27	18	6	39	29	25	8	31	37	26	33	28	27	15	7	39	16	29	8	8	12	42	32	24	24	20	38	30	52	6	10	20	28	28
ENST00000376627	10	30	35	66	24	56	31	37	34	53	43	47	9	43	4	27	18	6	39	29	25	8	31	37	26	33	28	27	15	7	39	16	29	8	8	12	42	32	24	24	20	38	30	52	6	10	20	28	28
ENST00000314340	10	30	35	66	24	56	31	37	34	53	43	47	9	43	4	27	18	6	39	29	25	8	30	37	26	33	28	27	15	7	39	16	29	8	8	12	42	32	24	24	20	38	30	52	5	10	20	28	28
ENST00000452018	10	30	35	66	24	53	30	37	34	53	43	47	9	43	4	27	18	6	39	29	26	8	30	37	26	33	28	27	15	7	40	15	29	7	8	12	42	32	24	24	20	39	30	52	5	11	20	28	28
ENST00000510878	10	30	35	66	24	53	30	37	34	53	43	47	9	43	4	27	18	6	39	29	26	8	30	37	26	33	28	27	15	7	39	15	29	7	8	12	42	32	24	24	20	39	30	52	5	11	20	28	28
ENST00000476309	12	25	48	50	31	8	79	67	71	73	40	26	14	38	23	43	10	11	51	16	45	15	38	44	50	23	44	36	22	27	41	14	36	36	12	30	77	56	37	30	8	17	30	74	16	16	39	40	62
ENST00000514733	12	24	49	49	32	9	77	65	68	72	40	24	10	38	20	39	10	13	50	16	38	14	37	46	51	24	44	35	21	23	37	14	36	33	13	30	73	53	41	28	8	15	31	74	16	18	40	41	62
ENST00000513739	12	24	50	49	32	9	76	65	68	72	39	23	10	38	20	39	10	13	49	16	38	14	37	46	51	24	44	35	22	23	37	14	36	33	13	30	71	53	40	27	8	15	30	74	16	18	40	42	62
ENST00000471765	5	58	80	94	40	22	106	108	74	119	91	61	25	66	11	36	12	22	89	26	43	27	42	86	72	63	31	56	34	26	52	14	51	43	27	40	104	56	54	34	10	51	68	83	38	23	57	60	50
ENST00000433342	6	29	28	56	2	19	44	37	24	28	35	25	15	32	6	40	23	11	32	13	21	16	29	44	48	24	25	29	13	14	25	21	23	18	15	27	44	48	32	10	18	15	33	55	13	18	27	39	29
ENST00000435090	20	73	88	62	25	13	104	107	52	57	62	34	20	57	12	65	8	8	76	13	50	28	60	69	58	36	42	47	47	24	55	20	26	29	24	26	73	69	25	31	11	46	50	78	35	28	52	41	56
ENST00000484153	15	44	81	54	37	4	72	62	37	25	53	26	21	28	10	56	8	10	35	21	28	12	49	47	40	28	50	54	28	18	37	13	36	39	6	29	67	71	25	10	8	21	39	89	16	30	35	41	60
ENST00000312793	6	31	34	30	16	13	36	53	40	30	28	22	6	16	14	35	12	4	21	16	26	6	26	29	40	13	29	27	30	13	18	9	21	36	15	16	40	51	27	26	7	14	31	58	14	7	37	46	38
ENST00000444493	7	32	58	71	24	12	86	71	45	52	43	48	25	27	10	43	8	12	63	15	43	10	42	71	61	33	50	60	43	15	28	3	30	27	8	18	49	56	30	28	3	29	35	60	13	14	35	42	36
ENST00000449278	5	36	82	90	48	7	94	89	62	64	50	51	15	36	16	57	9	10	68	29	40	17	60	84	58	42	53	70	30	16	29	12	42	21	17	25	65	60	30	28	14	34	46	62	17	13	38	46	41
ENST00000376620	2	35	61	77	45	5	66	62	56	46	37	41	19	30	13	50	16	8	53	23	38	16	49	58	43	30	43	48	28	15	38	11	36	12	12	26	72	59	21	16	18	32	38	68	19	13	38	40	38
ENST00000475041	8	39	44	64	11	15	63	48	39	45	38	35	27	24	8	31	15	8	63	34	36	16	42	51	36	38	46	62	24	14	45	6	46	26	11	6	62	49	33	25	17	19	52	62	8	18	38	52	42
ENST00000482358	2	15	21	47	13	2	27	37	18	27	23	14	18	13	1	27	4	2	25	14	21	3	19	23	11	28	18	25	23	13	50	13	22	22	11	15	38	37	17	10	8	3	25	50	12	10	38	21	38
ENST00000376592	12	9	9	41	15	122	45	66	95	67	61	15	16	34	10	18	14	12	52	34	12	21	19	35	18	23	8	16	20	15	65	16	23	18	26	16	78	40	26	16	18	43	76	26	28	10	32	19	11
ENST00000376583	11	5	10	30	14	103	38	57	84	65	62	12	16	33	10	17	14	14	45	35	11	17	16	32	14	22	5	11	19	14	63	15	21	19	25	14	63	41	20	17	18	41	68	22	27	9	27	18	11
ENST00000312413	2	2	2	19	0	2	4	7	0	6	9	1	6	11	0	4	2	4	4	10	0	4	4	9	4	10	6	8	11	3	27	3	3	11	4	7	13	17	9	6	0	9	10	9	6	8	12	12	11
ENST00000346436	2	2	2	19	0	2	4	7	0	7	9	1	5	11	0	4	2	5	5	9	0	4	4	9	4	10	6	8	11	3	26	2	4	9	4	8	12	16	9	7	0	10	11	8	7	8	12	12	11
ENST00000376497	2	2	2	19	0	2	4	7	0	7	9	1	5	11	0	4	2	5	5	9	0	4	4	9	4	10	6	8	11	3	26	2	4	9	4	8	12	16	9	7	0	10	11	8	7	8	12	12	11
ENST00000376487	2	2	2	19	0	2	4	7	0	8	9	1	5	11	0	4	2	5	5	8	0	4	4	9	4	10	6	8	11	3	27	2	5	9	4	8	12	15	9	7	0	10	10	8	7	8	12	11	11
ENST00000376496	2	2	2	19	0	2	4	7	0	6	9	1	5	11	0	3	2	5	5	8	0	4	4	9	5	11	6	8	11	3	27	2	4	8	4	8	12	15	9	7	0	10	9	8	7	8	12	11	11
ENST00000376490	2	2	2	19	0	2	4	6	0	6	9	1	5	11	0	3	2	5	5	8	0	4	4	9	5	11	6	8	11	3	27	2	4	8	4	8	12	15	9	7	0	10	9	8	7	8	12	11	11
ENST00000376491	2	2	2	19	0	2	4	6	0	6	9	1	5	11	0	3	2	5	5	8	0	4	4	9	5	11	6	8	11	3	27	2	4	8	4	8	12	15	9	7	0	10	9	8	7	8	12	11	11
ENST00000376492	2	2	2	19	0	2	4	6	0	6	9	1	5	11	0	3	2	5	5	8	0	4	4	9	5	11	6	8	11	3	27	2	4	8	4	8	12	15	9	7	0	10	9	8	7	8	12	11	11
ENST00000413656	2	2	1	19	1	2	4	6	0	6	9	0	4	12	0	3	2	5	5	9	0	4	4	9	5	11	6	8	10	3	26	2	3	8	4	8	12	14	9	7	0	10	8	7	7	8	12	11	11
ENST00000376585	2	2	0	19	2	2	4	6	0	8	8	0	4	12	0	2	2	5	7	8	0	5	4	12	5	11	6	8	10	4	26	2	4	7	5	8	12	13	9	9	0	11	8	7	7	7	10	10	10
ENST00000423400	2	2	0	19	2	2	4	6	0	8	8	0	4	12	0	2	2	5	7	8	0	5	4	12	5	11	6	8	10	4	26	2	4	7	5	8	12	13	9	9	0	11	8	7	7	7	10	10	10
ENST00000431243	2	2	0	19	2	2	4	6	0	8	8	0	4	12	0	2	2	5	7	8	0	5	4	12	5	11	6	8	10	4	26	2	4	7	5	8	12	13	9	9	0	11	8	7	7	7	10	10	10
ENST00000418034	2	2	2	14	2	5	6	3	0	6	8	0	4	14	0	4	2	4	7	6	0	6	4	16	7	18	6	3	11	4	24	2	7	7	4	8	8	16	9	8	1	12	7	7	8	8	9	8	10
ENST00000376590	0	2	2	10	2	4	6	2	0	6	8	1	4	10	0	4	3	4	6	7	0	6	4	17	8	18	6	3	11	4	27	2	7	7	4	8	8	17	11	7	2	12	6	6	8	8	9	7	11
ENST00000376486	2	9	2	13	8	24	7	3	8	13	12	7	4	11	0	10	2	6	14	10	4	6	6	23	14	22	10	7	7	9	46	1	10	8	8	6	12	33	12	8	14	14	17	23	6	4	7	6	12
ENST00000442242	7	50	70	140	27	111	85	108	77	79	57	68	29	55	26	34	29	21	114	43	53	38	51	73	36	36	26	65	43	27	43	21	39	29	33	25	88	64	41	20	38	35	37	73	22	18	45	47	51
ENST00000494028	10	57	157	175	95	233	144	184	130	183	119	109	28	85	60	82	75	66	201	68	48	103	74	162	116	60	47	102	44	37	87	16	56	54	51	27	136	102	70	55	72	87	84	97	55	26	60	89	55
ENST00000446542	20	55	72	101	45	181	88	138	104	104	80	88	34	62	14	68	29	37	119	38	46	36	65	96	58	64	62	66	42	34	66	22	33	32	43	31	65	101	50	40	35	54	86	87	23	29	58	80	45
ENST00000400892	2	50	75	127	28	166	76	117	83	76	70	70	14	58	21	50	20	20	72	52	43	48	32	98	51	52	38	38	42	27	50	17	42	30	34	20	88	94	58	36	38	34	52	77	44	23	52	63	45
ENST00000376480	10	37	43	110	22	58	72	79	75	41	61	48	24	32	17	43	21	17	87	44	39	26	21	71	48	63	24	45	27	28	69	9	25	30	14	21	68	56	49	28	39	36	53	90	13	13	22	44	32
ENST00000376476	10	34	36	96	24	53	59	65	81	44	48	41	20	29	14	38	15	16	76	47	40	20	35	80	45	54	17	38	22	24	51	9	26	34	14	18	60	45	44	23	35	37	66	90	8	9	29	46	24
ENST00000474547	10	32	44	55	14	5	50	48	41	49	34	36	24	25	14	27	14	12	45	18	25	13	34	33	33	9	31	29	18	6	24	2	17	25	17	22	48	36	16	19	12	15	22	42	13	25	32	15	16
ENST00000376468	10	31	42	54	14	5	50	48	41	45	33	35	24	23	11	25	11	12	44	18	22	13	33	29	33	9	30	27	17	6	24	1	17	25	17	20	45	35	16	19	12	15	22	41	13	25	31	15	15
ENST00000438808	6	54	96	85	35	18	85	157	62	79	79	50	21	44	20	74	5	13	98	48	33	51	65	101	73	45	39	52	31	26	62	12	33	59	7	43	77	71	29	32	16	25	43	81	14	17	55	48	43
ENST00000362477	8	18	35	46	25	25	49	37	28	40	38	30	17	19	9	13	11	9	56	15	15	15	26	31	30	17	17	29	15	9	36	15	26	12	22	13	40	26	18	19	16	24	37	35	14	14	26	32	35
ENST00000364931	10	42	50	122	35	83	91	65	41	56	54	46	17	44	24	30	29	28	83	41	29	49	39	71	53	54	15	43	24	28	45	16	30	25	31	28	73	43	61	40	47	46	66	63	38	36	35	56	40
ENST00000376572	10	17	35	100	48	41	84	82	62	78	55	51	28	79	19	73	59	29	70	55	28	41	27	64	40	43	28	59	14	30	56	30	18	28	27	30	81	64	69	16	29	59	55	59	17	25	35	37	31
ENST00000376576	10	17	35	100	48	41	85	82	62	78	55	51	28	79	19	73	59	29	71	55	28	42	27	64	40	43	28	59	14	30	57	30	18	28	27	30	81	65	69	16	29	59	55	59	17	25	35	37	31
ENST00000485046	10	34	25	85	24	67	35	46	55	42	48	30	16	43	21	44	29	12	45	44	22	28	33	33	38	33	26	37	35	16	44	19	19	26	23	18	69	67	37	26	36	32	41	73	20	19	31	55	49
ENST00000449038	10	28	23	70	21	63	29	39	45	37	36	28	16	39	20	41	23	8	42	38	21	27	29	22	31	25	19	29	29	15	33	19	17	17	20	14	56	59	34	24	36	34	34	56	17	20	26	48	34
ENST00000358133	10	28	24	69	21	62	27	39	45	37	35	26	16	39	20	42	23	9	42	38	21	27	27	23	29	25	19	29	29	15	32	19	17	16	20	14	56	58	34	24	36	35	33	55	17	20	26	47	34
ENST00000376369	10	28	24	69	21	62	27	39	45	37	35	26	16	39	20	42	23	9	42	38	21	27	27	23	29	25	19	29	29	15	32	19	17	16	20	14	56	58	34	24	36	35	33	55	17	20	26	47	34
ENST00000429000	10	28	24	69	21	61	27	39	45	37	35	26	16	38	20	42	23	9	42	37	21	27	27	23	29	25	19	29	29	15	31	19	17	15	20	14	55	58	34	24	36	35	33	53	17	20	26	47	34
ENST00000196061	10	28	24	67	21	61	26	38	45	37	34	26	16	38	20	42	23	9	42	37	21	27	27	23	28	25	19	28	28	15	30	19	16	15	20	14	55	58	34	24	36	35	33	53	17	20	25	47	34
ENST00000465920	11	48	126	135	56	125	103	125	93	117	113	120	23	90	26	97	51	24	154	64	53	59	64	125	77	42	40	69	39	18	64	23	45	35	27	50	108	59	62	41	56	89	84	98	43	30	56	72	52
ENST00000491536	11	79	98	108	38	136	95	139	45	97	77	64	31	56	33	51	12	29	109	61	50	36	44	70	66	39	38	73	36	24	74	10	41	20	32	29	80	77	62	40	64	51	55	95	35	13	66	38	34
ENST00000470133	11	78	98	108	39	137	95	140	45	98	77	64	31	56	33	51	12	30	110	62	50	36	44	74	67	39	38	73	36	24	75	10	41	20	32	29	80	78	62	39	65	52	55	95	35	13	66	38	34
ENST00000496354	6	38	59	89	34	109	66	126	49	77	33	45	20	32	22	46	26	22	69	40	29	25	25	73	63	58	31	36	41	13	60	15	30	20	13	31	64	72	51	21	48	26	64	66	23	9	39	42	28
ENST00000481933	12	45	69	92	44	98	102	113	39	77	86	62	24	65	31	41	39	33	96	33	45	29	41	90	42	39	37	60	20	16	54	20	36	24	27	29	91	80	56	27	49	60	57	87	29	17	24	39	46
ENST00000444836	4	18	34	33	14	56	43	38	45	26	31	26	11	24	8	28	18	9	64	16	32	2	19	29	28	16	14	32	27	16	31	11	12	29	25	10	51	22	38	16	22	27	54	39	7	18	35	33	16
ENST00000490079	4	17	33	33	15	53	43	39	42	26	30	26	10	22	8	28	18	10	60	16	31	3	18	29	27	15	14	30	23	16	29	11	12	26	23	10	44	20	36	17	22	27	53	37	6	19	33	31	16
ENST00000235329	4	16	33	33	15	53	43	39	42	26	29	26	10	22	8	28	18	10	60	16	31	3	18	29	27	15	13	30	23	16	29	11	12	26	23	10	44	20	36	17	22	28	52	36	6	19	33	30	16
ENST00000376337	4	16	33	33	15	53	43	39	42	26	29	26	10	22	8	28	18	10	60	16	31	3	18	29	27	15	13	30	23	16	29	11	12	26	23	10	44	20	36	17	22	28	52	36	6	19	33	30	16
ENST00000484391	4	14	33	32	16	53	43	39	41	26	30	25	10	22	8	28	17	10	58	16	31	4	18	28	27	14	13	29	22	15	25	11	12	26	23	9	43	20	36	17	22	28	51	35	5	19	33	31	16
ENST00000497302	4	14	33	33	16	50	42	39	39	25	29	25	10	22	8	28	17	10	58	16	31	4	17	29	26	14	13	27	22	15	25	11	12	26	22	9	43	19	34	19	22	29	51	35	5	20	33	28	14
ENST00000412236	4	22	43	55	26	45	46	36	34	43	48	39	13	28	8	24	25	14	44	21	18	8	27	63	10	43	13	29	16	7	40	9	9	18	15	12	48	44	22	28	19	20	25	43	14	14	13	18	18
ENST00000494991	8	48	32	86	38	150	65	112	54	52	71	72	13	44	8	48	22	10	112	42	40	35	42	95	34	53	32	16	39	23	84	10	27	35	24	16	97	99	43	21	48	36	69	73	27	19	50	65	59
ENST00000235332	15	38	92	93	42	84	82	93	46	72	59	44	32	69	23	37	39	53	83	46	32	40	43	66	40	45	29	74	32	17	43	19	32	26	20	12	67	39	49	38	69	48	32	61	35	20	38	46	34
ENST00000478749	15	38	92	93	42	84	82	93	46	72	59	44	32	69	23	37	39	53	83	46	32	40	43	66	40	45	29	74	32	17	43	19	32	26	20	12	67	39	49	38	69	48	32	61	35	20	38	46	34
ENST00000436478	15	36	92	93	41	81	79	88	46	68	57	39	32	69	22	36	38	52	78	46	29	36	41	64	39	45	28	70	32	16	42	19	30	25	19	12	66	39	47	38	67	47	28	55	35	20	37	44	32
ENST00000466860	17	82	122	169	61	143	170	190	77	138	123	114	56	84	53	102	72	47	146	74	68	62	66	157	104	74	49	130	63	26	81	50	28	49	49	57	132	105	96	60	61	98	87	110	63	33	53	94	49
ENST00000498685	5	58	85	133	36	135	115	130	47	92	96	105	27	62	28	82	47	27	116	53	62	39	62	107	80	75	38	103	46	25	77	34	28	49	28	36	96	96	81	54	44	70	74	108	54	22	62	78	37
ENST00000365591	15	70	110	178	61	189	111	154	105	178	120	117	27	83	47	68	78	26	146	55	77	39	67	127	101	56	43	83	51	33	85	22	26	37	37	39	133	103	92	78	60	69	74	87	61	51	53	63	49
ENST00000492256	17	57	113	125	27	134	106	143	100	122	107	83	42	59	19	58	33	22	105	44	47	43	84	106	70	62	39	62	47	8	55	12	37	43	38	32	108	78	53	44	38	59	57	99	38	32	50	55	48
ENST00000460823	18	60	117	132	27	134	111	154	97	129	115	86	42	64	20	62	31	20	106	40	47	42	89	97	72	63	47	74	43	6	59	10	36	44	34	26	101	73	53	43	40	52	63	98	42	31	46	60	46
ENST00000478299	9	67	119	104	28	92	103	161	63	90	75	66	28	57	16	69	22	22	114	43	41	35	60	68	47	58	33	62	33	9	62	22	33	24	22	28	86	64	68	35	48	45	47	74	31	19	41	41	31
ENST00000496974	15	56	55	65	37	8	92	103	55	84	57	69	6	50	28	65	15	7	85	28	48	20	40	54	68	31	32	68	24	17	46	13	29	19	19	39	74	52	37	35	26	33	46	65	18	12	20	44	33
ENST00000263932	0	8	8	20	1	0	18	14	18	8	8	2	2	13	0	4	6	1	22	0	6	4	14	20	13	6	16	18	8	2	16	0	12	12	6	5	16	14	7	12	8	6	5	22	2	10	15	12	3
ENST00000417814	0	8	8	18	1	0	18	14	19	8	8	2	2	13	0	3	6	1	21	0	6	4	14	20	12	6	16	18	9	2	16	0	11	12	6	4	14	14	6	12	8	6	5	23	2	10	16	12	4
ENST00000514649	0	8	8	18	1	0	18	14	19	8	8	2	2	13	0	3	6	1	21	0	6	4	14	20	12	6	16	18	9	2	16	0	11	12	6	4	14	14	6	12	8	6	5	23	2	10	16	12	4
ENST00000364265	6	53	41	52	21	8	51	45	38	38	39	34	14	24	20	44	4	16	36	11	22	10	34	40	59	16	25	39	25	9	58	11	34	25	9	24	46	67	28	19	17	30	18	84	17	10	23	25	6
ENST00000439324	12	48	48	49	18	6	56	52	61	51	41	43	18	26	7	26	8	9	44	27	39	24	61	52	48	21	35	43	32	20	59	9	25	29	23	31	49	49	24	18	17	22	42	81	27	23	26	56	20
ENST00000413146	9	50	51	117	41	21	81	90	63	86	55	41	24	33	21	63	15	16	53	33	27	34	48	98	80	48	47	61	28	16	71	16	41	22	21	46	64	59	60	40	11	34	48	61	41	14	41	54	52
ENST00000479933	8	50	51	117	42	21	83	95	63	86	56	42	24	33	21	63	16	16	55	33	28	34	47	99	80	48	46	64	27	15	72	16	41	20	21	47	64	58	62	40	11	34	47	60	42	15	41	53	53
ENST00000376259	16	18	13	41	20	8	27	29	30	55	21	34	10	12	4	24	8	4	38	26	16	2	12	37	43	22	18	28	24	12	17	8	22	21	9	22	42	43	30	20	28	33	26	49	11	15	32	34	11
ENST00000492361	16	18	13	41	20	8	27	29	30	55	21	34	10	12	4	24	8	4	38	26	16	2	12	37	43	22	18	28	24	12	17	8	22	21	9	22	42	43	30	20	28	33	26	49	11	15	32	34	11
ENST00000536782	16	18	13	41	20	8	27	29	30	55	21	34	10	12	4	24	8	4	38	26	16	2	12	37	43	22	18	28	24	12	17	8	22	21	9	22	42	43	30	20	28	33	26	49	11	15	32	34	11
ENST00000584158	20	47	173	149	54	25	160	186	86	159	117	82	22	78	51	82	40	24	150	68	24	43	32	122	93	81	59	88	49	35	81	18	66	10	43	48	99	57	68	68	39	76	70	91	35	4	42	55	40
ENST00000489921	21	46	178	153	54	24	163	190	86	163	120	84	22	79	52	79	40	24	151	65	27	42	30	122	99	79	58	93	54	33	84	17	73	9	44	49	100	57	68	68	41	76	73	96	34	4	42	56	43
ENST00000453852	6	8	6	11	0	0	3	0	11	12	7	6	0	6	0	2	4	5	5	3	4	0	4	12	8	12	8	9	2	2	14	4	6	10	2	7	4	11	4	10	4	2	2	15	0	1	4	4	0
ENST00000517160	5	5	6	9	0	0	2	0	11	11	7	6	0	5	0	2	0	8	7	2	3	0	4	10	7	11	5	8	2	0	15	4	6	8	2	6	4	9	4	8	4	3	2	10	0	1	4	5	0
ENST00000356315	5	32	14	20	8	4	13	31	24	10	24	16	6	16	6	22	6	8	19	8	12	2	19	30	23	16	10	16	11	16	15	8	12	10	7	11	26	39	12	8	2	7	10	32	10	12	27	17	6
ENST00000358136	5	32	14	20	8	4	13	31	24	10	24	16	6	16	6	22	6	8	19	8	12	2	19	30	23	16	10	16	11	16	15	8	12	10	7	11	26	39	12	8	2	7	10	32	10	12	27	17	6
ENST00000476169	14	43	39	46	32	94	45	72	68	73	50	32	12	62	20	66	41	16	66	22	45	22	24	68	45	33	16	39	27	25	43	13	26	36	31	29	42	41	27	14	33	36	36	48	22	18	41	19	29
ENST00000489961	10	57	55	118	43	119	88	131	72	79	86	62	18	61	26	44	27	35	91	32	50	41	39	84	83	61	55	60	37	28	69	15	38	30	29	33	92	60	36	21	29	54	63	66	34	29	42	36	38
ENST00000011700	2	41	51	94	27	107	52	73	64	84	55	39	26	54	12	48	15	15	55	20	39	13	49	69	62	42	44	36	38	22	44	20	30	22	11	20	63	82	25	23	25	31	53	77	19	19	45	38	36
ENST00000460333	4	25	35	55	16	42	39	44	29	46	39	34	10	23	10	37	20	9	46	12	22	8	20	43	38	33	38	21	33	18	34	11	15	15	8	12	42	41	15	6	9	15	15	69	19	18	26	31	25
ENST00000487188	4	16	20	31	4	49	13	28	28	32	29	20	9	5	6	14	6	4	13	12	24	5	16	19	11	25	6	36	6	13	33	10	14	28	12	13	26	33	8	8	6	14	27	22	8	9	12	20	6
ENST00000469054	5	22	8	6	5	22	9	8	21	15	15	6	4	14	5	9	7	1	23	1	3	6	7	12	16	13	6	14	9	11	20	4	11	11	0	12	23	24	16	13	6	5	7	37	10	7	5	19	6
ENST00000496628	8	28	48	55	27	72	56	45	43	63	72	47	10	37	17	28	19	9	48	30	28	27	27	63	50	25	23	45	17	18	29	20	19	24	14	24	49	42	39	17	27	26	25	37	13	7	35	22	23
ENST00000466732	10	41	63	93	31	110	85	95	53	77	73	44	21	36	14	24	26	13	61	24	51	27	46	58	86	47	22	60	37	22	46	17	36	17	15	24	60	79	28	44	31	32	38	89	16	19	40	41	37
ENST00000476045	4	17	12	15	2	32	17	22	26	26	23	10	4	6	7	4	0	1	27	4	8	8	20	22	7	30	19	11	15	11	26	12	20	7	8	18	10	21	8	16	12	4	25	31	8	6	11	11	17
ENST00000481484	6	10	6	20	4	11	4	11	4	2	4	8	5	8	0	4	2	0	18	3	2	2	5	17	8	11	8	12	7	6	2	4	5	4	6	8	3	6	4	6	0	10	11	19	8	6	6	12	6
ENST00000543766	6	10	6	20	4	11	5	12	4	2	4	8	5	8	0	4	2	0	18	3	2	1	5	17	8	10	8	12	7	6	1	4	5	4	6	8	3	6	4	6	0	9	11	18	8	4	6	11	6
ENST00000471923	2	21	14	32	2	40	12	24	32	50	29	14	2	13	11	19	7	6	24	8	11	2	9	30	14	32	22	15	14	9	49	12	25	11	4	9	25	33	20	13	15	8	27	40	11	15	10	22	7
ENST00000543710	8	36	20	28	14	69	31	25	28	36	26	15	4	10	13	28	12	4	49	17	46	14	37	26	51	37	26	34	15	2	45	12	45	18	10	14	28	46	7	21	28	19	33	62	16	26	38	31	23
ENST00000473099	5	42	78	35	18	74	63	71	34	43	48	18	15	14	4	56	11	4	42	30	38	6	37	29	54	26	17	37	30	16	42	10	10	34	10	14	45	40	18	11	18	14	24	58	5	4	26	30	13
ENST00000459326	16	62	116	174	54	157	129	197	105	152	136	88	45	79	43	85	66	22	134	56	61	51	63	143	79	49	44	93	46	41	80	28	41	53	36	45	84	94	56	61	62	81	67	83	49	29	48	68	44
ENST00000416696	8	68	120	157	60	22	149	186	85	164	99	81	49	85	35	75	50	33	146	86	53	40	78	151	82	64	37	130	46	34	76	29	44	35	47	46	109	65	63	46	59	54	45	113	35	39	56	52	41
ENST00000408413	10	25	63	95	39	8	66	65	67	70	72	61	25	40	25	26	17	20	55	41	16	24	61	88	69	47	28	52	21	20	30	16	33	26	13	40	55	56	47	22	17	57	38	61	43	10	25	50	50
ENST00000430996	7	34	35	79	30	10	44	42	45	77	46	49	4	40	29	31	24	28	73	36	31	24	30	71	32	32	29	65	33	10	34	9	21	11	19	27	56	48	30	28	29	34	19	49	17	8	34	28	38
ENST00000482265	4	2	3	11	2	0	4	4	6	8	4	2	8	6	2	6	0	2	9	6	6	2	4	6	7	2	14	2	7	4	9	4	17	12	2	14	23	7	4	4	0	6	8	17	15	2	9	4	4
ENST00000464917	4	2	2	9	2	0	4	4	4	7	2	2	7	6	2	6	0	2	10	6	6	2	4	6	7	2	15	2	7	4	8	4	13	12	2	13	22	6	4	4	0	6	7	13	15	5	9	4	4
ENST00000376223	4	20	2	44	15	0	15	43	39	29	53	24	17	18	13	12	20	11	53	19	19	22	19	30	17	20	22	22	14	10	21	12	26	15	11	17	31	19	33	19	17	23	27	19	17	29	18	12	15
ENST00000376221	4	14	15	32	2	2	23	18	8	13	13	6	3	9	0	32	2	4	18	9	10	2	14	24	34	6	28	22	22	6	11	3	21	21	8	17	19	38	18	12	8	12	20	44	11	6	19	19	8
ENST00000436879	4	22	17	13	10	12	13	13	29	20	22	14	8	15	6	23	1	0	13	10	10	8	21	29	22	20	22	32	18	12	29	1	8	7	4	6	17	36	14	4	8	2	9	29	9	11	24	10	3
ENST00000332530	2	10	14	20	13	0	10	17	12	30	12	16	10	2	6	27	6	2	12	4	11	10	22	15	20	13	12	16	16	13	14	0	11	29	8	14	13	41	6	8	4	2	7	27	10	2	33	9	0
ENST00000359318	2	11	14	20	13	0	10	17	12	31	12	16	10	2	7	27	6	2	12	4	11	10	22	15	20	12	12	16	17	13	14	0	11	29	8	14	13	41	6	8	4	2	7	27	10	4	35	9	0
ENST00000458803	2	18	16	35	11	4	25	10	22	25	27	11	3	8	4	14	9	2	14	8	14	11	21	28	32	18	15	19	35	20	17	4	8	12	3	24	23	52	5	13	9	0	4	31	10	10	10	23	4
ENST00000288048	4	9	46	37	15	6	24	29	15	30	11	13	20	14	13	29	5	4	20	10	8	11	15	44	37	14	18	24	6	8	17	8	8	16	10	22	25	33	11	9	9	13	11	13	4	6	14	9	4
ENST00000474179	4	8	32	24	12	5	19	18	11	25	10	10	18	12	13	17	4	5	15	5	10	5	11	36	30	12	18	21	9	7	11	8	6	16	8	14	18	30	10	8	6	12	7	12	6	7	11	5	4
ENST00000376210	3	7	26	19	10	5	18	16	11	22	9	9	13	11	13	17	4	5	13	5	10	4	10	31	27	10	19	19	9	7	12	7	5	14	8	10	15	29	9	8	6	11	6	12	6	6	11	5	3
ENST00000357726	5	15	14	16	6	0	11	9	9	12	1	4	0	4	5	7	4	0	11	3	8	0	17	15	7	7	9	11	8	7	14	4	8	9	2	8	9	22	16	4	1	4	15	25	10	3	15	8	4
ENST00000332296	9	9	9	33	6	14	9	14	15	15	11	12	8	18	4	16	3	6	27	2	6	1	17	19	38	6	29	8	15	14	26	4	2	14	10	9	14	25	6	6	4	12	12	23	8	2	17	10	1
ENST00000400814	2	12	52	26	16	6	44	60	42	41	21	24	12	16	7	42	4	2	28	20	16	10	36	26	33	20	20	32	37	14	30	10	2	24	1	26	21	46	22	8	6	14	8	46	22	8	62	19	9
ENST00000438401	6	9	14	23	4	9	7	2	5	21	10	4	6	4	4	10	0	6	12	5	6	2	25	11	10	11	18	25	19	1	15	3	6	14	2	8	6	26	8	1	4	10	11	36	2	10	18	6	3
ENST00000437584	14	5	19	29	8	5	14	24	14	27	24	11	13	12	4	16	3	6	19	2	14	7	23	20	34	19	21	30	20	19	18	11	14	13	4	26	15	23	10	2	12	16	3	40	8	6	17	5	3
ENST00000535591	14	5	19	29	8	5	14	24	14	27	24	11	13	12	4	16	3	6	19	2	14	7	23	20	34	19	21	30	20	19	18	11	14	13	4	26	15	23	10	2	12	16	3	40	8	6	17	5	3
ENST00000438176	4	7	13	21	6	4	9	11	12	13	14	4	6	4	2	15	2	6	17	8	11	4	16	15	29	19	16	20	23	9	4	13	0	10	0	11	20	23	14	8	8	4	0	15	6	2	2	6	0
ENST00000317869	16	24	76	53	15	11	70	88	45	45	24	34	29	26	4	72	13	6	44	8	19	6	37	51	67	11	19	45	34	26	25	9	8	21	8	35	41	58	21	6	3	12	17	30	28	3	17	20	3
ENST00000240189	3	10	11	11	0	4	7	10	7	20	15	6	9	10	2	9	8	4	5	2	4	2	12	17	15	6	24	24	18	15	6	2	4	21	9	8	11	29	6	2	7	4	7	18	8	2	0	13	0
ENST00000235349	8	5	16	11	5	9	25	13	20	33	27	5	7	4	0	7	1	0	8	4	11	7	18	30	20	13	19	28	21	11	11	4	4	6	6	25	11	26	6	2	7	9	3	22	5	6	7	12	2
ENST00000235347	0	10	2	20	9	2	16	10	13	9	16	8	8	3	0	8	3	4	18	4	9	2	15	25	13	14	8	14	5	9	9	4	2	7	3	15	12	19	6	8	3	6	3	24	8	3	9	16	2
ENST00000361079	2	10	15	3	6	3	12	15	7	18	20	6	6	13	0	12	2	0	9	2	5	4	12	13	19	12	21	15	18	8	17	5	0	6	8	13	8	15	10	4	2	2	8	17	11	4	3	0	6
ENST00000330881	5	6	12	6	4	3	5	5	3	15	16	10	6	13	2	14	2	0	15	6	11	2	8	11	21	19	16	10	9	6	23	4	2	11	3	18	10	12	2	6	7	2	8	17	6	4	8	4	8
ENST00000384703	2	17	41	29	26	10	25	30	35	24	18	6	11	12	8	17	4	4	36	2	13	10	28	14	51	10	18	31	25	18	27	2	7	22	2	25	12	22	4	14	6	11	15	41	14	3	8	24	7
ENST00000418187	6	12	36	53	26	6	24	48	30	29	35	17	8	20	13	30	6	6	34	9	11	12	31	31	31	6	18	23	23	24	17	8	10	23	16	22	17	34	18	12	14	13	7	22	22	1	4	11	4
ENST00000355096	4	12	10	26	10	4	5	14	15	20	13	13	10	23	2	22	5	4	8	6	5	10	15	29	21	21	13	23	27	8	21	8	8	8	1	8	9	33	18	4	7	6	8	21	5	12	20	7	2
ENST00000415464	1	12	21	24	10	2	21	30	27	36	15	13	13	24	6	27	4	2	14	4	10	5	17	33	21	14	16	26	21	17	15	13	9	12	14	42	8	27	21	2	6	18	4	49	17	14	19	20	2
ENST00000376189	6	12	14	27	4	1	7	25	15	19	13	6	12	9	0	26	7	2	15	7	9	7	17	20	10	10	12	12	12	8	8	6	6	6	6	17	6	18	12	4	4	7	1	21	8	2	12	6	2
ENST00000504262	8	0	11	18	14	4	8	11	6	13	6	4	6	8	4	12	4	3	7	0	13	2	8	14	14	4	10	6	8	5	8	4	5	6	4	8	16	14	8	6	6	4	2	7	5	2	10	2	5
ENST00000376187	6	5	8	17	1	4	1	11	7	5	5	7	5	5	0	10	4	2	7	8	4	4	14	16	6	12	0	9	4	2	6	4	2	14	4	2	2	10	4	5	4	9	7	14	2	4	16	5	1
ENST00000436041	2	5	2	3	0	0	2	6	4	4	0	4	6	2	0	2	2	0	2	2	0	0	3	5	8	2	6	10	0	6	1	2	4	2	2	3	0	2	1	0	2	0	0	11	2	0	0	4	2
ENST00000414205	0	9	27	45	7	6	18	25	27	28	8	10	9	17	10	23	8	1	18	2	15	2	11	18	27	19	22	30	13	11	18	15	14	9	17	47	13	34	20	6	11	14	7	57	11	7	13	13	2
ENST00000376192	9	0	2	7	8	2	0	10	12	14	16	8	3	8	1	5	7	0	3	4	0	3	9	16	10	8	8	16	12	8	7	3	5	9	4	14	6	27	10	5	1	7	6	8	0	2	8	1	0
ENST00000376182	9	0	2	7	8	2	0	10	12	14	15	8	3	8	0	5	7	0	3	4	0	3	8	16	10	8	8	16	12	8	7	3	5	9	4	13	7	27	10	5	1	6	6	8	0	2	8	1	0
ENST00000512015	6	7	4	0	2	8	2	0	0	13	10	6	4	0	0	2	5	1	16	7	2	2	11	10	2	0	4	3	9	3	10	2	0	11	4	6	0	14	0	6	2	7	23	1	0	0	6	8	0
ENST00000415919	6	6	8	3	5	6	2	9	3	5	8	7	2	7	1	13	0	4	8	11	9	8	18	11	16	6	7	12	1	3	5	4	2	10	0	10	5	13	13	6	6	12	8	8	0	0	8	3	2
ENST00000437631	6	6	3	14	8	3	1	7	3	22	16	4	8	7	8	7	3	3	18	4	2	7	13	31	26	11	13	13	29	15	12	4	6	7	9	27	3	21	5	7	2	6	9	23	2	8	15	15	4
ENST00000434606	3	12	17	30	14	5	4	20	31	25	23	10	10	7	8	23	1	2	29	5	14	5	24	19	31	19	7	21	11	13	15	6	7	26	10	8	23	28	21	11	6	13	23	23	21	8	19	24	1
ENST00000448180	10	10	10	22	6	8	2	12	9	15	9	4	10	8	2	14	2	2	15	4	8	6	14	14	16	4	8	18	11	10	6	2	10	19	4	11	15	27	12	4	4	4	13	16	7	8	16	11	0
ENST00000458709	2	8	17	17	10	2	5	16	28	21	13	6	11	2	4	19	4	2	11	10	13	8	14	26	19	3	19	20	21	18	19	6	23	9	2	7	10	28	16	14	8	6	10	21	16	3	11	16	1
ENST00000323770	20	24	141	94	24	16	43	81	86	78	44	53	46	28	31	74	9	10	69	20	21	24	24	67	106	33	24	69	46	20	33	8	20	27	17	34	41	59	33	25	18	28	12	62	30	9	60	16	6
ENST00000449855	11	13	61	51	20	12	20	32	46	48	24	33	18	14	17	40	5	6	34	9	12	6	16	39	57	22	11	38	31	19	27	5	11	18	8	22	18	38	22	15	11	17	11	46	14	8	38	13	7
ENST00000457244	10	6	10	15	10	10	0	11	10	8	10	6	16	10	4	14	4	0	14	6	14	4	12	29	9	14	4	14	24	3	8	3	4	21	8	10	9	19	8	8	4	0	3	29	8	7	18	14	0
ENST00000423177	6	8	12	12	3	0	8	8	12	9	3	6	2	12	2	15	4	4	6	0	5	4	4	6	17	10	12	14	2	5	8	6	13	10	4	5	5	18	6	2	5	3	4	23	4	0	9	9	0
ENST00000353410	4	10	4	8	4	0	5	12	6	9	7	5	2	0	0	8	2	2	5	10	1	6	11	15	6	5	2	12	9	1	6	0	4	16	0	8	4	16	6	4	4	8	4	13	2	10	22	12	1
ENST00000376173	4	10	4	8	4	0	5	12	6	9	7	5	2	0	0	8	2	2	5	10	1	6	11	15	6	5	2	12	9	1	6	0	4	16	0	8	4	16	6	4	4	8	4	13	2	10	22	12	1
ENST00000453094	1	4	6	19	8	0	11	4	8	13	9	10	8	4	4	9	4	1	6	0	5	5	8	14	17	8	6	15	12	3	9	6	9	7	4	9	2	12	2	3	4	5	4	16	3	2	17	5	6
ENST00000376168	8	6	0	25	8	6	13	9	9	27	22	12	5	8	1	7	1	0	21	6	2	2	14	13	5	7	6	14	10	10	12	6	4	9	3	16	12	17	6	3	3	14	5	22	1	0	12	9	1
ENST00000431596	6	10	26	38	12	7	30	27	28	31	21	13	18	18	13	45	10	2	33	11	12	12	30	34	27	10	23	26	10	7	18	8	3	23	14	26	23	43	8	11	9	12	18	21	14	6	7	12	4
ENST00000384780	0	6	10	18	9	4	21	31	7	37	22	7	5	2	6	22	6	4	13	6	8	5	21	18	17	10	5	14	18	5	15	0	13	10	2	12	16	24	4	14	0	7	5	24	10	3	3	21	5
ENST00000451598	2	7	15	10	6	2	11	11	11	18	14	6	7	2	2	11	4	1	11	4	6	4	14	9	14	6	6	4	17	4	9	3	4	10	6	10	4	28	3	6	2	7	7	21	8	4	4	13	4
ENST00000357367	2	2	4	8	3	0	1	3	4	8	0	0	4	8	0	6	0	2	1	2	4	4	6	9	4	6	0	4	6	6	8	2	2	3	2	4	0	11	6	2	4	0	0	6	6	0	0	2	2
ENST00000437300	8	5	6	13	6	5	2	12	14	12	5	9	10	4	0	14	2	4	7	2	11	3	25	6	7	0	5	7	0	5	10	4	4	2	2	20	5	4	2	4	8	8	2	10	7	0	2	4	2
ENST00000376152	15	5	14	12	8	3	2	6	13	17	4	13	9	6	0	7	4	4	6	11	1	3	16	9	10	4	6	23	7	6	4	2	5	20	11	20	11	33	12	4	11	2	8	17	4	3	11	2	0
ENST00000432559	13	2	5	8	0	2	5	11	3	16	2	6	9	6	2	9	2	0	6	2	3	6	12	19	3	6	0	12	7	5	13	5	4	1	4	15	7	10	3	0	3	6	2	11	6	2	6	0	2
ENST00000376132	9	12	4	16	8	6	15	6	12	15	8	7	10	4	8	12	2	2	11	8	10	4	10	24	23	15	20	13	16	6	20	6	8	16	3	20	2	46	10	4	2	6	6	27	16	3	7	6	4
ENST00000376126	12	12	55	27	14	6	20	26	24	12	21	12	30	20	15	18	12	7	25	5	6	20	13	27	19	2	12	21	17	8	20	9	8	12	10	14	6	31	21	7	2	17	13	18	14	10	16	15	6
ENST00000376121	2	5	20	15	5	0	7	8	6	7	9	4	4	4	6	12	0	4	8	0	0	8	8	17	10	4	7	7	2	8	4	8	4	8	2	6	16	7	11	6	0	2	11	11	4	1	6	7	0
ENST00000332192	9	5	5	16	7	4	14	10	15	7	13	8	7	0	4	16	4	6	4	10	2	8	16	24	21	9	8	18	5	13	6	6	0	8	9	12	17	11	4	6	6	7	16	9	7	2	12	9	2
ENST00000327795	8	8	8	14	2	4	10	6	7	12	2	0	8	6	4	14	4	4	7	3	7	6	17	12	9	2	4	12	2	8	7	0	4	5	4	10	8	9	7	9	5	6	7	12	6	2	6	3	5
ENST00000457228	4	8	0	5	0	0	3	2	2	9	3	4	2	11	0	10	0	0	8	2	5	2	5	7	5	8	8	8	14	3	13	0	4	4	1	2	6	19	0	6	2	2	2	4	4	0	0	2	2
ENST00000359310	2	8	4	7	2	2	7	2	2	8	11	4	0	6	0	6	0	2	0	0	3	0	6	5	6	7	2	2	6	4	14	2	1	2	4	6	4	7	2	0	0	3	3	13	4	0	0	2	0
ENST00000447851	8	7	9	10	6	4	6	15	12	17	3	7	6	4	0	7	2	4	12	8	4	8	12	13	6	12	9	6	12	9	11	4	4	3	1	16	3	9	10	2	7	6	4	17	4	6	4	3	0
ENST00000330087	14	9	15	21	4	1	12	11	16	13	13	9	6	10	0	10	3	3	12	11	2	2	12	30	13	27	10	5	12	9	10	2	7	14	12	8	10	17	26	2	5	1	2	21	7	3	11	9	4
ENST00000332913	14	9	15	21	4	1	12	11	16	13	13	9	6	10	0	10	3	3	12	11	2	2	12	30	13	27	10	5	12	9	10	2	7	14	12	8	10	17	26	2	5	1	2	21	7	3	11	9	4
ENST00000417907	13	5	5	10	3	0	3	14	2	17	7	8	4	6	0	7	2	0	4	2	13	0	12	14	4	6	8	5	10	7	5	4	6	4	0	8	4	15	1	2	3	0	4	20	2	0	6	0	6
ENST00000334600	7	11	24	40	16	7	16	21	22	16	8	5	10	12	12	18	2	0	25	6	8	1	20	23	30	16	21	13	16	8	15	6	11	18	5	26	16	46	18	4	2	8	17	24	22	4	27	13	7
ENST00000344998	7	11	24	40	16	7	16	21	22	16	8	5	10	12	12	18	2	0	25	6	8	1	20	23	30	16	21	13	16	8	15	6	11	18	5	26	16	46	18	4	2	8	17	24	22	4	27	13	7
ENST00000376101	14	12	55	48	21	5	46	48	22	22	31	12	35	20	15	19	10	10	33	9	9	20	34	36	31	2	16	25	19	14	21	20	11	27	20	18	14	47	25	24	8	14	15	35	23	8	36	21	8
ENST00000540591	14	12	55	48	21	5	46	48	22	22	31	12	35	20	15	19	10	10	33	9	9	20	34	36	31	2	16	25	19	14	21	20	11	27	20	18	14	47	25	24	8	14	15	35	23	8	36	21	8
ENST00000376098	5	14	24	39	6	1	16	23	16	21	21	12	8	14	10	12	8	6	21	4	5	12	21	29	20	1	6	18	9	8	10	6	2	10	8	4	10	18	9	10	2	10	4	13	8	5	13	8	0
ENST00000316412	9	9	8	10	4	2	16	13	12	28	5	6	14	1	4	22	8	3	6	8	8	4	16	20	16	8	14	10	11	13	6	6	9	15	7	17	17	26	8	7	10	8	11	13	14	8	11	6	4
ENST00000563570	2	7	6	25	6	2	11	20	14	7	11	11	12	8	8	15	0	0	10	6	4	7	16	23	16	5	22	11	17	2	14	8	10	12	5	5	10	24	7	8	2	13	13	20	5	3	8	3	2
ENST00000376085	3	4	4	15	3	2	4	10	2	18	27	0	2	7	4	9	5	0	14	4	0	0	17	14	19	9	15	6	9	2	14	2	2	3	0	0	8	11	6	2	0	1	5	17	4	12	19	0	0
ENST00000401091	11	41	148	164	85	26	172	169	69	111	104	72	50	91	35	57	15	29	134	73	17	43	39	154	106	67	69	117	49	22	53	17	22	37	52	46	107	78	37	37	72	71	35	79	46	35	67	56	9
ENST00000294489	1	4	18	22	8	4	6	7	27	16	32	6	11	4	8	12	4	0	13	12	10	2	23	26	9	6	6	22	12	5	10	1	11	17	8	16	10	21	3	14	4	4	6	12	12	17	23	18	0
ENST00000376057	1	5	18	22	6	2	6	5	23	14	31	5	13	4	9	12	3	0	12	11	10	4	30	19	7	6	7	21	11	4	8	2	9	14	10	16	10	20	2	14	2	5	5	9	6	25	21	14	0
ENST00000506205	1	5	18	24	6	2	6	4	22	13	34	5	14	4	9	12	2	0	10	12	10	4	31	19	7	7	8	20	9	4	8	2	8	14	10	16	10	20	2	14	2	5	4	9	6	28	23	13	0
ENST00000510906	1	5	18	24	6	2	6	4	22	13	34	5	14	4	9	12	2	0	10	12	10	4	31	19	7	7	8	20	9	4	8	2	8	14	10	16	10	20	2	14	2	5	4	9	6	28	23	13	0
ENST00000509009	2	4	19	32	4	2	7	4	21	12	44	9	14	4	9	15	2	0	12	17	7	4	29	20	11	8	10	26	7	2	9	2	7	17	16	16	20	22	4	14	2	7	8	6	6	34	21	12	1
ENST00000376061	2	6	22	42	7	2	8	14	26	16	57	12	13	4	15	21	2	0	12	21	9	4	29	24	13	12	13	33	14	3	15	2	6	17	20	19	33	24	5	15	2	14	13	9	7	35	24	14	2
ENST00000513143	2	6	22	42	7	1	8	14	26	16	57	12	13	4	15	21	2	0	12	21	9	4	29	24	13	12	13	33	14	3	15	2	6	17	20	19	34	24	5	15	2	14	13	10	7	35	24	14	2
ENST00000487038	4	8	26	61	8	0	4	34	37	14	83	14	11	5	9	24	0	0	27	22	11	4	41	33	35	31	25	34	30	6	43	6	8	12	23	12	40	43	8	10	0	34	34	20	10	28	29	20	8
ENST00000475043	4	8	26	62	8	0	5	34	37	14	85	14	11	5	9	24	0	0	27	22	11	4	41	33	35	31	25	35	30	6	43	6	8	12	23	12	40	43	8	10	0	34	34	20	10	28	29	21	8
ENST00000488631	4	8	26	62	8	0	5	34	37	14	85	14	11	5	9	24	0	0	27	22	11	4	41	33	35	31	25	35	30	6	43	6	8	12	23	12	40	43	8	10	0	34	34	20	10	28	28	21	8
ENST00000411020	7	22	55	86	28	8	40	55	87	30	61	35	10	25	24	33	9	10	70	12	26	36	35	74	45	34	62	33	31	15	44	14	22	14	24	8	47	55	25	27	2	33	44	52	37	14	32	35	1
ENST00000577470	14	30	77	108	41	13	62	76	93	54	86	52	12	45	28	39	8	19	87	21	29	54	49	100	65	38	72	48	36	13	43	23	23	18	29	17	65	87	26	22	7	48	51	54	36	16	38	47	5
ENST00000441809	5	33	63	96	22	13	64	75	54	77	59	19	21	32	14	40	28	9	56	30	22	29	34	80	54	25	27	39	15	14	35	15	20	27	30	36	65	61	27	20	14	29	26	36	24	26	39	22	10
ENST00000517276	8	30	30	59	19	22	30	52	42	26	41	36	8	14	12	23	18	12	22	13	20	15	21	28	38	36	24	18	33	15	33	13	18	23	7	16	44	39	19	7	21	18	19	56	16	14	23	42	6
ENST00000484063	23	48	122	123	68	101	140	172	61	114	89	103	65	103	46	111	41	43	110	47	60	44	48	102	92	50	15	73	45	28	43	38	44	21	41	28	76	65	45	46	56	77	43	73	51	38	51	52	29
ENST00000376048	22	47	119	116	66	97	137	169	62	109	88	101	64	100	44	111	40	42	102	43	56	40	46	98	89	48	13	70	46	26	44	37	44	20	41	27	74	64	45	45	53	71	40	72	49	38	50	51	26
ENST00000235372	0	10	19	37	14	36	14	23	22	15	21	14	14	10	10	19	8	5	18	8	10	5	22	30	16	32	17	10	19	11	28	6	21	11	6	24	14	39	16	13	12	7	19	23	14	8	16	14	5
ENST00000311066	0	10	19	37	14	36	14	23	22	15	21	14	14	10	10	19	8	5	18	8	10	5	22	30	16	32	17	10	19	11	28	6	21	11	6	24	14	39	16	13	12	7	19	23	14	8	16	14	5
ENST00000491134	8	24	41	59	14	68	24	16	40	59	48	33	2	20	11	21	22	14	43	12	23	12	32	55	26	30	23	22	25	24	33	5	34	12	10	18	44	35	20	12	17	20	32	48	11	9	27	27	24
ENST00000502727	4	20	32	36	13	50	42	32	29	46	25	17	17	22	12	27	15	5	45	17	12	18	21	17	24	30	23	32	7	12	14	6	17	18	7	14	21	26	30	13	21	9	17	34	8	9	13	21	15
ENST00000502724	4	22	37	41	16	53	46	36	34	50	26	19	18	24	17	30	17	4	48	19	13	19	22	22	25	31	23	34	7	12	18	7	17	19	8	15	22	27	30	14	21	12	19	35	10	9	15	22	15
ENST00000470057	0	9	2	12	2	2	4	4	0	9	8	1	2	10	4	4	4	2	12	2	1	0	3	7	11	6	5	7	7	7	15	4	8	2	3	1	5	5	4	2	10	2	12	9	2	4	0	11	2
ENST00000413440	0	9	2	12	2	2	4	4	0	9	8	1	2	10	4	4	4	2	12	2	1	0	3	6	11	6	5	7	7	7	15	4	8	2	3	1	5	4	4	2	10	2	12	9	2	4	0	11	2
ENST00000343137	0	9	2	13	2	2	4	4	0	9	8	1	2	10	4	4	4	2	12	2	1	0	3	6	11	6	4	7	7	7	15	3	8	2	3	1	5	4	4	2	10	2	12	9	2	4	0	11	2
ENST00000491815	0	9	2	13	2	2	4	4	0	9	8	1	2	10	4	4	4	2	12	2	1	0	3	6	11	6	3	7	7	7	15	3	7	2	3	1	5	4	4	2	10	2	12	9	2	4	0	11	2
ENST00000503842	0	9	2	13	2	2	4	4	0	9	8	0	2	10	4	4	4	2	12	2	1	0	3	6	11	6	3	7	7	7	13	3	7	2	3	1	6	4	4	2	10	2	12	9	2	4	0	10	2
ENST00000407521	0	9	2	13	2	2	4	4	0	9	8	0	2	10	4	4	4	2	12	2	1	0	3	6	11	6	3	7	7	7	13	3	7	2	3	1	6	4	4	2	10	2	12	9	2	4	0	10	2
ENST00000505823	0	9	2	13	2	2	4	4	0	9	8	0	2	10	4	4	4	2	12	2	1	0	3	6	11	6	3	7	7	7	13	3	7	2	3	1	6	4	4	2	10	2	12	9	2	4	0	10	2
ENST00000487453	14	30	70	97	42	82	64	61	84	87	63	54	23	44	18	52	40	24	84	26	40	24	32	76	45	42	20	31	16	21	55	24	31	36	15	12	68	61	32	24	56	34	43	65	34	20	34	39	26
ENST00000420227	14	60	92	114	58	148	93	119	64	103	76	85	18	54	34	47	31	20	104	38	58	46	59	103	65	61	50	70	27	30	70	21	26	24	19	24	56	80	57	42	40	45	56	68	36	14	50	37	35
ENST00000412667	6	16	22	47	14	7	26	30	29	39	32	29	14	16	14	23	8	8	24	18	12	19	12	44	35	25	25	22	10	12	12	11	12	20	10	12	21	24	13	11	6	15	29	28	18	8	17	21	6
ENST00000516342	12	38	74	130	40	102	80	153	102	104	108	58	25	45	28	50	34	16	69	37	54	53	41	78	114	43	59	59	58	47	47	15	42	32	30	34	45	78	34	31	30	32	67	76	32	16	30	52	19
ENST00000449215	1	6	4	10	2	12	4	6	8	30	16	10	4	8	0	8	6	2	9	0	9	3	12	9	10	13	17	8	12	17	17	0	16	10	5	7	12	4	8	0	8	4	7	8	3	7	8	4	6
ENST00000447908	6	24	20	53	10	91	21	41	57	32	31	25	10	27	10	37	8	0	35	29	12	15	16	30	31	36	39	28	30	10	37	14	10	9	9	14	40	48	19	18	26	22	39	44	12	12	23	24	13
ENST00000376030	2	9	2	17	6	21	12	14	10	10	8	4	2	6	3	10	6	4	16	6	11	6	6	18	15	6	8	8	9	7	28	7	11	4	8	8	16	12	6	2	15	5	12	20	1	5	5	13	10
ENST00000491547	2	9	2	17	6	21	12	14	10	10	8	4	2	6	3	10	6	4	16	6	11	6	6	18	15	6	8	8	9	7	28	7	11	4	8	8	16	12	6	2	15	5	12	20	1	5	5	13	10
ENST00000422387	2	8	2	17	6	20	12	14	10	10	8	4	2	6	3	10	6	4	16	6	11	5	6	18	14	6	8	8	9	7	28	7	10	4	8	8	15	12	4	2	15	5	12	19	1	4	5	12	10
ENST00000503743	2	8	2	17	6	20	12	14	10	10	8	4	2	6	3	10	6	4	16	6	11	5	6	18	14	6	8	8	9	7	28	7	10	4	8	8	15	12	4	2	15	5	12	19	1	4	5	12	10
ENST00000416175	2	45	46	121	31	137	75	108	78	77	77	80	16	24	20	44	24	12	54	36	43	25	38	94	76	43	53	41	27	23	75	20	43	26	25	23	63	73	42	18	28	32	58	78	24	21	46	31	45
ENST00000361144	9	31	32	53	34	50	29	30	32	44	49	28	20	40	13	30	19	21	34	25	16	17	22	37	32	35	13	39	21	13	37	15	21	18	20	14	53	46	19	22	24	15	24	53	25	21	20	29	21
ENST00000376028	7	36	43	99	38	93	54	114	70	115	110	55	33	44	25	60	28	22	84	37	32	19	39	66	62	32	27	62	31	17	50	20	28	28	12	42	72	48	43	28	47	45	56	84	15	15	49	45	19
ENST00000400798	7	36	43	99	38	93	54	114	70	115	110	55	33	44	25	60	28	22	84	37	32	19	39	66	62	32	27	62	31	17	50	20	28	28	12	42	72	48	43	28	47	45	56	84	15	15	49	45	19
ENST00000400797	3	24	22	52	20	78	60	75	36	61	33	45	25	24	15	42	26	8	39	22	40	12	45	46	27	34	34	29	30	17	22	5	19	32	11	18	31	29	25	12	36	27	21	48	8	11	24	30	30
ENST00000469734	8	44	63	97	39	107	76	79	58	91	66	58	24	51	22	67	14	16	89	58	28	24	54	92	82	57	48	49	51	35	31	9	37	18	25	22	81	57	52	35	32	41	35	91	35	19	35	44	32
ENST00000428417	5	3	0	4	3	8	7	13	4	8	13	6	5	0	0	11	4	2	7	2	4	2	6	14	8	10	3	14	9	6	7	0	2	7	1	6	9	8	6	7	2	8	7	19	2	5	9	8	2
ENST00000376014	5	3	0	4	2	6	7	13	4	7	13	6	5	0	0	10	4	2	6	2	4	2	6	13	7	10	3	14	8	6	6	0	2	7	0	6	9	7	6	8	0	9	7	19	2	5	9	8	2
ENST00000451326	5	3	0	4	2	6	7	13	4	7	13	6	5	0	0	10	4	2	6	2	4	2	6	13	7	10	3	13	8	6	6	0	2	7	0	6	9	6	6	7	0	9	7	18	2	5	9	8	2
ENST00000404665	4	2	0	4	2	4	4	11	2	4	8	6	4	2	0	12	2	4	6	2	3	0	2	5	1	8	0	12	6	4	1	0	4	5	2	5	7	7	8	6	2	5	5	11	2	6	5	4	0
ENST00000310916	4	2	0	4	1	4	4	10	2	4	8	6	4	2	0	12	1	4	6	2	3	0	2	3	1	6	0	12	6	3	1	0	4	5	2	4	7	7	8	6	2	5	5	8	2	6	5	4	0
ENST00000400796	2	2	0	4	2	2	2	9	2	4	8	1	3	4	0	8	0	4	6	2	2	0	2	2	0	4	0	9	6	1	0	0	2	3	2	4	4	4	10	5	2	4	2	6	2	5	4	3	0
ENST00000434578	2	2	0	4	2	2	2	9	2	4	8	1	3	4	0	8	0	4	6	2	2	0	2	2	0	4	0	9	6	1	0	0	2	3	2	4	4	4	10	5	2	4	2	6	2	5	4	3	0
ENST00000303840	2	2	0	4	2	2	2	7	2	4	8	1	4	4	0	7	0	4	5	1	2	0	3	2	0	3	0	7	5	0	0	1	2	1	2	4	4	4	9	4	2	4	2	4	2	4	4	3	0
ENST00000376008	2	2	0	4	2	2	2	7	2	4	8	1	4	4	0	7	0	4	5	1	2	0	3	2	0	3	0	7	5	0	0	1	2	1	2	4	4	4	9	4	2	4	2	4	2	4	4	3	0
ENST00000424792	21	32	71	85	30	71	67	105	37	74	78	33	28	46	10	45	28	10	68	30	24	31	36	79	65	49	19	39	35	21	38	22	39	15	34	13	61	42	58	28	27	33	45	63	31	20	38	20	34
ENST00000376005	21	29	64	81	29	69	62	101	34	71	77	34	27	40	10	44	25	10	66	31	22	29	37	76	60	43	18	42	35	20	39	24	36	14	33	11	58	41	55	26	27	33	42	63	31	18	37	17	33
ENST00000400795	13	35	63	107	37	109	62	142	44	93	77	60	16	46	23	48	32	33	78	48	31	42	30	47	53	36	42	51	26	18	38	12	31	29	35	27	73	63	47	24	36	43	40	86	22	35	38	33	34
ENST00000358897	5	4	9	14	6	16	7	20	12	9	17	2	7	6	2	15	5	0	8	9	10	2	13	39	7	9	5	14	13	8	22	14	14	7	6	6	20	26	4	12	4	9	8	19	7	4	32	19	16
ENST00000375999	5	4	9	14	6	16	7	20	12	9	17	2	7	6	2	15	5	0	8	9	10	2	13	39	7	9	5	14	13	8	22	14	14	7	6	6	20	26	4	12	4	9	8	19	7	4	32	19	16
ENST00000417793	5	4	9	14	6	16	7	20	12	9	17	2	7	6	2	15	5	0	8	9	10	2	13	39	7	9	5	14	13	8	22	14	14	7	6	6	20	26	4	12	4	9	8	19	7	4	32	19	16
ENST00000436024	5	4	9	14	6	16	7	20	12	9	17	2	7	6	2	15	5	0	8	9	10	2	13	39	7	9	5	14	13	8	22	14	14	7	6	6	20	26	4	12	4	9	8	19	7	4	32	19	16
ENST00000433640	5	4	9	14	6	16	7	20	12	9	17	2	7	5	2	15	5	0	8	9	10	2	13	38	7	9	5	14	13	8	22	14	14	7	6	6	20	26	4	12	4	9	8	19	7	4	32	19	16
ENST00000375998	11	11	12	49	5	22	21	16	28	38	39	15	2	7	7	13	2	4	20	28	17	6	17	40	14	41	36	23	21	16	36	9	24	19	7	8	11	47	20	16	17	8	25	44	10	6	17	15	16
ENST00000462113	4	9	19	33	9	30	23	37	25	30	31	17	3	14	4	13	10	6	44	20	17	4	25	39	31	18	28	34	30	7	22	3	14	12	10	24	32	48	24	4	15	9	26	51	8	9	30	29	29
ENST00000375996	2	18	29	33	6	35	18	30	24	27	30	17	8	19	3	17	4	6	17	14	24	7	20	29	25	16	14	26	21	13	18	5	15	19	3	21	27	36	8	11	10	2	28	46	10	2	9	16	18
ENST00000375997	2	18	29	33	6	35	18	30	24	27	30	17	8	19	3	17	4	6	17	14	24	7	20	29	25	16	14	26	21	13	18	5	15	19	3	21	27	36	8	11	10	2	28	46	10	2	9	16	18
ENST00000524761	2	18	29	33	6	35	19	30	24	27	30	17	8	20	3	17	4	6	16	14	24	7	20	29	25	16	14	26	21	13	18	5	15	20	3	21	27	36	8	11	10	2	28	46	10	2	9	16	18
ENST00000375995	2	18	29	33	6	35	19	30	24	26	30	17	8	20	3	17	4	6	16	14	23	7	20	29	25	16	14	26	21	14	18	5	15	20	3	21	27	36	8	11	10	2	27	46	10	2	9	16	17
ENST00000401090	2	18	29	33	6	34	19	30	24	26	30	17	8	20	3	17	4	6	15	14	22	7	20	29	25	16	14	26	21	14	18	5	15	20	3	21	27	36	8	11	10	2	27	46	10	2	9	16	17
ENST00000483694	6	42	92	86	21	114	85	91	78	60	71	43	12	28	32	62	21	15	69	44	52	20	59	61	62	48	35	64	44	29	53	15	32	37	20	23	79	72	30	28	25	22	46	57	30	28	47	42	26
ENST00000459961	4	21	41	37	11	53	53	52	53	24	44	12	14	24	12	45	11	16	32	23	15	8	31	31	24	19	18	31	27	14	22	8	20	38	7	10	39	57	22	34	19	9	31	39	5	16	32	19	15
ENST00000472131	16	56	56	73	34	27	71	101	53	52	39	33	20	28	10	28	20	12	56	36	35	10	33	68	74	44	48	52	24	15	21	14	54	34	4	32	77	42	50	15	35	13	50	75	20	22	35	39	27
ENST00000471347	16	55	62	72	36	26	85	112	56	53	36	36	22	27	6	32	19	11	58	43	39	11	39	71	82	48	55	51	25	17	22	15	57	36	7	32	76	49	50	14	36	12	51	79	20	22	33	41	29
ENST00000439788	8	27	45	80	19	58	68	78	67	54	54	44	12	41	8	41	23	8	59	28	40	7	26	71	52	32	30	36	37	22	46	6	41	24	13	29	70	48	48	16	24	8	52	70	23	18	28	50	27
ENST00000444385	1	38	46	72	43	52	30	55	39	63	32	33	6	34	12	43	13	13	36	18	19	22	24	54	37	30	25	25	18	24	45	19	29	26	20	16	58	43	32	19	15	22	41	73	22	6	36	33	22
ENST00000428747	8	31	19	65	10	16	28	25	42	26	30	35	5	11	15	16	4	4	36	10	29	6	23	34	28	17	28	14	15	22	32	13	10	17	3	7	29	48	13	18	19	10	38	53	6	6	16	12	19
ENST00000314740	13	30	45	79	17	20	39	37	47	29	36	47	9	20	22	28	5	4	46	14	29	18	34	58	29	22	39	23	19	21	35	19	21	21	9	9	41	45	15	20	25	12	34	60	14	7	24	19	26
ENST00000529606	13	30	45	79	17	20	39	37	47	29	36	47	9	20	22	28	5	4	46	14	29	18	34	58	29	22	39	23	19	21	35	19	21	21	9	9	41	45	15	20	25	12	34	60	14	7	24	19	26
ENST00000314668	18	27	70	94	25	30	46	61	55	38	52	66	10	25	26	40	12	6	56	18	33	19	49	91	33	31	49	32	26	22	34	24	35	26	15	10	55	51	18	27	28	16	34	69	15	8	41	25	29
ENST00000532408	19	27	70	93	25	31	46	65	57	39	52	66	10	24	26	42	12	7	58	18	33	22	50	94	34	30	49	33	26	23	35	23	36	26	15	10	56	51	19	26	29	16	34	69	15	8	43	26	30
ENST00000483120	16	55	87	154	50	101	109	127	62	105	74	62	31	73	27	65	31	26	89	52	52	37	43	82	82	52	36	72	45	34	37	24	31	35	22	29	88	82	46	24	38	31	62	87	36	17	37	56	48
ENST00000481324	10	44	114	132	36	121	126	192	98	137	79	81	38	50	21	54	16	31	122	62	56	41	47	112	76	43	45	85	46	21	47	16	42	44	13	20	112	87	58	35	38	49	75	122	35	21	60	44	40
ENST00000477846	7	41	80	81	29	92	87	104	97	99	74	46	22	57	16	55	45	20	76	57	43	33	42	85	54	42	25	63	31	34	42	18	34	31	28	24	68	62	53	33	34	29	59	77	44	21	33	38	45
ENST00000495195	3	49	112	86	36	122	96	131	90	73	96	62	16	41	35	52	36	20	60	36	45	19	39	62	86	62	30	78	25	33	68	14	26	23	38	44	71	85	54	20	32	29	44	87	59	23	42	44	60
ENST00000472086	10	59	102	82	32	105	94	140	65	90	103	51	32	35	31	54	25	16	78	43	71	22	63	73	62	48	22	55	47	29	55	21	25	33	25	31	75	85	45	21	30	19	57	95	23	29	53	62	51
ENST00000472449	13	41	48	61	20	79	64	67	45	110	59	43	12	45	12	50	29	23	57	38	33	24	29	65	28	35	35	71	46	19	28	11	30	37	13	19	66	44	49	23	59	18	33	51	29	11	29	40	36
ENST00000375980	0	4	10	8	0	8	5	8	8	5	2	4	0	2	0	15	5	0	7	6	2	0	13	2	4	7	1	10	7	0	15	1	0	6	0	0	12	20	5	6	4	2	6	9	0	2	6	2	4
ENST00000445566	0	4	8	7	0	6	7	7	4	4	2	2	0	2	0	13	5	0	7	7	2	0	12	2	3	7	2	12	6	0	14	4	0	4	1	4	11	16	4	9	4	5	6	5	0	4	5	3	5
ENST00000427824	0	3	6	7	0	4	7	3	2	4	2	1	0	3	2	11	5	0	8	6	2	0	11	3	2	6	4	9	6	0	12	6	1	3	3	6	6	16	3	10	4	6	7	2	2	5	4	4	5
ENST00000375949	16	39	56	97	20	47	67	129	58	61	68	48	27	17	18	54	22	18	52	27	31	20	51	84	49	34	28	52	39	14	46	11	29	30	29	30	82	87	40	21	32	23	31	81	25	9	41	44	34
ENST00000375943	16	39	56	96	20	47	67	128	58	61	68	48	27	17	18	54	22	18	52	27	31	20	51	83	49	34	27	52	39	14	46	11	29	30	29	30	82	86	40	21	32	23	31	81	25	9	41	44	34
ENST00000476813	16	39	56	98	20	46	66	128	58	62	68	47	27	17	18	54	22	18	52	26	31	20	51	82	49	34	27	52	40	14	45	11	29	29	28	30	82	86	40	21	32	23	31	81	25	9	41	44	31
ENST00000483406	22	63	158	184	46	124	168	164	79	165	99	99	26	69	50	95	51	38	154	84	81	40	72	129	87	47	50	113	61	15	45	35	40	28	42	50	140	69	76	62	42	54	68	113	38	23	49	75	63
ENST00000459653	7	52	48	109	39	77	54	83	64	79	74	51	14	39	24	49	14	18	81	30	51	22	40	68	88	43	24	59	47	39	53	13	30	26	10	33	94	67	53	43	40	28	59	103	26	21	24	62	55
ENST00000359621	7	52	48	109	39	77	54	84	64	79	74	51	14	39	24	50	14	18	81	30	51	22	40	68	88	43	25	59	47	39	53	13	30	26	11	33	94	67	53	43	40	28	59	103	26	21	24	63	55
ENST00000497590	7	52	47	109	40	77	51	83	64	82	76	51	14	40	24	50	15	18	82	30	51	23	38	67	89	44	24	59	48	40	53	13	29	26	11	33	94	68	51	43	41	29	59	104	26	21	24	62	55
ENST00000494280	9	43	82	95	23	79	67	106	69	68	72	56	13	43	18	36	31	27	69	49	50	38	40	63	49	48	24	48	32	31	62	17	36	39	12	33	86	69	46	27	42	54	65	94	45	21	32	40	50
ENST00000375910	5	50	38	114	29	64	68	87	71	69	70	59	6	52	19	37	31	16	70	38	38	10	33	76	35	48	39	42	29	31	58	8	38	25	26	36	47	66	43	20	27	29	56	89	21	16	35	59	48
ENST00000422901	3	50	23	114	33	48	45	71	62	67	52	38	8	42	13	33	25	12	53	24	26	16	26	62	25	42	37	32	28	27	69	14	23	20	23	26	47	56	42	16	22	20	50	72	21	13	33	46	35
ENST00000488764	8	31	78	82	25	86	81	76	73	96	76	57	11	71	26	63	20	14	79	36	34	40	54	81	71	33	46	63	48	17	66	14	30	32	28	27	84	61	52	35	33	54	44	84	17	20	32	58	35
ENST00000424908	12	44	92	95	31	93	114	97	60	106	57	52	20	45	44	52	32	26	100	55	80	34	58	97	66	40	59	83	28	21	61	25	39	46	28	29	77	70	45	42	49	47	47	73	39	27	51	51	41
ENST00000400777	0	4	0	4	0	0	4	1	1	2	1	6	1	2	3	4	4	0	3	2	2	3	3	9	2	4	6	8	2	1	6	2	5	1	4	2	4	0	6	8	4	6	3	7	4	8	4	1	2
ENST00000474305	0	4	0	3	0	0	4	1	1	2	2	6	1	2	3	4	4	0	2	2	2	3	3	9	2	4	6	8	2	1	6	2	5	1	4	2	4	0	6	8	4	6	3	7	4	8	4	1	2
ENST00000546969	0	4	0	4	0	0	4	2	0	3	2	6	1	2	3	4	4	0	2	2	2	2	3	9	2	4	6	8	3	1	7	2	5	1	4	2	5	0	6	8	3	6	3	6	4	8	4	0	2
ENST00000440484	0	4	0	4	0	0	4	2	0	3	2	6	1	2	3	4	4	0	2	2	2	2	3	9	2	4	6	8	3	1	7	2	5	1	4	2	5	0	6	8	3	6	3	6	4	8	4	0	2
ENST00000333868	0	4	0	5	0	0	5	2	0	3	3	6	1	2	3	3	3	0	3	2	1	2	3	11	2	4	4	9	6	1	7	2	6	3	3	2	6	0	6	8	3	7	3	4	3	8	4	0	2
ENST00000348549	0	4	0	4	0	1	5	4	0	3	3	6	1	2	3	2	3	0	3	2	1	3	4	11	2	4	3	9	6	1	8	2	6	3	3	2	6	0	6	8	3	7	3	3	2	9	4	0	2
ENST00000546424	1	3	0	4	0	1	6	4	0	4	3	7	1	2	3	2	2	0	4	2	0	2	4	11	2	4	2	9	8	1	8	2	6	4	2	2	5	0	5	8	1	8	3	2	2	9	4	0	2
ENST00000375890	2	2	0	4	0	2	8	4	0	5	4	6	1	2	3	2	2	2	8	5	0	4	4	12	2	3	0	6	8	2	10	2	6	6	3	2	7	0	4	8	0	10	4	4	2	10	4	0	1
ENST00000447522	2	2	0	4	1	3	8	4	0	7	4	6	1	2	2	2	2	2	9	6	0	4	4	12	2	2	0	6	8	2	10	2	6	9	4	3	8	0	4	7	0	10	4	4	2	10	4	0	0
ENST00000375838	2	2	2	6	2	4	7	4	0	10	5	4	0	2	0	2	1	2	14	4	4	4	4	12	2	1	4	7	10	3	7	3	2	10	5	8	10	1	0	5	0	5	2	6	0	10	2	5	0
ENST00000375847	2	2	2	6	2	4	7	4	0	10	5	4	0	2	0	2	1	2	14	4	4	4	4	12	2	1	4	7	10	3	7	3	2	10	5	8	10	1	0	5	0	5	2	6	0	10	2	5	0
ENST00000375849	2	2	2	6	2	4	7	4	0	10	5	4	0	2	0	2	1	2	14	4	4	4	4	12	2	1	4	7	10	3	7	3	2	10	5	8	10	1	0	5	0	5	2	6	0	10	2	5	0
ENST00000475133	2	2	2	6	2	4	7	4	0	10	5	4	0	2	0	2	1	2	14	4	4	4	4	12	2	1	4	7	10	3	7	3	2	10	5	8	10	1	0	5	0	5	2	6	0	10	2	5	0
ENST00000469637	5	2	4	9	5	8	2	5	9	13	7	2	1	4	2	6	2	4	15	4	7	4	2	9	11	10	12	10	8	7	6	5	6	10	6	8	11	7	0	3	0	7	5	13	6	5	2	8	2
ENST00000516057	3	19	18	31	13	61	30	25	32	26	23	28	7	14	5	23	9	2	28	0	22	11	24	31	26	29	19	23	23	8	46	3	24	19	10	14	27	37	14	14	14	12	15	36	11	9	21	20	16
ENST00000483270	9	65	81	109	52	136	80	77	72	80	92	60	23	36	22	30	27	9	106	27	37	29	48	75	62	63	46	45	44	29	46	15	27	20	15	34	48	79	35	24	42	53	45	58	23	24	44	41	38
ENST00000472665	12	35	53	76	36	81	56	53	40	81	70	62	17	57	24	51	24	21	83	34	42	28	38	71	47	35	41	51	33	20	40	8	36	27	21	32	51	69	34	28	23	24	31	56	26	15	46	42	33
ENST00000479655	8	28	36	66	31	79	46	65	45	70	53	60	8	34	16	36	24	11	59	24	29	23	39	66	48	30	26	37	28	15	57	17	30	26	28	15	54	43	32	15	24	19	46	65	35	9	32	48	33
ENST00000490811	0	29	21	53	9	62	28	43	39	64	41	50	6	26	11	33	20	4	38	14	27	14	26	63	26	34	20	23	33	12	46	7	15	25	18	14	45	56	27	10	22	10	26	52	23	5	39	32	22
ENST00000495523	4	35	36	55	9	70	44	36	41	43	44	43	4	20	11	37	14	0	36	11	30	10	23	63	25	35	22	14	34	10	38	7	22	22	14	23	44	54	33	15	18	14	28	35	16	21	31	19	24
ENST00000375826	8	17	63	75	39	30	85	95	48	73	59	49	22	49	19	58	15	16	59	28	24	28	31	42	36	30	25	55	27	21	34	10	20	17	27	13	66	41	33	24	13	39	29	46	45	26	22	46	14
ENST00000420030	2	32	90	79	32	77	94	103	77	90	97	69	16	54	20	68	34	24	90	37	32	38	62	88	38	25	21	74	15	29	45	24	28	33	34	10	77	81	50	16	23	41	50	79	42	23	32	53	42
ENST00000454346	2	32	90	79	32	77	93	103	77	90	96	69	16	54	20	69	34	24	90	36	32	38	61	88	38	26	23	73	15	29	45	24	28	32	34	10	76	81	50	16	23	41	50	79	42	23	32	55	42
ENST00000428945	2	32	91	81	32	77	93	102	77	90	97	69	16	54	20	70	34	24	90	38	32	38	61	88	39	26	23	72	15	29	46	24	28	32	34	10	76	83	50	16	23	41	51	79	42	23	32	56	42
ENST00000516608	7	17	53	80	18	35	48	76	48	64	55	35	26	44	25	44	16	12	50	26	27	23	25	56	51	43	37	66	34	12	54	14	29	17	28	16	65	49	42	24	20	34	22	70	30	6	42	47	24
ENST00000422383	7	34	45	55	32	35	41	50	38	46	51	35	7	35	12	27	16	15	48	23	25	30	44	52	38	27	25	45	18	17	58	16	19	18	15	20	35	40	27	18	21	31	24	52	24	12	31	35	27
ENST00000480945	4	32	40	46	26	33	30	46	32	44	38	25	9	34	12	20	14	16	44	16	20	29	25	49	28	14	16	37	17	13	23	9	15	10	16	10	30	30	30	20	22	25	15	26	16	13	20	18	26
ENST00000486680	4	32	39	46	26	31	30	46	31	44	38	25	9	34	12	20	14	16	42	16	19	29	25	49	27	13	16	36	17	13	23	9	15	10	16	10	30	29	30	20	22	25	15	26	16	15	20	18	25
ENST00000546927	4	31	35	44	26	27	30	44	29	43	32	24	9	32	12	20	14	16	42	16	19	29	24	45	24	13	16	36	16	12	23	9	14	9	16	9	29	27	29	19	20	24	15	24	16	15	19	17	26
ENST00000320153	5	47	46	77	39	119	65	67	53	73	66	49	21	40	23	47	21	16	63	15	32	34	36	61	39	59	31	34	37	33	63	34	28	27	22	33	54	79	48	31	37	26	48	55	34	13	42	51	29
ENST00000483899	5	49	47	80	38	121	66	67	54	76	67	49	21	40	24	49	21	16	63	15	31	36	37	63	40	59	30	36	37	33	64	34	29	27	23	33	54	78	47	32	37	26	49	56	34	14	42	51	29
ENST00000548451	5	26	67	110	33	118	76	96	71	94	71	76	20	38	24	27	26	25	106	33	22	24	40	92	49	40	30	64	28	32	47	9	28	22	27	21	52	62	29	29	36	33	35	46	40	24	34	39	25
ENST00000345034	4	29	46	63	25	66	36	52	46	45	35	53	23	39	15	24	20	0	48	13	24	27	14	38	36	28	20	57	28	12	50	16	25	23	13	18	52	47	50	22	7	33	26	47	13	8	23	35	19
ENST00000375799	2	14	4	12	8	0	11	8	6	6	10	3	4	16	0	7	12	8	15	16	8	2	5	15	16	26	15	19	10	6	18	2	14	10	4	8	18	11	2	6	2	4	10	17	10	10	6	5	6
ENST00000375793	2	14	4	12	8	0	11	8	6	6	8	3	4	15	0	8	12	8	15	16	8	2	4	14	16	26	12	18	9	6	18	2	14	10	4	8	18	11	2	6	2	4	8	16	10	10	6	4	6
ENST00000584345	2	12	4	11	8	0	11	6	5	3	7	2	4	14	0	8	12	8	13	16	8	2	4	13	16	24	12	18	9	6	17	1	13	10	4	8	18	9	2	6	2	4	7	12	10	10	6	4	5
ENST00000462455	2	12	4	9	8	0	10	5	5	3	5	2	4	14	0	8	12	8	12	15	8	2	4	10	15	23	10	14	7	6	16	0	13	9	3	8	17	8	2	6	2	5	6	12	10	9	7	4	5
ENST00000477849	18	93	120	153	72	143	151	212	125	160	100	98	38	93	50	92	42	37	186	73	81	50	70	149	81	62	60	101	63	28	90	25	53	39	47	45	137	88	71	38	53	72	86	94	46	39	79	74	54
ENST00000294454	20	77	111	136	76	67	152	187	92	93	64	79	36	37	42	92	26	35	97	66	45	28	58	93	49	51	13	77	55	27	81	21	66	23	21	40	117	67	44	21	23	92	70	90	23	34	88	62	35
ENST00000489568	20	88	96	154	72	123	130	180	81	107	91	95	37	46	45	77	42	26	91	60	70	39	69	100	63	43	26	94	45	27	72	15	74	25	40	33	130	77	45	34	34	107	67	98	30	44	73	53	56
ENST00000453804	21	88	80	153	66	131	124	181	79	99	89	95	35	49	41	76	41	28	88	60	69	40	72	101	64	42	25	93	40	25	72	17	63	24	41	30	132	75	47	33	36	106	68	92	32	43	72	51	57
ENST00000465495	17	72	87	128	24	137	101	157	83	90	83	96	26	41	16	84	44	21	99	59	65	40	63	92	68	45	31	98	41	24	79	8	42	37	45	20	119	87	62	40	48	92	69	85	47	20	54	41	58
ENST00000375782	1	34	46	56	11	28	63	91	61	61	45	45	19	39	25	43	18	5	49	37	17	16	44	45	27	43	29	56	31	12	25	25	35	18	28	28	74	26	28	28	21	35	46	42	32	27	35	34	45
ENST00000465575	5	32	45	56	16	24	69	78	56	62	39	47	24	42	26	44	24	2	52	30	21	15	44	38	27	42	24	45	27	11	24	21	36	15	27	29	73	31	33	29	23	34	44	40	28	29	37	35	42
ENST00000418525	10	51	83	145	55	18	120	180	66	122	99	67	46	54	27	83	53	50	122	37	52	45	54	109	74	51	55	109	44	23	71	24	49	53	45	37	85	81	57	44	9	66	67	93	35	41	75	50	50
ENST00000496928	6	28	29	50	36	6	43	45	37	76	39	17	8	8	6	12	25	19	88	9	28	11	28	55	29	36	32	45	25	6	45	14	16	8	18	25	76	32	21	20	6	29	41	52	27	21	43	39	29
ENST00000508310	6	28	30	50	36	6	43	45	38	76	39	17	8	8	6	13	26	19	88	9	28	11	29	55	29	36	32	46	25	5	44	14	16	8	18	26	76	32	20	20	6	29	41	52	27	21	43	39	29
ENST00000510393	6	29	30	50	36	6	45	44	38	76	40	17	8	8	6	13	24	19	89	9	28	11	29	55	30	34	33	47	25	5	44	14	16	8	18	26	76	32	20	20	6	28	42	53	27	22	43	40	29
ENST00000430076	6	29	30	50	36	6	45	44	38	76	40	17	8	8	6	13	24	19	89	9	28	11	29	55	30	34	33	47	25	5	43	14	16	8	18	26	76	32	20	20	6	28	42	53	27	22	43	40	29
ENST00000375771	6	30	30	50	36	6	45	45	38	76	39	18	8	8	6	13	24	19	89	9	29	11	29	55	30	35	33	47	25	5	43	14	15	8	18	26	76	32	20	20	6	28	42	52	26	23	44	40	29
ENST00000510929	6	26	38	30	22	9	38	40	28	61	32	14	6	8	6	12	20	16	81	7	22	9	29	31	23	31	22	53	16	5	37	14	13	12	18	17	62	27	21	17	4	31	45	47	19	27	40	32	16
ENST00000502638	6	26	38	30	22	9	38	40	28	61	32	14	6	8	6	12	20	16	81	7	22	9	29	31	23	31	22	53	16	5	36	14	13	12	18	17	62	27	21	17	4	31	45	47	18	27	40	32	16
ENST00000375766	2	16	18	2	8	5	13	8	13	8	8	8	4	4	2	6	4	7	29	6	12	2	12	2	4	16	10	21	8	3	15	8	8	8	2	5	26	17	12	3	0	7	17	27	8	16	21	20	2
ENST00000400773	2	10	12	0	6	5	8	6	6	8	6	3	2	0	0	4	2	4	12	8	5	0	7	0	2	12	7	15	6	0	13	6	7	8	2	2	20	11	6	2	0	3	12	14	0	9	13	10	1
ENST00000483633	2	10	11	0	6	5	8	6	5	8	6	3	2	0	0	4	2	4	10	8	4	0	7	0	2	11	6	15	6	0	12	6	7	8	2	2	20	10	5	2	0	3	10	13	0	9	12	9	1
ENST00000502739	2	10	11	0	6	5	8	6	5	8	6	3	2	0	0	4	2	4	10	8	4	0	6	0	2	11	6	14	6	0	12	6	7	8	2	2	20	10	5	2	0	3	10	13	0	8	12	8	1
ENST00000431771	2	10	11	0	6	5	8	6	5	8	6	3	2	0	0	4	2	4	9	8	4	0	6	0	3	11	6	14	6	0	12	6	7	8	2	2	20	10	5	2	0	3	9	13	0	7	12	8	1
ENST00000441801	7	40	65	106	28	14	71	84	64	54	53	42	27	17	14	55	42	47	90	29	55	46	31	80	37	46	39	48	42	16	58	16	53	25	29	20	105	63	50	37	16	51	54	99	20	25	40	58	49
ENST00000332305	10	60	87	107	48	14	100	99	65	69	58	47	24	24	20	74	42	42	100	25	62	45	35	103	57	40	46	47	44	16	64	22	55	34	22	18	109	67	60	22	16	50	64	106	20	23	50	58	51
ENST00000514156	0	18	42	63	25	16	41	57	38	52	41	35	16	39	19	35	14	7	56	23	48	20	38	50	34	40	25	25	25	13	34	20	17	44	17	22	70	46	30	24	13	40	35	78	19	23	36	44	26
ENST00000509138	0	19	44	60	24	17	39	59	38	53	42	38	15	35	21	34	12	8	55	21	48	21	38	51	33	39	26	25	25	13	34	22	18	47	15	21	69	48	30	25	12	38	33	78	20	23	35	41	24
ENST00000431782	4	55	68	135	56	32	84	77	85	57	90	49	26	74	28	54	48	31	112	39	30	56	49	97	46	46	25	65	44	38	51	14	34	41	39	32	113	74	61	32	30	34	60	79	25	31	40	67	61
ENST00000483273	12	51	100	144	30	15	94	86	73	120	107	61	31	60	27	82	26	18	109	25	54	30	52	111	73	42	31	82	37	23	51	30	34	43	26	26	76	64	68	44	15	23	59	74	36	20	51	70	66
ENST00000538385	12	51	99	142	30	15	92	86	72	120	105	61	30	58	26	78	25	18	111	25	52	30	51	110	72	42	30	79	39	23	52	29	34	44	26	25	77	61	64	42	15	23	58	74	35	19	50	71	64
ENST00000395968	10	26	109	161	28	153	139	185	94	74	104	138	34	59	0	20	38	39	100	59	2	34	20	0	49	53	19	86	18	16	58	12	13	12	38	45	124	96	79	43	21	43	55	55	47	2	3	93	45
ENST00000321418	10	26	109	161	28	152	139	184	94	74	105	139	34	58	0	20	36	39	99	59	2	34	20	0	49	53	19	86	18	16	58	12	13	12	38	45	124	96	79	43	21	43	55	55	47	2	3	92	45
ENST00000535249	10	27	55	88	46	72	66	65	46	95	75	56	37	90	21	41	56	22	106	42	26	40	51	74	33	28	15	75	14	10	41	19	36	18	48	13	92	43	67	52	66	57	42	38	39	38	43	43	51
ENST00000375759	4	6	10	36	13	52	15	7	18	14	18	15	10	11	7	9	3	4	36	6	6	10	10	14	15	24	5	18	10	10	33	2	20	9	12	7	23	20	14	15	8	14	19	20	9	16	14	21	13
ENST00000317122	1	0	0	3	2	0	4	0	0	4	2	2	0	2	0	4	0	2	2	0	2	2	0	10	2	1	2	6	0	0	0	3	4	3	0	8	4	10	8	0	0	7	2	8	2	4	0	0	4
ENST00000438066	10	35	55	89	34	97	74	66	32	53	70	54	19	40	14	48	26	11	65	41	30	36	67	62	36	38	24	48	34	30	41	22	28	17	22	24	96	48	44	29	35	37	33	58	26	18	35	41	35
ENST00000471538	10	35	55	89	34	97	74	66	32	53	70	54	19	40	14	48	26	11	65	41	30	36	67	62	36	38	24	48	34	30	41	22	28	17	22	24	96	48	44	29	35	37	33	58	26	18	35	41	35
ENST00000442985	8	17	46	77	18	62	62	58	42	37	47	56	15	30	12	47	38	16	74	20	24	28	36	77	28	32	19	49	22	8	38	10	14	16	24	18	60	39	27	26	20	22	29	40	8	8	28	37	50
ENST00000459258	6	27	34	42	18	40	37	57	29	48	45	35	20	37	24	33	28	9	39	23	10	21	22	35	19	36	17	40	10	11	50	9	28	11	19	21	44	23	22	5	26	22	23	56	16	9	15	43	13
ENST00000487496	6	32	35	58	19	87	70	58	62	33	53	42	8	35	25	31	10	12	48	14	34	10	41	43	15	49	10	38	33	4	74	12	28	23	17	12	57	73	39	6	22	28	52	61	16	19	44	28	37
ENST00000462525	17	97	224	271	76	241	253	293	155	237	160	172	64	126	70	101	64	31	200	94	79	81	108	211	133	83	41	168	56	39	115	32	64	40	65	38	174	128	94	67	59	131	94	119	46	42	95	66	80
ENST00000440560	22	82	244	252	81	245	257	300	144	236	146	153	68	132	86	105	67	51	205	92	84	92	104	205	120	87	38	165	68	35	94	39	59	37	79	36	184	124	96	61	55	154	83	110	56	50	96	65	78
ENST00000488008	27	89	269	269	104	243	225	302	143	227	144	147	79	146	85	102	73	56	225	101	88	96	104	210	123	85	35	173	80	36	89	41	57	46	79	46	168	109	102	65	58	156	68	115	62	53	97	55	74
ENST00000472658	28	100	318	309	120	242	268	357	157	252	157	172	98	173	98	129	87	71	271	139	93	106	105	247	137	83	50	208	93	43	79	40	78	54	90	56	197	117	115	77	76	172	76	127	72	65	88	75	85
ENST00000471805	31	88	300	302	118	227	278	348	152	232	168	180	99	175	89	152	78	67	283	132	90	105	82	237	149	77	51	174	90	44	74	33	88	57	76	58	201	107	129	71	84	159	81	110	72	57	85	90	85
ENST00000474511	31	89	300	299	116	228	277	349	152	229	169	182	99	176	88	154	78	67	283	130	88	103	80	232	149	76	51	174	87	44	74	32	90	58	76	57	200	106	134	71	88	157	81	112	70	55	86	89	85
ENST00000487785	31	89	296	300	116	228	280	350	149	230	170	181	101	176	87	156	79	68	282	129	86	104	80	232	148	76	51	174	87	44	74	33	89	58	76	57	199	106	134	71	86	157	80	113	70	56	86	89	85
ENST00000444358	31	90	295	297	116	226	276	347	148	230	172	179	102	175	87	157	80	68	284	128	85	104	79	234	148	76	51	176	86	44	74	34	90	58	75	57	201	106	136	71	87	156	80	114	70	55	85	88	82
ENST00000492834	14	76	99	174	61	180	159	172	127	103	86	103	30	64	33	106	37	19	148	53	59	47	65	122	96	53	36	88	67	21	104	24	41	29	39	14	122	81	85	29	53	72	86	98	38	34	52	79	46
ENST00000490899	10	68	82	140	44	159	105	116	105	62	66	88	26	62	28	57	33	14	120	50	60	28	64	98	76	69	45	67	66	15	101	16	40	46	33	22	104	104	71	28	47	46	76	102	33	32	68	70	48
ENST00000464719	11	70	83	145	45	161	112	114	106	63	69	89	26	59	28	58	35	13	123	51	65	32	62	98	75	65	49	69	69	15	95	16	40	47	37	24	98	102	70	33	53	48	75	103	32	32	67	73	50
ENST00000494020	4	35	36	66	37	102	56	70	81	50	69	53	17	38	12	13	20	15	68	25	27	24	26	50	33	43	16	36	22	22	39	10	31	11	12	4	64	66	45	23	21	26	35	65	10	8	35	32	18
ENST00000416882	10	45	57	86	38	105	83	99	48	82	61	56	22	45	22	48	22	26	62	20	39	32	38	68	48	47	27	42	28	17	55	22	32	29	8	22	54	71	31	28	21	28	42	64	16	24	38	44	28
ENST00000537142	8	19	30	51	18	35	41	61	39	36	45	40	14	36	20	55	7	17	55	27	10	21	25	59	30	27	12	36	20	12	31	14	24	20	18	13	62	53	47	19	30	30	45	35	17	11	19	27	20
ENST00000448462	8	19	33	52	18	35	41	63	39	36	46	40	14	36	20	56	7	17	55	27	11	21	25	58	30	27	13	36	20	12	31	14	24	20	18	13	62	53	47	19	30	31	45	36	17	11	19	27	20
ENST00000479282	8	19	35	53	18	36	42	63	39	37	46	40	15	36	20	57	7	17	55	28	11	21	25	58	30	27	13	37	20	12	31	14	24	20	18	13	62	53	47	19	30	31	46	35	17	10	20	27	20
ENST00000375743	8	19	35	54	19	36	46	64	41	37	47	40	15	36	20	57	8	19	57	28	11	21	25	58	33	27	13	39	21	12	31	14	24	20	19	13	62	53	47	19	31	34	47	37	17	10	20	27	20
ENST00000375733	8	20	35	55	19	36	46	64	41	37	47	40	15	36	20	57	8	19	57	28	11	21	25	58	33	27	13	39	21	12	31	14	24	20	19	13	62	53	47	19	32	34	47	37	17	10	20	27	20
ENST00000424379	12	42	63	76	12	21	45	82	56	61	35	27	17	35	26	31	10	5	41	10	17	11	27	55	70	43	46	46	45	30	61	12	35	23	24	40	75	57	39	26	29	28	61	88	13	13	35	42	28
ENST00000505954	8	36	50	94	21	16	60	66	53	34	28	23	14	30	23	58	12	2	38	19	18	12	33	50	45	34	37	38	25	11	60	8	44	39	17	32	86	40	22	24	13	22	58	58	20	13	43	38	40
ENST00000329454	18	51	97	123	48	30	89	112	52	83	100	62	17	88	25	60	34	26	84	37	23	51	53	95	92	34	41	78	25	31	58	20	37	27	21	31	82	70	34	30	26	40	49	98	39	13	48	46	47
ENST00000437156	2	28	20	35	1	12	28	30	21	26	20	11	6	20	10	14	9	2	24	7	23	2	18	28	22	16	23	24	24	18	44	5	17	21	6	17	36	54	15	19	7	15	32	41	5	12	27	25	24
ENST00000463576	6	55	34	45	18	13	83	77	85	19	25	42	34	54	12	54	26	21	52	43	46	16	53	26	27	19	24	25	19	12	59	16	36	26	20	9	60	41	36	22	25	32	42	78	23	25	47	47	20
ENST00000477360	6	55	34	45	18	13	83	76	86	19	25	42	34	54	12	54	26	21	51	44	47	16	53	27	27	19	24	26	19	12	59	16	36	26	20	9	59	41	36	22	25	32	43	77	23	25	47	47	21
ENST00000464764	6	55	35	45	19	13	81	75	87	18	24	42	33	53	12	54	26	20	49	42	46	16	52	27	27	21	24	26	21	10	60	16	36	26	20	9	57	42	35	22	25	31	44	76	22	25	47	45	21
ENST00000406363	6	57	37	44	22	14	85	79	90	17	24	42	32	52	12	55	26	20	48	41	48	16	52	28	26	22	24	26	21	9	58	16	35	28	20	13	57	47	38	22	26	30	44	78	23	26	48	43	20
ENST00000411503	6	57	38	43	22	15	85	79	90	16	24	42	32	52	12	57	26	19	49	40	49	16	53	27	27	21	24	26	21	9	58	16	36	30	20	14	56	49	38	22	26	32	44	75	23	26	47	42	20
ENST00000442459	6	57	38	43	22	15	85	79	90	16	24	42	32	52	12	57	26	19	49	40	49	16	53	27	27	21	24	26	21	9	58	16	36	30	20	14	56	49	38	22	26	32	44	75	23	27	47	42	20
ENST00000545268	6	57	38	43	22	15	85	79	90	16	24	42	32	52	12	57	26	19	49	40	49	16	53	27	27	21	24	26	21	9	58	16	36	30	20	14	56	49	38	22	26	32	44	75	23	27	47	42	20
ENST00000487046	6	58	38	43	22	14	84	80	90	17	24	41	32	52	12	57	26	19	49	41	50	16	52	28	28	20	24	26	21	10	58	16	36	29	20	15	57	49	37	23	26	33	46	75	24	27	47	42	20
ENST00000311890	2	36	26	39	12	10	62	60	47	17	26	20	20	31	8	39	15	10	28	24	36	5	43	23	22	18	16	20	20	7	32	10	18	22	16	25	32	48	38	18	15	18	35	59	24	23	36	27	13
ENST00000375718	4	31	30	42	15	10	39	67	27	38	31	26	7	25	4	28	16	12	27	31	28	10	34	48	34	36	15	18	18	12	36	8	16	20	17	35	40	41	35	22	30	21	42	53	20	21	33	19	18
ENST00000375692	6	40	98	90	27	12	68	125	41	77	68	37	29	48	13	56	37	22	66	46	46	31	43	96	62	55	29	55	32	28	66	11	33	36	42	30	101	65	52	39	48	45	60	71	20	15	47	47	53
ENST00000495784	5	42	100	98	28	13	72	125	44	79	70	37	29	48	14	56	37	22	68	46	47	31	44	101	63	56	30	59	34	28	65	11	37	36	43	29	103	73	53	41	50	46	62	72	20	15	48	48	57
ENST00000420078	5	45	105	100	28	13	74	133	46	88	70	38	32	48	14	59	36	21	78	48	47	34	42	101	64	57	31	64	36	27	73	13	39	39	46	30	111	76	54	45	50	46	65	73	21	16	47	47	61
ENST00000439316	6	47	105	100	28	14	73	134	46	88	70	39	32	48	14	58	36	20	79	47	48	34	42	103	64	56	31	64	35	28	73	13	39	39	46	30	112	77	54	46	50	46	66	73	21	16	48	48	62
ENST00000331433	5	52	110	103	28	13	74	137	48	89	73	39	34	47	14	60	36	21	84	50	51	34	42	105	65	56	29	63	35	29	73	13	40	39	46	29	113	84	53	46	50	45	66	72	21	16	47	48	64
ENST00000491433	5	40	43	53	18	3	55	64	26	78	54	42	14	26	16	19	11	4	60	34	14	16	40	47	57	35	38	42	34	8	49	10	33	27	19	31	66	39	26	23	16	35	36	82	22	24	21	48	30
ENST00000447882	17	58	124	88	62	18	166	160	58	112	58	38	22	67	28	68	40	22	98	28	41	14	54	94	67	48	38	84	48	13	62	21	35	31	18	41	67	84	38	38	16	74	69	106	12	30	75	66	27
ENST00000375679	8	55	82	123	28	21	116	123	51	116	71	18	33	43	10	40	23	12	74	26	48	22	56	66	52	45	32	57	32	10	59	12	28	32	30	37	84	71	27	31	10	53	50	89	16	13	31	47	35
ENST00000375667	2	26	42	41	19	4	48	36	34	58	32	36	12	47	15	33	15	12	71	11	26	18	37	43	51	33	34	58	38	9	44	15	13	21	18	9	61	71	20	39	8	32	41	54	21	23	29	45	35
ENST00000431772	10	90	101	126	50	16	116	159	64	106	61	58	22	49	35	42	33	28	119	31	54	30	82	113	85	49	31	69	44	21	78	12	39	27	27	52	112	68	66	41	6	68	71	129	56	26	42	60	72
ENST00000375662	4	32	27	71	22	27	32	59	34	54	33	30	6	21	6	31	15	12	54	29	26	21	36	43	35	36	18	30	24	16	39	6	25	12	16	9	47	46	24	24	11	38	64	62	16	15	38	49	31
ENST00000494078	4	32	28	71	22	27	32	59	34	54	33	30	6	21	6	31	15	12	54	29	26	21	36	43	35	36	19	30	24	16	39	6	25	12	16	9	47	47	24	24	11	38	64	62	16	15	38	49	31
ENST00000462805	12	76	170	186	69	28	178	227	119	151	146	142	48	103	45	107	44	10	173	28	74	46	85	124	107	52	55	134	67	21	77	21	53	39	37	47	151	102	81	64	27	94	61	107	45	53	73	98	78
ENST00000480202	12	22	28	32	13	8	53	33	24	25	24	19	10	14	3	40	14	4	21	11	21	2	32	21	29	15	24	30	23	20	41	5	37	20	7	12	25	46	12	17	7	13	19	61	2	23	23	13	27
ENST00000424774	6	13	15	24	4	8	4	11	24	26	11	8	4	12	0	15	4	1	13	4	24	6	18	20	7	4	14	38	8	7	21	7	17	10	8	5	28	39	13	20	2	6	52	28	14	14	14	27	24
ENST00000461614	8	19	12	40	10	4	31	39	30	38	34	18	12	25	7	18	13	8	40	5	19	5	27	33	16	7	24	22	27	15	27	6	27	23	9	13	35	41	10	16	2	6	22	37	10	15	15	20	20
ENST00000358432	8	20	12	40	10	4	33	43	35	41	34	18	12	24	7	20	13	8	40	5	20	6	29	34	17	7	25	24	27	16	27	6	28	25	9	13	38	42	10	16	2	6	22	38	10	15	15	20	20
ENST00000426353	17	53	82	93	46	24	102	140	102	140	84	60	21	35	34	77	12	14	82	36	38	24	49	80	83	46	53	82	44	27	69	10	54	33	21	57	82	121	29	29	11	53	75	103	24	18	60	53	64
ENST00000457809	6	19	15	44	21	16	19	31	29	27	43	20	8	36	8	16	12	4	28	21	24	6	23	36	32	26	17	18	17	10	46	14	10	21	4	19	48	47	24	20	13	16	36	44	9	7	30	16	25
ENST00000441785	6	16	39	18	11	18	56	43	28	16	19	13	23	5	16	35	9	4	24	16	19	9	22	20	29	18	8	12	6	8	17	13	23	23	7	6	38	9	12	10	13	25	7	19	11	25	11	22	17
ENST00000478210	6	16	39	18	11	18	56	43	28	16	19	13	23	5	16	35	9	4	24	16	19	9	22	20	29	18	8	12	6	8	17	13	23	23	7	6	38	9	12	10	13	25	7	19	11	25	11	22	17
ENST00000449495	6	17	40	18	11	17	55	45	28	16	19	12	24	5	17	35	8	4	25	17	19	9	21	19	31	18	8	13	5	7	17	13	22	22	7	6	38	9	12	10	12	25	9	20	12	25	11	22	17
ENST00000471928	6	16	34	28	20	25	70	42	20	19	20	12	26	12	18	32	6	2	27	17	19	14	26	16	26	23	11	14	6	10	28	14	30	24	8	12	41	10	18	10	19	34	16	19	26	31	27	29	16
ENST00000478117	6	16	34	29	20	25	70	42	20	20	20	13	26	12	18	32	6	2	27	16	19	14	26	16	26	24	11	14	6	11	29	15	30	24	8	13	40	11	18	10	19	34	17	21	26	31	27	29	17
ENST00000270747	2	9	15	39	16	17	34	51	27	33	14	12	12	22	10	15	26	9	35	27	16	5	17	29	35	19	20	18	27	9	34	11	14	18	13	16	54	29	19	14	22	33	28	53	12	10	22	36	25
ENST00000421561	2	10	14	40	16	19	34	52	25	32	14	14	13	22	10	15	25	10	37	27	15	5	18	30	36	19	19	18	25	9	35	11	13	18	13	16	53	30	19	14	20	32	25	53	11	10	23	36	23
ENST00000442385	4	8	8	25	4	19	21	24	19	9	17	9	4	12	2	16	12	2	17	4	14	6	17	28	7	31	12	14	11	3	24	4	13	6	8	3	33	32	16	8	10	11	19	36	8	10	30	19	22
ENST00000475369	6	10	7	26	4	25	21	24	19	15	17	10	4	12	4	16	12	3	20	4	16	6	18	31	10	33	17	16	14	6	28	5	15	8	9	5	34	38	16	7	11	11	25	41	8	12	33	21	26
ENST00000375605	4	39	58	113	55	85	69	63	70	85	64	49	20	40	19	59	42	17	97	59	33	27	49	79	64	42	27	48	47	16	74	22	35	43	18	46	76	87	53	25	26	47	74	77	32	18	46	52	57
ENST00000434014	2	3	10	10	5	27	12	12	15	21	18	11	2	6	3	11	8	3	11	6	11	4	20	21	12	11	8	15	12	7	21	7	8	7	4	5	10	9	7	6	8	7	17	18	5	3	7	12	21
ENST00000375599	2	8	23	21	16	58	25	27	41	33	33	29	7	10	14	25	16	5	27	20	19	8	22	33	16	12	12	14	16	11	27	6	12	11	14	8	24	21	17	13	22	16	23	33	18	8	12	26	27
ENST00000488510	2	10	25	23	17	60	27	28	42	34	35	30	7	10	14	26	16	5	30	21	19	8	22	32	18	12	12	15	15	12	28	6	12	11	14	10	27	23	17	13	22	16	23	35	19	10	14	27	28
ENST00000421314	2	30	60	93	28	91	50	62	61	42	44	54	10	41	7	49	14	14	69	45	27	28	30	46	48	50	22	65	36	15	87	20	31	21	23	19	55	47	52	14	26	42	55	60	32	26	31	59	39
ENST00000456164	3	15	9	9	6	14	18	12	12	13	13	12	6	12	2	10	2	0	14	10	4	2	8	13	16	12	14	12	15	8	18	6	16	14	6	8	8	26	8	2	4	12	12	29	2	9	14	13	12
ENST00000444116	4	14	8	10	5	11	18	12	11	13	10	11	6	12	2	7	2	0	14	10	4	2	8	14	16	12	13	11	16	8	18	8	15	14	4	7	8	26	8	1	4	9	11	27	3	9	13	13	11
ENST00000478089	8	34	36	58	37	92	61	51	44	47	57	55	13	56	27	46	28	19	58	35	35	25	48	40	51	40	23	40	34	20	58	8	50	40	19	13	60	73	40	18	32	27	37	92	17	18	46	53	38
ENST00000475078	4	2	2	11	0	5	8	2	9	10	9	3	1	9	2	10	2	0	4	2	0	2	5	7	4	3	1	4	8	5	8	2	9	13	2	7	16	12	8	10	0	4	8	13	5	4	12	2	6
ENST00000375592	0	9	30	32	5	44	22	26	16	31	25	19	8	12	2	23	7	5	26	10	21	4	19	28	30	18	8	19	14	10	36	7	4	20	11	7	38	24	17	18	10	17	33	35	12	7	24	23	28
ENST00000401088	8	44	58	93	33	74	104	93	39	81	67	46	29	40	34	32	20	17	83	41	24	41	52	67	45	25	21	49	29	24	38	19	29	32	32	26	73	72	56	23	54	38	57	69	36	11	37	61	25
ENST00000471507	8	44	57	93	33	74	104	93	39	80	67	46	29	40	34	32	20	17	83	41	24	41	52	68	45	25	21	49	29	24	38	19	29	32	32	26	73	72	56	23	53	38	57	69	36	11	37	61	25
ENST00000401089	8	42	55	89	31	72	103	89	36	77	64	43	28	41	34	30	18	14	79	41	24	38	49	67	41	24	20	49	24	20	35	18	28	34	31	25	70	69	49	22	47	36	52	64	31	12	33	56	23
ENST00000486763	8	42	55	89	31	72	103	89	36	76	64	43	29	41	34	29	18	14	79	41	24	38	50	67	41	24	20	49	23	20	35	18	28	34	31	25	70	69	49	22	47	36	52	64	31	12	33	55	23
ENST00000375590	8	42	55	89	31	72	103	89	36	76	64	43	29	41	34	29	18	14	79	41	24	37	50	67	41	24	20	49	23	20	35	18	28	34	31	24	69	69	49	22	47	36	51	64	31	12	32	55	23
ENST00000475554	8	42	55	89	31	72	103	89	36	76	64	43	29	41	34	29	18	14	79	41	24	37	50	67	41	24	20	49	23	20	35	18	28	34	31	24	69	69	49	22	47	36	51	64	31	12	32	55	23
ENST00000476423	8	42	55	89	31	72	103	89	36	76	64	43	29	41	34	29	18	14	79	41	24	37	50	67	41	24	20	49	23	20	35	18	28	34	31	24	69	69	49	22	47	36	51	64	31	12	32	55	23
ENST00000472351	8	42	55	89	31	72	103	89	36	76	64	43	29	41	34	29	18	14	79	41	24	37	50	67	41	24	20	49	23	20	35	18	28	34	31	24	69	69	49	22	47	36	51	64	31	12	32	55	23
ENST00000492354	8	42	55	89	31	72	103	89	36	76	64	42	29	41	34	29	18	14	79	41	24	37	49	66	41	24	20	49	23	20	35	18	28	34	31	24	69	67	48	22	47	36	50	63	31	12	32	55	23
ENST00000472461	4	21	31	45	17	25	59	43	30	35	34	25	11	21	20	9	3	5	39	19	11	11	29	47	23	14	5	29	16	12	19	12	16	30	13	16	40	45	26	13	17	25	30	42	19	10	17	29	15
ENST00000445689	4	34	44	49	14	63	48	47	37	31	36	37	10	30	6	32	17	20	58	7	25	10	41	41	31	30	17	16	27	6	41	15	20	27	18	16	48	41	30	26	34	23	34	49	13	11	26	36	25
ENST00000491418	0	24	49	85	32	18	46	44	68	39	48	59	15	35	23	38	19	12	70	21	33	33	54	62	59	36	28	46	45	21	55	5	30	21	16	14	71	75	38	12	15	22	53	80	22	12	36	61	21
ENST00000540400	4	23	13	33	13	10	28	33	28	31	20	19	11	18	6	21	20	3	20	20	18	16	20	23	18	21	20	35	18	11	26	6	17	10	13	8	20	51	24	12	13	13	23	35	8	9	16	29	20
ENST00000466212	3	21	12	37	10	10	26	33	30	29	19	19	13	16	8	21	20	3	19	20	18	14	20	21	18	21	19	34	22	6	27	6	16	10	12	7	22	46	21	14	13	14	20	32	8	8	15	28	23
ENST00000375577	3	21	12	38	10	10	26	33	30	30	19	19	13	16	8	21	20	2	19	20	18	14	20	21	18	22	19	33	22	6	26	6	16	11	12	6	22	47	21	14	13	14	20	31	8	8	16	27	23
ENST00000335496	3	21	12	38	10	10	26	33	30	30	19	19	13	15	8	21	20	2	19	20	18	14	20	21	18	22	19	33	22	6	26	6	16	11	12	6	22	47	21	14	13	14	20	31	8	8	16	27	23
ENST00000337132	4	33	49	50	35	77	68	81	58	44	62	63	22	57	22	34	13	19	48	33	30	21	35	74	46	39	25	46	30	18	35	21	18	22	26	24	94	46	30	28	16	63	58	74	21	20	40	33	24
ENST00000504551	4	33	49	50	35	74	67	80	57	44	60	63	22	57	22	34	13	19	48	33	30	21	36	74	45	39	24	46	30	18	34	21	17	22	27	24	94	46	30	28	16	63	57	73	21	20	39	33	24
ENST00000406746	4	33	49	50	35	74	67	80	57	44	60	63	22	57	22	34	13	19	48	33	30	21	36	74	45	39	24	46	30	18	34	21	17	22	27	24	94	46	30	28	16	63	57	73	20	20	39	33	24
ENST00000457722	4	33	49	50	35	74	67	80	57	44	60	63	22	57	22	34	13	19	48	33	30	21	36	74	45	39	24	46	30	18	34	21	17	22	27	24	94	46	30	28	16	63	57	73	20	20	39	33	24
ENST00000443980	4	33	49	50	35	74	67	80	58	44	60	63	22	57	22	34	13	19	48	33	30	21	36	74	45	39	24	46	30	18	34	21	17	22	27	24	94	46	30	28	16	63	56	73	19	20	39	32	24
ENST00000486390	4	33	49	50	35	74	67	80	58	44	60	63	22	57	22	34	13	19	48	33	30	21	36	74	45	39	24	46	30	18	34	21	17	22	27	24	94	46	30	28	16	63	56	73	19	20	39	32	24
ENST00000504858	4	33	49	50	35	74	67	80	58	44	60	63	22	57	22	34	13	19	48	33	30	21	36	74	45	38	24	46	30	18	34	21	17	22	27	24	94	46	30	28	16	63	56	73	19	20	39	32	24
ENST00000508680	4	33	49	50	35	74	67	79	58	44	60	63	22	57	22	34	13	19	48	33	30	21	36	72	45	38	24	46	30	18	33	21	17	22	26	24	94	46	30	28	16	63	56	72	19	20	38	32	24
ENST00000492095	4	33	49	50	35	74	67	79	58	44	60	63	22	57	22	34	13	19	48	33	30	21	36	72	45	38	24	46	30	18	33	21	17	21	26	24	94	46	30	28	16	63	56	72	19	20	38	32	24
ENST00000459640	4	32	49	49	35	74	67	79	57	44	59	63	22	57	22	34	13	19	48	33	30	21	36	72	44	38	24	45	30	18	32	21	17	21	26	24	94	46	30	28	16	62	52	71	19	20	38	32	24
ENST00000496239	4	32	49	49	35	74	67	79	57	44	59	63	22	57	22	34	13	19	48	33	30	21	36	71	44	38	24	45	30	17	32	21	17	21	26	24	94	46	30	28	16	62	52	71	19	20	37	32	24
ENST00000513161	4	32	47	49	34	74	65	79	57	43	59	63	22	57	22	34	13	19	48	33	30	21	35	71	44	38	24	45	29	17	31	21	17	21	26	24	92	46	30	28	16	62	52	71	19	20	36	32	23
ENST00000509727	6	34	66	97	40	134	72	87	97	59	51	53	21	39	28	58	19	20	96	32	37	38	31	72	40	57	27	60	35	43	54	20	34	33	21	34	89	72	58	30	39	38	44	50	24	28	44	58	35
ENST00000457898	14	40	43	60	28	73	35	40	61	55	73	39	14	40	6	35	23	14	49	11	29	23	26	57	46	38	30	28	27	23	48	14	30	36	18	10	72	44	28	27	36	39	61	60	17	15	36	55	37
ENST00000591316	26	80	162	167	97	175	148	186	100	149	89	101	73	125	60	126	69	74	127	98	73	69	80	190	83	59	27	123	44	25	84	42	56	28	59	42	150	69	92	65	55	96	59	82	33	46	45	64	58
ENST00000591348	7	44	42	99	35	145	104	77	51	55	66	68	13	43	30	61	33	14	65	19	47	24	48	82	48	51	41	58	33	21	67	16	24	26	22	17	62	63	43	34	28	35	44	91	21	18	54	55	44
ENST00000420820	4	32	31	79	23	125	84	55	46	48	63	59	11	36	24	46	24	8	50	20	34	22	42	70	36	36	37	50	32	20	66	17	19	24	17	15	59	56	29	22	21	26	45	81	22	17	51	50	45
ENST00000263511	2	22	40	79	14	101	52	53	43	34	54	46	12	47	19	37	17	10	43	25	39	31	32	59	34	40	27	40	27	20	59	20	29	17	24	20	55	70	32	21	18	32	46	53	23	22	35	61	37
ENST00000589964	10	35	60	49	27	77	60	85	49	46	36	39	45	69	22	44	19	15	79	24	34	32	36	35	40	47	13	55	23	24	26	14	20	20	19	13	55	40	28	32	27	20	28	42	9	12	57	31	23
ENST00000590118	10	35	60	49	27	77	60	85	49	46	36	39	45	69	22	44	19	15	79	24	34	32	36	35	40	47	13	55	23	24	26	14	20	20	19	13	55	40	28	32	27	20	28	42	9	12	57	31	23
ENST00000562878	7	26	26	25	12	5	26	19	35	24	24	15	17	19	2	26	17	4	16	26	17	6	39	24	18	30	23	34	25	26	26	14	17	20	12	13	40	40	19	20	19	16	25	38	12	14	6	16	10
ENST00000383925	8	28	31	34	19	21	24	27	39	28	40	16	9	22	12	29	19	6	17	27	27	19	33	31	31	34	31	35	31	23	62	28	20	28	30	16	70	58	42	19	35	30	35	88	27	16	20	27	23
ENST00000452795	8	44	18	44	21	15	75	89	28	53	79	19	18	30	10	35	17	3	56	40	52	15	41	27	61	19	44	41	40	20	55	10	36	44	13	31	64	46	16	22	21	31	25	67	23	33	57	62	65
ENST00000516290	21	179	94	33	74	20	128	116	39	141	58	15	50	79	4	87	23	19	71	161	187	25	193	69	160	57	110	94	41	50	72	18	88	77	19	47	114	77	40	48	50	20	122	142	34	114	219	91	77
ENST00000357301	45	265	184	52	161	31	316	274	90	314	111	11	133	191	5	205	79	47	213	312	275	99	275	124	277	94	142	139	64	58	94	17	133	104	58	59	242	100	45	126	99	35	214	214	64	173	284	137	109
ENST00000427204	49	279	200	65	191	41	372	334	131	361	125	15	143	222	4	238	87	61	257	345	300	118	291	162	305	99	147	151	68	66	116	20	148	109	70	67	270	114	45	146	122	43	234	227	79	177	278	163	104
ENST00000415386	71	282	339	173	239	104	532	523	210	517	224	86	172	297	33	334	122	91	397	427	308	169	287	268	412	141	160	177	89	88	161	49	163	134	105	104	429	152	63	202	166	96	301	273	115	165	276	185	124
ENST00000577341	19	80	77	60	18	8	52	66	30	32	37	41	49	20	29	103	25	15	40	64	22	31	47	53	57	29	66	65	36	16	34	25	49	32	6	30	85	55	30	15	23	15	22	195	25	10	42	23	24
ENST00000438396	8	70	82	71	24	4	76	80	30	100	22	42	21	27	16	41	30	6	33	42	17	12	42	69	80	34	69	70	41	11	48	14	52	32	0	36	90	53	38	23	16	31	14	150	18	6	7	20	51
ENST00000401007	25	139	118	76	26	102	50	77	135	161	91	98	54	64	34	76	45	27	83	66	60	53	121	184	165	154	106	159	83	57	114	31	98	97	19	50	101	240	45	69	38	41	59	327	52	32	51	65	43
ENST00000420031	11	71	40	92	40	128	24	50	90	91	55	35	21	33	20	39	35	10	76	24	54	7	58	69	85	87	60	34	53	24	85	20	38	45	31	38	84	92	32	26	46	39	97	195	33	34	31	48	35
ENST00000287968	21	68	51	87	17	86	60	76	103	107	70	84	16	51	32	59	22	16	83	35	42	39	61	82	121	84	83	70	69	37	85	24	57	48	29	38	121	127	57	42	58	47	77	188	44	21	34	73	39
ENST00000432949	30	101	129	172	101	197	142	169	131	243	134	132	52	114	87	143	77	58	180	136	90	120	112	162	109	98	85	124	67	65	65	36	59	50	50	47	164	128	76	73	106	116	110	256	84	49	55	70	65
ENST00000392963	14	64	41	58	19	80	24	56	63	70	49	51	22	46	22	60	24	14	67	38	38	33	61	65	77	115	72	38	42	34	129	20	42	58	8	26	78	88	42	23	33	22	59	212	25	27	25	69	50
ENST00000420513	16	127	149	211	49	176	134	139	216	242	188	151	38	81	43	73	59	28	165	110	86	59	121	154	114	147	121	123	88	71	151	26	66	77	46	58	171	138	108	47	85	56	173	310	73	53	55	83	72
ENST00000449853	14	49	25	63	18	71	18	30	67	61	53	31	26	41	29	45	25	16	39	49	27	21	54	49	35	61	57	46	41	22	82	8	32	39	15	21	92	65	43	33	60	26	55	129	23	34	21	54	45
ENST00000430580	14	50	26	69	18	75	18	31	70	65	53	31	25	39	28	47	24	18	39	51	27	21	59	52	37	67	60	49	42	23	88	8	33	40	14	24	92	67	44	32	61	26	59	134	24	35	22	62	49
ENST00000540383	42	265	482	327	180	387	261	408	228	297	256	298	95	235	144	251	139	143	266	253	137	175	163	382	203	169	121	370	93	68	163	85	148	96	87	100	349	217	260	148	197	188	151	449	139	115	70	144	103
ENST00000412962	27	155	271	258	98	259	165	259	179	194	165	210	52	212	57	127	86	84	163	192	131	95	124	240	184	112	89	184	110	37	118	34	58	75	56	96	275	159	155	89	145	99	105	330	105	76	80	116	97
ENST00000334429	7	62	38	55	30	105	43	65	58	47	68	57	26	35	16	55	18	18	43	49	40	26	73	45	26	45	23	66	30	14	72	28	22	29	19	13	115	81	34	31	41	43	66	148	33	31	19	65	62
ENST00000418421	7	65	38	54	31	111	43	67	57	47	69	58	28	36	17	55	19	18	44	52	41	26	74	45	26	45	23	65	29	14	72	27	22	28	19	13	117	83	36	32	44	41	70	150	33	31	21	66	63
ENST00000457982	8	65	38	54	31	112	44	67	60	47	68	57	28	36	17	55	20	18	45	51	41	27	74	47	27	45	23	65	31	16	75	27	22	28	19	13	117	85	38	32	44	40	71	150	33	32	21	67	62
ENST00000421700	8	64	39	55	34	117	44	68	60	49	73	57	31	37	17	55	21	16	45	52	41	27	75	50	29	46	23	66	33	19	79	28	22	29	20	14	119	86	38	34	46	40	74	152	35	31	23	69	63
ENST00000362058	8	64	40	55	34	118	44	68	60	49	74	57	31	37	18	56	22	16	45	51	41	27	75	51	29	46	23	66	32	19	79	28	22	30	20	14	120	86	38	34	46	40	75	154	35	31	23	69	62
ENST00000384782	8	27	19	13	8	32	12	16	17	19	39	9	17	8	10	18	10	6	25	23	10	17	22	16	23	29	9	27	15	16	49	19	21	39	14	12	28	54	34	13	25	24	34	74	19	27	17	20	22
ENST00000434336	11	77	62	117	38	17	55	71	73	90	70	60	41	49	25	58	25	21	61	86	75	40	73	82	78	62	93	61	48	37	83	47	52	51	28	31	102	102	72	45	42	38	73	170	31	27	35	79	57
ENST00000584111	30	49	110	64	30	25	67	78	54	58	35	46	34	31	15	59	33	14	58	53	39	22	53	46	83	59	40	61	44	25	50	15	55	37	16	52	92	96	45	42	17	27	60	126	30	25	51	55	52
ENST00000419267	6	25	28	73	12	6	64	50	35	59	33	31	11	34	12	51	8	11	50	30	47	6	54	39	54	12	61	38	39	28	34	2	27	25	6	29	43	47	21	25	5	28	118	72	13	28	29	43	33
ENST00000429207	22	67	137	202	128	26	143	191	165	155	100	87	35	110	53	143	36	23	171	82	71	62	129	104	133	47	60	86	60	51	76	43	49	47	25	73	136	112	76	59	53	107	180	152	45	71	48	105	75
ENST00000414828	0	20	39	56	21	4	54	38	20	43	20	11	36	65	4	54	6	8	50	21	12	4	97	26	47	21	12	39	14	14	12	14	77	36	24	20	27	42	7	16	3	31	28	30	27	78	36	17	5
ENST00000535711	10	82	68	113	64	17	108	103	105	75	45	40	19	87	15	58	19	8	127	66	74	15	95	57	126	55	36	88	62	38	64	15	50	28	10	35	89	105	57	63	26	52	151	134	22	36	30	88	43
ENST00000270691	19	95	120	284	122	29	217	231	233	243	84	91	49	146	32	145	31	19	190	103	101	58	169	130	150	82	60	121	77	54	97	52	53	65	30	84	175	127	84	73	77	104	214	140	56	66	37	135	99
ENST00000492551	19	95	120	284	122	29	217	231	233	243	84	91	49	146	32	145	31	19	190	103	101	58	169	130	150	82	60	121	77	54	97	52	53	65	30	84	175	127	84	73	77	104	214	140	56	66	37	135	99
ENST00000549765	19	95	120	284	122	29	217	231	233	243	84	91	49	146	32	145	31	19	190	103	101	58	169	130	150	82	60	121	77	54	97	52	53	65	30	84	175	127	84	73	77	104	214	140	56	66	37	135	99
ENST00000384659	10	11	27	23	13	24	29	17	22	20	39	14	16	17	4	18	23	6	20	16	10	18	28	29	29	28	19	26	22	14	43	12	17	19	25	10	49	34	36	9	21	18	18	59	16	21	9	28	26
ENST00000457096	29	161	266	211	129	99	224	287	207	220	133	168	87	172	101	191	124	77	202	224	121	156	110	240	208	122	88	170	108	79	107	71	98	83	50	54	223	147	154	101	140	160	132	245	109	111	85	128	126
ENST00000544155	37	195	225	190	145	44	245	226	218	232	103	162	103	168	71	159	238	84	242	200	178	104	210	185	230	146	143	207	97	44	93	71	124	73	32	74	284	155	88	187	145	104	124	278	138	141	142	140	93
ENST00000455405	36	195	234	188	145	43	248	234	222	233	104	166	105	170	72	160	241	84	243	201	178	104	207	191	234	146	141	207	96	44	94	72	123	75	32	74	286	155	91	189	144	105	125	274	139	142	145	140	92
ENST00000389184	35	160	245	240	118	137	194	339	206	238	113	167	69	117	67	151	103	34	198	169	132	115	128	268	230	130	94	193	114	65	108	41	79	70	36	44	207	211	104	103	132	113	168	265	80	95	73	135	106
ENST00000334998	20	81	99	61	55	14	91	125	107	54	56	45	60	39	35	84	41	25	62	62	49	39	85	87	120	73	44	86	49	39	60	30	35	55	16	28	86	109	29	53	38	44	55	105	46	21	74	67	30
ENST00000442552	20	81	99	61	55	14	91	125	107	54	56	45	60	39	35	84	41	25	62	62	49	39	85	87	120	73	44	86	49	39	60	30	35	55	16	28	86	109	29	53	38	44	55	105	46	21	74	67	30
ENST00000545160	12	30	48	53	25	30	34	46	17	47	31	35	16	16	10	37	15	4	38	22	45	22	65	79	58	37	49	26	38	43	51	16	41	33	8	19	37	62	34	21	19	11	59	87	14	20	37	63	35
ENST00000414340	5	27	24	16	3	2	18	16	15	30	22	16	4	11	4	29	13	2	14	34	12	10	19	15	35	25	45	19	20	13	30	6	25	21	0	21	28	31	5	15	1	6	13	88	15	5	8	9	17
ENST00000422345	8	34	45	20	6	2	25	29	26	33	26	21	16	18	8	44	16	4	19	46	20	10	24	33	61	34	56	30	27	17	34	10	32	24	0	27	53	38	16	20	2	6	16	121	20	8	24	8	34
ENST00000414128	10	30	47	30	6	0	24	32	22	39	22	18	16	20	6	36	13	10	21	25	15	6	15	46	52	31	44	25	22	11	30	9	35	22	6	20	48	34	24	16	4	10	19	111	16	8	32	17	37
ENST00000583661	25	78	68	50	29	14	78	79	50	65	43	42	74	32	20	93	21	6	49	64	28	25	81	38	86	45	111	64	26	13	60	26	62	45	7	56	114	99	33	53	21	25	41	163	18	23	65	27	41
ENST00000438002	43	147	205	179	119	36	308	361	247	325	192	104	105	206	32	153	99	57	316	162	151	145	136	192	243	118	74	142	97	55	138	51	66	69	54	89	259	109	83	117	75	90	161	190	94	73	101	107	71
ENST00000451828	68	271	294	194	211	49	523	570	292	575	246	111	201	307	32	245	166	89	542	337	275	222	247	279	391	160	166	200	89	124	169	57	159	94	71	101	446	139	92	163	166	97	288	260	119	144	216	160	101
ENST00000453554	68	270	294	192	209	48	520	567	285	568	240	106	199	302	31	246	166	89	538	340	276	222	248	275	391	157	166	198	89	123	169	56	157	94	71	101	445	137	90	162	167	94	286	258	120	143	224	160	101
ENST00000457856	45	228	167	49	136	34	309	304	128	331	109	32	150	131	5	188	96	50	295	254	233	92	232	134	266	97	154	112	49	88	107	28	157	81	37	64	262	106	48	108	99	35	236	182	51	158	240	119	62
ENST00000356370	41	210	148	39	126	29	268	273	103	294	92	24	147	112	6	191	88	46	252	241	223	79	216	113	249	90	150	102	45	72	88	26	152	76	33	57	229	92	48	90	88	25	222	168	48	157	239	108	58
ENST00000362684	34	180	146	46	94	66	223	215	90	202	95	27	107	84	11	173	72	50	141	194	224	46	227	82	222	84	141	107	47	60	92	28	134	79	38	67	171	98	63	91	76	31	215	154	67	144	229	129	66
ENST00000453917	10	25	7	16	8	10	14	18	20	45	36	6	9	10	4	36	6	1	34	4	26	8	52	17	55	20	38	7	5	20	33	4	12	21	10	30	47	17	10	8	22	14	33	76	11	26	41	18	15
ENST00000422124	9	22	14	25	19	22	23	51	45	81	58	8	18	15	6	48	20	6	52	2	26	8	78	31	84	30	37	19	10	26	48	8	19	25	12	35	63	28	20	18	17	18	41	81	12	38	67	39	10
ENST00000416869	8	18	17	28	19	27	18	53	47	79	51	9	16	18	3	47	26	6	59	7	23	14	68	36	70	33	34	24	11	29	60	7	19	24	12	31	54	26	21	16	18	20	50	77	12	34	62	40	13
ENST00000457075	8	19	17	29	19	27	18	53	47	79	51	9	16	18	3	46	26	6	59	7	23	14	67	36	69	32	34	24	11	29	62	7	19	24	12	31	54	26	21	16	18	20	50	78	12	34	62	40	13
ENST00000466256	8	30	15	36	4	39	28	27	27	27	47	17	17	26	8	30	16	8	33	23	16	13	29	14	14	31	9	25	14	16	41	16	18	22	10	12	40	26	26	15	19	17	38	44	16	16	17	18	18
ENST00000384278	7	28	11	26	3	30	23	19	22	26	48	15	16	23	9	27	15	7	32	19	15	12	31	13	11	25	10	24	13	12	34	18	18	18	12	13	36	22	26	14	23	15	30	36	17	11	14	13	16
ENST00000375541	8	43	50	95	37	82	72	104	65	113	102	40	20	42	16	54	38	9	115	25	22	28	53	59	29	61	22	54	42	20	77	26	25	26	11	30	88	67	68	28	32	69	87	62	23	17	29	43	36
ENST00000445545	5	37	66	101	47	100	101	140	106	113	110	66	38	96	28	58	46	12	123	29	33	24	64	67	48	69	43	86	41	19	106	19	17	22	17	40	102	76	67	35	28	82	104	68	27	21	39	41	53
ENST00000467938	4	32	71	104	41	101	106	145	103	110	99	66	36	103	26	57	46	11	120	26	36	25	65	65	51	69	44	90	43	21	108	20	18	22	19	39	98	72	59	32	26	78	110	71	28	22	39	42	49
ENST00000492631	16	76	179	265	82	205	273	271	269	367	134	86	51	121	18	117	88	42	309	110	85	94	123	100	134	87	55	100	93	52	137	25	79	45	45	66	190	69	104	50	66	154	152	155	66	35	72	82	67
ENST00000488646	21	87	168	283	73	190	224	228	232	384	159	102	52	178	41	109	94	35	331	91	56	119	134	185	131	94	76	110	66	48	141	41	49	43	40	60	239	118	120	57	64	133	142	156	63	27	69	71	99
ENST00000467715	22	90	170	299	78	208	255	240	235	410	168	106	56	194	41	125	104	36	350	95	62	128	133	190	133	97	79	120	70	46	149	42	50	46	46	64	255	118	126	67	75	143	150	166	73	32	72	73	107
ENST00000467880	11	89	119	243	62	200	238	207	213	353	169	102	38	157	26	115	85	27	315	80	69	84	126	153	121	88	69	116	72	55	176	35	44	41	50	74	228	106	122	66	87	124	176	157	77	46	75	83	88
ENST00000494191	8	74	68	121	55	109	124	123	177	215	93	68	34	110	21	101	78	27	221	65	41	84	92	85	83	73	62	62	61	39	132	34	33	31	26	65	199	73	84	40	72	101	119	110	50	44	43	48	78
ENST00000497654	8	75	69	114	52	102	116	119	173	202	83	67	33	106	21	98	75	26	200	65	40	85	87	77	77	73	63	61	60	34	123	30	34	34	23	62	190	73	77	35	69	98	110	109	48	37	39	51	77
ENST00000486318	8	48	155	293	89	184	240	208	189	378	152	99	48	238	30	138	104	34	280	98	57	135	120	122	121	105	58	109	91	69	116	54	49	38	28	70	219	113	96	56	63	144	118	141	76	26	79	76	118
ENST00000498688	20	91	182	235	89	151	285	260	208	323	135	143	58	158	29	106	85	33	255	100	59	67	112	147	133	111	78	117	67	58	129	22	40	54	45	64	194	108	103	55	69	146	146	183	48	25	73	71	89
ENST00000477773	13	89	130	201	61	120	250	217	186	327	112	155	56	135	26	120	79	32	262	73	57	98	78	123	110	90	49	94	50	36	97	16	42	35	47	52	185	83	71	31	55	139	125	139	39	18	64	64	70
ENST00000465021	20	81	169	194	54	151	145	148	96	128	128	117	44	84	28	97	52	29	172	73	72	73	49	122	73	62	42	97	55	24	61	35	36	32	37	57	121	87	77	42	50	103	60	63	36	47	85	61	55
ENST00000465291	8	46	84	115	62	131	106	158	87	111	94	62	27	73	31	48	29	23	130	54	57	40	79	108	82	46	37	95	40	28	61	20	42	27	30	22	100	76	69	50	35	64	71	84	40	27	53	65	41
ENST00000446261	8	35	26	36	6	39	33	37	28	26	25	8	8	14	2	10	2	0	20	8	15	6	22	7	20	34	5	32	28	10	59	10	20	15	8	15	25	60	12	13	6	12	36	53	12	12	29	27	4
ENST00000375534	8	32	27	25	10	41	33	42	25	28	28	10	6	22	6	10	2	0	20	11	14	5	20	9	25	31	4	31	23	11	46	4	18	14	6	17	22	56	16	20	9	9	36	58	12	14	26	20	4
ENST00000478684	8	32	28	23	10	42	32	40	24	27	27	10	6	22	6	10	2	0	20	12	14	4	20	10	25	29	4	30	21	11	43	4	18	14	6	17	22	57	15	20	10	8	36	57	12	14	25	20	4
ENST00000492598	8	32	28	23	10	42	32	40	24	27	27	10	6	22	6	10	2	0	20	12	14	4	20	10	25	29	4	30	21	11	43	4	18	14	6	17	22	57	15	20	10	8	36	57	12	14	25	20	4
ENST00000490075	4	27	12	27	18	42	21	25	31	21	27	20	6	16	13	19	11	4	38	11	32	10	23	26	18	28	20	23	33	11	36	2	32	16	16	3	34	48	14	26	13	18	32	44	21	17	16	27	20
ENST00000476788	4	27	12	28	18	42	21	25	31	21	27	20	6	17	14	19	11	4	38	11	32	10	27	26	19	28	20	24	33	12	36	2	32	16	16	3	34	48	14	26	13	19	32	45	22	17	18	27	20
ENST00000438542	4	29	14	29	18	43	24	26	34	23	31	22	6	19	14	22	13	4	43	14	33	11	27	26	21	29	20	26	35	15	39	2	33	16	16	5	36	51	19	28	13	21	32	47	25	18	18	28	22
ENST00000375535	4	33	22	36	18	45	32	30	40	28	35	27	6	21	20	27	15	6	50	21	35	13	37	28	29	35	20	30	38	18	48	2	33	17	16	6	44	60	22	33	13	28	38	59	29	24	22	33	24
ENST00000502418	7	61	122	163	57	157	141	182	115	87	110	84	31	72	32	92	41	34	109	77	47	62	73	108	76	47	45	78	52	23	68	32	37	39	41	40	146	121	44	58	32	63	69	93	33	27	78	62	42
ENST00000466561	10	77	138	174	57	159	115	183	103	141	142	103	28	56	33	53	58	37	119	68	82	43	59	139	61	67	48	77	72	16	69	16	38	30	37	29	126	124	63	40	49	44	91	118	37	33	59	70	58
ENST00000503552	11	58	117	177	59	167	132	137	101	130	107	96	34	82	37	85	52	25	145	93	86	59	78	91	76	48	44	89	49	46	96	24	42	47	49	30	137	80	89	57	62	77	84	78	42	38	66	67	57
ENST00000509392	7	41	70	143	42	128	88	100	88	93	69	78	20	46	23	61	36	14	105	58	59	39	56	63	61	34	36	65	41	37	85	16	33	39	34	22	93	68	64	48	48	54	66	65	28	25	48	54	47
ENST00000502860	12	46	31	82	22	71	68	59	72	61	49	48	23	52	28	31	26	7	64	25	43	26	41	62	42	35	31	50	30	10	75	17	32	17	9	25	63	94	66	33	44	33	69	90	19	38	53	50	50
ENST00000506174	12	47	31	84	22	76	68	59	73	61	49	51	24	51	28	31	26	7	63	26	42	26	40	65	42	35	31	50	30	10	74	15	32	19	9	25	65	92	65	33	42	33	70	90	19	39	52	49	51
ENST00000463860	12	65	65	118	31	110	114	87	90	97	69	84	42	71	26	41	29	12	109	47	62	23	52	109	55	33	37	75	46	14	83	22	42	21	16	26	91	103	68	44	46	45	78	113	33	39	60	65	64
ENST00000511957	16	81	210	182	53	194	185	200	89	143	139	114	39	126	58	76	56	24	173	76	56	78	75	159	95	53	45	114	57	27	89	22	32	61	53	36	146	93	68	62	71	101	80	111	55	30	66	75	33
ENST00000508222	14	72	166	143	42	166	145	147	75	117	106	85	37	105	41	70	47	21	132	65	52	67	67	120	80	47	42	93	47	24	89	18	32	57	46	31	118	94	61	36	56	79	73	102	45	25	59	66	32
ENST00000510069	18	72	169	157	43	174	156	171	80	139	117	89	36	121	44	86	46	28	135	78	63	71	71	132	84	47	48	102	52	33	90	19	39	60	59	34	144	98	62	50	70	87	72	120	48	28	54	77	35
ENST00000509619	18	66	165	158	42	172	157	166	78	138	113	86	36	120	44	84	46	28	134	76	64	70	71	132	83	45	48	101	51	33	88	18	39	60	58	34	144	97	63	50	71	86	72	118	48	26	55	76	34
ENST00000326735	2	13	9	29	6	11	16	14	16	16	11	8	10	15	2	19	3	5	19	7	16	2	5	33	14	21	23	13	16	6	30	4	12	10	11	4	20	24	10	7	3	8	36	24	14	21	9	16	12
ENST00000341676	2	15	10	28	7	11	16	16	17	19	15	7	10	18	2	18	2	5	19	10	17	2	7	35	15	24	24	13	19	6	34	4	14	10	11	4	24	29	12	8	5	11	41	28	14	22	10	18	12
ENST00000452699	2	15	10	28	7	11	16	16	18	19	16	7	10	18	2	18	2	5	18	10	17	2	7	36	15	24	24	13	19	6	34	4	14	10	11	4	24	29	12	8	5	11	41	28	14	22	10	18	12
ENST00000485092	0	22	13	28	10	65	17	24	41	21	18	10	2	18	7	10	1	5	26	12	13	7	23	22	10	29	6	21	19	13	55	5	21	12	10	15	47	50	24	16	15	16	24	36	11	8	12	13	28
[truncated: 187,846 more rows]
[truncated: 12 more columns]
