# Supplementary material for: DNA methylation profiling of primary neuroblastoma tumors using methyl-CpG-binding domain sequencing
Source: Sci Data. 2016 Feb 2;3:160004. doi: 10.1038/sdata.2016.4 (PMC4736656; doi:10.1038/sdata.2016.4)
Supplement: Supplementary Table 5 — Promoter count data for the input samples of MBD cohort II. For each input sample of MBD cohort II, the number of mapped reads in each Ensembl Transcript promoter region (-1500 bp to +500 bp around TSS) is given. [file sdata20164-s6.txt]

ID	11	41	277	511	520	610	750	820	821	822	823	912	928	1013	1028	1030	1038	1039	1191	1381	1382	1383	1384	1392	1430	1469	1476	1483	1484	1486	1488	1494	1501	1507	1509	1515	1530	1537	1613	1615	1646	1647	1649	1713	1750	1780	1782	1783	1784
ENST00000456328	39	53	30	44	141	66	46	39	77	36	54	25	57	66	87	94	78	75	61	60	79	139	71	56	66	35	46	75	83	67	88	84	51	183	54	36	40	66	29	59	56	64	42	22	44	37	36	48	55
ENST00000515242	39	53	30	45	140	67	46	39	78	36	54	25	57	66	87	93	78	75	61	60	79	139	71	56	66	35	46	75	83	67	88	84	51	183	54	36	40	66	29	59	56	64	42	22	44	37	36	48	55
ENST00000518655	39	53	30	45	140	67	46	39	78	36	54	25	57	66	87	93	77	75	61	60	79	139	70	56	66	35	46	75	83	67	88	84	51	183	54	36	40	66	29	60	57	64	42	22	44	37	36	48	56
ENST00000450305	29	35	28	34	90	51	35	26	62	24	40	16	40	51	40	53	51	48	49	34	60	101	47	40	38	28	35	51	45	56	69	60	44	192	37	23	22	44	16	41	38	46	24	14	31	25	18	36	48
ENST00000537342	33	32	20	40	70	50	21	31	75	45	56	15	44	24	43	58	50	35	35	47	72	80	55	24	49	18	24	65	57	33	51	74	34	121	41	18	42	38	25	45	55	57	28	12	49	31	30	43	51
ENST00000541675	26	25	12	35	61	36	22	36	37	23	23	22	43	31	45	32	31	16	30	28	57	43	50	14	45	18	24	49	40	40	41	46	20	67	23	35	25	34	16	17	27	36	19	14	33	29	21	12	49
ENST00000473358	13	25	21	23	30	18	19	25	23	21	34	8	22	17	26	23	21	21	28	25	36	35	34	12	28	12	15	28	20	28	18	40	10	8	24	14	26	25	15	18	19	28	18	9	22	22	24	17	47
ENST00000469289	14	15	20	16	27	14	19	27	26	15	38	5	26	22	24	34	22	21	27	31	43	27	49	17	26	14	14	33	26	27	20	29	15	13	27	14	26	25	12	25	17	33	14	10	31	24	25	17	33
ENST00000430492	14	14	20	17	31	14	20	29	27	16	38	4	26	22	23	33	23	24	26	31	40	28	47	16	27	13	14	29	25	27	21	32	16	13	28	12	26	25	12	25	18	33	13	10	34	24	25	17	34
ENST00000408384	14	13	20	17	31	16	20	29	26	16	39	4	27	21	22	33	23	24	26	32	40	29	47	16	28	13	13	29	25	26	21	34	17	13	28	12	27	26	13	26	19	33	13	10	34	24	25	19	34
ENST00000423562	14	13	20	17	32	16	20	29	26	16	39	4	27	21	22	33	23	24	26	32	40	29	47	16	28	13	13	29	26	26	21	34	17	13	28	12	26	26	14	26	19	33	13	10	34	24	25	19	34
ENST00000438504	14	13	20	17	32	16	20	29	26	16	39	4	27	21	22	33	23	24	26	32	40	29	47	16	28	13	13	29	26	26	21	34	17	13	28	12	26	26	14	26	19	33	13	10	34	24	25	19	34
ENST00000488147	14	12	18	19	32	19	17	27	21	18	41	5	24	19	22	33	27	24	27	31	38	28	52	14	27	12	12	30	28	25	25	36	17	14	28	10	24	27	15	23	23	36	7	10	29	23	24	19	30
ENST00000538476	16	16	23	28	41	24	16	28	34	19	52	9	31	17	17	36	31	25	26	31	44	34	56	14	25	9	10	34	38	29	28	40	22	16	34	11	26	25	19	22	23	34	4	11	27	26	21	23	28
ENST00000461467	12	16	20	26	42	22	16	28	28	25	34	11	20	12	19	32	21	30	18	8	37	30	37	18	48	30	16	40	29	32	26	29	18	47	32	18	12	14	19	9	18	34	20	21	17	8	16	12	26
ENST00000417324	12	16	20	27	42	22	16	28	28	25	33	11	21	12	20	32	21	30	18	8	37	29	37	18	48	30	16	40	29	32	26	29	18	47	32	18	12	14	19	9	18	34	20	21	17	8	16	13	26
ENST00000492842	13	23	16	45	49	34	17	28	17	14	52	17	29	18	20	26	16	17	34	14	35	29	26	23	38	8	23	38	46	55	21	30	16	13	34	15	13	9	11	8	4	13	2	20	8	6	10	27	14
ENST00000335137	20	24	14	25	46	21	14	18	28	24	75	12	28	12	12	27	9	13	29	10	29	17	42	29	38	11	18	43	63	44	34	28	17	10	25	14	16	10	11	22	14	24	19	15	16	18	13	41	22
ENST00000495576	15	8	4	21	47	13	6	10	23	11	29	12	4	5	17	11	31	6	35	13	17	16	14	20	22	8	7	42	36	27	21	29	9	12	25	17	7	6	8	16	15	9	9	1	15	19	9	25	20
ENST00000466430	8	26	14	28	17	15	4	21	34	13	30	12	10	12	16	8	16	21	23	21	26	29	25	22	26	11	11	27	36	29	11	30	11	28	7	6	12	18	20	10	13	16	13	19	17	20	10	25	17
ENST00000471248	20	8	20	26	42	21	19	22	36	8	21	19	25	24	23	16	21	18	29	25	45	34	22	21	20	16	23	31	30	28	8	34	11	22	23	8	12	17	19	9	16	22	14	16	33	18	10	12	21
ENST00000477740	19	7	21	26	43	21	18	22	36	8	20	18	26	25	24	15	21	17	29	24	41	33	23	22	19	16	20	30	29	27	8	35	12	25	23	8	13	15	19	9	15	22	14	16	34	20	11	12	23
ENST00000442987	25	10	19	33	58	24	19	22	36	21	23	24	34	24	34	12	20	18	25	26	40	36	24	28	19	25	29	32	34	30	7	42	16	57	16	14	25	12	16	9	16	20	16	21	27	26	20	17	34
ENST00000453576	25	23	14	19	47	26	9	17	26	16	29	17	10	13	18	29	46	14	24	33	66	38	19	28	32	34	16	47	40	34	33	29	47	84	23	10	21	18	10	14	15	33	15	7	25	15	8	19	21
ENST00000494149	22	15	16	27	46	26	23	30	44	20	31	18	31	8	37	35	36	18	39	31	78	61	24	33	37	22	27	59	40	44	40	50	50	94	25	16	17	20	7	18	16	23	32	15	27	20	18	18	23
ENST00000423372	20	22	15	39	35	22	23	23	38	26	21	24	28	14	26	16	45	26	26	24	53	46	37	23	40	18	18	39	42	51	20	54	37	79	32	13	12	16	17	23	12	26	19	20	25	15	12	22	24
ENST00000435839	24	21	12	39	34	21	19	22	31	23	20	25	28	12	21	16	42	26	18	26	45	43	40	20	34	19	20	36	43	47	19	47	34	74	34	13	10	14	16	21	10	27	13	20	26	13	11	21	23
ENST00000537461	23	20	13	37	34	22	18	21	27	22	21	24	29	13	20	17	38	25	19	25	44	42	40	20	31	21	19	37	41	46	18	46	33	74	35	12	10	13	15	19	10	26	10	20	26	13	11	20	24
ENST00000493797	18	14	19	29	32	23	16	13	23	27	24	24	27	18	20	22	29	19	20	21	37	33	40	24	33	19	13	38	39	29	17	44	11	57	36	20	6	10	14	19	14	27	11	23	24	14	13	14	30
ENST00000490997	25	26	8	24	23	24	2	24	8	16	26	14	19	20	18	25	24	33	23	30	41	16	28	12	24	13	15	22	39	17	14	53	9	49	18	25	17	17	14	19	18	27	19	7	17	15	17	10	18
ENST00000484859	14	9	13	18	20	11	12	14	18	17	33	11	17	8	7	20	21	18	10	8	38	26	31	9	25	12	18	28	30	21	14	19	10	31	17	18	6	11	12	5	6	16	14	14	13	11	14	18	18
ENST00000410691	15	20	10	25	17	22	18	18	25	12	35	25	12	12	20	27	28	16	24	21	39	29	15	18	40	7	12	29	34	21	17	31	16	30	20	10	15	11	8	16	16	14	17	12	16	13	16	24	26
ENST00000496488	16	18	15	24	16	19	15	20	36	12	26	12	12	8	8	28	36	24	22	24	49	17	27	28	26	11	14	39	26	21	12	36	16	19	14	9	11	18	21	19	14	16	14	6	16	25	16	16	23
ENST00000491962	7	22	25	21	34	41	9	12	28	17	40	20	16	19	24	15	28	14	31	35	42	33	32	33	36	26	16	34	41	18	32	32	24	52	10	25	13	27	19	15	14	18	17	13	15	16	11	35	29
ENST00000466557	8	16	23	24	41	25	14	16	26	19	39	22	20	21	11	16	26	21	45	8	38	35	26	21	29	25	15	20	18	35	15	34	24	36	20	28	17	20	12	17	7	14	17	21	14	13	3	17	29
ENST00000424429	22	40	25	51	85	77	53	73	89	76	89	28	52	12	56	47	44	34	68	50	50	60	91	53	74	58	29	74	93	57	58	89	36	116	35	50	32	65	37	26	44	52	63	50	27	60	36	84	45
ENST00000450734	23	45	25	47	86	75	52	74	78	77	92	30	53	15	62	44	44	37	73	50	49	60	89	58	69	55	33	71	90	59	57	95	37	114	33	47	30	60	34	25	43	55	65	46	26	64	37	85	43
ENST00000442116	45	41	44	69	94	109	70	68	127	100	108	70	99	35	79	71	65	74	88	45	146	64	87	70	143	84	38	91	165	75	48	93	62	116	66	71	59	61	72	50	68	83	56	52	52	57	31	95	62
ENST00000448958	23	18	22	36	41	43	21	20	50	38	41	20	25	7	36	25	20	19	54	14	47	32	42	26	34	26	18	33	49	35	17	38	21	31	16	11	20	34	27	5	17	21	12	18	13	25	21	45	33
ENST00000335577	10	19	18	17	26	42	24	27	20	26	28	19	11	14	14	16	19	7	27	19	35	24	14	20	31	17	18	30	55	21	16	28	15	9	10	8	24	20	25	8	6	20	24	13	13	13	16	21	11
ENST00000424587	4	10	10	2	10	4	5	5	10	25	10	4	9	2	4	8	8	5	10	12	7	3	2	4	6	6	6	13	8	6	3	0	4	14	2	2	2	13	2	0	8	6	6	18	0	2	5	12	5
ENST00000426316	4	6	9	7	6	2	2	2	4	4	10	0	4	4	7	5	2	4	4	4	9	2	3	11	5	2	4	6	11	8	14	6	2	3	4	7	3	12	6	3	6	3	3	4	6	2	4	7	7
ENST00000423728	23	16	17	29	28	19	8	21	23	25	30	19	23	13	30	23	25	16	12	22	42	30	40	24	27	31	4	40	18	18	18	41	23	21	20	20	18	18	13	9	11	23	15	8	29	24	16	25	21
ENST00000432964	23	16	17	29	28	19	8	21	23	25	30	19	23	13	30	23	25	16	12	22	42	30	40	24	27	31	4	40	18	18	18	41	23	21	20	20	18	18	13	9	11	23	15	8	29	24	16	25	21
ENST00000440038	35	29	28	45	29	14	15	21	20	21	48	17	31	26	23	40	19	27	21	12	34	28	24	29	41	35	17	35	40	23	24	18	21	86	30	32	14	23	13	16	12	25	19	14	28	15	16	13	12
ENST00000419160	26	28	30	42	31	22	20	33	32	26	51	21	25	24	22	35	21	30	24	20	31	29	29	33	41	26	19	31	38	21	26	25	23	56	28	29	17	17	15	17	14	35	28	12	24	12	15	12	21
ENST00000534867	15	20	16	33	39	16	18	25	35	32	34	25	26	11	27	34	20	14	25	23	41	24	43	20	31	16	19	34	24	15	16	32	18	68	16	19	13	23	10	18	14	36	10	12	20	13	11	15	26
ENST00000456623	16	20	15	33	37	15	19	28	32	31	34	22	26	10	26	35	18	12	26	22	41	25	42	19	28	16	18	35	24	13	14	29	17	68	16	17	13	25	8	20	16	34	9	12	18	13	13	14	26
ENST00000425496	17	20	10	31	34	17	18	31	29	27	31	20	27	11	23	35	20	11	31	19	38	23	43	16	31	18	17	38	24	11	13	30	17	69	17	14	10	29	7	21	19	32	9	12	18	12	14	13	23
ENST00000514436	24	12	10	22	22	28	21	44	18	7	22	17	14	11	11	23	21	21	21	22	26	25	41	16	38	21	17	37	30	13	19	33	18	84	31	18	11	30	11	15	15	25	17	4	29	30	19	5	22
ENST00000431812	30	30	14	30	28	29	5	13	33	22	16	19	14	11	14	32	34	31	18	20	30	30	51	28	38	23	23	33	34	7	20	33	23	67	30	23	12	19	10	18	14	30	19	13	20	25	6	22	32
ENST00000432723	22	17	11	25	21	9	19	16	29	10	30	16	14	13	15	23	24	23	17	17	42	16	39	35	28	17	17	37	23	22	17	48	17	72	28	18	10	8	24	9	8	25	10	24	21	34	15	22	20
ENST00000445840	22	24	18	28	32	12	21	11	26	17	39	21	27	11	19	29	19	44	22	10	48	28	45	37	34	11	18	31	25	15	17	46	16	54	22	22	19	13	16	12	14	21	10	18	20	26	18	21	31
ENST00000455207	22	24	18	28	32	13	21	11	26	17	39	21	27	11	19	29	19	44	22	10	48	28	45	37	34	11	18	31	25	15	17	46	16	54	22	22	19	13	16	12	14	22	10	18	20	26	18	21	31
ENST00000455464	23	25	18	28	32	13	21	10	26	17	40	21	27	11	18	29	19	44	22	10	48	28	45	37	34	12	18	30	25	15	17	45	16	55	21	22	19	13	16	12	14	23	10	18	20	26	18	21	31
ENST00000426406	19	20	13	20	10	24	12	13	46	10	11	10	9	18	11	30	16	19	34	13	41	26	49	15	33	18	8	20	28	29	20	45	10	21	14	13	12	28	22	6	15	17	23	14	24	14	10	22	23
ENST00000437905	11	16	21	38	17	31	25	10	20	16	34	13	5	19	14	32	25	39	37	10	26	20	35	7	16	14	19	26	24	18	8	20	11	8	4	14	5	14	13	3	13	14	30	27	17	25	9	37	17
ENST00000440163	12	21	11	19	10	21	12	8	18	11	12	19	25	0	30	17	13	12	13	6	18	14	20	7	13	15	5	29	19	5	28	27	26	30	15	12	20	19	13	8	14	19	21	9	22	18	6	14	10
ENST00000453935	33	27	11	22	49	15	16	11	40	28	15	16	26	17	50	36	45	34	25	34	28	38	28	24	14	21	33	29	36	23	52	47	16	172	25	5	16	33	1	23	19	52	24	4	15	22	21	16	25
ENST00000540477	19	19	17	20	38	14	11	12	21	15	15	14	16	10	19	19	31	20	24	31	25	40	24	29	23	12	11	24	44	10	31	32	21	96	4	0	11	15	2	21	13	27	20	7	14	20	14	18	43
ENST00000431321	15	32	25	24	44	25	15	2	25	10	31	18	26	15	12	17	34	17	24	23	20	39	37	38	30	7	13	34	31	6	19	36	20	103	5	9	23	19	7	23	14	38	27	15	22	38	16	24	47
ENST00000441866	17	23	6	16	19	17	8	11	23	5	16	9	9	8	17	18	3	16	9	9	21	24	29	13	11	10	2	22	21	3	22	21	2	28	7	19	6	13	13	8	7	16	12	6	13	14	9	20	14
ENST00000412666	14	18	4	19	29	18	5	12	27	20	12	8	18	9	19	18	9	5	29	9	24	20	27	24	25	12	10	33	27	12	24	25	16	42	6	22	4	10	17	8	6	26	17	22	19	20	11	12	16
ENST00000450983	13	18	4	19	29	19	5	12	27	20	12	8	18	9	19	18	9	5	29	9	24	20	27	24	25	12	11	33	27	12	24	25	16	43	6	22	4	10	18	8	6	26	17	22	19	20	11	13	16
ENST00000458203	5	17	19	19	40	27	13	22	54	20	33	9	22	11	34	15	16	19	15	14	40	42	25	19	26	15	10	29	37	17	12	16	12	55	8	13	5	26	7	0	18	20	23	16	15	16	16	46	15
ENST00000423796	26	19	23	42	56	65	17	36	45	17	45	26	33	14	22	27	31	64	37	20	39	16	22	12	37	23	19	33	38	23	37	33	22	58	17	32	26	27	14	33	16	30	36	10	14	27	6	43	24
ENST00000450696	26	19	21	46	55	64	16	36	46	17	45	25	32	14	23	27	31	64	35	21	42	16	24	13	36	24	19	33	37	21	37	31	23	59	17	32	26	28	15	34	16	28	36	10	14	29	6	42	23
ENST00000417636	9	40	22	41	34	62	27	20	36	21	37	24	25	15	53	29	26	80	27	24	42	20	33	16	32	23	18	49	26	20	40	34	35	31	20	14	22	25	28	14	18	23	47	18	36	14	10	25	26
ENST00000440196	17	25	18	31	18	61	20	27	23	28	48	23	34	14	43	18	16	26	19	16	25	19	25	24	33	21	24	30	33	19	33	14	32	38	21	10	8	20	24	17	40	43	37	15	28	9	16	12	22
ENST00000357876	17	25	18	31	17	61	20	27	23	28	48	23	34	14	42	18	16	26	19	16	25	19	25	23	34	21	24	30	33	19	33	14	31	38	21	10	8	20	24	17	40	43	37	15	28	9	16	13	22
ENST00000416931	912	297	289	161	132	181	179	131	199	93	184	47	92	49	364	293	104	119	137	194	245	187	433	100	1177	90	375	594	239	379	140	209	144	179	72	400	101	274	157	217	125	316	259	114	184	214	89	173	192
ENST00000457540	1684	541	470	238	240	322	318	238	395	149	286	76	167	88	633	549	188	213	201	342	440	311	883	144	2268	142	722	1240	432	713	237	363	256	350	126	731	151	553	282	404	202	568	462	190	328	379	141	296	347
ENST00000452176	2007	610	568	281	291	386	358	297	460	169	306	91	200	106	783	635	224	276	216	413	537	350	1011	161	2682	165	836	1397	501	808	273	430	319	391	141	841	173	768	357	482	236	687	518	280	373	433	152	318	422
ENST00000414273	2507	683	737	321	405	452	417	427	666	186	310	127	249	124	992	803	296	397	253	555	759	485	1632	184	3626	200	1066	1823	654	1118	388	580	434	524	170	1106	207	943	440	597	315	925	597	382	500	579	165	351	601
ENST00000427426	2803	807	563	405	367	488	366	437	672	155	265	175	304	135	796	686	350	316	223	550	657	606	1311	282	3043	228	796	1558	542	1154	429	435	476	441	190	1357	296	733	434	465	414	804	508	257	457	693	169	365	555
ENST00000467115	2788	849	560	392	352	496	364	438	651	158	268	167	300	132	769	673	341	322	204	535	651	610	1428	318	3107	218	853	1514	538	1141	429	456	474	492	216	1341	317	752	436	482	402	800	533	291	516	695	181	348	545
ENST00000514057	2547	816	554	376	337	461	367	415	600	157	271	155	267	116	752	627	312	325	198	481	639	574	1403	293	2979	200	884	1463	510	1066	384	449	422	496	209	1204	293	723	411	473	344	779	525	304	513	629	182	316	517
ENST00000416718	2124	720	516	304	357	393	388	336	538	166	281	115	210	90	873	674	235	357	222	502	658	499	1531	216	2980	176	890	1566	507	875	348	463	331	543	214	1016	226	733	333	505	314	869	464	365	519	576	170	293	514
ENST00000438434	14	23	17	33	14	31	21	21	34	35	36	8	9	25	13	22	14	34	44	6	21	24	43	16	27	26	27	44	27	31	24	32	9	9	9	18	16	24	13	8	8	16	24	17	20	21	2	43	20
ENST00000332831	5	18	16	26	10	33	12	20	35	14	23	18	7	11	8	12	4	20	36	19	13	18	31	22	33	19	14	33	38	20	17	23	25	3	12	18	14	29	13	17	20	17	16	16	10	28	24	10	20
ENST00000441245	17	11	18	24	35	30	12	28	27	14	33	26	19	18	30	34	21	34	24	22	34	34	43	26	31	10	24	39	31	26	24	51	16	38	13	9	8	19	17	21	17	16	19	24	23	19	19	18	32
ENST00000419394	17	11	18	24	36	31	12	28	26	13	35	26	19	18	30	35	23	33	24	22	34	33	44	27	32	10	25	37	32	25	22	51	16	38	14	9	7	19	17	20	17	16	20	24	21	22	18	19	33
ENST00000414688	17	11	18	24	36	31	13	28	26	13	35	26	19	17	30	35	23	33	25	22	35	33	44	27	32	10	25	37	32	25	22	51	16	38	14	9	7	19	17	20	17	16	20	24	21	22	18	19	33
ENST00000440200	17	11	18	24	36	31	13	28	26	13	35	26	19	17	30	35	23	33	25	22	35	33	44	27	32	10	25	37	32	25	22	51	16	38	14	9	7	19	17	20	17	16	20	24	21	22	18	19	33
ENST00000448605	17	11	18	24	36	31	13	28	26	13	35	26	19	17	30	35	23	33	25	22	35	33	44	27	32	10	25	37	32	25	22	51	16	38	14	9	7	19	17	20	17	16	20	24	21	22	18	19	33
ENST00000440782	29	17	11	31	39	30	10	27	23	8	34	28	21	16	27	40	33	29	40	23	41	33	52	26	30	13	38	35	42	16	34	37	15	56	21	13	14	20	14	16	17	17	22	23	12	29	29	16	41
ENST00000447954	20	22	18	22	47	10	15	19	37	19	37	11	16	34	32	24	40	29	23	26	39	21	36	25	35	26	14	24	23	29	21	39	27	104	29	14	22	25	17	17	9	22	17	14	32	27	16	14	32
ENST00000382784	20	14	10	24	34	23	7	21	44	27	30	20	26	8	30	26	16	30	20	28	37	37	29	25	23	32	15	37	26	18	27	38	20	98	31	18	12	30	18	25	16	19	22	16	21	19	11	16	20
ENST00000506640	19	17	11	21	35	20	5	19	42	26	35	15	18	6	38	22	17	26	17	25	34	34	29	20	26	31	13	38	24	21	26	42	16	81	24	11	12	28	16	25	19	18	25	17	16	21	12	18	17
ENST00000416385	26	8	23	27	12	24	13	27	28	14	25	12	28	6	13	15	23	29	19	6	30	19	31	19	27	14	14	30	34	14	22	30	26	22	13	22	11	6	11	10	12	30	10	20	22	12	6	19	19
ENST00000411249	14	16	13	23	25	11	10	17	25	11	27	12	19	13	19	31	12	16	24	13	32	21	35	16	33	26	10	31	34	11	17	40	17	25	15	24	16	15	11	15	8	18	8	15	16	12	10	7	26
ENST00000422528	9	14	5	11	25	15	14	17	29	9	19	9	8	14	20	10	16	29	16	16	16	25	34	27	35	19	11	23	37	11	17	30	11	16	19	24	7	15	9	9	15	22	17	8	13	23	10	16	15
ENST00000417659	13	24	35	32	33	38	13	15	38	16	38	26	17	13	10	41	16	23	31	28	32	34	39	13	26	22	11	35	38	34	17	37	22	28	20	9	26	26	18	5	11	16	23	29	13	13	18	20	28
ENST00000457084	26	27	10	24	44	12	11	8	35	12	19	22	10	16	17	18	23	25	19	11	36	37	19	22	20	16	32	27	35	29	25	32	15	29	35	31	24	19	15	10	9	40	17	14	21	21	8	15	19
ENST00000589899	26	24	8	23	45	12	9	8	35	12	18	18	13	15	18	18	25	25	18	12	34	39	19	20	14	13	35	26	35	34	24	31	18	26	35	29	24	20	13	8	10	37	18	12	20	20	7	13	19
ENST00000429505	25	22	7	21	43	12	11	8	34	13	17	16	14	14	17	18	26	23	19	14	31	39	16	21	13	12	33	28	38	38	24	32	19	25	31	28	23	23	14	8	13	33	17	12	17	19	6	13	20
ENST00000428504	22	10	10	14	34	14	12	12	30	14	15	20	15	13	15	14	29	18	27	22	33	38	20	23	13	16	24	26	37	31	26	28	19	23	33	26	18	19	12	6	17	32	16	18	20	21	7	13	20
ENST00000434264	15	11	19	24	25	24	20	16	29	16	50	16	13	18	16	44	24	14	32	17	27	20	30	21	20	7	11	36	32	15	17	27	18	13	19	12	15	46	15	18	16	24	12	31	18	4	16	26	25
ENST00000585745	10	11	8	26	22	38	12	24	17	11	48	12	10	11	14	18	15	21	31	31	25	29	25	25	36	15	20	27	32	17	16	36	9	0	22	20	16	30	19	10	9	25	27	25	23	11	19	23	18
ENST00000585768	10	11	8	26	22	38	12	24	17	11	48	12	10	11	14	18	15	21	31	31	25	29	25	25	36	15	20	27	32	17	16	36	9	0	22	20	16	30	19	10	9	25	27	25	23	11	19	23	18
ENST00000585826	10	11	8	26	22	38	12	24	17	11	48	12	10	11	14	18	15	21	31	31	25	29	25	25	36	15	20	27	32	17	16	36	9	0	22	20	16	30	19	10	9	25	27	25	23	11	19	23	18
ENST00000586928	10	11	8	26	22	38	12	24	17	11	48	12	10	11	14	18	15	21	31	31	25	29	25	25	36	15	20	27	32	17	16	36	9	0	22	20	16	30	19	10	9	25	27	25	23	11	19	23	18
ENST00000587530	10	11	8	26	22	38	12	24	17	11	48	12	10	11	14	18	15	21	31	31	25	29	25	25	36	15	20	27	32	17	16	36	9	0	22	20	16	30	19	10	9	25	27	25	23	11	19	23	18
ENST00000588951	10	11	8	26	22	38	12	24	17	11	48	12	10	11	14	18	15	21	31	31	25	29	25	25	36	15	20	27	32	17	16	36	9	0	22	20	16	30	19	10	9	25	27	25	23	11	19	23	18
ENST00000589531	10	11	8	26	22	38	12	24	17	11	48	12	10	11	14	18	15	21	31	31	25	29	25	25	36	15	20	27	32	17	16	36	9	0	22	20	16	30	19	10	9	25	27	25	23	11	19	23	18
ENST00000590848	10	11	8	26	22	38	12	24	17	11	48	12	10	11	14	18	15	21	31	31	25	29	25	25	36	15	20	27	32	17	16	36	9	0	22	20	16	30	19	10	9	25	27	25	23	11	19	23	18
ENST00000591440	10	11	8	26	22	38	12	24	17	11	48	12	10	11	14	18	15	21	31	31	25	29	25	25	36	15	20	27	32	17	16	36	9	0	22	20	16	30	19	10	9	25	27	25	23	11	19	23	18
ENST00000592547	10	11	8	26	22	38	12	24	17	11	48	12	10	11	14	18	15	21	31	31	25	29	25	25	36	15	20	27	32	17	16	36	9	0	22	20	16	30	19	10	9	25	27	25	23	11	19	23	18
ENST00000593022	10	11	8	26	22	38	12	24	17	11	48	12	10	11	14	18	15	21	31	31	25	29	25	25	36	15	20	27	32	17	16	36	9	0	22	20	16	30	19	10	9	25	27	25	23	11	19	23	18
ENST00000586288	10	11	9	26	23	37	12	24	16	11	51	12	10	11	14	18	15	20	31	32	24	28	25	26	36	15	21	27	32	18	17	36	9	0	22	18	16	31	19	10	9	25	28	25	24	11	19	22	18
ENST00000591702	28	21	6	35	28	29	21	25	29	20	54	11	9	16	10	12	30	24	31	34	30	23	22	30	17	9	20	17	46	18	27	49	20	13	13	22	15	23	20	10	30	34	26	28	27	8	22	15	20
ENST00000358533	28	20	5	36	27	27	20	27	30	19	57	13	11	14	11	11	34	22	32	34	32	23	21	31	15	7	19	17	42	20	27	46	20	14	11	22	17	20	18	10	29	32	27	29	27	8	20	14	18
ENST00000587126	25	35	13	22	42	37	23	16	20	17	41	20	9	26	25	14	26	29	24	17	28	24	22	28	24	14	12	33	33	20	20	27	21	15	28	14	10	36	27	12	22	24	20	24	14	12	15	30	23
ENST00000443772	25	35	13	22	41	36	22	16	21	17	41	20	8	26	22	13	26	29	25	16	27	25	23	29	24	14	12	32	34	22	19	26	21	13	28	14	10	36	28	12	22	23	21	24	14	11	16	30	23
ENST00000412115	22	33	15	25	34	38	26	14	23	17	41	21	5	28	19	10	25	27	27	16	29	29	26	27	27	15	12	33	33	22	19	26	21	11	27	14	16	40	28	12	22	19	24	21	15	13	16	32	23
ENST00000447500	20	23	23	25	31	40	16	26	45	28	63	31	27	17	22	20	31	32	51	35	47	25	55	28	43	24	16	30	46	44	38	37	21	16	11	10	13	29	29	23	13	25	36	49	32	19	6	34	22
ENST00000590817	20	23	23	25	31	40	16	26	45	28	63	31	27	17	22	20	31	32	51	35	47	25	55	28	43	24	16	30	46	44	38	37	21	16	11	10	13	29	29	23	13	25	36	49	32	19	6	34	22
ENST00000326734	16	8	25	18	16	43	8	17	29	20	65	9	18	20	18	25	27	16	43	22	38	38	41	38	28	13	17	51	26	33	19	46	22	27	21	11	18	27	28	16	19	22	26	26	19	18	12	33	32
ENST00000435300	19	10	14	11	25	30	15	9	11	16	37	17	34	20	19	20	39	23	26	36	35	35	25	21	28	15	22	32	24	33	22	34	26	52	25	18	12	22	12	15	14	36	6	21	12	15	4	20	28
ENST00000445118	30	33	17	30	28	30	12	13	30	9	43	22	12	17	17	27	38	24	22	17	20	29	26	20	32	22	18	27	34	30	33	46	19	10	31	27	22	28	23	14	27	34	18	18	14	9	9	28	30
ENST00000441765	30	33	16	28	26	29	12	15	28	9	40	21	13	17	16	28	37	26	19	19	22	28	27	20	31	22	18	28	34	31	31	48	19	8	29	28	18	27	23	14	26	33	16	16	13	10	10	25	31
ENST00000449005	31	33	16	28	26	29	12	15	28	8	40	20	13	17	16	29	37	26	19	19	22	28	27	20	31	22	18	28	34	31	31	48	19	8	29	28	18	26	23	14	26	33	16	16	14	10	10	23	31
ENST00000416570	31	33	15	27	26	30	12	14	28	9	41	20	12	17	17	29	36	24	18	19	22	28	26	20	31	22	18	28	30	30	32	48	20	8	28	28	17	26	23	14	26	33	16	16	14	10	10	23	31
ENST00000448975	31	33	15	27	26	30	12	14	28	9	41	20	12	17	17	29	36	24	18	19	22	28	26	20	31	22	18	28	30	30	32	48	20	8	28	28	17	26	23	14	26	33	16	16	14	10	10	23	31
ENST00000536430	33	27	16	29	31	33	17	10	37	9	22	20	17	14	21	26	29	11	19	16	22	20	20	22	32	23	22	28	38	32	23	49	20	10	25	23	15	8	23	15	25	29	13	21	18	15	15	27	42
ENST00000473798	33	27	16	30	31	33	16	10	37	9	22	20	18	14	20	24	28	12	18	15	22	20	21	22	32	23	22	29	39	32	24	49	20	11	26	23	15	8	23	15	25	29	14	20	18	15	15	27	41
ENST00000415295	14	13	19	20	20	37	18	32	37	17	46	18	18	19	12	23	22	23	18	30	22	35	23	23	22	32	8	33	43	23	28	54	16	30	16	20	22	28	20	28	28	35	26	18	12	16	10	21	26
ENST00000425657	7	14	13	15	38	18	6	28	18	13	24	12	23	7	20	37	24	13	11	20	33	33	33	25	31	15	25	29	17	27	32	36	16	39	22	20	12	18	18	14	14	20	26	19	17	18	15	13	18
ENST00000432963	12	15	24	25	10	20	14	23	16	22	42	12	12	13	23	9	20	11	19	15	20	16	16	14	12	14	17	40	14	28	26	31	9	15	27	6	18	35	25	7	26	27	22	15	18	9	19	15	26
ENST00000415481	13	13	15	33	30	35	17	27	36	10	40	16	38	12	27	16	23	27	24	30	32	35	27	36	27	25	38	34	37	39	32	47	23	39	20	26	8	43	23	17	22	33	26	27	20	10	18	24	29
ENST00000427857	24	23	8	13	19	18	13	22	16	22	25	15	40	27	23	19	38	24	32	24	22	38	37	34	30	27	18	41	32	32	27	30	22	19	30	31	20	15	20	26	16	31	14	15	21	6	6	15	29
ENST00000446136	25	23	8	14	21	19	13	22	15	22	28	16	40	27	24	21	39	25	34	23	24	38	39	36	31	28	18	43	33	34	27	29	23	20	30	32	21	15	20	26	18	32	16	16	23	6	7	16	32
ENST00000448179	12	17	9	15	12	15	10	23	22	10	30	24	14	21	21	14	11	31	11	42	31	26	13	25	16	17	21	30	23	30	28	23	25	28	23	24	13	11	19	13	19	50	18	11	12	12	8	4	18
ENST00000398216	17	19	19	30	40	17	15	22	28	20	30	13	18	15	29	16	21	24	22	38	32	47	16	12	22	30	17	46	34	20	39	30	18	67	43	23	33	20	33	30	30	68	12	6	18	18	12	13	40
ENST00000432961	31	24	13	19	28	26	13	23	38	19	24	33	19	26	29	26	27	34	28	40	31	44	19	33	17	23	22	28	40	18	30	56	28	56	38	21	20	28	25	19	27	57	15	9	22	15	8	15	63
ENST00000417705	32	29	15	32	23	32	13	21	26	16	31	13	16	20	32	43	27	21	19	59	32	41	26	30	16	18	23	38	38	18	41	43	21	35	16	22	16	25	17	15	38	71	29	18	21	23	14	12	65
ENST00000420190	6	5	1	13	11	13	5	18	10	6	14	8	4	5	20	12	7	22	16	9	13	24	6	20	9	9	7	8	6	6	15	18	13	3	17	9	7	9	14	10	23	36	10	2	10	6	6	6	22
ENST00000437963	6	5	0	12	6	12	3	14	6	6	10	7	8	6	19	12	4	17	11	11	10	17	7	19	6	7	5	3	5	3	11	12	14	2	15	6	6	7	12	7	24	27	9	1	4	5	4	2	14
ENST00000342066	12	10	0	14	5	16	6	12	6	8	21	12	12	11	22	16	14	25	10	22	10	30	13	20	12	16	8	8	14	10	16	19	17	2	16	10	9	7	10	9	30	32	10	3	6	6	3	5	18
ENST00000341065	10	12	12	16	24	35	20	23	43	11	24	18	22	28	26	33	24	38	31	57	21	37	35	27	23	28	16	42	32	21	59	52	36	89	14	34	27	32	17	24	36	89	15	16	20	25	12	15	27
ENST00000455979	19	23	13	16	33	34	12	32	20	12	30	12	17	21	26	13	24	27	19	45	51	49	26	32	20	31	14	22	51	28	35	38	21	56	24	27	19	32	22	36	35	74	20	16	17	14	8	16	50
ENST00000478729	11	18	13	12	26	30	7	16	13	14	26	8	19	16	27	20	13	24	9	47	51	40	23	27	14	27	14	21	40	22	22	20	24	30	22	17	26	21	20	26	24	59	15	14	10	5	4	6	41
ENST00000474461	8	14	13	20	25	29	4	14	13	10	22	8	20	8	31	16	15	24	18	39	48	25	22	17	10	36	17	20	36	15	29	34	24	8	21	29	23	22	23	27	20	50	8	10	13	12	6	10	36
ENST00000466827	6	9	7	20	30	19	3	16	15	12	15	12	7	6	20	11	17	20	16	21	31	23	15	15	4	25	16	13	28	12	17	33	14	4	16	35	16	19	19	27	10	39	6	8	16	10	11	8	23
ENST00000464948	6	9	7	20	29	19	2	16	14	11	13	11	6	6	19	11	17	18	16	21	31	23	15	15	4	25	14	12	24	11	18	33	15	4	16	34	16	19	18	27	10	38	6	8	16	9	10	8	22
ENST00000496938	18	12	22	25	21	45	15	24	27	6	27	11	15	18	23	28	21	30	38	58	21	36	31	23	22	24	12	43	39	21	31	38	18	76	38	19	42	26	20	21	25	54	25	13	25	15	10	23	32
ENST00000483767	16	13	20	11	37	32	18	23	17	11	27	19	12	15	23	25	31	41	26	32	31	46	31	24	20	35	14	37	21	19	33	23	20	90	33	14	24	22	18	11	24	68	22	12	33	12	2	15	41
ENST00000477976	20	15	10	16	31	27	5	33	16	14	35	20	14	10	14	27	32	15	31	39	24	36	30	20	11	17	13	27	17	2	39	39	25	32	16	14	11	24	12	11	26	49	9	12	21	7	8	9	25
ENST00000469563	20	12	8	16	16	18	3	27	18	13	15	10	9	9	8	17	15	15	19	31	13	23	24	24	6	18	9	27	10	4	35	29	23	12	10	17	12	18	11	8	15	46	10	4	14	6	8	8	17
ENST00000327044	19	12	8	16	15	17	3	27	18	13	15	9	9	8	8	17	11	15	18	31	13	23	22	22	6	18	7	26	10	4	35	29	23	12	10	15	12	18	11	6	15	45	10	4	14	6	8	8	16
ENST00000487214	19	12	8	16	15	17	3	26	18	13	14	8	9	8	8	17	11	14	18	31	13	23	21	22	6	18	7	26	10	4	35	29	23	12	8	15	12	18	11	6	15	45	10	4	14	6	8	8	16
ENST00000338591	18	5	9	13	14	8	1	20	18	12	11	3	9	9	8	15	8	13	16	22	10	18	21	17	7	16	5	22	8	4	24	28	21	11	10	12	12	14	12	6	13	39	9	2	14	6	5	8	15
ENST00000455747	18	5	9	13	14	8	1	20	18	12	11	3	9	9	8	15	8	13	16	22	10	18	21	17	7	16	5	22	8	4	24	28	21	11	10	12	12	14	12	6	13	39	9	2	14	6	5	8	15
ENST00000463212	8	10	9	10	15	13	6	12	15	12	3	3	10	11	10	19	14	17	19	20	18	16	17	20	13	18	4	30	15	9	24	31	20	25	17	13	14	12	8	3	2	44	10	8	8	6	6	7	19
ENST00000466300	12	24	17	21	24	24	15	26	34	12	11	8	12	20	29	28	22	28	27	47	28	32	27	31	18	10	12	38	27	18	35	38	27	79	33	18	16	14	13	9	14	53	13	14	10	8	14	9	29
ENST00000481067	16	22	18	31	29	26	10	31	32	13	19	12	14	27	35	34	20	31	25	57	33	36	29	33	27	12	18	34	21	17	38	27	24	107	37	23	17	9	20	12	22	57	22	12	21	14	16	11	30
ENST00000379407	30	26	20	25	21	22	14	19	32	16	19	16	14	25	28	28	26	20	28	36	30	41	16	17	15	23	15	32	32	23	36	34	34	74	31	21	18	7	21	14	14	55	23	17	23	23	1	9	36
ENST00000379410	30	26	20	25	21	22	14	19	32	16	19	16	14	25	28	28	26	20	28	36	30	41	16	17	15	23	15	32	32	23	36	34	34	74	31	21	18	7	21	14	14	55	23	17	23	23	1	9	36
ENST00000379409	30	26	20	25	21	23	14	19	32	16	19	16	14	25	28	28	25	20	28	35	31	41	15	17	15	23	15	34	32	23	36	34	34	71	30	21	18	7	21	14	14	54	23	17	23	23	1	9	36
ENST00000480267	28	19	15	18	20	35	9	8	37	18	22	14	20	27	43	32	17	37	29	43	32	53	27	18	13	20	31	41	34	15	46	42	22	68	34	29	27	38	27	15	37	54	16	9	34	19	11	5	32
ENST00000491024	36	16	14	6	27	24	19	27	24	8	24	12	18	24	34	26	23	31	21	42	24	35	19	34	15	24	13	20	49	13	31	27	11	74	26	23	18	22	11	18	14	71	11	8	12	10	9	6	31
ENST00000479361	5	2	3	5	6	6	1	6	6	3	1	8	6	8	8	5	6	11	4	1	9	9	6	4	3	2	5	7	6	3	13	5	3	3	6	9	10	7	6	4	12	8	6	1	2	0	0	2	11
ENST00000341290	24	29	12	26	17	29	15	18	20	13	38	19	27	18	22	29	38	38	21	52	35	55	29	29	19	28	28	50	46	26	36	50	18	107	28	30	23	15	8	18	22	54	21	6	20	11	6	20	32
ENST00000433179	24	29	12	25	17	28	15	18	20	14	38	19	27	16	22	30	38	38	21	52	34	54	28	29	20	28	28	50	46	26	36	51	18	107	28	30	24	16	8	18	23	54	21	6	20	10	6	21	31
ENST00000484667	14	12	2	8	12	12	7	19	14	16	15	7	4	7	18	10	13	27	10	19	26	15	11	11	12	17	8	14	18	12	25	34	14	4	37	6	12	19	13	17	9	39	17	4	5	13	3	11	24
ENST00000481869	14	10	4	8	12	11	11	19	14	16	12	8	4	8	16	10	10	27	10	18	23	15	11	11	11	17	8	13	18	12	25	31	13	4	38	6	12	18	12	14	9	41	14	4	5	12	3	9	23
ENST00000304952	13	9	4	7	12	10	11	17	14	16	12	8	4	8	16	10	10	27	10	18	23	15	11	11	11	17	8	13	18	12	26	30	13	4	37	6	12	17	12	14	9	41	14	4	5	12	2	10	24
ENST00000428771	14	9	4	7	12	10	11	16	14	16	11	7	4	8	15	9	9	26	11	17	21	16	11	10	11	16	8	12	17	12	27	28	13	4	37	6	12	13	11	13	11	38	14	4	4	12	2	9	25
ENST00000423619	25	23	25	27	37	23	10	25	27	15	33	15	28	37	25	22	26	29	21	32	19	22	24	28	24	25	22	39	23	20	32	31	18	67	17	13	26	23	24	7	22	51	19	18	20	23	11	19	53
ENST00000379389	23	21	11	23	33	22	16	28	22	21	38	12	16	28	23	24	23	24	39	42	34	28	21	19	26	23	17	21	34	19	30	31	15	37	26	11	16	23	25	22	24	46	15	16	27	4	13	23	23
ENST00000458555	21	29	15	24	37	19	9	26	18	20	23	11	8	31	25	21	25	24	39	46	39	34	29	15	19	31	13	18	33	15	54	27	20	49	28	20	16	20	13	22	28	55	20	6	25	8	9	16	27
ENST00000379370	7	6	7	7	14	10	3	8	10	3	19	7	4	18	4	19	11	16	13	30	23	13	9	17	5	14	7	12	17	6	11	13	8	23	5	12	11	15	0	8	18	35	7	1	12	14	2	7	22
ENST00000477585	10	17	4	6	8	13	4	3	8	6	4	10	11	10	9	10	11	10	11	17	10	13	10	13	19	11	8	12	10	4	11	18	7	0	20	9	13	13	8	6	12	36	9	2	11	10	0	4	20
ENST00000469403	16	12	2	8	18	18	4	10	19	8	6	10	4	6	10	6	8	9	12	10	18	14	14	6	13	9	4	16	6	5	16	24	10	4	12	10	15	18	10	4	6	37	11	4	13	6	0	4	19
ENST00000479707	30	16	16	27	29	36	12	25	35	10	17	12	12	27	35	21	27	28	24	46	34	25	18	23	14	23	26	24	35	13	52	24	29	131	32	30	8	35	12	28	29	65	7	8	28	8	11	12	43
ENST00000466223	27	16	9	20	28	39	12	25	34	14	29	6	15	36	20	25	20	43	18	40	25	45	18	17	19	29	17	41	24	7	37	26	26	118	30	31	4	30	2	13	32	51	15	9	17	10	12	5	37
ENST00000478677	20	14	5	21	29	37	12	25	30	14	29	4	15	27	17	24	17	46	16	41	25	46	18	16	20	25	17	42	25	4	35	30	18	111	24	28	4	30	2	9	27	48	20	9	15	8	9	9	35
ENST00000492947	10	4	4	21	17	25	8	22	18	9	23	10	19	15	25	18	17	51	9	31	16	29	18	8	11	11	16	21	13	4	34	28	19	87	10	16	5	16	4	11	17	44	18	15	10	10	3	6	30
ENST00000419249	4	11	5	4	13	20	2	13	24	7	11	10	9	10	24	16	18	16	12	39	30	28	26	7	18	12	3	15	15	26	26	34	11	62	27	17	20	16	8	3	17	40	13	9	13	5	4	7	24
ENST00000461111	14	8	13	20	22	30	18	25	29	16	25	15	18	18	22	24	15	31	23	41	27	43	14	27	18	18	21	17	19	15	29	31	18	101	30	25	28	11	13	15	27	56	16	13	13	10	9	14	36
ENST00000418300	34	34	24	17	18	33	15	23	29	9	18	9	17	22	31	38	28	27	24	60	40	36	22	10	11	16	15	39	24	23	42	35	19	98	43	33	21	20	19	22	28	54	16	22	11	10	9	6	41
ENST00000427998	16	21	10	10	14	27	6	27	20	13	26	11	6	24	15	16	16	32	11	35	25	25	17	14	16	14	9	18	26	10	20	31	18	7	26	17	14	12	16	9	21	37	21	9	15	8	9	13	30
ENST00000394517	16	26	8	12	22	33	7	20	15	8	30	6	14	21	21	15	27	12	19	39	26	18	13	23	11	21	16	36	27	11	42	23	18	32	17	14	20	11	7	19	24	37	18	11	16	12	8	6	39
ENST00000442292	14	21	12	24	30	28	10	22	20	13	23	12	14	25	21	8	21	13	16	26	24	11	18	20	12	17	10	33	24	7	28	31	21	28	16	9	18	23	12	13	22	41	12	2	17	13	10	6	40
ENST00000412397	12	24	10	29	29	24	11	34	25	15	21	15	14	24	21	16	20	25	17	37	41	14	25	19	11	8	16	28	23	7	29	40	14	22	18	9	22	27	18	9	26	41	14	6	17	4	6	8	47
ENST00000456409	12	25	10	29	29	24	11	34	25	15	21	15	14	24	21	16	20	25	17	37	41	14	25	19	11	8	16	28	22	7	29	40	14	22	18	8	22	27	18	9	26	41	14	6	17	4	6	8	47
ENST00000433695	20	30	14	16	22	19	5	20	36	16	17	10	20	19	15	22	35	26	14	47	28	28	23	22	18	11	26	29	24	7	28	40	22	11	19	13	29	18	14	13	33	41	10	4	16	6	4	10	41
ENST00000451054	20	29	14	15	22	19	5	20	36	16	17	10	20	19	15	22	35	26	13	47	27	28	23	22	18	11	26	29	23	6	25	40	22	11	19	13	29	17	14	12	33	41	9	4	16	6	4	10	37
ENST00000453464	27	18	16	16	34	17	17	20	24	15	16	12	6	19	22	33	33	27	26	49	23	38	31	26	21	19	27	28	27	9	41	29	28	66	27	29	29	28	11	20	24	61	20	10	18	16	15	13	31
ENST00000464905	29	24	13	20	18	20	15	36	23	14	33	15	14	12	30	26	22	43	22	25	27	38	17	31	13	18	7	24	17	18	37	40	20	85	28	26	23	24	12	24	26	34	21	16	30	7	6	14	33
ENST00000487177	16	20	12	19	18	14	4	12	25	16	17	13	12	13	15	23	23	13	9	37	23	30	25	29	11	16	9	27	9	18	22	36	24	93	20	21	14	27	8	13	6	49	8	10	15	10	8	13	28
ENST00000465822	17	9	11	19	30	11	15	35	33	10	23	19	6	33	13	26	30	23	8	37	31	36	20	40	8	24	28	30	28	10	33	44	15	74	45	16	20	11	11	6	38	38	24	6	19	11	16	11	35
ENST00000379320	18	9	10	20	33	10	15	37	37	11	23	20	6	34	11	25	32	23	8	38	32	38	22	43	8	24	28	29	29	11	35	46	15	82	45	17	18	13	10	5	40	37	24	7	18	12	16	12	35
ENST00000473600	22	9	10	20	34	12	15	39	40	14	26	24	6	33	12	28	33	26	9	40	37	38	22	47	9	25	28	29	30	12	41	48	17	88	46	19	18	16	10	6	43	39	26	8	18	12	17	12	35
ENST00000427787	21	17	12	22	31	16	13	28	35	20	30	24	6	30	15	34	29	22	11	47	44	42	23	39	14	26	29	34	31	14	38	61	17	93	45	26	19	18	10	9	32	40	33	10	16	12	21	8	36
ENST00000442117	21	17	12	22	31	16	13	28	35	20	30	24	6	30	15	34	29	22	11	47	44	42	23	39	14	26	29	34	31	14	38	61	17	93	45	26	19	18	10	9	32	40	33	10	16	12	21	8	36
ENST00000379319	10	10	15	20	23	27	16	27	27	17	19	8	14	6	28	34	40	23	21	46	28	38	14	19	27	21	16	33	25	33	42	38	12	68	32	11	15	20	16	14	17	43	20	11	14	5	11	8	28
ENST00000379339	12	4	6	6	11	14	6	6	9	12	8	2	5	13	16	14	14	13	8	18	19	22	17	10	8	10	4	10	23	15	14	31	12	3	7	11	7	2	10	8	7	21	11	2	14	7	5	9	24
ENST00000472741	12	4	6	6	11	14	6	6	9	12	8	2	5	13	17	14	14	13	8	18	19	22	17	10	8	10	4	10	23	15	14	31	12	3	8	12	7	2	10	8	7	21	11	2	14	7	5	9	24
ENST00000467751	12	4	6	6	11	14	6	6	9	12	8	2	5	13	17	14	14	13	8	18	19	22	17	10	8	10	4	11	23	15	14	31	12	3	8	12	7	2	10	8	7	21	11	2	14	7	5	9	24
ENST00000477196	12	4	6	6	11	14	6	6	9	12	8	2	5	13	17	14	14	13	8	18	19	22	17	10	8	10	4	11	23	15	14	31	12	3	8	12	7	2	10	8	7	21	11	2	14	7	5	9	24
ENST00000480643	12	4	6	6	11	14	6	6	9	12	8	2	5	13	17	14	14	13	8	18	19	22	17	10	8	10	4	11	23	15	14	31	12	3	8	12	7	2	10	8	7	21	11	2	14	7	5	9	24
ENST00000379325	12	4	6	6	11	15	6	6	9	12	8	2	5	13	17	14	14	14	8	18	19	22	17	10	8	10	4	11	23	16	14	32	12	3	9	12	7	2	10	8	7	21	11	2	14	7	5	9	24
ENST00000434641	12	4	6	6	11	15	6	6	9	12	8	2	5	13	17	14	14	14	8	18	19	22	17	10	8	10	4	11	23	16	14	32	12	3	9	12	7	2	10	8	7	21	11	2	14	7	5	9	24
ENST00000421241	12	4	6	6	11	15	6	6	9	12	8	2	5	13	18	14	14	14	8	18	19	22	17	10	8	10	4	11	23	16	14	32	12	3	9	13	7	2	10	8	7	21	11	2	14	7	5	9	24
ENST00000482816	12	4	9	9	13	17	9	6	10	12	11	3	9	14	18	18	17	19	8	22	20	26	19	11	9	10	5	12	26	18	16	36	12	5	10	15	8	5	10	11	8	25	14	2	16	8	6	11	24
ENST00000294576	12	4	9	10	15	18	11	6	10	13	16	4	12	14	20	20	19	23	8	28	20	27	19	11	11	10	7	14	29	19	19	39	12	7	13	16	8	7	10	11	8	28	14	2	19	8	7	12	24
ENST00000437760	12	4	9	10	15	18	11	6	10	13	16	4	12	14	20	20	19	23	8	28	20	27	19	11	11	10	7	14	29	19	19	39	12	7	13	16	8	7	10	11	8	28	14	2	19	8	7	12	24
ENST00000448924	12	4	9	10	15	18	11	6	10	13	16	4	12	14	20	20	19	23	8	28	20	27	19	11	11	10	7	14	29	19	19	39	12	7	13	16	8	7	10	11	8	28	14	2	19	8	7	12	24
ENST00000462097	12	4	9	10	15	18	11	6	10	13	16	4	12	14	20	20	19	23	8	28	20	27	19	11	11	10	7	14	29	19	19	39	12	7	13	16	8	7	10	11	8	28	14	2	19	8	7	12	24
ENST00000475119	12	4	9	10	15	18	11	6	9	13	16	4	12	15	20	20	19	24	8	28	20	27	19	11	10	10	7	14	29	19	19	39	12	7	13	16	8	7	10	11	8	28	14	2	19	8	7	12	24
ENST00000416774	12	20	10	19	18	13	14	26	24	18	8	9	15	22	13	27	12	19	13	39	23	31	16	23	24	20	11	42	14	16	15	34	13	41	18	14	13	12	3	13	23	49	17	14	18	7	3	10	26
ENST00000384997	18	24	7	17	30	29	13	21	21	9	20	10	18	7	20	22	19	29	23	37	34	41	23	26	18	22	15	30	13	12	30	9	16	59	17	14	18	7	10	13	7	46	17	9	25	8	6	8	28
ENST00000384875	17	22	11	18	27	18	18	25	18	12	16	13	13	7	16	17	22	17	12	19	36	37	28	26	12	22	14	24	19	18	20	15	15	55	8	14	20	13	10	10	11	40	11	6	11	8	4	8	22
ENST00000362106	17	17	9	18	30	17	13	23	25	10	17	11	14	11	20	24	24	29	14	13	28	36	15	22	9	21	10	29	35	14	17	31	17	64	23	19	19	23	16	16	18	53	13	10	12	5	7	10	27
ENST00000506177	10	10	8	8	15	31	13	16	44	10	15	15	15	9	13	24	27	35	9	33	19	24	33	25	17	17	15	40	29	14	29	50	22	35	17	18	15	17	8	20	10	45	15	4	15	10	3	8	28
ENST00000379290	10	10	8	8	15	31	13	15	44	10	15	14	15	9	13	24	28	34	9	33	19	24	34	25	17	18	16	39	29	14	29	49	22	35	17	18	15	18	8	20	11	45	15	4	15	10	3	8	28
ENST00000379289	10	10	8	8	15	30	13	15	44	10	15	14	15	9	13	24	28	34	9	33	19	24	35	25	17	17	16	40	29	14	29	49	22	35	16	18	15	18	8	19	11	45	15	4	15	10	3	8	28
ENST00000379288	17	26	15	9	28	23	12	21	21	9	23	10	12	26	13	30	23	32	24	33	32	37	27	8	18	12	16	32	20	20	24	30	18	79	28	17	21	16	14	17	20	39	8	10	8	13	4	8	26
ENST00000460998	18	15	11	5	26	17	8	12	20	10	19	8	8	19	8	20	24	31	32	39	25	27	22	6	16	16	16	33	15	24	24	38	13	75	22	14	13	13	10	16	11	33	5	8	14	9	4	5	21
ENST00000514695	17	14	10	6	26	16	8	13	20	8	17	9	8	19	8	21	23	30	33	38	24	26	22	6	16	16	17	33	14	24	24	37	13	76	22	12	12	11	11	16	12	32	5	8	14	8	4	5	21
ENST00000379317	16	13	10	6	26	16	8	13	20	8	17	9	9	19	8	21	22	30	34	38	24	26	22	6	16	16	17	32	14	24	24	37	13	75	21	12	12	10	11	15	11	33	5	8	14	8	4	5	21
ENST00000486379	25	27	20	20	27	20	12	11	19	12	10	18	10	9	19	22	21	18	10	43	39	46	21	23	22	24	20	41	22	19	22	35	24	81	15	17	16	21	14	19	20	55	5	14	13	13	8	11	34
ENST00000486728	18	22	19	24	29	23	13	26	31	17	36	22	10	17	20	29	26	30	14	27	20	32	8	23	16	17	9	37	23	16	34	49	13	37	22	11	20	32	13	11	17	58	9	7	20	14	8	18	28
ENST00000328596	26	26	12	23	21	21	15	34	29	17	39	18	14	29	16	11	29	32	15	27	18	27	8	22	12	18	6	35	17	18	22	28	14	41	17	2	18	31	14	4	24	64	10	2	18	9	9	11	17
ENST00000379265	26	26	12	23	21	21	15	34	29	17	39	18	14	29	16	11	29	32	15	27	18	27	8	22	12	18	6	35	17	18	22	28	14	41	17	2	18	31	14	4	24	64	10	2	18	9	9	11	17
ENST00000379268	26	23	12	24	23	21	14	34	28	15	38	14	14	27	15	10	28	31	16	25	17	26	7	20	12	19	6	36	15	17	25	28	14	41	19	2	17	29	13	4	26	63	14	2	18	7	9	12	16
ENST00000453580	13	22	15	17	25	23	11	19	26	9	29	12	7	23	15	25	10	16	14	32	16	31	20	15	20	18	13	34	17	13	21	33	18	39	28	28	26	12	13	15	29	51	14	9	21	13	8	9	26
ENST00000379236	15	22	20	23	29	16	10	28	26	15	36	12	10	18	23	28	16	16	20	35	19	35	15	14	16	21	21	45	24	13	24	34	26	43	22	20	22	16	12	15	24	61	18	9	21	16	13	8	33
ENST00000497869	15	22	20	23	29	16	10	28	25	15	36	12	11	18	23	28	16	16	20	35	20	35	15	15	16	21	21	46	24	13	24	34	26	42	22	20	22	17	12	15	24	60	18	9	21	16	13	8	33
ENST00000478938	18	23	12	29	28	15	16	28	17	16	19	10	14	18	20	29	19	26	13	61	39	27	17	24	21	9	11	32	24	11	35	45	15	94	39	17	23	17	15	15	26	41	30	16	23	9	17	5	44
ENST00000494748	14	16	18	20	28	16	12	28	39	15	20	12	20	22	23	29	21	26	20	59	25	32	16	18	22	10	11	39	25	15	33	42	25	95	28	12	29	16	12	13	14	41	19	14	18	12	3	8	45
ENST00000403997	27	17	22	28	26	26	14	22	39	12	27	12	16	21	28	26	15	33	18	41	44	43	20	31	15	34	10	45	34	28	22	47	17	90	43	33	25	31	13	13	28	34	19	12	36	11	5	0	24
ENST00000379198	10	28	16	18	16	10	2	14	26	5	24	8	8	22	18	17	20	6	4	30	24	23	10	17	16	12	8	36	2	9	8	17	17	0	13	10	9	10	5	0	27	24	12	9	14	7	2	10	28
ENST00000459994	10	19	9	6	7	10	0	12	24	5	11	4	3	5	11	14	15	9	4	23	19	18	6	7	12	10	5	21	9	11	8	12	6	17	6	8	3	10	4	1	11	26	5	2	12	2	0	2	18
ENST00000545427	10	18	8	6	8	11	0	11	24	6	10	4	3	5	11	13	15	9	4	23	17	19	5	7	12	10	5	21	9	11	8	12	6	17	7	8	3	11	4	1	10	27	5	2	13	2	0	2	18
ENST00000360001	10	18	8	6	9	11	0	11	24	6	10	4	3	5	12	13	15	10	5	23	17	19	4	7	12	9	6	21	9	11	8	12	6	18	7	8	3	11	4	1	10	28	5	2	14	2	0	2	18
ENST00000263741	11	18	9	4	9	11	0	11	23	6	11	4	5	6	11	13	14	11	6	22	17	19	4	6	12	9	6	18	9	11	9	13	7	20	8	9	3	11	4	2	10	28	5	2	15	2	0	2	18
ENST00000465727	11	18	9	4	9	11	0	11	23	6	11	4	5	6	11	13	14	11	6	22	17	19	4	6	12	9	6	18	9	11	9	13	7	20	8	9	3	11	4	2	10	28	5	2	15	2	0	2	18
ENST00000478606	12	16	11	9	17	25	13	14	27	18	25	7	6	11	11	17	30	15	15	24	22	24	18	12	19	10	17	13	15	18	31	32	14	67	25	18	20	20	11	15	11	42	12	5	11	6	6	14	22
ENST00000462849	8	11	4	8	16	21	12	14	24	18	20	6	4	8	10	15	22	13	14	20	15	19	18	9	16	10	16	10	12	16	23	32	11	51	23	16	18	17	6	13	10	39	10	2	10	2	6	9	14
ENST00000468365	8	12	4	6	18	16	12	18	20	20	17	8	4	9	10	13	15	12	9	23	12	23	10	11	16	13	18	26	9	7	20	15	7	51	16	13	14	17	10	16	8	48	6	4	12	4	7	11	26
ENST00000486627	6	7	4	8	24	14	13	20	14	14	15	9	6	13	10	11	16	12	11	19	16	20	6	10	14	11	14	22	6	5	21	13	10	52	15	11	14	17	12	16	6	47	3	6	12	4	8	10	25
ENST00000330388	18	24	2	9	35	28	6	21	20	10	26	23	14	28	7	34	21	18	10	44	24	21	12	16	16	33	16	29	22	12	31	26	14	19	32	8	20	15	10	8	18	41	6	15	27	19	10	3	28
ENST00000565563	18	13	10	16	31	28	10	30	15	9	29	22	11	21	12	27	32	21	21	37	41	30	31	19	18	21	19	34	31	45	43	46	8	98	14	17	14	21	16	10	31	48	24	10	26	12	9	11	26
ENST00000467339	8	14	22	15	17	18	9	18	17	15	35	15	12	10	14	14	15	25	7	25	21	13	15	19	3	15	20	20	19	6	20	29	23	36	11	17	9	12	13	7	22	40	16	15	10	6	10	9	19
ENST00000471154	22	20	12	24	18	22	10	16	13	14	32	12	20	18	18	26	23	25	12	29	39	32	19	22	20	9	11	20	17	17	38	29	8	59	19	16	8	10	16	15	14	40	20	12	21	5	12	18	23
ENST00000339385	17	16	9	31	26	32	16	21	29	13	33	17	16	18	9	24	30	14	9	47	20	25	26	36	9	18	22	49	31	7	17	41	22	63	14	22	21	13	18	23	18	45	19	16	21	14	6	13	22
ENST00000488418	11	25	10	23	21	14	11	18	17	12	7	12	8	19	28	11	27	19	16	31	20	12	13	9	12	27	14	44	13	13	36	22	17	12	24	18	5	15	6	7	15	48	13	6	14	12	9	5	27
ENST00000360466	10	26	11	25	19	17	14	24	20	12	8	10	7	18	28	9	26	17	13	32	16	11	10	13	5	18	13	38	13	14	39	20	12	18	30	14	5	17	4	6	12	48	11	4	13	14	10	3	24
ENST00000491779	11	23	11	25	20	16	14	24	19	12	8	11	6	17	28	8	27	16	13	32	15	13	10	12	5	17	12	36	14	14	40	21	12	21	32	14	5	17	4	7	10	46	12	4	12	14	10	3	22
ENST00000466752	11	23	12	25	20	16	14	24	18	12	8	12	6	16	29	8	26	16	12	32	14	13	9	13	5	18	12	35	14	14	42	21	12	23	32	13	5	17	4	8	10	46	12	4	11	14	10	3	22
ENST00000509720	11	23	12	25	20	16	14	24	16	12	9	12	6	16	29	8	25	16	11	32	15	13	8	13	5	18	11	35	15	14	43	20	13	23	31	13	5	16	4	8	10	45	12	4	11	14	10	3	22
ENST00000400930	11	23	12	25	20	16	14	24	17	12	9	12	6	16	28	8	25	16	11	32	15	13	8	13	5	18	11	36	15	14	43	20	13	23	31	13	5	16	4	8	10	45	12	4	11	15	10	3	22
ENST00000503294	11	23	12	25	20	16	14	24	17	12	9	12	6	16	28	8	25	16	11	32	15	13	8	13	5	18	11	36	15	14	43	20	13	23	31	13	5	16	4	8	10	45	12	4	11	15	10	3	22
ENST00000422076	11	23	12	25	20	16	14	24	17	12	10	12	6	16	28	8	25	16	11	32	15	13	8	13	4	18	11	36	15	14	43	20	13	23	31	13	5	16	4	8	10	45	12	4	11	15	10	3	22
ENST00000461142	11	23	12	25	20	16	14	24	17	12	10	12	6	16	28	8	25	16	11	32	15	13	8	13	4	18	11	36	15	14	43	20	13	23	31	13	5	16	4	8	10	45	12	4	11	15	10	3	22
ENST00000435198	11	23	12	25	20	16	14	24	16	12	10	12	7	16	28	9	25	16	11	31	15	13	8	13	4	18	11	36	15	14	43	20	13	23	31	12	6	16	4	9	10	45	12	4	11	15	10	3	22
ENST00000473215	11	23	12	25	20	16	14	24	16	12	10	12	7	17	27	9	25	16	11	31	15	13	8	13	4	18	11	36	16	14	43	20	13	23	31	12	6	16	4	9	10	46	12	4	11	15	10	3	23
ENST00000450390	11	23	12	25	20	16	14	24	16	12	10	12	7	17	27	9	25	16	11	31	15	13	8	13	4	18	11	36	16	13	43	19	13	23	31	12	6	16	4	9	10	45	12	4	11	15	10	3	23
ENST00000347370	11	23	12	25	20	16	14	24	16	12	10	12	7	17	27	9	25	16	11	31	15	13	8	13	4	18	11	36	16	13	44	19	13	23	31	12	6	16	4	9	10	45	12	4	11	15	10	3	23
ENST00000477894	11	23	12	25	20	16	14	24	16	12	10	12	7	17	27	9	25	16	11	31	15	13	8	13	4	18	11	36	16	13	44	19	13	23	31	12	6	16	4	9	10	45	12	4	11	15	10	3	23
ENST00000502382	11	23	12	25	20	16	14	24	16	12	10	12	7	17	27	9	25	16	11	31	15	13	8	13	4	18	11	36	16	13	44	19	13	23	31	12	6	16	4	9	10	45	12	4	11	15	10	3	23
ENST00000400929	11	23	12	25	20	16	14	24	16	12	10	12	7	17	27	9	25	16	11	31	15	13	8	13	4	18	11	36	16	13	44	19	13	23	31	12	6	16	4	9	10	45	12	4	11	15	10	3	23
ENST00000348298	11	23	12	25	20	16	14	24	16	12	10	12	7	16	27	9	25	16	11	32	15	13	8	13	4	18	11	35	16	13	44	18	13	24	31	12	6	16	4	9	10	46	12	4	10	15	10	3	22
ENST00000464036	11	23	12	25	20	16	14	24	16	12	10	12	7	16	27	9	25	16	11	32	15	13	8	13	4	18	11	35	16	13	44	18	13	24	31	12	6	16	4	9	10	46	12	4	10	15	10	3	22
ENST00000349431	11	23	13	25	21	18	14	24	16	12	10	11	7	16	27	9	25	16	11	32	15	13	8	13	4	19	11	35	16	12	43	18	13	24	32	12	6	16	4	9	10	46	11	4	10	15	10	3	22
ENST00000434139	13	26	15	24	25	24	14	26	16	13	16	13	13	16	23	13	26	17	9	34	18	15	10	14	3	21	14	38	21	14	46	20	16	26	27	15	8	21	8	10	11	51	16	2	10	15	8	4	28
ENST00000453732	13	26	15	24	25	24	14	26	16	13	16	13	13	16	24	14	26	17	10	34	18	17	10	14	4	22	15	38	21	15	46	20	16	26	27	16	8	21	8	11	12	51	16	2	9	16	8	4	28
ENST00000379110	14	15	15	9	10	37	10	29	41	9	34	9	17	13	27	27	18	21	23	35	31	33	23	19	21	13	15	42	38	29	18	55	18	52	24	21	16	25	18	12	16	43	27	2	23	6	22	20	40
ENST00000379116	19	19	24	17	18	21	14	24	45	11	27	18	19	19	23	40	19	27	33	21	43	30	22	25	20	15	12	28	41	14	30	36	18	66	14	21	8	30	10	11	21	33	15	15	13	15	14	16	30
ENST00000379101	21	17	24	17	18	19	13	24	46	11	26	18	19	19	22	40	20	28	33	21	42	31	22	25	20	15	12	30	42	15	30	37	19	67	14	21	8	30	10	11	22	34	13	15	13	15	14	16	30
ENST00000338555	21	17	25	16	18	20	11	20	46	11	25	18	20	17	21	40	21	28	32	22	44	31	21	26	20	16	11	28	45	15	30	36	19	69	14	21	6	30	9	10	23	35	15	15	12	17	13	17	34
ENST00000470022	24	19	20	15	13	21	11	20	36	6	27	5	15	17	22	30	16	31	18	31	33	40	28	23	14	14	19	23	37	10	30	36	17	55	18	17	20	19	8	19	31	42	10	12	13	22	2	15	31
ENST00000325425	24	22	21	18	11	22	10	21	36	7	27	6	17	16	22	27	20	30	17	36	31	37	22	23	14	15	18	21	33	10	35	38	16	53	19	18	20	19	8	21	31	43	13	12	13	19	2	17	32
ENST00000467651	24	24	22	17	11	22	10	23	38	7	27	8	18	18	21	25	21	31	17	38	33	38	20	22	14	16	19	22	31	11	34	38	17	57	20	19	20	18	8	21	32	40	15	12	14	21	2	18	32
ENST00000400928	24	24	22	17	11	22	9	22	38	8	28	8	18	18	20	26	22	30	17	40	33	38	20	22	14	18	19	22	32	11	35	38	18	57	20	19	21	18	8	21	31	40	16	11	14	20	2	18	31
ENST00000379099	35	20	8	30	20	20	13	31	20	15	18	9	11	18	20	29	36	18	22	40	35	46	28	24	18	25	21	34	33	22	25	36	23	84	40	41	23	31	16	25	20	58	20	10	22	19	8	7	34
ENST00000470659	20	24	8	17	33	24	2	32	24	7	19	10	17	21	41	22	20	18	21	54	43	34	25	18	11	17	17	36	24	8	30	40	18	78	23	20	32	16	20	19	31	53	15	10	19	14	6	20	45
ENST00000493992	12	19	16	15	9	12	12	22	30	22	19	9	15	26	41	26	39	37	26	40	36	25	16	25	18	16	18	42	36	12	20	35	23	71	13	26	12	20	10	14	25	49	6	13	14	6	7	14	31
ENST00000379037	13	19	16	15	9	13	12	22	30	23	19	10	13	26	41	26	39	37	26	40	36	26	16	25	18	16	18	42	36	12	20	35	23	71	13	26	12	20	10	14	25	49	6	13	15	6	7	14	31
ENST00000467278	14	25	23	18	11	13	12	27	35	26	20	10	13	24	45	24	37	31	22	45	35	31	16	22	14	22	21	35	32	16	15	40	26	46	13	20	11	21	10	19	28	56	10	10	11	0	7	19	33
ENST00000476572	16	30	21	25	27	15	8	30	39	18	25	8	18	26	39	20	43	34	29	45	37	27	20	24	18	23	26	40	36	18	23	43	43	78	21	14	11	29	12	17	29	60	13	10	13	2	12	23	42
ENST00000478065	13	22	10	19	28	20	9	19	32	16	33	19	10	10	22	28	35	28	27	56	16	26	14	33	12	29	8	37	20	18	25	46	23	15	36	26	20	16	6	21	34	75	18	10	23	28	6	29	30
ENST00000492936	18	16	11	14	28	16	11	27	31	17	31	19	14	14	13	22	29	33	22	49	24	46	22	18	11	33	10	38	21	13	32	49	28	14	25	20	26	22	5	17	28	61	14	6	21	22	7	20	31
ENST00000379031	12	12	4	12	7	15	3	7	15	4	12	12	7	9	13	15	10	20	13	15	23	19	10	7	6	11	5	27	8	18	26	20	19	3	6	11	16	15	8	10	13	25	10	1	19	6	10	9	16
ENST00000470520	12	11	5	12	6	15	3	8	14	4	12	11	7	10	13	15	11	20	13	17	22	18	9	8	8	11	4	25	7	18	26	19	18	1	6	10	14	16	9	10	12	25	9	1	18	6	10	8	15
ENST00000463758	11	9	6	14	9	16	2	10	16	4	13	8	7	14	14	15	13	18	14	23	22	19	6	8	9	9	6	28	10	19	29	19	18	0	8	10	12	15	12	10	10	25	9	0	16	6	10	6	12
ENST00000438966	12	9	6	15	8	15	2	11	18	4	12	7	6	15	14	14	12	16	14	23	22	18	6	8	9	9	6	28	10	21	30	18	17	0	8	10	12	16	12	10	11	26	9	0	16	6	10	6	11
ENST00000354980	12	9	6	15	8	15	2	11	18	4	12	7	6	15	15	14	12	16	14	23	22	18	6	8	9	9	6	28	10	21	30	18	17	0	8	10	12	16	12	10	11	26	9	0	15	6	10	6	12
ENST00000467712	12	9	6	15	8	15	2	11	18	4	12	7	6	15	15	14	12	16	14	23	22	18	6	8	9	9	6	28	10	21	30	18	17	0	8	10	12	16	12	10	11	26	9	0	15	6	10	6	12
ENST00000479108	12	9	6	15	8	15	2	11	19	4	12	7	6	15	15	13	12	16	14	22	22	19	6	8	9	9	6	28	10	21	30	18	17	0	9	10	12	16	12	10	11	26	9	0	15	6	10	6	11
ENST00000353662	12	8	6	16	9	13	2	11	17	6	11	7	6	15	15	12	12	15	14	26	24	19	6	9	12	9	6	27	11	21	28	18	15	0	12	10	12	14	13	11	10	25	9	0	12	5	9	5	11
ENST00000354700	14	7	7	16	10	8	2	10	17	8	12	7	9	16	16	11	13	13	14	29	20	19	4	12	11	7	6	26	12	18	24	17	15	3	13	10	13	11	14	10	11	27	11	0	10	7	10	4	13
ENST00000493657	16	7	8	16	13	12	2	14	22	13	15	6	10	16	18	11	16	11	20	33	22	25	5	15	10	8	8	28	13	19	28	20	18	7	16	12	14	10	12	8	11	29	12	0	15	8	8	3	19
ENST00000472541	22	9	13	17	27	20	10	20	25	18	28	12	21	23	42	39	35	15	31	61	31	45	22	25	22	18	11	35	35	22	33	41	27	49	24	12	27	24	26	16	24	51	21	10	28	16	7	16	46
ENST00000497304	22	19	13	15	22	33	23	28	22	15	22	18	21	17	37	28	35	21	34	46	34	40	34	24	19	24	21	33	39	18	27	56	38	133	24	15	36	30	13	26	37	53	12	13	16	11	8	18	42
ENST00000525769	24	18	16	17	30	28	14	7	19	12	30	7	27	23	29	20	33	10	28	68	34	43	28	24	22	31	19	41	33	10	33	40	30	100	21	15	20	22	20	23	21	55	14	11	22	7	5	17	46
ENST00000525164	24	18	16	17	30	27	14	8	19	11	30	7	27	24	29	21	33	10	28	67	34	43	28	24	22	32	20	41	33	10	33	38	30	100	21	15	18	22	20	23	21	55	14	11	23	7	4	17	46
ENST00000461514	24	18	16	18	30	27	14	8	19	11	30	7	27	24	28	21	33	10	27	69	34	43	28	24	22	33	20	41	33	10	33	38	30	96	21	15	19	22	20	23	21	55	14	11	23	7	4	17	46
ENST00000485710	23	18	15	18	32	27	14	9	19	12	30	8	28	25	29	21	35	10	27	69	35	40	29	23	22	33	19	39	32	10	33	37	30	93	22	17	19	19	22	23	20	56	13	12	23	6	4	17	47
ENST00000531292	23	19	15	15	23	14	8	17	24	16	33	7	28	17	20	12	26	12	14	60	31	38	25	14	20	35	12	28	30	22	29	25	16	50	17	19	18	12	17	26	19	49	8	11	17	5	5	21	55
ENST00000531020	21	12	17	19	16	20	8	23	27	19	31	22	25	20	27	11	28	13	11	58	25	39	19	19	13	27	17	31	31	23	29	20	19	45	20	22	17	15	18	27	27	44	11	13	18	12	4	20	54
ENST00000478641	20	12	15	19	16	20	9	23	28	19	31	22	24	20	27	12	28	14	11	59	25	39	19	19	11	27	17	30	30	23	27	21	19	45	20	22	18	15	17	27	26	44	11	13	18	12	4	20	55
ENST00000470030	18	14	12	22	13	16	10	24	28	18	31	25	27	19	26	20	30	15	15	44	31	35	21	17	6	22	19	23	33	26	24	19	22	47	20	24	14	16	14	24	27	40	10	11	22	12	3	17	49
ENST00000467408	15	14	11	24	12	15	8	26	31	19	29	25	24	20	24	17	29	14	15	41	34	37	23	18	6	22	20	20	34	29	24	18	20	47	21	24	11	14	13	20	26	38	9	13	22	13	3	15	47
ENST00000527383	15	14	11	24	12	15	8	26	31	19	29	25	24	20	24	17	29	14	15	41	34	37	23	18	6	22	20	20	34	29	24	18	19	47	21	24	11	14	13	20	26	37	9	13	22	13	3	15	47
ENST00000533916	15	15	10	24	12	16	9	29	35	19	32	24	21	20	26	16	30	15	16	39	36	43	24	17	5	21	18	21	36	31	24	18	18	50	21	25	13	12	16	20	26	38	9	13	21	13	3	17	44
ENST00000462432	21	25	17	35	21	28	19	29	29	15	29	13	16	16	23	14	25	22	20	34	19	34	19	32	17	16	10	30	30	32	32	28	12	65	40	19	20	17	14	12	21	47	11	16	26	10	12	17	33
ENST00000444968	23	25	23	21	17	16	20	21	19	13	18	25	20	20	24	34	20	38	16	33	30	36	32	25	27	24	8	32	27	31	50	36	17	93	32	12	21	18	18	23	23	52	21	21	16	6	20	17	45
ENST00000531377	19	34	25	14	27	19	14	14	29	13	18	26	21	20	23	35	21	38	15	40	33	41	37	24	23	26	16	37	25	22	46	32	21	99	29	12	19	17	25	27	21	55	17	15	19	7	12	21	47
ENST00000525603	25	24	19	33	29	33	12	22	35	11	32	14	20	19	22	13	28	24	14	58	41	30	35	29	26	27	19	30	32	22	49	35	37	69	31	28	21	18	23	21	30	71	16	12	43	13	12	23	44
ENST00000464957	7	9	9	11	13	16	3	17	18	9	31	5	9	23	14	28	23	23	10	31	12	21	19	10	12	7	15	28	18	12	14	25	27	16	30	6	14	11	7	4	21	47	9	9	15	8	5	6	20
ENST00000343938	7	9	9	10	14	16	3	17	18	9	33	5	9	23	14	28	22	23	11	31	12	21	19	10	12	7	15	28	18	12	14	25	28	15	29	6	14	11	7	4	22	45	9	9	15	8	4	6	20
ENST00000488011	9	8	9	10	16	17	4	23	16	8	30	10	10	25	16	17	19	16	14	23	18	18	22	16	11	6	14	33	17	12	13	18	26	7	24	6	14	9	2	8	13	46	17	8	21	5	4	2	20
ENST00000470679	10	8	18	11	21	18	5	32	20	7	37	12	10	26	21	18	24	18	17	30	20	29	25	16	12	9	16	39	19	18	19	20	24	13	24	10	18	12	2	14	20	56	26	14	23	12	5	5	26
ENST00000540437	10	8	18	11	21	18	5	32	20	7	37	12	10	26	21	18	24	18	17	30	20	29	25	16	12	9	16	39	19	18	19	20	24	14	24	10	18	12	2	14	20	56	26	15	23	12	5	5	26
ENST00000496353	10	8	18	11	21	18	5	32	20	7	37	12	10	26	21	18	24	18	17	30	20	29	25	16	12	9	16	39	19	18	19	20	24	14	24	10	18	12	2	14	20	56	26	15	23	12	5	5	26
ENST00000525285	10	8	18	11	21	18	5	32	20	7	37	12	10	26	21	18	24	18	17	30	20	29	26	16	12	9	16	39	19	18	19	20	24	14	24	10	18	12	2	14	20	56	26	15	23	12	5	5	26
ENST00000323275	10	8	18	11	23	18	5	32	20	7	38	12	10	26	21	18	24	18	17	31	20	29	26	16	12	9	16	39	19	18	19	20	24	14	24	10	18	12	2	14	21	56	26	15	23	12	5	5	26
ENST00000430786	10	8	18	11	23	18	5	32	20	7	38	12	10	26	21	18	24	18	17	31	20	30	26	16	12	9	16	39	19	18	19	20	24	14	24	10	18	12	2	14	21	56	26	15	23	12	5	5	26
ENST00000532772	11	8	18	11	23	18	5	32	20	7	38	12	10	26	21	18	24	18	17	31	20	30	26	16	12	9	16	39	19	18	19	20	24	14	24	10	18	12	2	14	21	56	26	15	23	12	5	5	26
ENST00000488042	11	8	18	11	23	18	5	32	20	7	38	12	10	26	21	18	24	18	17	31	20	30	26	16	12	9	16	39	19	18	19	20	24	14	24	10	18	12	2	14	21	56	26	15	23	12	5	5	26
ENST00000434694	11	8	18	11	23	18	5	32	20	7	38	12	10	26	21	18	24	18	17	31	20	30	26	16	12	9	16	39	19	18	19	20	24	14	24	10	19	12	2	15	21	56	26	15	23	12	5	5	26
ENST00000421495	11	8	18	11	23	18	5	33	20	7	38	12	10	26	21	18	24	18	17	31	20	30	27	16	12	9	16	39	19	18	19	20	24	14	24	10	19	12	2	15	21	56	26	15	23	12	5	5	26
ENST00000526113	11	8	18	11	23	18	5	33	20	7	38	12	10	26	21	18	24	18	17	31	20	30	27	16	12	9	16	39	19	18	19	20	24	14	24	10	19	12	2	15	21	56	26	15	23	12	5	5	26
ENST00000545578	11	8	18	11	23	18	5	33	20	7	38	12	10	26	21	18	24	18	17	31	20	30	27	16	12	9	16	39	19	18	19	20	24	14	24	10	19	12	2	15	21	56	26	15	23	12	5	5	26
ENST00000532952	11	8	18	11	23	18	5	33	20	7	38	12	10	26	21	18	24	18	17	32	20	30	27	16	12	9	16	39	19	18	19	20	24	14	24	10	19	12	2	15	21	56	26	15	23	12	5	5	26
ENST00000528879	11	8	18	11	23	18	5	34	20	7	38	12	10	27	21	18	24	18	17	32	20	30	27	16	12	9	16	39	19	18	19	20	24	14	24	10	19	12	2	15	21	56	26	15	23	12	5	5	26
ENST00000490853	11	8	18	11	23	18	5	34	20	7	38	12	10	27	21	18	24	18	17	32	20	30	27	16	12	9	16	39	19	18	19	20	24	14	24	10	19	12	2	15	21	56	26	15	23	12	5	5	26
ENST00000458452	11	8	18	11	23	18	5	34	20	7	38	12	10	27	21	18	24	18	17	32	20	30	27	16	12	9	16	39	19	18	19	20	24	14	24	10	19	12	2	15	21	56	26	15	23	12	5	5	26
ENST00000419704	11	8	18	11	23	18	5	34	20	7	38	12	10	27	21	18	24	18	17	32	20	30	27	16	12	9	16	39	19	18	19	20	24	14	24	10	19	12	2	15	21	56	26	15	23	12	5	5	26
ENST00000493534	11	8	18	11	23	18	6	34	20	7	38	12	10	27	22	18	24	18	17	32	20	30	27	16	12	9	16	39	19	18	19	20	24	14	24	10	19	12	2	15	21	57	26	15	23	12	5	5	26
ENST00000526797	11	8	18	11	23	18	6	34	20	7	38	12	10	27	22	18	24	18	17	32	20	30	27	16	12	9	16	39	19	18	19	20	24	14	24	10	19	12	2	15	21	57	26	15	23	12	5	5	26
ENST00000526904	11	8	18	11	23	18	6	34	20	7	38	12	10	27	22	18	24	18	17	32	20	30	27	16	12	9	16	39	19	18	19	20	24	14	24	10	19	12	2	15	21	57	26	15	23	12	5	5	26
ENST00000530233	11	8	18	11	23	18	6	34	20	7	38	12	10	27	22	18	24	18	17	32	20	30	27	16	12	9	16	39	19	18	19	20	24	14	24	10	19	12	2	15	21	57	26	15	23	12	5	5	26
ENST00000530031	11	8	18	11	23	18	6	34	20	7	38	12	10	27	22	18	24	18	17	32	20	30	27	16	12	9	16	39	19	18	19	20	24	14	24	10	19	12	2	15	21	57	26	15	23	12	5	5	26
ENST00000498476	11	8	18	11	23	18	6	34	20	7	38	12	10	27	22	18	24	18	17	32	20	30	27	16	12	9	16	39	19	18	19	20	24	14	24	10	19	12	2	15	21	57	26	15	23	12	5	5	26
ENST00000526332	11	8	18	11	23	18	6	34	20	7	38	12	10	27	22	18	24	18	17	32	20	30	27	16	12	9	16	39	19	18	19	20	24	14	24	10	19	12	2	15	21	57	26	15	23	12	5	5	26
ENST00000531019	11	8	18	11	23	18	6	34	20	7	38	12	10	27	22	18	24	18	17	32	20	30	27	16	12	9	16	39	19	18	19	20	24	14	24	10	19	12	2	15	21	57	26	15	23	12	5	5	26
ENST00000429572	11	8	18	11	23	18	6	34	20	7	38	12	10	27	23	18	24	18	17	32	21	30	27	16	12	10	16	39	19	18	19	20	24	14	24	10	19	12	2	15	21	57	26	15	23	12	5	5	26
ENST00000527098	11	8	18	11	23	18	6	34	20	7	38	12	10	27	23	18	24	18	17	32	21	30	27	16	12	10	16	39	19	18	19	20	24	14	24	10	19	12	2	15	21	57	26	15	23	12	5	5	26
ENST00000450926	11	8	18	11	23	18	6	34	20	7	38	12	10	27	22	18	24	18	17	32	21	30	27	16	12	11	16	39	19	18	19	20	24	14	24	10	19	12	2	15	21	58	26	16	23	12	5	5	26
ENST00000527719	11	8	18	11	23	18	6	34	20	7	38	12	10	27	22	18	24	18	17	32	21	30	27	16	12	11	16	39	19	18	19	20	24	14	24	10	19	12	2	15	21	58	26	16	23	12	5	5	26
ENST00000534345	11	8	18	11	23	18	6	34	20	7	38	12	10	27	22	18	24	18	17	32	21	30	27	16	12	11	16	39	19	18	19	20	24	14	24	10	19	12	2	15	21	58	26	16	23	12	5	5	26
ENST00000411962	11	8	19	11	23	18	6	34	20	7	38	12	10	27	22	18	24	18	17	32	21	31	27	16	12	11	16	39	19	18	19	20	24	14	24	10	19	12	2	15	21	58	26	16	24	12	5	5	26
ENST00000498173	11	8	20	11	23	18	6	35	20	7	38	12	10	27	23	18	25	20	18	33	21	30	27	17	12	11	16	39	19	18	19	20	24	14	24	12	19	12	2	15	21	58	27	16	24	12	5	5	26
ENST00000435064	11	8	20	11	23	18	6	35	20	7	39	12	10	27	23	18	25	21	18	33	21	30	27	17	12	11	16	39	19	18	19	20	24	14	24	12	19	12	2	15	21	58	27	16	24	13	5	5	26
ENST00000339381	22	35	17	21	35	21	22	12	38	12	12	13	21	20	38	33	45	38	20	55	30	39	17	24	30	36	22	33	33	25	42	33	14	62	41	38	24	14	19	20	18	69	10	12	13	9	10	18	60
ENST00000472445	4	10	4	1	8	16	4	8	4	2	3	0	7	0	18	12	16	2	9	4	12	8	1	5	9	0	2	13	2	2	12	11	6	2	4	6	7	10	4	4	0	15	2	0	4	0	0	4	8
ENST00000378891	4	9	4	0	6	12	2	7	4	2	1	0	6	0	15	12	14	2	4	4	7	4	0	5	7	0	1	6	2	2	9	9	2	2	3	5	3	7	2	4	0	12	0	0	4	0	0	4	6
ENST00000378888	4	7	4	0	4	9	2	6	4	2	0	0	6	0	9	11	10	2	3	4	2	2	0	4	6	0	0	2	2	2	6	8	2	2	2	4	0	4	0	4	0	8	0	0	4	0	0	2	6
ENST00000478517	20	20	6	18	12	14	6	11	5	9	22	12	12	17	8	12	6	16	22	21	26	27	16	13	4	16	14	13	17	6	23	18	19	16	10	14	16	8	10	4	15	45	10	2	14	14	2	5	29
ENST00000474033	20	20	6	18	12	13	6	11	5	9	21	11	12	16	8	12	6	16	21	21	26	27	16	12	4	16	14	13	17	5	23	17	19	15	10	14	16	8	10	4	15	44	9	2	14	14	2	5	28
ENST00000473097	19	16	6	16	11	9	6	7	4	8	17	6	10	13	5	10	5	15	18	15	23	21	12	9	4	14	12	9	15	2	18	13	16	10	7	14	16	7	9	4	14	46	8	0	12	12	2	4	25
ENST00000476718	16	9	6	5	6	4	3	5	2	3	10	5	6	12	0	8	0	4	13	7	13	12	2	8	4	5	6	2	7	0	12	6	6	6	7	9	12	4	5	3	10	36	6	0	6	10	4	4	17
ENST00000460473	11	6	4	2	4	5	2	4	2	3	3	4	6	9	0	8	4	5	1	8	9	8	4	9	2	7	3	4	7	4	12	10	6	7	7	5	5	2	1	11	5	24	2	3	2	4	3	3	7
ENST00000464351	11	6	4	2	4	5	2	4	2	3	3	4	6	9	0	8	4	5	1	8	9	8	4	9	2	7	3	4	7	4	12	10	6	7	7	5	5	2	1	11	5	24	2	3	2	4	3	3	7
ENST00000309212	12	24	18	18	36	27	13	14	20	6	27	16	25	26	27	21	14	24	5	22	26	24	25	13	19	27	15	42	30	18	23	24	15	23	20	22	17	15	17	11	23	34	14	16	9	7	2	9	44
ENST00000342753	12	24	17	18	37	27	13	14	20	6	27	16	25	26	27	21	13	24	5	23	26	24	25	13	19	27	15	41	30	19	24	24	15	22	20	22	17	15	17	11	23	34	14	16	9	7	2	9	45
ENST00000445648	12	24	17	18	37	27	13	14	20	6	27	16	25	26	27	21	13	24	5	23	26	24	25	13	19	27	15	41	30	19	24	24	15	23	20	22	17	15	17	11	23	34	14	16	9	7	2	9	46
ENST00000477278	19	14	13	23	33	27	9	20	31	26	34	18	7	26	30	23	31	48	17	30	42	34	25	31	22	24	10	31	33	20	19	50	6	66	28	17	21	24	16	9	19	57	13	19	19	12	11	15	38
ENST00000489799	17	6	17	16	14	14	3	18	18	15	33	6	10	26	8	16	24	24	6	34	24	33	20	11	18	20	13	43	20	18	29	43	19	17	19	16	18	26	12	18	28	54	16	10	16	6	12	12	38
ENST00000338370	17	6	17	16	13	14	3	18	18	15	33	6	10	26	8	16	24	25	6	34	23	31	19	11	18	20	13	43	20	18	28	43	19	17	19	16	18	26	12	17	29	53	16	10	16	6	12	12	38
ENST00000496905	17	6	17	16	13	14	3	18	17	15	33	6	10	26	8	16	24	25	6	34	23	31	19	11	18	20	13	43	20	18	28	43	19	17	19	16	18	26	12	17	29	53	16	10	16	6	12	12	37
ENST00000321751	17	6	17	16	13	13	3	18	16	15	33	6	10	25	8	17	24	25	6	34	24	30	19	12	18	20	13	44	20	18	28	42	19	17	19	16	18	26	12	16	29	54	17	10	16	6	12	12	36
ENST00000378853	17	6	17	16	13	13	3	18	17	15	33	6	10	25	8	17	23	25	6	34	24	30	19	12	18	20	13	44	20	18	28	42	19	17	19	16	19	26	12	16	29	54	17	10	16	6	12	12	36
ENST00000338338	16	12	15	21	11	19	5	18	18	16	36	8	10	26	10	19	25	22	7	34	28	31	20	10	20	18	15	45	22	19	32	46	16	25	27	20	31	30	15	19	30	57	17	11	15	8	10	12	33
ENST00000435351	18	11	17	36	14	20	9	24	14	21	29	9	23	14	16	12	25	21	28	44	31	11	12	20	12	18	15	26	29	15	34	52	18	70	28	11	33	25	19	15	27	39	17	13	13	12	16	16	28
ENST00000463260	26	12	15	21	23	31	8	20	12	16	43	5	23	20	24	23	21	30	23	40	40	29	10	28	33	13	19	22	30	13	43	39	22	58	24	20	15	24	16	23	17	49	10	15	13	7	5	14	32
ENST00000492998	17	13	17	20	22	24	8	11	11	24	27	20	10	12	18	14	13	20	26	25	32	26	16	29	13	19	14	49	25	20	21	23	15	51	17	13	16	31	29	12	21	38	17	18	12	8	16	31	28
ENST00000480646	17	14	17	19	23	23	9	10	11	26	29	21	11	9	17	15	12	20	25	23	32	26	15	29	14	18	12	47	25	18	20	22	14	46	15	13	18	29	27	10	22	39	16	18	10	8	16	31	24
ENST00000480479	15	14	15	22	21	21	10	10	13	26	32	23	10	8	17	15	12	20	25	23	33	26	12	34	16	16	11	49	26	18	20	22	16	42	13	12	15	30	25	9	25	41	16	17	9	8	15	30	24
ENST00000505849	15	19	16	30	19	19	12	6	18	21	41	20	7	9	18	22	16	16	23	25	33	25	9	37	13	17	6	39	20	15	20	25	19	34	13	14	17	22	20	7	19	39	19	12	10	8	10	23	32
ENST00000482365	16	19	17	31	22	18	11	8	18	20	37	20	5	10	19	24	18	16	22	27	31	24	10	36	12	17	6	36	23	15	20	26	20	38	15	14	18	21	19	8	19	39	18	12	12	8	8	23	33
ENST00000418865	21	27	9	41	22	23	10	20	22	15	34	14	14	13	23	29	26	29	19	38	23	26	19	24	17	35	8	31	31	19	24	36	15	59	19	19	24	19	12	8	24	37	28	8	13	14	5	16	38
ENST00000469113	20	26	15	41	23	22	10	21	21	14	36	13	15	16	24	29	29	28	20	39	24	27	22	21	19	34	8	30	31	22	21	38	15	56	19	23	21	19	11	8	28	38	29	6	12	14	5	15	42
ENST00000463895	18	16	8	23	12	18	4	14	15	16	22	8	11	9	19	28	22	17	4	29	32	20	22	12	19	18	2	34	19	16	27	35	17	14	19	17	10	11	6	16	25	41	14	4	20	8	5	5	29
ENST00000473872	18	16	8	23	12	18	4	14	15	16	22	8	11	9	19	28	22	17	4	29	32	20	22	12	19	18	2	34	19	16	27	35	17	14	19	17	10	11	6	16	25	41	14	4	20	8	5	5	29
ENST00000408952	19	16	8	23	12	19	4	14	15	16	22	7	11	9	19	28	22	18	4	30	32	20	22	12	20	18	2	34	18	16	27	35	18	14	19	17	10	11	6	16	24	42	14	4	20	8	5	4	29
ENST00000482621	19	16	8	23	12	19	4	14	15	16	22	7	11	9	19	28	22	18	4	30	32	20	22	12	20	18	2	34	18	16	27	35	18	14	19	17	10	11	6	16	24	42	14	4	20	8	5	4	29
ENST00000471930	20	17	8	24	14	19	5	15	15	16	22	7	11	8	18	28	21	19	4	32	31	24	23	10	20	20	2	33	19	17	26	35	18	14	21	14	10	13	6	15	23	43	15	4	20	8	5	5	30
ENST00000448629	18	21	9	24	14	20	6	16	14	16	20	8	13	7	17	29	22	23	6	31	32	29	22	9	21	19	3	33	19	18	24	36	20	12	22	14	11	13	7	15	20	46	15	4	24	8	4	6	34
ENST00000444362	16	21	9	24	15	20	6	16	14	16	20	8	13	7	17	29	22	24	6	31	32	29	22	9	21	19	3	33	19	17	24	36	20	12	22	14	11	12	7	15	20	46	15	4	24	8	4	6	34
ENST00000418833	16	21	9	24	15	20	6	15	14	16	20	8	13	7	17	29	21	24	6	31	32	29	22	9	21	19	3	33	19	17	24	36	20	12	22	14	11	13	7	15	20	45	15	4	24	8	4	6	34
ENST00000576232	16	22	9	24	15	20	7	15	14	16	19	8	13	7	17	30	21	24	6	32	32	29	22	9	20	19	3	35	19	16	22	35	19	12	22	13	12	13	8	15	20	45	15	4	24	8	5	6	34
ENST00000570344	16	22	9	24	17	20	7	15	14	16	19	8	13	7	17	29	21	24	6	33	32	29	22	8	21	19	3	35	20	15	22	35	19	12	22	13	12	14	8	15	20	45	15	4	24	8	5	6	34
ENST00000447725	16	22	9	24	18	21	7	15	14	16	19	8	13	7	17	30	21	24	6	33	32	30	22	8	21	19	3	35	20	15	24	36	19	12	22	13	12	14	8	15	20	46	15	4	24	8	5	6	34
ENST00000572242	15	23	11	23	30	24	9	15	13	14	18	8	12	8	19	29	22	24	7	30	35	33	22	10	21	18	7	38	22	9	30	37	20	9	26	18	14	16	10	13	22	49	15	3	25	7	8	6	37
ENST00000497013	15	22	9	19	30	23	11	16	13	13	17	6	11	8	21	30	23	21	11	30	30	36	21	11	20	20	6	35	22	9	33	40	21	8	25	22	13	15	9	13	21	52	17	3	26	7	7	8	42
ENST00000496007	16	25	10	23	34	23	17	18	15	11	19	11	11	10	23	27	27	24	14	18	28	38	16	11	21	31	10	32	24	14	46	47	20	10	30	24	14	14	8	12	18	67	21	3	28	6	6	10	40
ENST00000481223	16	25	10	23	34	23	17	18	15	11	19	11	11	10	23	27	27	24	14	18	28	38	16	11	21	31	10	32	24	14	46	47	21	10	30	24	14	14	8	12	18	67	21	3	28	6	6	10	40
ENST00000400809	16	25	10	23	34	23	17	18	15	11	19	11	11	10	23	27	27	24	14	18	28	38	16	11	21	31	10	32	24	14	46	47	21	10	30	25	14	14	8	12	18	67	21	3	28	6	6	10	40
ENST00000408918	16	25	10	23	34	23	17	18	15	11	19	11	11	10	23	27	27	24	14	18	28	38	16	11	21	31	10	32	24	14	47	47	22	10	30	25	14	14	8	12	18	67	21	3	29	6	6	10	40
ENST00000425598	15	25	10	24	34	23	17	18	15	11	19	11	11	10	23	27	28	24	14	18	29	38	16	12	21	31	10	32	24	15	47	47	22	11	30	26	15	14	8	12	18	67	21	3	29	6	6	10	39
ENST00000488340	15	25	10	24	34	23	17	18	15	11	19	11	11	10	23	27	28	24	14	18	29	38	16	12	21	31	10	32	24	15	48	48	22	11	30	26	15	14	9	12	18	67	21	3	29	6	6	10	39
ENST00000453521	16	26	12	26	34	21	17	18	19	10	20	12	12	10	25	26	29	23	15	16	32	39	16	11	21	32	10	35	24	17	48	45	22	14	30	25	15	16	10	12	18	69	22	2	31	8	6	10	38
ENST00000582431	21	13	14	18	22	19	4	17	22	10	27	6	15	11	17	20	22	10	17	36	24	15	19	22	19	21	14	39	30	27	32	44	20	20	17	17	10	20	13	8	16	43	20	2	13	17	7	14	36
ENST00000493287	15	17	14	18	20	19	2	15	22	8	22	7	15	10	7	27	20	9	9	36	19	22	14	22	11	16	13	36	27	26	29	27	16	20	18	17	5	20	18	4	13	37	16	3	19	13	6	8	30
ENST00000492508	10	20	12	12	19	17	7	19	22	7	28	7	15	6	17	24	23	14	17	37	23	32	14	20	6	13	14	34	19	28	26	31	10	9	22	20	7	17	19	10	16	43	7	7	23	12	7	5	29
ENST00000477686	15	24	13	14	21	17	7	20	24	10	31	9	16	9	17	29	22	18	18	33	23	31	17	21	6	17	13	29	19	29	24	30	9	16	21	20	11	17	18	10	19	38	7	11	18	11	10	7	27
ENST00000487659	16	24	13	14	21	17	7	20	23	10	31	9	16	9	15	29	22	19	18	34	25	31	17	21	6	17	13	29	19	28	24	30	11	17	21	20	12	17	18	10	19	38	8	11	18	11	10	8	26
ENST00000482352	16	24	13	14	21	17	7	20	23	10	31	9	16	9	15	30	22	21	18	34	25	31	17	21	6	17	13	28	19	28	24	29	12	17	21	20	13	18	18	10	20	40	8	11	19	11	10	8	29
ENST00000344843	16	24	13	14	21	16	7	22	23	10	30	9	16	9	16	31	22	21	18	34	25	31	17	21	6	17	13	27	20	27	24	30	12	17	21	20	13	18	18	10	20	40	8	12	20	11	10	8	29
ENST00000428932	22	11	11	14	9	14	9	17	15	4	29	6	10	19	12	18	8	17	18	12	20	25	17	18	6	14	11	31	10	14	24	25	25	56	19	16	12	22	15	15	11	22	11	2	9	8	8	4	12
ENST00000454272	24	15	9	15	13	14	4	15	15	10	21	8	8	20	5	10	9	15	15	26	20	11	11	17	12	6	9	25	13	16	18	29	14	30	20	18	15	17	19	11	5	37	3	6	7	8	3	10	12
ENST00000436362	22	12	5	16	16	12	8	17	15	13	20	11	4	20	4	12	10	18	19	33	20	8	10	14	14	4	12	28	20	12	25	31	16	17	20	26	18	13	19	14	9	52	5	6	16	10	2	8	14
ENST00000442470	25	15	6	19	16	20	10	20	19	16	24	17	6	23	4	12	10	23	22	39	30	11	17	14	15	13	12	30	24	16	32	39	18	16	21	28	21	15	21	16	10	59	8	6	26	9	2	10	20
ENST00000537107	25	15	5	19	16	20	10	20	19	16	24	17	6	23	4	12	10	23	22	39	30	12	17	13	15	13	12	29	24	17	32	40	19	15	21	28	21	15	21	16	10	59	8	6	26	9	2	10	21
ENST00000520296	25	14	5	17	12	19	11	21	20	16	23	19	9	22	2	13	14	21	22	39	28	14	18	10	15	15	11	26	24	20	32	41	18	15	23	30	24	14	19	15	10	55	8	7	26	8	3	10	20
ENST00000427211	19	12	14	16	12	17	15	17	23	17	21	20	10	15	3	10	17	23	22	35	24	13	17	6	20	16	12	29	24	15	34	46	14	17	26	31	24	16	17	14	17	50	11	9	23	7	4	10	17
ENST00000378821	17	6	7	28	20	23	8	22	19	5	35	8	13	18	21	26	17	23	13	27	23	23	13	29	9	7	8	15	25	16	16	25	16	50	18	21	8	30	13	11	17	29	10	8	21	2	12	6	19
ENST00000439191	5	8	6	10	14	12	4	1	11	17	18	9	20	12	10	18	16	16	9	31	29	14	17	18	11	14	4	16	15	6	17	24	9	25	14	13	10	7	8	7	20	38	10	9	12	12	2	8	17
ENST00000428781	8	15	8	40	21	11	20	9	31	8	16	14	6	15	13	22	17	10	20	24	22	19	13	9	9	25	7	25	15	6	29	20	10	26	24	33	10	24	10	6	12	33	8	8	14	15	5	5	35
ENST00000434150	22	27	6	32	21	18	17	15	17	15	29	8	13	27	17	13	26	23	6	26	40	28	38	15	17	15	15	32	26	10	40	29	22	37	27	19	9	19	5	10	13	48	17	12	18	8	4	5	40
ENST00000495558	23	16	14	36	18	26	14	17	23	13	40	15	7	20	21	27	23	22	10	31	48	37	21	31	28	19	18	38	31	19	31	45	22	33	37	34	20	15	11	16	16	56	6	4	12	12	6	13	49
ENST00000454562	16	15	9	25	10	25	14	9	12	6	28	12	6	18	15	21	16	22	9	24	28	26	16	24	22	13	16	31	13	14	29	32	16	25	28	23	14	16	6	18	12	42	7	5	8	4	5	9	39
ENST00000417917	16	15	9	24	10	25	14	9	12	6	27	12	6	18	15	21	16	22	8	24	28	26	16	24	22	12	16	31	13	14	30	32	16	25	28	23	14	15	5	18	12	42	7	5	8	4	5	9	39
ENST00000338660	16	15	9	24	10	25	14	9	12	6	27	12	6	18	15	21	16	22	8	24	27	26	16	24	22	12	16	31	13	14	30	32	16	25	28	23	14	15	5	18	12	42	7	5	8	4	5	9	39
ENST00000404702	16	15	9	24	10	25	14	9	12	6	27	12	6	18	15	21	16	22	8	24	27	26	16	24	22	12	16	31	13	14	30	32	16	25	28	23	14	15	5	18	12	42	7	5	8	4	5	9	39
ENST00000430109	16	15	10	24	11	25	14	10	12	6	27	12	6	17	15	22	15	22	9	23	27	26	16	24	22	12	14	30	12	15	29	31	17	25	28	22	14	14	6	18	12	42	8	5	8	4	5	8	39
ENST00000476993	16	14	10	21	12	23	15	9	14	5	24	11	4	19	15	18	16	23	11	26	26	23	15	26	22	12	14	29	9	16	31	30	19	24	24	21	14	13	6	18	12	44	8	6	8	4	4	7	36
ENST00000471398	17	14	9	20	11	24	15	11	14	6	24	11	3	17	15	19	18	23	10	27	26	22	15	28	21	11	14	27	8	17	31	30	21	22	23	20	14	12	7	18	12	45	8	6	8	3	4	7	37
ENST00000378785	24	18	15	25	18	20	11	19	25	11	28	6	26	14	29	24	16	28	12	29	32	26	0	18	4	10	21	48	25	23	25	39	4	9	27	19	22	32	8	8	14	34	25	9	23	10	7	20	38
ENST00000475091	20	22	17	28	16	18	12	20	19	11	29	6	25	15	28	25	16	31	11	33	31	32	0	22	7	9	22	52	22	25	27	46	4	6	28	24	21	31	9	8	18	34	25	10	23	11	6	20	40
ENST00000484537	14	24	20	15	36	37	14	15	21	9	24	10	19	15	14	30	24	47	18	24	26	34	5	28	16	23	11	30	20	23	34	41	11	20	27	39	13	25	13	12	18	58	9	13	19	20	2	12	42
ENST00000378741	14	10	12	6	8	17	10	7	14	9	20	12	10	20	13	18	15	26	12	31	26	11	3	19	10	13	7	24	11	12	18	30	2	2	17	12	18	23	13	18	10	20	20	10	17	5	12	17	17
ENST00000308647	14	10	12	6	8	17	10	7	14	9	20	12	10	20	13	18	15	26	12	31	26	11	3	19	10	13	7	23	11	12	18	30	3	2	17	12	18	22	13	18	10	20	20	10	17	5	12	17	17
ENST00000472194	18	27	7	15	16	26	3	32	39	10	24	6	15	15	23	19	25	30	26	42	39	29	8	18	23	32	11	28	11	14	28	31	5	24	21	14	11	23	16	17	21	49	10	9	18	14	12	8	44
ENST00000378736	16	25	12	13	17	28	7	25	17	18	24	4	19	16	21	22	30	33	27	58	35	39	2	18	22	24	11	25	8	20	20	38	7	39	25	19	14	16	9	15	38	60	12	9	19	8	12	8	42
ENST00000485748	13	15	10	19	21	19	10	21	17	18	22	17	25	24	18	25	38	14	14	40	30	30	4	28	9	26	13	46	20	22	19	51	13	25	27	20	18	22	8	7	23	61	13	12	25	3	10	13	27
ENST00000474481	14	21	4	21	21	18	15	20	17	11	41	12	20	22	8	25	27	25	16	40	26	32	2	12	13	16	20	35	29	20	24	34	14	18	33	16	20	18	7	15	12	48	19	13	17	9	7	10	40
ENST00000378756	13	8	15	14	18	15	7	13	10	9	15	15	10	15	20	21	15	10	8	29	15	21	19	14	11	12	9	26	36	12	25	37	14	12	15	4	10	5	12	13	19	20	9	10	8	9	7	4	36
ENST00000378755	13	8	15	14	15	15	8	14	11	9	15	15	10	15	20	22	15	10	8	31	16	21	18	14	11	12	9	26	37	12	25	36	14	12	15	3	11	5	12	13	18	21	9	10	8	10	7	5	37
ENST00000339113	11	10	15	17	19	13	10	16	13	8	17	11	8	17	27	22	23	12	10	40	25	23	13	20	13	13	10	18	33	16	28	46	13	6	23	5	12	7	12	17	19	22	9	4	9	13	4	12	38
ENST00000536055	11	10	15	17	19	13	10	16	13	8	17	11	8	17	27	22	23	12	10	40	25	23	13	20	13	13	10	18	33	16	28	46	13	6	23	5	12	7	12	17	19	22	9	4	9	13	4	12	38
ENST00000439513	29	25	11	26	8	25	10	21	43	11	23	7	21	16	14	23	26	46	26	30	26	47	14	26	17	23	13	40	25	15	22	46	28	85	19	16	6	29	16	19	17	45	26	8	17	12	14	17	35
ENST00000429957	23	20	15	22	11	20	8	20	38	9	22	12	18	17	9	20	22	43	24	34	18	40	12	22	18	19	20	36	22	22	26	47	28	67	20	18	9	26	20	17	15	57	23	9	22	12	14	9	38
ENST00000400830	12	9	17	14	33	21	8	24	27	10	20	11	14	7	26	24	31	21	15	40	29	36	14	16	18	25	23	28	16	24	31	53	12	92	29	10	26	9	9	14	31	49	20	11	22	4	12	16	39
ENST00000378733	7	15	12	10	13	14	8	16	15	6	13	4	14	6	20	18	15	14	10	25	19	4	25	13	4	10	19	23	12	11	10	20	17	51	26	6	7	26	12	6	16	35	6	4	12	14	10	11	21
ENST00000425828	8	16	13	9	14	15	8	17	16	6	14	4	16	7	20	18	16	15	12	26	19	5	25	13	4	12	19	25	12	13	10	21	16	56	28	8	7	25	12	8	17	35	7	4	11	15	12	12	21
ENST00000378726	16	26	10	17	27	26	22	25	25	13	32	10	19	20	33	13	30	22	30	52	50	36	14	24	25	14	20	43	21	19	23	50	28	94	33	14	12	19	12	11	20	36	14	16	13	7	14	15	31
ENST00000539195	15	21	4	27	28	31	18	14	28	20	42	17	16	14	27	18	19	38	23	38	37	30	22	25	16	25	10	44	31	10	30	53	22	118	30	19	25	23	10	8	29	48	14	14	21	15	12	12	41
ENST00000366221	18	17	11	24	24	8	9	17	17	4	21	14	10	26	21	16	19	13	15	36	37	27	5	21	21	16	14	38	16	4	27	27	18	9	17	12	14	16	4	18	13	27	17	14	12	13	5	8	29
ENST00000359060	20	16	14	26	13	15	12	13	15	8	17	18	12	25	15	18	25	15	13	38	22	25	13	16	19	13	11	46	16	11	28	30	19	16	17	17	11	14	8	18	14	37	13	8	13	13	8	5	25
ENST00000378725	19	16	14	26	13	15	12	13	15	8	17	18	12	25	15	18	25	15	13	38	22	25	13	16	19	13	11	46	16	11	28	30	19	16	17	17	11	14	8	18	14	37	13	8	13	13	8	5	25
ENST00000291386	24	15	14	23	11	18	12	9	15	11	20	17	8	22	15	17	26	12	15	34	22	22	15	16	20	14	12	46	19	10	27	26	18	15	18	17	12	13	9	16	12	35	11	8	13	18	8	4	19
ENST00000426195	14	17	15	18	24	21	5	20	28	18	22	15	15	32	19	9	30	31	28	30	43	26	15	24	20	22	21	38	42	24	37	25	18	33	31	23	24	17	16	17	20	41	8	12	26	18	5	21	39
ENST00000422725	6	15	7	17	19	11	8	15	18	16	8	4	14	7	17	22	12	18	13	28	20	14	12	9	8	17	18	32	14	10	25	31	18	25	16	24	12	19	9	22	22	27	9	6	12	9	1	8	21
ENST00000357210	20	14	11	39	23	18	4	21	25	14	14	13	16	12	28	17	23	17	13	26	30	39	9	32	13	18	15	18	35	15	21	55	21	11	19	18	18	26	12	6	14	59	8	8	17	12	7	8	20
ENST00000360522	20	14	11	39	23	18	4	21	25	14	14	13	16	12	28	17	23	17	13	26	30	39	9	32	13	18	15	18	35	15	21	55	21	11	19	18	18	26	12	6	14	59	8	8	17	12	7	8	20
ENST00000378710	20	14	11	39	23	18	4	21	25	14	14	13	16	12	28	17	23	17	13	26	30	39	9	32	13	18	15	18	35	15	21	55	21	11	19	18	18	26	12	6	14	59	8	8	17	12	7	8	20
ENST00000520777	20	14	11	39	23	18	4	21	25	14	14	13	16	12	28	17	23	17	13	26	30	39	9	32	13	18	15	18	35	15	21	55	21	11	19	18	18	26	12	6	14	59	8	8	17	12	7	8	20
ENST00000355826	20	14	11	39	23	18	4	21	25	14	14	13	15	12	28	17	24	17	13	26	30	39	8	32	13	18	15	18	35	15	20	55	20	11	19	18	18	27	12	6	14	59	8	8	17	12	7	8	20
ENST00000518681	20	14	10	39	23	18	4	21	24	14	14	13	15	12	28	17	23	17	13	26	29	39	8	32	13	18	15	18	35	14	20	55	20	11	19	18	18	27	12	6	13	59	8	8	17	12	7	8	20
ENST00000505820	20	13	10	39	23	18	4	21	23	14	14	13	15	12	28	17	23	16	13	26	28	39	8	32	13	18	15	18	35	14	20	55	20	11	19	18	18	27	12	6	13	59	8	8	17	12	7	8	20
ENST00000479659	20	13	10	39	21	18	4	21	23	14	14	13	15	12	28	17	23	16	13	26	28	39	8	32	13	18	15	18	36	14	20	55	19	11	19	17	18	27	12	6	13	59	8	8	17	12	7	8	20
ENST00000489635	20	12	10	39	19	18	4	21	23	14	13	13	14	12	28	16	23	16	12	27	29	39	7	32	12	17	14	18	34	14	19	55	19	11	18	16	18	27	12	6	13	58	8	8	18	12	7	8	20
ENST00000511502	20	12	10	39	19	17	4	20	23	14	13	13	14	12	28	17	24	16	12	26	29	39	7	32	12	17	14	17	34	15	19	55	18	10	18	16	18	27	12	6	12	60	8	8	19	12	7	8	20
ENST00000477990	20	12	10	39	19	17	4	20	23	14	13	13	14	12	28	17	24	16	12	26	29	39	7	32	12	17	14	17	34	15	19	55	18	10	18	16	18	27	12	6	12	60	8	8	19	12	7	8	20
ENST00000514363	20	12	10	39	19	17	4	20	23	14	13	13	14	12	28	17	25	16	12	26	29	39	7	31	12	17	14	17	34	15	19	55	17	10	18	16	16	27	12	6	11	60	8	7	18	12	7	7	20
ENST00000487053	17	7	8	33	17	12	3	18	18	13	9	7	12	10	23	18	18	15	8	24	26	32	7	25	9	15	9	16	27	12	17	50	8	9	19	12	16	22	6	4	10	56	8	5	13	12	8	3	15
ENST00000502470	17	7	8	32	17	12	3	18	18	13	9	6	12	10	23	18	18	16	8	24	26	31	7	24	9	15	9	16	28	12	17	50	8	9	19	11	16	22	5	4	10	56	8	5	13	12	8	3	14
ENST00000378712	17	5	8	31	17	11	3	18	18	13	9	6	12	10	23	18	17	16	8	24	27	30	7	23	9	14	9	16	28	11	17	50	8	9	19	11	16	22	5	4	11	56	8	5	13	12	8	3	13
ENST00000507082	17	5	8	30	16	11	3	18	19	13	9	6	12	10	23	18	17	16	7	23	27	31	7	23	9	15	9	16	28	11	16	50	8	9	19	11	16	22	5	4	11	55	8	5	12	12	8	3	12
ENST00000463492	16	5	8	28	15	10	3	17	18	13	9	6	12	9	24	18	17	13	7	26	26	29	7	22	12	16	8	16	28	12	17	49	9	9	19	11	16	20	5	4	11	57	9	5	12	12	8	2	12
ENST00000510793	12	4	6	20	11	8	2	16	23	11	12	7	12	7	27	14	12	17	10	33	28	27	15	19	14	23	8	21	30	11	20	50	8	12	26	9	16	18	4	5	10	60	10	6	14	12	7	6	13
ENST00000504599	11	4	6	19	11	8	3	16	21	11	13	7	9	6	27	14	13	15	10	33	28	26	17	19	14	22	7	21	29	11	20	48	8	14	26	10	17	18	4	6	10	60	11	6	14	12	8	6	13
ENST00000507229	11	4	6	19	11	8	3	16	21	10	13	7	9	6	27	14	13	15	10	32	28	26	17	19	14	22	7	20	29	11	20	48	8	14	26	10	17	18	4	6	10	60	11	6	14	12	8	7	13
ENST00000503789	9	9	12	15	12	17	20	12	24	4	26	12	6	7	14	18	15	20	18	32	36	29	24	7	20	28	6	22	29	17	37	38	18	26	22	17	18	12	10	14	10	62	10	8	13	10	12	19	40
ENST00000378708	11	11	12	16	14	19	22	14	27	5	32	14	7	7	14	19	17	23	17	36	36	31	25	11	22	29	6	24	29	18	39	38	21	27	24	19	19	15	10	15	10	62	11	8	15	10	11	20	40
ENST00000506488	11	12	12	16	14	19	22	14	27	6	32	14	7	8	14	19	18	24	17	36	35	32	26	12	22	31	6	24	30	18	39	38	21	27	24	19	19	15	10	15	10	62	11	8	14	10	11	20	41
ENST00000512004	30	22	4	17	16	20	12	18	29	8	24	11	9	29	42	29	45	28	17	34	44	24	14	20	11	28	20	30	26	21	17	42	20	86	20	16	20	35	10	12	13	68	9	10	21	25	8	12	41
ENST00000508455	28	17	4	17	14	15	12	15	32	8	26	12	8	32	31	22	41	26	22	31	45	32	16	17	7	31	17	31	21	22	20	39	23	86	24	15	18	31	11	17	14	64	7	12	18	23	9	10	42
ENST00000514234	25	11	5	19	15	16	12	14	31	8	32	12	8	29	26	21	43	24	22	36	36	33	17	17	11	32	20	29	25	22	23	37	23	88	29	16	15	29	11	16	17	63	14	12	16	20	11	12	45
ENST00000467597	17	6	10	16	18	23	10	14	28	10	34	10	9	37	27	11	21	16	29	46	19	37	24	24	14	52	12	36	21	23	30	42	24	77	35	14	13	19	6	10	25	71	25	12	16	20	18	13	42
ENST00000508148	14	7	10	13	27	26	8	15	38	13	37	14	11	46	29	21	23	19	27	54	24	44	29	22	12	58	12	41	26	24	28	37	25	65	39	15	14	20	5	13	24	68	26	13	19	14	16	14	41
ENST00000486072	17	9	12	14	30	28	9	14	36	13	46	13	16	44	30	22	24	23	31	51	27	46	27	26	12	65	14	44	32	25	28	39	22	63	43	19	14	22	9	8	27	68	29	8	22	12	16	15	36
ENST00000505370	18	26	18	18	28	21	6	10	24	20	25	11	20	21	18	28	26	23	21	47	44	34	24	19	9	29	12	39	35	18	30	31	15	78	33	13	19	21	8	13	21	55	11	6	9	12	3	7	29
ENST00000473511	17	27	18	19	21	28	13	13	13	20	18	8	20	9	22	25	23	24	24	41	41	22	28	18	10	18	23	30	28	18	32	28	15	85	32	11	20	18	5	15	19	49	14	8	4	13	5	14	28
ENST00000464570	19	27	17	19	21	29	13	15	15	22	20	8	18	10	25	29	23	22	22	43	41	22	28	18	11	16	27	29	26	16	31	27	14	85	32	11	19	19	5	15	21	48	15	8	3	14	6	15	28
ENST00000483015	20	29	13	16	18	29	18	26	21	20	27	8	21	15	40	31	28	23	20	51	44	31	30	10	17	27	34	27	20	31	19	21	36	109	39	25	24	24	10	27	27	66	16	20	19	24	4	15	30
ENST00000511910	14	20	4	12	19	17	14	27	16	15	30	5	18	13	44	26	24	14	15	40	26	28	25	11	12	27	35	23	14	29	13	19	36	91	37	23	18	18	14	20	23	52	15	14	28	20	6	11	22
ENST00000470373	13	18	3	10	21	15	9	23	15	12	33	4	18	13	43	23	21	10	9	37	25	25	20	8	15	25	24	23	18	24	10	18	35	83	32	18	17	17	14	17	21	47	11	12	28	19	4	6	21
ENST00000356026	12	10	10	7	15	12	11	9	14	8	14	6	8	9	8	13	10	19	4	22	15	20	7	14	10	5	6	16	8	14	13	19	3	15	12	4	15	3	7	9	10	24	6	4	5	0	5	5	13
ENST00000472264	10	10	10	7	16	12	11	9	13	8	14	6	8	9	9	13	10	20	4	21	14	20	6	14	9	5	6	16	8	14	13	18	3	16	12	4	15	3	7	7	9	25	6	4	5	0	6	4	13
ENST00000512731	10	10	10	7	16	12	11	10	13	8	14	6	9	8	9	13	10	19	4	21	14	21	6	14	9	5	6	16	8	14	13	18	2	17	13	4	16	3	7	8	9	25	6	4	5	0	6	4	13
ENST00000378675	10	10	10	6	16	12	11	10	13	8	14	6	9	8	9	13	10	19	4	21	14	21	6	14	9	5	6	16	8	14	13	18	2	17	13	4	16	3	7	8	9	25	6	4	5	0	6	4	13
ENST00000479814	7	6	11	5	16	9	10	11	6	9	16	6	8	14	6	17	18	17	5	26	17	23	7	13	9	9	4	16	11	11	11	17	3	24	17	9	15	3	5	12	10	30	9	4	5	2	8	4	15
ENST00000435358	7	9	12	6	14	8	6	8	5	8	13	6	10	21	6	15	20	14	11	26	16	22	12	16	7	10	1	15	11	11	16	20	7	27	14	13	13	4	6	10	7	35	12	2	8	4	8	6	14
ENST00000503792	7	9	12	6	14	8	6	8	5	8	13	6	10	21	6	15	20	14	11	26	16	22	12	16	7	10	1	15	11	11	16	20	7	27	14	13	13	4	6	10	7	35	12	2	8	4	8	6	14
ENST00000489782	8	8	10	7	10	4	5	8	3	9	10	5	10	22	9	15	17	14	12	25	14	18	8	11	6	13	2	15	8	7	22	19	9	30	16	10	16	4	5	7	7	33	11	2	12	4	6	2	16
ENST00000486400	11	7	8	8	8	3	5	9	2	9	11	4	11	17	9	10	19	15	14	21	11	17	10	13	6	15	2	17	9	6	24	23	12	46	17	10	15	5	6	6	8	38	8	0	10	4	6	2	17
ENST00000490017	14	12	7	8	7	4	6	9	3	9	14	5	11	20	9	11	21	18	19	22	14	13	12	19	6	19	4	18	14	11	22	28	15	58	17	12	17	7	9	4	7	43	9	1	10	5	4	2	18
ENST00000513088	33	32	14	37	24	39	10	30	40	12	42	22	21	23	27	35	30	29	33	29	49	37	22	47	30	39	19	46	36	28	52	29	32	80	19	23	35	20	22	14	28	48	28	24	34	15	20	25	30
ENST00000341832	8	20	19	26	18	51	18	15	28	14	48	12	16	10	8	20	22	20	17	23	22	26	20	13	25	19	8	33	31	33	33	48	10	18	18	7	23	28	15	16	12	28	24	14	13	16	13	13	29
ENST00000317673	8	18	17	27	15	42	19	16	23	13	42	13	17	10	7	19	20	15	16	20	19	26	21	11	23	22	7	31	27	31	34	41	15	17	15	8	16	32	15	16	10	28	19	12	15	16	11	11	31
ENST00000340677	8	18	17	27	15	42	19	16	23	13	42	13	17	10	7	19	20	15	16	20	19	26	21	11	23	22	7	31	27	31	34	41	15	17	15	8	16	32	15	16	10	28	19	12	15	16	11	11	31
ENST00000407249	8	18	17	27	15	42	19	16	23	13	42	13	17	10	7	19	20	15	16	20	19	26	21	11	23	22	7	31	27	31	34	41	15	17	15	8	16	32	15	16	10	28	19	12	15	16	11	11	31
ENST00000341028	18	19	9	17	14	14	18	14	22	9	21	6	15	15	15	22	21	21	8	26	28	26	6	31	17	25	4	16	23	24	21	25	15	33	32	15	5	25	14	7	14	28	15	8	10	9	10	8	33
ENST00000480991	21	16	9	22	16	14	21	15	27	22	23	13	7	12	15	36	24	27	8	35	31	60	16	23	19	24	22	39	37	29	23	49	24	92	14	12	20	16	16	15	24	24	12	11	16	13	7	24	33
ENST00000378662	16	16	12	23	16	17	4	29	18	7	24	7	19	12	25	20	19	21	10	24	17	16	27	15	17	22	7	28	26	8	23	20	21	6	24	15	13	7	5	13	13	60	14	5	13	13	11	10	37
ENST00000481276	17	17	11	24	15	18	4	26	17	6	23	6	19	12	25	19	17	20	10	24	17	16	25	16	17	21	7	25	25	8	23	21	20	8	27	15	14	9	4	12	10	58	16	5	12	13	11	11	38
ENST00000234800	17	17	12	24	15	18	4	26	18	6	23	6	19	12	24	19	17	20	10	24	17	16	25	16	17	20	7	25	25	9	23	22	20	9	27	14	14	9	4	12	9	59	16	5	12	13	11	11	38
ENST00000412810	12	12	11	26	18	18	4	20	37	15	34	8	17	10	10	22	15	29	6	23	26	34	14	26	25	32	21	20	35	24	38	25	17	70	30	15	12	11	21	17	11	41	9	13	16	11	4	38	41
ENST00000234610	12	12	11	26	18	18	4	20	38	15	34	8	17	10	10	23	15	28	6	23	26	34	14	26	25	33	22	22	35	24	38	25	16	69	31	14	12	11	21	17	11	41	9	13	16	11	4	38	41
ENST00000478901	15	12	3	16	19	25	14	12	14	4	35	20	4	19	18	25	42	24	12	34	14	27	10	14	10	26	20	30	21	20	27	24	18	83	22	29	11	22	13	8	15	42	14	9	12	16	6	10	43
ENST00000463652	14	13	6	14	18	26	16	11	15	3	34	20	4	22	17	22	38	22	12	33	14	25	9	14	9	28	21	33	22	19	28	24	13	86	21	26	12	20	15	9	16	39	15	9	12	14	6	11	45
ENST00000468397	14	9	9	10	18	13	20	12	16	3	31	20	6	25	17	21	27	19	13	32	16	25	8	17	8	26	20	39	22	16	27	28	12	81	20	21	15	22	16	9	17	36	14	11	14	14	6	12	45
ENST00000495016	14	9	10	10	18	14	20	12	16	3	33	20	5	25	17	21	29	19	12	34	16	25	8	18	8	27	20	40	21	15	27	28	13	81	20	21	15	22	16	9	17	35	14	12	14	14	6	12	46
ENST00000491311	15	9	10	9	18	13	20	12	17	3	34	19	5	25	17	21	29	19	12	33	16	25	8	18	8	28	20	39	23	15	26	28	14	78	20	21	14	23	16	9	17	34	14	12	16	15	6	12	46
ENST00000464748	15	7	11	12	18	15	19	13	19	4	35	19	5	30	19	24	31	19	13	33	15	29	8	22	7	29	20	42	26	19	26	28	19	79	24	19	16	24	17	7	18	32	18	10	18	17	6	12	50
ENST00000489300	14	5	14	15	18	15	18	18	20	4	39	15	6	35	22	27	30	16	14	33	18	27	9	29	10	27	18	47	25	22	26	23	21	72	25	17	14	23	20	7	18	31	18	12	14	17	6	13	45
ENST00000468800	18	6	15	5	16	37	11	26	26	10	29	13	15	19	32	40	32	37	31	39	12	25	16	24	25	21	19	36	28	37	34	32	24	86	26	16	21	29	11	21	12	29	17	8	19	13	8	23	46
ENST00000474916	20	2	12	11	20	28	11	20	19	5	28	13	12	19	21	30	27	31	20	29	14	22	13	12	31	23	16	29	27	30	20	30	25	58	16	24	17	33	3	16	17	28	22	10	21	12	6	19	35
ENST00000492390	20	8	17	22	21	19	10	21	17	5	26	10	15	20	21	24	26	25	13	29	18	25	20	15	23	21	12	30	11	29	31	18	20	43	14	29	14	29	5	5	22	27	15	10	19	8	2	17	28
ENST00000356937	7	13	18	22	16	24	6	18	24	6	42	10	15	16	16	18	8	25	22	27	17	39	21	19	11	13	12	19	17	26	32	32	12	24	14	20	16	25	10	4	15	25	17	13	14	10	9	13	36
ENST00000498810	9	13	16	19	16	29	9	17	29	6	41	10	13	16	17	18	10	25	23	25	14	41	15	16	14	10	11	22	14	23	31	27	14	19	19	20	16	25	8	4	14	28	17	15	13	11	10	15	32
ENST00000509982	18	12	26	30	10	31	10	18	34	4	35	15	10	27	15	13	18	31	15	38	11	40	13	21	24	12	15	22	27	15	22	29	12	13	31	22	12	24	10	6	16	29	22	12	22	10	12	11	51
ENST00000577672	22	12	25	32	11	20	8	24	28	3	22	13	8	23	16	14	23	29	13	35	17	37	19	28	22	17	14	22	34	15	20	22	13	10	33	19	14	27	6	10	18	31	13	7	16	13	10	12	44
ENST00000417099	20	14	25	36	11	19	8	25	26	2	23	13	6	22	16	15	23	32	14	34	18	34	18	28	19	18	14	21	34	16	20	22	11	8	32	19	11	25	6	9	18	31	13	5	18	14	11	12	43
ENST00000487462	19	12	28	33	14	11	2	23	18	4	22	13	9	27	10	14	21	28	15	41	19	28	20	31	11	21	15	18	35	23	28	19	12	10	25	16	10	21	14	8	20	31	11	6	20	14	9	13	40
ENST00000479362	19	12	28	33	14	11	2	24	19	4	22	13	9	27	10	14	21	28	15	40	19	28	20	31	11	21	15	18	35	23	28	19	12	10	25	16	10	21	15	8	20	31	11	6	20	14	9	13	40
ENST00000401096	19	12	25	35	13	13	5	26	17	7	24	11	11	24	11	19	24	24	12	38	19	29	24	28	10	25	12	17	35	30	29	23	13	22	22	10	8	23	16	11	16	38	12	6	21	13	8	16	41
ENST00000357760	21	12	25	35	13	14	6	27	17	8	23	11	11	24	11	19	25	25	12	37	19	29	24	28	10	25	10	17	35	31	28	23	13	24	20	9	7	24	16	11	16	38	12	6	20	13	8	15	40
ENST00000358779	21	12	25	35	13	14	6	27	17	8	23	11	11	24	11	19	25	25	12	37	19	29	24	28	10	25	10	17	35	31	28	23	13	24	20	9	7	24	16	11	16	38	12	6	20	13	8	15	40
ENST00000378633	21	12	25	35	13	14	6	27	17	8	23	11	11	24	11	19	25	25	12	37	19	29	24	28	10	25	10	17	35	31	28	23	13	24	20	9	7	24	16	11	16	38	12	6	20	13	8	15	40
ENST00000404249	21	12	25	35	13	14	6	27	17	8	23	11	11	24	11	19	25	25	12	37	19	29	24	28	10	25	10	17	35	31	28	23	13	24	20	9	7	24	16	11	16	38	12	6	20	13	8	15	40
ENST00000460465	21	12	25	35	13	14	6	27	17	8	23	11	11	24	11	19	25	25	12	37	19	29	24	28	10	25	10	17	35	31	28	23	13	24	20	9	7	24	16	11	16	38	12	6	20	13	8	15	40
ENST00000378635	21	12	25	35	13	14	6	27	17	8	23	11	11	24	11	19	25	25	12	37	19	29	24	28	10	25	10	17	35	31	28	23	13	24	20	9	7	23	16	11	16	38	12	6	20	13	8	15	40
ENST00000356200	21	12	25	33	13	14	7	27	17	8	23	11	11	24	11	19	24	25	12	37	18	29	24	30	10	25	9	17	34	31	28	23	13	24	20	9	8	23	16	11	16	38	12	6	20	13	8	15	42
ENST00000378638	21	12	25	33	13	14	7	27	17	8	23	11	11	24	11	19	24	25	12	37	18	29	24	30	10	25	9	17	34	31	28	23	13	24	20	9	8	23	16	11	16	38	12	6	20	13	8	15	42
ENST00000424604	9	19	11	24	13	25	13	12	28	9	29	14	24	19	14	17	25	18	13	38	16	24	29	30	21	28	14	37	36	11	23	24	11	63	17	14	30	11	11	7	16	32	8	13	20	4	8	15	40
ENST00000418950	16	19	17	16	14	21	13	17	21	7	44	7	7	21	18	23	27	26	22	42	21	50	18	31	23	19	22	29	27	32	27	24	27	78	27	22	15	23	16	5	16	28	14	0	14	8	2	24	24
ENST00000475229	13	26	18	20	10	23	14	17	19	4	44	8	5	21	14	32	26	31	22	47	23	38	16	25	30	18	19	23	27	27	20	23	18	68	25	17	15	23	18	6	8	24	12	1	12	7	2	24	37
ENST00000355439	11	20	16	15	11	12	11	18	11	7	17	10	8	4	17	20	8	27	12	14	13	22	17	17	12	8	23	18	19	13	9	27	13	3	13	16	28	16	9	11	2	30	12	6	17	8	2	7	29
ENST00000246421	11	20	16	15	12	12	12	18	12	7	17	10	9	4	17	21	7	26	14	16	13	23	16	16	12	9	23	17	19	13	8	29	13	4	13	17	28	17	9	10	2	33	11	6	17	8	2	9	30
ENST00000400924	11	20	16	15	12	12	12	18	12	7	17	10	9	4	17	21	7	26	14	16	13	23	16	16	12	9	23	17	19	13	8	29	13	4	13	17	28	17	9	10	2	33	11	6	17	8	2	9	30
ENST00000498806	34	11	5	26	27	21	17	18	19	13	24	12	10	17	24	29	20	26	21	44	40	35	26	19	22	17	15	44	31	17	31	30	30	91	25	21	21	24	20	22	15	62	12	10	21	18	2	6	25
ENST00000497747	29	16	7	22	29	17	15	25	18	15	18	15	13	19	16	26	16	23	16	43	35	42	22	25	25	14	12	40	32	23	35	29	24	75	28	21	24	22	16	26	15	73	12	10	15	21	6	4	27
ENST00000497615	28	16	6	22	30	18	15	26	19	15	19	15	13	18	15	26	16	23	16	44	35	42	21	25	25	13	12	40	32	23	35	29	24	75	28	22	23	22	16	26	15	73	13	10	16	21	6	4	27
ENST00000480499	16	16	12	23	25	17	9	14	34	17	30	6	10	22	6	18	25	28	8	27	22	34	10	21	20	22	7	34	29	18	35	38	11	69	20	14	18	12	10	14	16	52	5	8	9	12	13	4	27
ENST00000489538	15	13	14	27	25	20	8	11	36	15	29	7	9	22	9	16	26	24	8	27	22	30	12	21	21	20	7	32	33	15	39	43	10	74	22	14	20	13	9	11	17	43	5	7	10	9	15	8	29
ENST00000477235	26	13	22	25	20	25	7	7	29	22	30	10	10	18	11	18	19	21	9	34	24	26	15	17	14	23	10	32	38	10	37	45	18	72	32	11	14	20	8	8	19	30	2	5	10	8	13	9	28
ENST00000497186	26	17	25	24	18	22	7	4	24	21	27	10	9	16	11	17	16	24	11	35	25	25	21	20	12	21	12	37	39	12	37	42	15	69	34	16	14	23	9	10	24	28	4	4	10	8	15	13	24
ENST00000469045	27	18	24	25	18	22	7	4	24	22	28	10	8	16	11	17	14	24	11	36	27	25	22	21	13	21	13	37	39	12	37	41	15	70	34	16	15	23	8	11	24	29	4	3	10	8	15	13	24
ENST00000400922	38	25	30	23	22	24	11	19	21	18	18	19	24	16	19	28	25	43	11	64	38	39	41	25	17	20	14	46	29	19	46	35	22	96	42	28	22	28	16	26	22	52	22	11	21	14	9	21	37
ENST00000342348	37	25	31	22	21	24	11	19	20	18	19	18	24	17	20	28	28	44	12	64	37	40	41	23	17	19	14	46	28	19	44	34	22	95	43	28	22	26	16	26	22	54	24	11	22	16	9	20	39
ENST00000460602	12	14	6	20	17	20	7	12	9	8	22	17	16	10	13	14	19	24	10	19	28	23	25	18	13	12	8	30	14	11	23	26	8	20	29	11	4	16	6	10	21	38	10	8	11	16	2	15	19
ENST00000492768	12	14	6	20	17	20	7	12	9	8	22	17	16	10	13	14	19	24	10	19	28	23	25	18	13	12	8	30	14	11	23	26	8	20	29	11	4	16	6	10	21	38	10	8	11	16	2	15	19
ENST00000464373	12	14	6	20	17	20	7	12	9	8	22	17	16	10	13	14	19	24	10	19	28	23	25	18	13	12	8	30	14	11	23	26	8	20	29	11	4	16	6	10	21	38	10	8	11	16	2	15	19
ENST00000341426	11	16	6	20	16	20	7	12	8	8	21	17	16	11	14	16	18	21	10	20	27	22	25	18	14	13	8	31	14	11	25	29	8	20	30	11	4	16	7	8	23	39	10	9	12	14	2	15	18
ENST00000344463	11	16	6	20	16	20	7	12	8	8	21	17	16	11	14	16	18	21	10	20	27	22	25	18	14	13	8	31	14	11	25	29	8	20	30	11	4	16	7	8	23	39	10	9	12	14	2	15	18
ENST00000341991	13	16	5	21	19	28	6	14	10	7	24	15	14	10	17	18	22	22	14	13	19	22	20	16	12	17	8	33	14	14	19	34	10	19	30	12	6	18	13	8	25	34	13	7	16	21	2	16	16
ENST00000492845	18	19	13	30	37	35	12	27	14	12	24	15	5	12	25	25	32	26	12	22	30	28	25	16	18	17	16	38	23	14	27	35	26	18	42	22	13	21	29	14	22	54	17	7	9	28	3	14	37
ENST00000378625	18	21	12	27	41	34	13	28	14	14	23	15	2	12	27	26	31	25	11	26	26	28	27	15	18	16	17	39	24	13	26	37	29	16	38	22	15	20	29	14	22	58	17	7	9	27	2	13	36
ENST00000480542	17	25	12	27	45	34	13	32	23	18	25	11	3	11	36	29	29	30	16	25	29	21	26	14	24	25	23	45	27	14	28	48	27	16	37	18	15	17	31	16	16	61	15	8	10	23	5	15	35
ENST00000461893	24	19	9	29	25	18	10	19	26	10	30	16	23	19	9	31	17	25	22	32	48	23	20	25	18	27	27	43	33	14	32	44	9	81	14	25	12	17	14	14	15	38	22	7	8	12	8	12	36
ENST00000471354	20	28	10	9	19	18	7	23	30	11	35	19	12	12	14	17	21	33	22	36	27	33	26	30	9	22	17	32	37	15	25	37	11	55	25	16	28	14	11	6	12	31	21	11	21	8	5	16	19
ENST00000437146	24	18	15	27	28	25	24	15	34	23	35	8	27	20	12	14	25	20	8	33	26	28	16	23	21	23	19	35	37	14	26	45	20	23	22	22	18	29	21	10	23	45	22	14	17	4	8	22	21
ENST00000434686	2	6	0	6	6	11	2	11	3	2	2	2	3	9	17	6	4	12	6	18	6	12	4	3	2	2	11	17	3	8	11	17	8	1	6	4	7	3	5	5	4	9	7	0	3	2	4	4	16
ENST00000412228	4	6	0	5	6	12	2	10	3	2	3	2	3	10	18	6	4	12	5	16	8	14	4	3	2	2	12	18	3	9	10	16	8	1	6	4	7	5	5	6	6	8	7	0	5	3	4	4	15
ENST00000439272	11	5	1	10	8	10	4	14	9	2	10	2	4	12	17	16	7	20	7	21	15	12	6	12	5	7	9	19	7	9	13	23	7	5	8	8	11	10	3	7	7	18	12	0	11	4	8	4	18
ENST00000455156	13	5	2	10	8	10	4	14	10	2	13	3	6	12	16	16	6	20	9	23	15	12	7	13	7	8	8	19	11	8	14	24	6	7	10	10	11	13	3	7	8	20	12	0	12	4	9	4	19
ENST00000472614	14	4	2	10	8	10	4	15	11	2	15	3	7	12	16	16	7	22	12	23	16	12	8	14	7	9	8	19	11	8	14	29	7	8	11	11	12	13	5	7	10	20	14	0	12	4	9	4	21
ENST00000378609	14	4	2	10	8	11	4	16	11	3	17	4	6	13	16	19	6	22	13	26	17	13	9	15	8	9	8	21	12	9	15	31	7	12	14	13	15	14	5	7	13	21	16	1	14	4	9	5	22
ENST00000378606	14	4	2	10	8	11	4	16	11	3	18	4	6	13	16	19	6	22	13	26	17	13	9	15	8	9	8	21	12	9	15	32	7	13	14	13	15	14	5	7	13	21	16	1	14	4	9	5	22
ENST00000307786	18	12	20	16	29	15	10	34	27	6	25	8	19	35	26	17	25	37	14	54	37	34	28	37	24	19	15	53	31	18	26	32	19	58	26	22	20	27	25	7	22	67	20	8	15	12	9	12	40
ENST00000378604	20	14	24	20	33	16	10	36	27	6	24	10	25	30	26	15	26	39	15	56	37	40	28	38	25	21	16	54	35	21	33	32	17	67	28	24	24	23	26	10	25	63	21	8	16	14	10	14	42
ENST00000482402	21	11	24	21	37	17	11	36	28	6	23	11	26	29	23	13	26	39	16	55	39	38	25	37	26	21	16	55	37	22	34	34	18	63	31	26	23	21	26	11	24	61	22	8	16	13	10	15	42
ENST00000462293	17	9	23	22	40	17	13	33	29	6	23	12	24	31	21	12	25	40	16	54	43	39	22	36	27	21	13	52	38	25	35	34	18	59	34	27	22	18	23	13	24	64	23	7	13	11	10	15	41
ENST00000378602	17	12	24	12	29	9	10	22	27	11	29	12	14	27	17	20	19	26	19	32	26	54	28	28	13	21	31	35	24	17	40	36	22	39	40	22	20	32	7	18	27	52	14	8	22	10	6	12	27
ENST00000470931	23	11	22	17	24	16	9	14	29	11	23	10	18	28	14	18	21	22	22	33	32	52	28	27	15	20	28	34	23	23	39	31	23	27	27	19	22	30	8	22	24	54	11	4	17	4	12	12	20
ENST00000378598	23	11	22	17	23	16	9	14	29	11	23	10	18	28	14	18	21	22	22	33	32	52	28	27	15	20	28	34	23	23	39	31	23	27	27	19	22	30	8	22	24	54	11	4	17	4	12	12	20
ENST00000416272	23	11	22	17	23	16	9	14	29	11	23	10	18	28	14	18	21	22	22	32	32	51	28	27	15	20	28	34	23	23	39	30	23	27	27	18	22	30	9	23	25	53	11	4	17	4	12	12	20
ENST00000310991	22	11	22	17	22	16	9	14	29	11	23	10	18	28	14	18	21	22	22	33	32	51	28	27	15	20	28	34	23	23	39	30	23	27	28	18	22	30	9	23	25	54	11	4	17	4	12	12	20
ENST00000412120	18	21	20	10	22	20	15	22	20	12	27	6	9	23	9	19	30	35	20	48	29	27	23	23	16	15	17	30	30	12	22	36	16	77	24	13	25	27	17	20	21	42	7	6	18	9	14	7	22
ENST00000464311	17	21	18	10	18	23	17	8	13	12	20	8	12	16	16	18	26	36	18	40	41	24	18	20	14	8	26	20	34	14	21	29	25	77	22	16	23	25	18	13	20	39	6	8	17	6	11	9	24
ENST00000493964	28	26	14	21	21	21	14	18	32	22	26	14	15	20	23	32	26	16	25	27	27	46	22	37	14	19	25	36	34	20	12	36	20	64	19	25	28	38	20	16	22	42	16	3	12	13	3	12	32
ENST00000461752	20	17	25	26	15	25	17	15	16	13	37	8	25	28	17	19	17	28	18	33	35	27	29	34	9	40	18	30	30	21	42	36	17	32	37	22	15	24	20	13	18	30	11	10	20	4	2	4	31
ENST00000493316	20	18	24	26	15	24	18	15	16	13	35	9	24	26	17	20	19	29	18	34	36	22	30	34	11	40	18	31	30	21	40	34	17	33	36	22	14	25	21	13	18	28	12	9	20	4	2	4	31
ENST00000450874	11	18	21	24	31	24	17	34	15	15	27	12	14	14	16	15	11	20	18	29	47	47	11	20	15	14	23	42	12	20	16	20	9	33	8	22	6	28	9	9	13	26	11	5	20	7	7	6	32
ENST00000378590	18	2	22	30	18	20	4	15	16	21	33	21	9	30	15	20	36	18	20	23	29	33	16	19	16	16	23	28	36	22	25	43	15	41	14	14	11	35	14	17	14	49	5	19	23	14	4	16	28
ENST00000434971	21	14	10	17	25	15	13	19	25	13	36	13	14	32	17	17	23	23	9	14	45	34	29	25	19	23	26	25	37	25	21	17	10	21	13	9	16	19	7	13	18	23	11	18	10	2	11	2	22
ENST00000468610	21	14	10	17	25	15	13	19	25	13	36	13	14	32	17	17	23	23	9	14	45	34	29	25	19	23	26	25	37	25	21	17	10	21	13	9	16	19	7	13	18	23	11	18	10	2	11	2	22
ENST00000270720	22	13	9	18	27	16	11	17	25	14	37	12	13	34	18	18	26	21	7	18	43	38	32	24	20	22	29	26	36	25	21	17	10	20	13	9	17	17	10	13	17	22	11	16	15	2	7	2	24
ENST00000378592	22	13	9	18	27	16	11	17	25	14	37	12	13	34	18	18	26	21	7	18	43	38	32	24	20	22	29	26	36	25	21	17	10	20	13	9	17	17	10	13	17	22	11	16	15	2	7	2	24
ENST00000443930	21	7	10	34	34	16	11	14	15	29	30	17	17	30	11	23	30	22	12	17	29	34	29	28	13	21	16	28	28	11	13	35	18	58	17	27	15	13	6	9	16	33	17	19	27	10	2	10	19
ENST00000378585	14	17	6	14	23	13	10	13	14	11	23	8	9	16	15	20	17	27	26	22	28	23	16	21	10	12	13	24	22	27	9	19	10	6	22	21	12	12	12	8	13	31	12	12	8	14	13	4	13
ENST00000378567	16	21	9	10	14	25	9	18	22	17	20	23	14	10	11	16	28	27	9	33	20	34	24	10	4	17	11	14	21	22	22	35	11	35	30	18	19	8	8	14	19	38	10	12	10	1	2	8	23
ENST00000468310	16	21	9	10	12	25	9	18	22	16	20	22	13	10	11	16	27	26	9	33	20	34	24	10	4	17	11	14	20	21	22	36	11	34	30	17	19	8	8	14	18	38	10	12	10	1	2	8	23
ENST00000484419	16	21	9	10	12	25	9	18	22	16	20	21	13	10	12	15	27	26	9	33	21	33	24	10	4	17	11	13	20	21	22	36	11	33	30	17	20	8	8	14	17	39	10	12	11	1	2	8	22
ENST00000445600	14	20	9	9	11	23	5	17	19	15	18	20	13	8	12	11	26	27	8	28	20	32	25	10	4	15	12	9	17	19	21	33	9	30	29	19	21	8	8	13	15	37	10	10	9	2	2	7	19
ENST00000503297	11	21	8	8	10	23	5	18	20	13	15	20	11	7	12	9	27	26	9	25	16	30	22	11	4	12	11	8	16	18	19	33	7	25	28	20	23	6	8	12	14	34	9	7	7	2	3	6	15
ENST00000449154	13	21	4	7	8	19	3	12	16	10	11	19	8	9	13	2	24	21	11	20	16	30	21	12	9	8	8	10	15	11	15	28	5	26	32	21	21	4	8	14	15	27	7	6	7	5	6	5	10
ENST00000479566	27	14	12	15	28	21	12	19	25	11	32	18	10	27	22	15	21	12	8	30	31	19	18	24	12	15	17	33	24	21	25	29	25	71	16	12	10	14	10	7	11	43	15	8	10	12	6	8	14
ENST00000466651	27	16	13	18	27	18	10	20	26	10	34	16	11	29	26	16	26	12	6	37	33	23	20	25	11	16	23	37	24	22	22	32	25	84	19	9	9	15	11	6	13	39	16	7	10	11	6	8	12
ENST00000400921	12	11	14	18	34	23	15	25	22	21	21	16	6	23	11	20	24	25	16	28	35	28	24	29	22	18	18	31	17	19	32	25	17	40	31	11	21	23	21	12	27	45	5	18	20	14	9	12	16
ENST00000495347	12	12	12	20	27	19	13	26	21	19	18	21	7	25	11	21	22	26	16	25	36	30	23	31	27	22	20	28	18	20	26	30	18	35	34	16	23	25	24	13	28	42	5	17	21	10	6	11	15
ENST00000461106	12	14	10	20	27	20	12	28	21	19	16	22	9	29	12	25	27	22	17	21	33	35	22	31	29	20	22	21	20	21	27	30	16	33	37	19	27	24	26	6	26	39	5	12	23	9	6	10	14
ENST00000461465	18	23	16	29	21	24	5	17	17	20	14	16	10	25	13	30	29	23	16	23	34	36	14	24	29	20	26	31	17	24	31	31	13	44	31	25	24	21	29	10	18	44	6	9	21	13	8	9	24
ENST00000470596	19	28	16	28	23	24	5	18	15	17	16	15	12	22	13	31	26	22	18	22	35	32	17	25	25	24	27	31	16	23	32	38	11	44	26	26	23	19	27	11	19	48	7	7	20	13	7	9	28
ENST00000496325	19	31	14	30	25	17	10	19	16	14	17	15	10	19	20	34	23	16	27	16	38	37	12	28	21	28	28	32	13	22	28	41	11	40	19	26	21	18	29	14	23	54	11	5	30	11	9	6	29
ENST00000481140	7	11	12	10	27	7	10	28	27	17	34	8	13	26	17	17	36	27	24	28	26	22	27	26	16	20	6	43	28	17	46	44	20	56	22	23	25	19	21	7	33	53	16	10	21	11	8	10	32
ENST00000400920	14	20	19	20	15	21	16	27	22	18	33	9	25	33	18	35	31	19	27	33	46	33	16	17	34	15	24	46	26	21	32	28	42	68	31	19	18	18	13	21	38	56	12	8	12	10	10	11	39
ENST00000482686	14	20	19	20	15	21	16	27	22	18	33	9	25	33	18	35	31	19	27	33	46	33	16	17	34	15	24	46	26	21	32	28	42	68	31	19	18	18	13	21	38	56	12	8	12	10	10	11	39
ENST00000486681	15	20	19	20	16	21	16	27	22	18	34	10	25	31	17	35	31	20	28	33	48	34	16	18	35	15	24	44	27	20	32	28	43	68	29	19	19	18	13	21	39	56	12	9	12	10	10	12	36
ENST00000470986	19	15	9	20	23	16	6	18	19	13	23	13	10	23	20	14	35	13	23	24	37	26	21	27	30	26	16	36	19	19	31	34	11	74	27	29	12	18	12	10	22	42	7	11	15	6	7	12	16
ENST00000470511	16	19	16	17	25	17	14	19	29	7	28	17	10	29	22	27	30	27	23	22	23	38	20	42	31	29	28	25	23	12	18	40	28	60	31	23	13	17	15	10	13	42	11	8	24	12	4	9	35
ENST00000471018	12	13	15	12	13	22	6	19	29	15	21	4	17	17	32	28	14	19	18	33	31	28	33	24	26	18	16	27	29	14	30	46	15	24	21	14	26	24	16	16	21	43	14	13	16	12	6	12	41
ENST00000466352	20	20	16	12	19	27	11	21	38	10	13	4	15	16	29	26	10	19	17	33	27	23	38	17	25	31	20	33	34	17	31	33	19	70	39	26	23	27	19	19	31	45	13	7	21	14	3	17	60
ENST00000497183	18	24	17	12	21	29	10	22	41	11	12	3	15	17	28	26	10	20	17	32	31	23	39	14	22	30	22	35	36	18	31	36	19	72	42	24	24	27	20	17	28	43	17	6	18	16	3	17	66
ENST00000419838	19	25	18	14	22	29	8	23	40	10	14	4	19	19	19	23	12	21	19	33	33	28	32	14	21	20	23	33	34	21	30	36	19	77	46	23	25	22	23	11	28	42	19	8	16	18	5	19	69
ENST00000479263	17	15	21	25	26	20	13	26	20	2	20	15	14	22	32	29	29	20	26	30	34	42	21	17	14	22	14	37	26	13	33	20	21	95	19	24	11	17	20	15	30	47	9	7	27	8	5	4	32
ENST00000503672	14	21	22	35	30	20	10	28	29	8	22	14	16	12	26	22	21	26	19	39	30	26	23	15	26	30	16	33	34	13	33	25	20	91	32	21	13	19	20	14	32	54	9	7	27	8	6	13	32
ENST00000478770	14	21	26	35	31	20	10	28	29	8	23	13	15	12	26	22	22	27	19	39	30	26	23	15	27	30	16	32	36	13	33	25	20	90	32	21	13	18	21	14	31	53	9	8	27	8	6	13	33
ENST00000505322	11	11	8	29	16	11	9	14	37	13	28	7	30	18	16	31	17	26	19	46	45	28	14	18	19	19	22	37	32	23	29	39	13	83	32	17	6	16	21	4	18	53	10	10	18	9	4	10	19
ENST00000472017	9	9	8	32	18	10	7	16	35	13	27	7	26	19	16	26	15	27	20	44	44	28	15	17	19	20	22	39	32	25	28	41	12	85	32	20	6	16	21	5	17	54	10	11	19	8	4	10	18
ENST00000333854	24	29	9	16	25	26	14	17	27	19	25	8	17	16	25	24	31	19	14	36	42	33	20	29	12	39	27	45	26	21	42	32	21	98	24	24	27	19	20	14	36	67	12	2	16	5	6	11	40
ENST00000536678	27	27	10	14	26	26	16	17	29	17	20	7	14	14	22	22	35	16	12	37	40	31	21	26	10	38	24	48	26	18	44	30	25	106	24	22	22	20	23	16	37	67	12	2	17	3	6	10	41
ENST00000444529	26	31	14	14	25	27	15	20	26	16	17	3	20	16	19	21	30	17	11	37	38	31	27	21	8	29	20	50	23	14	45	30	27	112	23	22	20	17	25	14	35	64	15	2	12	5	6	10	41
ENST00000497675	12	10	8	11	13	18	14	9	25	13	16	7	2	12	11	15	23	11	8	27	11	18	12	8	10	27	7	18	19	7	20	14	15	12	21	12	10	19	7	13	22	40	13	7	10	10	7	14	21
ENST00000476803	11	12	9	13	11	22	15	10	24	11	16	6	4	12	12	15	23	12	8	26	10	19	9	5	10	28	6	16	20	7	19	17	15	11	21	11	11	22	11	14	20	40	12	5	10	12	5	14	20
ENST00000440825	6	12	9	16	21	22	12	6	20	6	18	3	6	10	16	14	20	21	9	19	12	15	14	3	14	17	6	10	21	14	25	22	16	20	15	12	16	16	13	19	19	39	7	2	11	13	4	13	30
ENST00000400919	6	12	9	16	21	22	12	6	20	6	18	3	6	10	16	14	20	21	9	19	12	15	14	3	14	17	6	10	21	14	25	22	16	20	15	12	16	16	13	19	19	40	7	2	11	13	4	13	30
ENST00000428120	6	12	9	16	21	22	12	6	20	6	18	3	6	10	16	14	20	21	9	19	12	15	14	3	14	17	6	10	21	14	25	22	16	20	15	12	16	16	13	19	19	40	7	2	11	13	4	13	30
ENST00000420515	6	12	9	16	21	22	12	6	20	6	18	3	6	10	17	14	20	21	9	19	12	15	14	3	14	16	6	10	21	14	25	22	16	20	15	12	16	16	15	19	19	40	7	2	11	13	4	13	30
ENST00000378543	6	12	9	16	21	22	12	7	20	6	18	3	6	10	17	14	20	21	9	19	12	15	14	3	14	16	6	10	21	14	25	22	16	20	15	12	16	17	15	19	19	40	7	2	11	13	4	13	30
ENST00000400918	6	12	9	16	21	22	12	7	20	6	18	3	6	10	17	14	20	21	9	19	12	15	14	3	14	16	6	10	21	14	25	22	16	20	15	12	16	17	15	19	19	40	7	2	11	13	4	13	30
ENST00000378546	7	12	9	18	21	23	12	7	20	6	18	3	6	11	18	16	20	22	10	18	12	15	15	5	14	15	5	10	22	14	26	22	16	20	16	12	16	17	15	19	20	41	8	2	10	13	4	13	31
ENST00000414253	7	12	9	18	21	23	12	7	20	6	18	3	6	11	18	16	20	22	10	18	12	15	15	5	14	15	5	10	22	14	26	22	16	20	16	12	16	17	15	19	20	42	8	2	10	13	4	13	31
ENST00000378545	22	10	10	19	45	31	13	27	12	18	48	11	12	19	20	20	23	14	20	50	39	33	16	20	21	12	6	45	39	15	35	37	32	43	34	21	30	26	28	4	29	41	17	10	25	8	11	17	44
ENST00000401813	20	13	10	14	25	26	16	29	9	12	39	10	13	14	17	18	23	16	19	48	26	39	22	19	23	18	8	46	39	19	38	46	37	62	19	6	30	32	25	15	33	40	15	12	21	13	8	18	29
ENST00000514625	14	16	6	12	25	25	12	23	23	6	20	3	1	7	23	6	19	16	16	39	34	32	13	24	10	22	9	20	23	11	38	15	15	34	19	16	14	19	9	16	15	28	11	6	6	14	2	7	36
ENST00000469733	24	15	12	16	16	20	19	34	31	5	21	11	13	23	35	25	18	31	22	41	33	35	14	20	5	8	11	37	25	12	40	26	22	68	34	26	27	21	20	28	30	43	19	6	23	18	2	7	42
ENST00000420964	12	16	7	16	33	25	11	14	36	10	21	9	4	11	18	20	18	22	26	33	25	27	33	18	22	22	15	26	17	16	20	34	26	42	21	22	21	22	10	16	25	48	26	8	14	19	2	17	47
ENST00000487186	12	17	7	15	34	21	10	17	33	10	21	9	3	14	14	20	18	19	25	30	27	22	33	19	19	23	15	28	18	16	21	32	27	40	21	24	23	19	10	18	26	47	25	9	15	19	1	16	46
ENST00000545087	22	15	15	18	30	17	13	25	21	13	16	10	3	28	16	33	16	28	16	37	37	39	22	21	19	26	19	31	14	22	39	27	23	72	28	22	32	24	9	20	27	52	14	17	23	12	4	18	46
ENST00000442483	32	14	11	22	29	24	26	28	25	11	34	12	16	18	29	20	21	24	25	39	36	37	27	23	22	14	8	25	35	16	26	38	21	45	20	25	24	26	19	13	30	38	19	6	16	13	1	14	31
ENST00000378536	6	3	5	4	9	5	1	9	5	4	3	1	6	5	13	4	4	3	5	6	4	10	9	3	6	5	5	5	6	5	6	7	13	3	1	0	6	9	2	4	12	29	13	4	7	2	0	0	9
ENST00000508416	19	8	14	25	37	14	14	21	18	13	25	22	22	18	17	26	19	34	30	45	39	29	34	28	12	41	25	40	34	20	45	42	31	15	20	20	31	28	19	11	14	60	17	12	14	20	15	24	38
ENST00000478223	14	18	21	26	16	14	14	11	23	5	32	10	13	24	26	37	40	19	20	45	33	32	16	33	16	27	21	35	42	16	32	38	14	62	29	29	12	35	18	13	20	40	16	11	22	10	7	17	21
ENST00000507179	20	6	10	31	14	13	6	23	18	11	20	15	14	22	22	19	34	40	25	37	30	33	19	31	24	21	17	30	33	21	31	49	16	95	26	12	16	14	2	15	20	58	13	6	24	2	8	10	33
ENST00000417061	18	26	3	19	15	18	4	14	24	12	32	11	13	20	24	23	25	29	12	24	33	24	37	21	17	28	32	30	30	19	40	38	18	72	19	10	23	14	35	15	25	58	13	15	21	8	10	8	20
ENST00000317490	17	14	16	26	30	18	6	27	36	17	24	18	27	17	20	21	19	16	21	36	32	35	35	27	22	29	13	26	18	26	39	47	24	49	36	15	8	23	14	14	18	52	19	15	22	14	2	8	28
ENST00000419785	21	13	14	13	32	15	10	27	31	17	28	17	26	25	17	28	20	21	22	32	35	40	29	36	17	22	11	23	17	28	39	38	29	70	26	22	8	26	10	19	21	53	21	18	22	21	7	12	31
ENST00000469374	16	18	27	31	23	18	17	27	21	17	40	16	14	12	22	30	25	28	10	40	41	19	15	31	14	18	18	32	22	29	38	25	21	48	20	30	25	15	18	20	32	49	7	11	17	22	9	15	42
ENST00000475812	14	15	32	33	20	19	21	19	26	12	32	20	12	15	22	30	22	36	13	38	37	18	16	18	16	19	16	50	31	22	26	24	13	49	21	32	24	21	17	16	24	47	9	15	10	16	8	11	53
ENST00000449373	14	15	33	32	19	19	21	19	26	12	31	19	12	15	22	31	23	35	13	37	36	18	15	18	16	19	16	50	32	22	25	24	13	49	21	32	23	21	17	16	24	47	9	15	10	16	8	10	54
ENST00000494279	20	10	19	23	16	27	20	19	27	8	24	16	16	14	14	32	26	26	26	39	47	31	32	10	10	16	21	31	50	13	20	48	10	18	24	14	18	23	11	14	25	53	14	10	40	14	6	9	41
ENST00000378518	13	6	9	16	10	15	14	10	17	5	22	6	10	18	17	29	24	19	15	25	39	16	29	12	7	17	7	15	31	11	20	45	10	11	22	8	22	12	8	13	14	47	9	8	30	12	6	10	32
ENST00000306256	13	6	9	16	10	15	13	10	17	5	21	6	10	18	17	29	24	19	15	25	39	16	29	13	7	18	7	15	32	11	20	45	10	11	22	8	22	12	8	13	14	46	9	8	30	12	6	10	32
ENST00000378513	13	6	10	16	10	15	13	10	17	5	21	6	10	18	17	29	24	19	16	25	39	16	29	13	7	17	6	15	32	12	20	45	10	11	23	8	22	11	8	13	15	46	9	8	30	12	6	10	32
ENST00000493207	14	6	10	16	10	15	13	10	18	5	21	5	10	18	17	29	24	19	16	25	38	16	28	13	8	18	5	15	32	12	21	42	10	11	23	8	22	10	9	13	15	46	9	8	31	12	6	11	32
ENST00000378512	14	6	10	17	10	16	13	10	18	6	21	6	10	18	18	29	24	20	17	23	37	15	28	13	8	17	5	15	32	12	20	41	10	11	22	7	22	10	9	13	16	45	9	8	30	12	6	11	30
ENST00000378525	16	12	5	13	7	15	10	23	21	9	20	7	12	20	25	17	20	23	19	27	26	16	23	23	11	23	6	28	22	14	19	32	16	8	23	11	22	12	10	16	16	45	12	11	14	10	6	11	34
ENST00000378529	17	12	5	14	7	14	10	23	21	9	19	8	13	20	25	15	19	23	19	26	26	17	23	23	11	23	7	27	21	14	19	33	16	10	23	11	22	12	10	16	16	47	12	11	13	11	7	11	34
ENST00000378531	17	12	5	14	7	14	10	23	21	9	19	8	13	20	25	15	19	23	19	26	26	17	23	23	11	23	7	27	21	14	19	33	16	10	23	11	22	12	10	16	16	47	12	11	13	11	7	11	34
ENST00000443438	15	14	7	13	7	20	6	26	30	15	22	13	24	21	23	18	26	21	23	27	23	16	20	24	13	23	9	35	26	12	21	32	18	17	32	12	21	15	13	21	20	40	15	17	15	15	9	8	38
ENST00000488353	15	22	14	19	13	31	11	31	45	19	30	15	28	24	29	16	29	26	20	38	47	22	21	34	16	30	19	40	31	19	26	38	16	37	32	19	30	19	21	33	26	53	23	17	22	17	10	9	42
ENST00000462129	28	35	21	22	36	20	8	19	31	12	24	12	14	26	19	22	32	22	34	44	40	36	30	25	13	30	16	36	25	31	34	37	35	68	35	14	17	21	10	24	30	56	9	16	11	13	18	10	50
ENST00000515760	27	18	13	22	25	16	17	20	34	16	21	12	12	12	32	29	29	30	18	31	21	35	40	22	31	23	17	48	25	12	39	41	22	70	34	12	25	23	19	8	19	54	12	9	11	13	13	12	41
ENST00000502666	22	30	21	24	27	18	12	24	26	18	29	20	6	11	33	26	36	33	23	35	26	36	29	30	33	17	17	48	26	17	40	43	26	44	23	15	29	22	22	9	21	64	11	8	17	19	13	10	48
ENST00000504111	21	30	21	24	27	18	12	24	25	18	28	20	6	11	32	26	36	34	23	35	27	35	28	30	34	17	17	46	24	16	40	42	25	42	22	16	30	22	22	9	21	63	11	8	17	19	13	10	49
ENST00000514502	16	16	11	13	16	22	10	13	13	4	30	6	4	18	11	26	23	29	6	23	23	14	18	22	22	31	13	18	14	9	23	24	16	17	10	20	14	14	15	12	23	37	12	10	19	14	6	2	38
ENST00000288774	16	15	11	13	16	23	10	14	14	4	30	6	4	18	11	26	23	29	6	24	23	14	18	23	22	32	13	18	14	10	23	25	16	17	10	19	14	14	15	12	24	37	12	10	19	12	6	2	38
ENST00000510434	16	15	11	13	16	23	10	14	14	4	29	6	4	18	11	25	23	28	6	24	23	14	18	23	22	32	13	18	14	10	22	24	16	17	10	19	14	14	15	12	24	37	12	10	19	12	6	2	38
ENST00000507596	16	15	11	13	16	23	10	14	14	5	29	6	4	18	11	25	23	28	6	24	23	14	18	23	22	32	13	18	15	10	22	24	15	17	10	19	13	14	15	12	24	37	12	10	19	12	6	2	38
ENST00000447513	14	16	11	12	15	23	10	14	14	4	28	6	4	18	11	25	23	28	6	24	22	14	18	21	20	31	14	18	14	9	24	25	15	17	10	19	13	14	16	12	24	37	11	10	18	12	6	2	38
ENST00000508384	20	12	18	12	27	19	16	25	24	10	39	10	11	23	18	52	25	35	13	41	28	30	21	30	24	25	18	31	32	16	30	27	29	30	8	21	15	24	15	11	36	45	20	13	19	15	13	10	48
ENST00000420406	27	19	19	24	22	13	21	30	29	16	22	17	22	16	25	14	23	26	12	22	37	18	21	31	14	25	9	47	27	9	21	48	26	49	18	15	14	20	18	21	13	47	15	10	13	11	13	26	27
ENST00000449969	16	21	12	27	25	20	10	35	33	11	16	13	19	16	22	12	15	18	15	38	35	32	24	27	19	16	18	21	22	12	37	36	31	36	28	16	31	20	15	12	23	36	18	8	11	18	0	9	35
ENST00000498669	16	21	12	27	24	19	9	35	34	11	15	12	18	15	21	12	15	18	15	37	35	31	24	27	17	16	18	22	22	12	37	36	31	36	26	16	31	20	15	13	23	35	18	8	11	18	0	9	34
ENST00000288766	13	21	6	28	11	22	13	33	40	13	30	2	23	18	36	13	23	38	35	37	25	39	25	27	12	24	12	24	31	20	52	42	26	70	24	15	30	16	19	13	23	61	14	17	31	10	6	18	49
ENST00000378486	13	21	6	28	11	22	13	33	40	13	30	2	23	18	36	13	23	38	35	37	25	39	25	27	12	24	12	24	31	20	52	42	26	70	24	15	30	16	19	13	23	61	14	17	31	10	6	18	49
ENST00000378488	13	21	6	28	11	22	13	33	40	13	30	2	23	18	36	13	23	38	35	37	25	39	25	27	12	24	12	24	31	20	52	42	26	70	24	15	30	16	19	13	23	61	14	17	31	10	6	18	49
ENST00000378483	10	15	12	29	22	21	16	26	32	22	18	14	12	17	38	27	36	35	27	43	21	38	19	18	17	25	17	28	18	22	48	34	20	67	24	22	20	29	10	10	32	65	27	16	23	5	8	4	36
ENST00000343889	10	13	15	29	18	15	17	28	33	18	31	13	8	18	42	30	40	34	20	34	22	38	24	20	23	25	18	41	28	20	50	40	22	68	28	33	22	23	15	11	37	67	31	12	18	6	8	0	37
ENST00000278878	19	18	19	21	24	13	18	27	36	20	32	13	13	18	44	36	35	32	26	41	29	33	23	27	25	22	29	43	34	17	39	43	27	84	34	41	18	20	14	16	45	50	33	11	15	15	3	3	49
ENST00000424657	26	26	17	13	23	22	16	29	29	7	26	9	10	21	17	27	30	31	22	45	40	26	28	37	22	16	5	32	40	18	36	43	29	84	19	21	27	19	21	21	27	58	18	7	28	13	12	10	46
ENST00000442305	15	22	13	12	17	24	16	33	23	16	27	13	15	15	18	17	22	25	25	47	19	24	19	30	19	25	15	37	26	5	32	32	29	69	21	23	32	25	23	27	32	52	19	15	18	10	7	16	50
ENST00000419816	23	17	8	29	19	23	5	34	31	12	31	12	15	18	35	47	32	29	19	39	24	35	17	32	18	29	17	30	38	16	33	57	39	92	39	11	18	33	14	28	34	72	20	6	18	6	13	16	44
ENST00000473964	23	19	4	24	17	29	5	26	30	12	40	13	18	21	33	46	32	31	19	41	23	35	18	27	16	30	13	32	36	18	43	63	34	92	37	15	17	31	11	21	30	74	16	6	20	8	12	16	42
ENST00000462379	26	18	6	17	20	17	11	18	13	13	36	9	19	22	32	29	23	35	9	45	16	34	16	19	19	24	12	29	31	20	44	50	25	62	34	18	23	24	8	15	21	56	12	6	20	8	9	8	47
ENST00000471361	12	20	14	24	20	18	4	26	38	9	26	15	24	13	23	22	34	40	7	58	46	42	32	34	19	30	24	48	25	15	31	25	29	90	37	18	20	21	7	20	20	67	21	11	22	14	2	12	52
ENST00000487804	12	21	9	20	28	17	14	27	42	20	40	11	24	13	24	25	38	30	12	59	32	53	24	27	19	32	30	35	20	13	32	29	24	96	40	20	16	23	7	14	20	56	22	11	12	15	6	14	34
ENST00000502512	11	19	6	17	28	16	12	33	44	22	38	15	26	13	22	27	38	31	14	60	28	56	20	20	18	25	28	26	18	10	33	34	22	103	34	19	12	24	11	11	17	52	18	12	13	14	6	12	30
ENST00000515423	17	15	20	29	30	30	10	26	33	12	26	16	28	28	22	22	36	31	14	52	47	44	25	26	16	14	22	30	16	10	47	32	25	96	34	19	13	16	21	22	20	36	10	14	14	4	5	10	33
ENST00000468002	20	27	10	16	19	27	11	22	29	12	30	19	15	18	19	36	14	22	13	17	24	41	15	28	13	17	22	38	12	19	31	26	19	77	17	15	21	17	4	14	24	50	15	8	18	12	12	27	29
ENST00000505228	15	20	8	15	25	32	15	27	19	11	25	18	18	14	41	22	18	31	14	28	32	31	26	16	29	18	20	32	37	14	34	43	30	87	25	11	24	21	18	12	27	49	9	8	25	14	2	22	39
ENST00000491212	12	10	9	12	33	23	18	9	23	4	24	10	10	10	28	29	13	16	20	41	18	5	26	25	11	16	10	27	21	19	36	29	20	18	22	12	28	17	12	19	29	42	9	10	19	4	8	9	27
ENST00000486396	14	9	10	13	26	22	21	12	26	8	23	2	12	14	25	29	15	21	20	40	17	11	20	21	12	13	15	30	23	18	40	25	22	31	20	11	25	20	16	21	24	41	14	6	21	5	7	11	27
ENST00000435556	14	9	10	13	26	22	21	11	27	8	23	3	12	14	26	28	16	22	19	40	18	11	20	21	12	13	16	30	22	17	40	25	24	31	19	11	25	20	16	21	24	42	14	6	20	5	7	11	27
ENST00000502770	14	9	10	13	26	22	21	11	27	8	23	3	12	14	26	28	16	22	19	40	18	11	20	21	12	13	16	30	22	17	40	25	24	31	19	11	25	20	16	21	24	42	14	6	20	5	7	11	27
ENST00000514922	14	9	10	13	26	22	21	11	27	8	23	3	12	14	26	28	16	22	19	40	18	11	20	21	12	13	16	30	22	17	40	25	24	31	19	11	25	20	16	21	24	42	14	6	20	5	7	11	27
ENST00000378466	14	8	10	13	26	22	21	12	27	8	23	3	12	14	26	28	16	22	19	41	18	11	20	21	12	13	15	30	23	17	40	25	24	31	19	11	25	20	16	21	24	42	14	6	20	5	7	10	27
ENST00000378453	14	15	13	18	19	18	8	21	23	9	31	6	10	16	20	12	22	22	12	21	32	44	23	18	13	14	7	25	16	21	31	34	17	15	29	9	12	13	14	14	18	52	10	4	12	9	4	14	28
ENST00000448624	21	27	15	18	8	22	8	17	40	16	29	24	9	20	33	27	7	26	30	38	25	41	16	34	15	22	28	35	16	30	38	46	25	71	29	24	20	31	18	22	29	69	14	7	26	7	7	4	33
ENST00000449660	11	25	8	14	17	17	9	16	35	12	31	22	11	16	19	26	8	26	20	26	19	38	13	29	11	18	22	30	16	27	30	36	24	55	25	22	22	19	16	19	20	60	13	7	32	8	3	6	31
ENST00000432521	14	23	23	23	16	35	14	30	36	12	35	17	16	22	27	33	15	19	26	51	22	49	21	28	31	20	15	35	35	22	42	31	22	56	23	20	21	38	19	18	27	42	11	11	20	9	6	6	46
ENST00000443892	14	23	25	22	12	32	13	28	37	14	33	17	17	23	31	33	15	18	27	53	23	49	20	28	32	20	15	32	34	22	43	33	25	53	23	18	22	40	18	16	28	44	14	11	18	10	7	8	45
ENST00000426449	11	16	21	13	6	27	9	26	36	19	31	20	22	15	28	34	19	19	25	48	21	48	11	28	33	23	15	25	29	18	36	40	25	40	25	16	21	31	14	16	33	49	17	9	18	14	6	12	36
ENST00000434817	10	13	20	11	6	24	12	26	36	18	27	19	21	11	27	37	20	17	17	36	22	48	11	30	31	25	14	24	27	16	34	36	25	30	22	14	20	25	15	14	32	46	18	9	17	15	7	12	39
ENST00000435221	10	13	20	11	6	24	12	26	36	18	27	19	21	11	27	37	21	17	16	36	22	47	12	30	31	25	14	25	27	16	34	36	25	30	22	14	20	26	15	14	32	45	18	9	17	15	7	12	39
ENST00000451778	10	15	23	8	8	23	12	26	36	17	29	18	19	9	30	35	22	19	15	29	21	44	13	29	25	25	11	28	25	15	34	41	26	19	17	15	18	23	13	12	33	50	16	9	17	18	6	13	39
ENST00000409119	10	17	24	10	9	23	12	20	34	16	27	19	20	10	29	36	20	18	15	26	18	45	15	22	23	24	12	30	28	19	29	42	24	17	17	17	18	23	15	10	29	52	15	9	20	17	7	14	34
ENST00000355716	9	19	21	11	12	24	13	14	34	14	22	20	20	15	30	38	20	16	14	25	20	45	14	26	23	23	14	30	27	21	30	42	24	16	17	18	19	21	15	10	30	51	15	9	19	19	5	13	30
ENST00000475523	10	20	20	11	12	24	13	15	34	14	22	20	20	15	30	38	21	16	14	25	19	44	14	26	22	23	14	29	27	20	30	42	23	16	19	18	19	21	16	9	30	52	15	9	19	20	4	13	28
ENST00000442392	10	20	20	12	12	23	13	15	34	14	22	20	20	15	30	38	22	16	13	25	19	45	14	26	22	22	14	29	27	19	31	42	22	16	19	17	19	21	17	10	30	53	14	9	19	19	4	13	28
ENST00000482074	10	20	20	12	12	23	13	15	34	14	22	20	20	15	30	38	22	16	13	25	19	45	15	26	22	22	14	29	27	19	31	42	22	16	19	17	19	21	17	10	30	53	14	9	19	19	4	13	28
ENST00000496064	10	19	17	12	12	23	13	14	36	12	22	20	19	15	31	37	26	15	13	24	19	45	14	28	24	24	13	26	30	19	30	43	25	16	22	16	19	18	16	8	32	47	14	8	16	17	4	11	22
ENST00000463471	10	19	17	12	12	23	13	15	36	12	22	20	19	15	31	37	26	15	13	22	19	44	13	27	25	24	13	26	31	20	30	43	25	16	23	16	19	18	16	8	32	47	14	8	16	17	4	11	22
ENST00000466750	27	19	13	22	39	26	13	24	21	9	21	19	17	17	22	28	28	25	17	9	19	54	12	24	25	23	16	30	26	26	36	61	26	38	32	13	26	18	18	16	31	52	18	15	19	11	5	5	28
ENST00000416860	30	19	13	24	40	25	12	27	21	11	21	19	17	17	21	31	26	23	16	8	22	51	10	22	27	24	16	26	30	25	38	59	28	47	34	13	25	15	20	18	31	53	20	13	23	9	5	6	28
ENST00000452793	30	21	11	24	38	25	12	27	21	11	20	20	17	17	22	32	26	23	16	8	22	51	10	21	27	23	16	26	30	25	37	58	28	51	35	14	25	15	20	18	31	53	20	13	22	8	6	6	29
ENST00000471768	25	17	28	31	21	33	20	23	28	16	29	21	24	30	40	39	20	27	22	48	31	42	17	21	23	26	13	39	37	16	30	38	39	70	38	25	10	20	18	25	43	76	13	15	31	7	4	23	42
ENST00000463835	24	19	28	26	10	18	17	20	33	17	30	17	23	31	42	22	11	22	22	51	33	39	25	30	18	25	12	42	26	14	28	31	38	57	32	20	17	30	18	22	34	56	7	18	21	10	7	21	36
ENST00000482602	24	21	29	24	9	18	16	20	31	17	31	16	20	30	39	20	11	22	22	49	32	39	24	31	16	26	12	40	26	14	28	31	33	57	29	19	18	29	18	21	30	55	8	18	22	9	6	20	38
ENST00000480305	22	32	21	33	16	23	21	25	48	26	40	14	16	15	35	12	18	15	17	41	36	35	18	48	26	34	16	37	24	13	50	38	14	70	20	21	27	23	10	16	13	55	12	21	22	13	12	17	49
ENST00000456687	29	16	10	15	38	23	15	21	39	14	29	16	19	11	23	20	12	22	14	38	35	30	20	24	11	15	14	33	35	18	34	35	17	60	11	10	32	17	19	18	17	54	6	7	15	8	9	20	31
ENST00000424215	27	23	12	17	22	24	6	24	39	9	30	14	14	27	21	22	21	33	22	52	33	33	13	18	11	15	24	53	23	22	47	37	23	26	37	11	20	29	12	17	20	32	16	9	11	11	2	17	27
ENST00000493183	16	26	4	11	18	15	15	21	15	7	22	13	4	16	24	13	24	28	20	23	13	19	21	12	5	22	4	23	31	14	16	28	18	3	14	21	6	17	10	30	6	34	15	3	10	24	2	2	20
ENST00000474659	17	26	4	12	18	13	14	20	15	7	21	13	4	16	24	14	23	28	20	22	12	17	20	12	6	19	4	23	29	14	16	27	18	3	14	21	5	16	10	30	6	31	15	3	9	23	2	2	20
ENST00000419916	19	21	2	16	14	10	10	11	11	6	18	18	10	13	21	16	20	31	16	14	10	15	18	7	11	20	4	20	28	14	16	24	21	3	22	17	4	15	9	28	6	23	10	3	10	23	2	2	20
ENST00000378424	19	21	2	16	14	10	10	11	11	6	18	19	10	13	21	16	20	31	16	14	10	15	18	7	12	21	4	19	28	14	16	24	21	3	22	17	4	15	9	28	6	23	10	3	10	23	2	2	20
ENST00000537325	19	19	2	16	14	8	10	12	11	6	17	20	11	14	21	16	19	32	16	13	10	15	19	7	12	21	4	21	28	14	17	24	22	3	22	17	4	15	9	28	6	23	9	3	10	23	2	2	20
ENST00000378427	19	19	2	16	14	8	10	12	11	6	17	20	11	14	21	16	19	32	16	13	10	15	19	7	12	21	4	21	28	14	17	24	22	3	22	17	4	15	9	28	6	23	9	3	10	23	2	2	20
ENST00000486099	19	19	2	16	14	8	10	12	11	6	17	20	11	14	21	16	19	32	16	13	10	15	19	7	12	21	4	21	28	14	17	24	22	3	22	17	4	15	9	28	6	23	9	3	10	23	2	2	20
ENST00000378425	19	19	2	16	14	8	10	13	10	6	17	20	12	14	21	16	18	32	17	13	10	16	19	7	12	21	4	22	28	14	17	24	22	3	22	17	4	15	10	26	6	24	9	3	10	23	2	2	20
ENST00000464043	19	19	3	16	14	8	10	13	10	6	16	22	12	13	22	16	19	32	17	13	10	16	19	6	12	21	4	21	28	15	17	24	22	3	22	17	4	15	11	26	6	24	9	3	10	22	2	2	20
ENST00000444521	19	19	3	16	14	8	10	13	10	6	16	22	12	13	22	16	19	32	17	13	10	16	19	6	12	21	4	21	28	15	17	24	22	3	22	17	4	15	11	26	6	24	9	3	10	22	2	2	20
ENST00000465233	19	18	3	16	14	8	11	13	10	7	16	22	13	12	22	16	20	32	16	13	11	16	19	6	12	21	4	22	28	15	16	25	23	3	23	17	4	15	11	26	5	25	8	4	10	22	2	2	20
ENST00000498083	20	16	3	18	13	8	12	13	11	7	15	21	13	13	21	16	21	34	17	13	11	16	17	7	12	22	4	20	27	15	17	26	23	3	23	18	4	14	12	27	6	26	7	5	10	22	2	2	20
ENST00000481683	22	14	3	17	13	8	13	15	11	7	16	24	15	9	22	17	21	31	17	14	14	18	17	10	12	26	5	21	28	15	19	25	23	4	24	21	4	14	13	26	9	29	8	6	9	19	3	4	21
ENST00000484099	21	14	3	18	12	8	13	16	11	6	15	24	15	9	21	17	21	30	17	14	14	16	17	11	12	27	4	22	28	16	19	26	23	4	23	20	4	15	13	26	9	31	8	6	10	19	3	4	21
ENST00000477045	21	13	3	18	12	8	14	16	12	6	15	24	15	9	22	17	21	30	18	14	14	16	17	11	12	27	4	24	28	17	20	26	23	4	23	20	4	15	13	26	9	31	8	6	10	19	3	4	21
ENST00000476686	26	21	13	30	22	16	16	14	16	6	25	27	19	15	18	24	18	30	22	25	27	29	25	16	23	17	17	37	24	16	38	46	33	43	28	19	11	24	14	16	30	59	7	15	14	9	12	12	34
ENST00000471840	21	20	6	12	22	26	12	10	30	11	6	17	6	20	17	19	24	17	19	23	30	26	19	22	16	24	11	11	19	30	23	36	16	51	27	21	15	19	17	17	22	49	24	7	24	11	2	10	26
ENST00000491941	20	22	6	12	22	29	12	10	33	14	6	16	6	20	16	21	26	22	20	23	31	27	23	31	18	28	9	12	20	34	24	38	18	52	30	22	15	20	17	18	23	47	28	7	25	13	6	10	35
ENST00000464195	20	22	6	13	22	29	12	10	33	14	6	16	7	20	17	21	27	22	20	23	31	27	23	32	18	28	9	12	20	34	24	39	18	52	31	22	15	20	17	18	23	47	28	7	25	13	6	10	36
ENST00000469962	23	23	6	27	26	28	19	23	32	15	8	11	12	14	25	28	31	27	6	43	27	33	29	30	27	27	14	24	25	30	26	36	17	67	33	20	24	24	12	22	25	39	25	11	23	18	5	10	29
ENST00000509374	29	20	12	13	18	18	10	20	22	27	28	19	21	17	16	17	20	31	16	19	30	38	23	25	21	21	17	38	27	24	35	39	15	34	19	18	13	30	9	12	17	36	15	8	17	19	3	11	28
ENST00000502556	34	16	11	16	35	17	19	12	9	10	25	16	12	26	24	22	33	34	22	34	41	23	22	16	19	19	12	36	28	27	32	38	17	74	25	18	15	13	16	23	21	47	14	4	6	12	4	4	45
ENST00000504800	34	16	11	16	35	17	19	12	9	10	25	16	12	26	24	22	33	34	22	34	41	23	22	16	19	19	12	36	28	27	32	38	17	74	25	18	15	13	16	23	21	47	14	4	6	12	4	4	45
ENST00000427302	8	29	11	30	32	22	21	28	19	14	28	18	8	20	29	32	26	17	31	40	20	35	20	27	18	31	14	34	24	29	28	24	21	57	20	28	24	23	22	14	20	47	15	24	26	8	8	7	39
ENST00000511099	12	22	12	17	30	28	10	39	17	15	20	14	8	15	28	26	17	32	28	41	27	23	27	34	28	23	13	34	25	29	38	36	12	46	21	15	14	25	18	8	12	52	17	17	22	2	9	10	28
ENST00000378412	12	23	12	17	30	28	9	39	18	15	20	14	8	15	28	25	17	33	28	42	27	23	27	34	28	23	13	34	25	29	38	37	12	46	21	15	14	25	18	8	13	53	18	16	22	2	9	10	27
ENST00000288709	11	23	12	15	28	27	9	39	19	15	20	14	8	14	28	26	16	33	27	41	28	25	26	37	28	24	14	34	26	28	40	36	12	45	20	15	14	24	20	9	12	55	18	17	21	2	8	10	27
ENST00000579787	31	14	19	20	17	17	10	18	16	14	28	16	16	13	17	21	30	22	16	44	33	22	20	15	24	2	30	34	36	10	31	41	29	42	28	16	19	9	10	7	16	32	10	10	14	12	4	6	26
ENST00000401095	23	18	3	13	18	13	13	16	29	10	22	13	14	12	23	22	31	13	13	22	30	16	12	13	24	13	22	24	37	19	27	35	10	25	22	16	18	20	11	9	11	25	11	2	15	9	6	2	19
ENST00000574621	20	17	3	12	18	12	13	16	27	10	20	12	14	12	22	21	31	13	14	23	28	16	12	13	24	13	23	24	37	18	28	33	9	24	22	17	19	20	11	9	11	23	11	2	15	8	6	2	18
ENST00000401094	10	11	11	20	29	19	16	20	34	19	34	8	15	23	23	21	16	22	21	37	28	31	13	22	20	17	18	17	30	18	23	26	23	51	19	24	16	25	11	8	11	37	22	7	20	8	8	7	8
ENST00000457440	20	33	15	18	14	19	9	32	31	22	24	17	10	23	20	16	32	20	23	34	42	30	33	27	29	12	21	36	24	14	30	42	13	57	24	20	8	22	19	19	17	36	13	6	26	19	0	3	29
ENST00000429389	13	14	8	18	27	19	12	21	31	27	27	19	12	24	20	20	18	24	15	45	19	30	20	37	31	22	24	33	26	27	27	41	17	26	8	17	13	13	11	27	11	33	8	4	11	8	6	14	11
ENST00000378404	33	21	11	28	16	33	12	33	37	24	27	12	8	24	29	22	27	27	11	35	43	36	21	32	21	29	31	48	13	11	27	33	18	47	32	24	21	17	22	24	25	64	21	10	17	2	8	13	17
ENST00000413472	15	21	8	15	23	27	17	24	24	24	22	9	13	14	14	15	21	17	11	36	40	38	13	22	18	18	15	29	18	28	19	41	13	15	26	10	12	16	18	3	13	34	8	5	12	10	4	6	12
ENST00000453118	15	19	6	14	20	26	16	21	23	22	24	14	18	13	15	16	15	15	10	29	41	31	10	20	13	16	14	26	17	22	18	46	10	15	17	11	13	15	13	4	14	42	8	4	12	10	3	7	11
ENST00000420957	14	19	4	13	21	22	6	21	19	19	25	12	12	10	15	15	19	12	10	22	39	29	13	16	13	17	10	19	14	12	14	43	6	18	16	4	14	15	9	6	13	43	7	3	13	10	1	9	10
ENST00000415573	5	21	9	8	20	20	6	12	17	7	18	17	22	17	37	24	28	16	9	32	36	26	11	14	16	18	13	23	23	15	13	36	13	28	19	10	13	20	12	12	21	61	0	14	16	6	2	8	21
ENST00000321399	5	22	9	11	21	17	7	12	21	8	18	18	22	17	38	25	29	19	10	31	34	27	15	17	16	18	15	25	24	14	16	37	13	31	21	11	15	22	12	13	22	61	1	14	15	6	2	8	22
ENST00000321336	9	16	7	14	16	15	2	18	10	7	19	10	8	14	12	14	12	18	17	8	18	17	16	9	11	17	14	29	18	20	13	26	18	12	18	8	14	19	9	10	8	27	12	7	5	10	8	10	19
ENST00000511072	7	7	4	9	7	10	0	10	7	4	19	11	4	14	12	10	12	13	9	7	10	14	14	5	6	12	9	23	18	14	6	18	10	7	12	7	12	19	3	6	7	26	8	7	4	9	7	5	18
ENST00000378398	7	7	4	9	7	10	0	10	7	4	19	11	4	14	12	10	12	13	9	7	9	14	14	5	6	11	9	23	18	14	6	18	10	7	12	7	12	19	3	6	7	26	8	7	4	9	7	5	18
ENST00000441472	7	7	4	9	7	10	0	10	7	4	19	11	4	14	12	10	12	13	9	7	9	14	14	5	6	11	9	23	18	14	6	18	10	7	12	7	12	19	3	6	7	26	8	7	4	9	7	5	18
ENST00000442529	7	7	4	9	7	10	0	10	7	4	19	11	4	14	12	10	12	13	9	7	9	14	14	5	6	11	9	23	18	14	6	18	10	7	12	7	12	19	3	6	7	26	8	7	4	9	7	5	18
ENST00000378391	8	7	4	9	5	11	0	10	7	4	19	12	3	14	12	9	12	12	9	6	9	13	14	5	6	11	9	23	18	13	6	18	10	7	12	8	12	19	3	6	8	25	8	7	4	10	7	5	18
ENST00000270722	9	7	4	9	5	10	0	10	7	4	18	12	3	14	12	9	12	12	9	6	9	13	14	5	6	11	9	22	18	13	6	18	10	7	12	8	12	20	3	6	8	25	8	7	4	10	7	5	18
ENST00000514189	9	7	4	9	5	10	0	10	7	4	18	12	3	14	12	9	12	12	9	6	9	13	14	5	6	11	9	22	18	13	6	18	10	7	12	8	12	20	3	6	8	25	8	7	4	10	7	5	18
ENST00000445317	9	9	3	8	5	9	0	8	8	5	17	14	3	14	12	5	10	9	6	5	6	12	12	6	6	9	8	19	14	11	7	16	5	5	12	8	10	23	2	11	9	20	8	4	4	11	6	4	16
ENST00000440516	23	15	19	23	22	26	11	35	52	13	37	3	23	13	33	10	30	30	28	35	28	55	25	30	25	38	9	29	20	15	19	37	26	80	25	20	12	15	14	4	19	54	10	11	27	12	10	6	29
ENST00000512462	22	14	8	35	26	27	9	17	29	14	35	14	18	2	28	38	18	31	35	31	24	28	18	30	21	19	21	31	26	17	15	48	32	60	20	4	19	22	16	17	21	40	13	16	18	8	7	18	37
ENST00000463591	17	11	11	29	17	20	5	18	25	9	14	12	14	14	38	28	20	28	31	31	32	41	32	39	18	14	9	30	31	26	21	33	13	78	23	14	12	37	14	9	35	55	28	12	19	13	6	17	33
ENST00000509860	27	16	14	19	21	31	16	18	34	14	37	21	22	25	26	27	39	27	23	19	24	37	24	32	22	15	18	48	35	4	15	48	19	58	28	15	12	27	8	18	21	46	11	10	21	10	12	16	26
ENST00000378389	20	25	15	24	28	24	14	26	42	20	28	27	14	15	20	15	21	22	19	25	29	34	31	19	21	22	21	46	23	22	14	29	16	58	27	26	24	20	10	14	12	51	14	13	19	18	11	4	17
ENST00000378378	11	19	16	20	23	19	5	14	26	20	18	10	15	12	28	27	13	17	12	15	33	32	17	21	18	21	22	34	22	15	17	34	25	16	17	5	11	18	5	18	15	32	4	13	15	3	8	2	16
ENST00000378373	34	17	22	24	10	22	8	8	27	14	30	12	13	11	28	24	23	29	11	31	19	34	14	19	27	29	17	33	24	12	20	39	25	85	25	13	13	18	14	17	23	54	16	10	16	12	8	13	13
ENST00000378371	34	12	10	14	17	17	4	13	16	16	23	12	20	18	28	25	22	28	16	27	25	49	10	12	26	20	18	43	31	16	20	35	22	74	20	22	8	18	16	18	28	47	21	0	16	14	6	17	11
ENST00000445297	17	15	10	23	21	12	20	30	26	22	37	12	22	16	24	25	34	36	17	46	35	45	28	26	29	28	22	53	22	13	29	40	21	80	35	27	18	24	10	8	16	65	24	10	25	11	6	11	21
ENST00000464620	11	9	25	20	37	26	15	16	21	8	12	12	11	14	25	25	32	19	8	53	16	18	15	17	17	28	14	35	20	18	14	32	17	85	26	23	15	25	4	18	20	48	7	10	18	4	8	13	20
ENST00000413250	12	9	24	20	37	26	15	16	22	8	12	11	11	14	26	25	33	19	8	52	16	17	15	17	18	28	14	35	20	18	14	34	17	84	26	22	15	25	4	18	20	48	7	10	18	4	8	13	20
ENST00000418137	12	9	24	20	37	26	15	16	22	8	12	11	11	14	26	25	33	19	8	52	16	17	15	17	18	28	14	35	20	18	14	34	17	84	26	22	15	25	4	18	20	48	7	10	18	4	8	13	20
ENST00000485984	16	17	28	16	22	26	18	20	39	11	19	15	17	7	22	25	26	18	15	44	27	18	13	19	18	24	9	38	7	15	24	32	15	71	36	26	17	23	10	25	15	41	21	7	18	8	11	15	20
ENST00000494257	17	24	20	18	36	28	11	17	25	7	15	4	14	24	28	30	21	22	24	38	33	35	20	15	16	33	20	32	28	12	27	35	18	56	24	23	26	24	12	3	23	62	16	5	22	9	7	10	23
ENST00000461795	18	29	24	25	38	19	12	19	36	14	27	10	21	22	33	31	18	26	19	39	28	37	29	24	15	38	28	41	41	17	25	40	20	58	17	24	22	35	12	3	27	78	19	8	26	16	12	10	21
ENST00000475790	18	12	22	25	25	16	11	22	25	6	27	11	14	8	41	42	31	22	17	39	19	47	26	20	17	14	18	33	38	22	35	39	27	104	27	32	15	21	6	19	20	58	23	16	26	17	2	2	14
ENST00000491842	10	12	26	27	20	13	11	35	16	14	29	8	16	9	38	30	33	21	27	31	22	35	18	14	18	18	10	35	38	18	33	33	18	91	30	27	21	16	3	19	15	53	15	10	22	13	6	1	19
ENST00000485002	20	14	17	26	36	37	16	25	46	18	28	10	11	18	29	42	33	35	16	37	35	55	32	33	20	17	15	47	33	21	22	43	31	72	32	20	22	27	13	21	23	46	15	11	13	14	13	5	23
ENST00000294599	24	13	2	14	17	22	10	18	26	11	12	16	12	21	26	14	25	26	14	31	18	27	12	20	11	13	18	32	12	16	22	41	28	19	18	26	14	21	9	8	12	34	9	9	10	19	8	5	23
ENST00000385042	18	5	7	29	12	28	8	29	39	16	39	18	22	25	15	16	34	16	25	39	44	33	19	16	13	22	15	36	21	17	19	50	16	50	40	22	11	14	7	27	23	58	12	9	14	5	7	15	16
ENST00000356575	27	12	10	18	20	16	13	20	29	7	18	15	9	16	24	30	17	28	16	18	34	29	19	23	20	22	20	21	22	16	38	32	20	11	18	14	26	23	13	7	13	44	12	11	10	10	2	11	23
ENST00000378344	19	22	7	16	20	8	10	13	29	9	20	4	8	11	10	10	11	22	14	22	25	28	17	22	10	17	14	28	23	13	22	41	15	18	21	8	16	13	15	18	21	41	10	6	10	14	5	7	31
ENST00000456805	19	22	7	16	18	8	10	13	29	8	20	4	8	10	9	10	11	22	14	21	26	27	16	22	10	17	12	28	23	13	21	39	15	17	20	7	16	13	16	18	21	41	10	6	10	15	5	7	30
ENST00000344579	19	21	6	16	18	8	11	13	28	9	20	4	8	10	11	8	10	22	14	21	27	28	17	22	9	17	12	28	23	14	21	38	16	15	19	7	16	13	16	18	21	41	11	6	11	16	5	7	30
ENST00000435049	13	7	8	20	12	8	10	11	26	10	24	7	8	8	12	14	16	16	16	26	32	19	21	25	12	8	6	27	15	18	18	23	16	8	16	10	22	16	14	13	15	46	16	7	12	11	12	3	21
ENST00000494884	13	18	14	37	47	25	9	16	26	15	44	20	30	18	31	31	22	30	20	21	30	33	13	39	26	23	22	35	47	13	25	42	33	96	27	26	29	14	21	23	21	64	9	22	20	10	12	6	33
ENST00000469643	13	18	15	37	47	25	9	16	24	15	43	20	29	18	31	30	22	31	21	21	29	33	14	39	27	24	22	34	47	14	25	42	34	99	27	26	30	14	20	24	21	64	9	22	20	10	12	6	33
ENST00000497940	23	19	23	33	32	23	24	25	30	26	41	14	19	25	23	22	18	29	18	19	41	21	15	43	28	24	15	25	33	13	32	35	29	103	27	36	21	19	14	23	18	44	20	21	27	9	6	11	26
ENST00000471223	20	17	10	15	28	43	15	13	22	13	22	14	16	27	21	23	20	31	15	26	31	48	21	19	13	19	24	31	21	17	42	34	28	90	21	16	23	20	11	11	21	27	8	17	9	9	5	18	29
ENST00000424367	13	15	12	11	26	17	14	21	52	9	25	12	4	11	18	13	18	21	29	15	27	34	14	20	15	21	17	29	22	15	27	33	22	11	10	14	14	20	16	24	14	41	16	11	19	12	4	8	32
ENST00000378322	13	17	13	11	27	17	14	22	52	9	25	12	4	11	19	13	18	21	29	16	27	33	13	21	16	21	17	29	20	14	25	33	23	11	8	13	14	20	16	25	14	38	15	11	19	13	4	8	33
ENST00000479331	12	17	13	11	27	17	14	22	52	9	25	12	4	11	19	13	18	21	29	16	27	33	13	21	16	21	17	29	20	14	25	33	23	11	8	13	14	20	16	25	14	38	15	11	19	13	4	8	33
ENST00000419924	12	17	13	11	27	17	14	22	52	9	25	12	4	11	19	13	18	21	29	16	27	33	13	21	16	21	17	29	20	14	25	33	23	11	8	13	14	20	16	25	14	38	15	11	19	13	4	8	34
ENST00000270708	12	16	13	12	27	17	14	22	52	9	25	12	4	11	19	13	18	21	29	16	28	33	13	21	16	21	17	29	20	14	24	33	23	11	8	14	15	21	16	25	14	39	15	11	19	13	4	8	32
ENST00000378295	10	16	9	6	19	15	9	22	19	4	11	16	3	10	8	10	8	17	7	19	25	19	12	22	16	11	11	24	20	8	26	25	13	8	10	15	16	14	10	24	8	40	7	4	10	15	4	8	26
ENST00000346387	11	16	8	6	18	15	9	21	19	4	11	16	4	13	8	10	7	15	7	21	22	18	13	22	16	11	12	24	21	8	24	26	14	8	10	15	15	15	10	24	8	39	7	4	10	15	4	7	27
ENST00000354437	11	16	8	6	18	15	9	21	19	4	11	16	4	13	8	10	7	15	7	21	22	18	13	22	16	11	12	24	21	8	24	26	14	8	10	15	15	15	10	24	8	39	7	4	10	15	4	7	27
ENST00000357733	11	16	8	6	18	15	9	21	19	4	11	16	4	13	8	10	7	15	7	21	22	18	13	22	16	11	12	24	21	8	24	26	14	8	10	15	15	15	10	24	8	39	7	4	10	15	4	7	27
ENST00000465916	15	13	11	21	16	25	8	29	26	6	12	10	21	7	12	15	9	13	21	25	23	29	21	19	15	10	17	12	33	10	22	31	18	6	22	12	20	22	15	12	14	38	8	8	10	13	3	14	19
ENST00000443034	15	13	11	25	21	24	12	32	28	14	27	19	17	18	21	21	38	23	19	43	32	30	22	33	15	22	25	32	36	15	19	41	18	72	26	12	17	19	16	27	18	30	12	4	21	12	16	9	34
ENST00000378280	13	34	10	23	28	28	15	22	25	8	15	11	12	16	27	22	25	37	14	39	35	34	17	25	17	19	10	22	24	28	48	46	19	63	27	20	19	22	8	13	22	58	16	7	11	10	9	8	22
ENST00000378285	13	34	10	23	28	28	15	22	25	8	15	11	12	16	27	22	25	37	14	39	35	34	17	25	17	19	10	22	24	28	48	46	19	63	27	20	19	22	8	13	22	58	16	7	11	10	9	8	22
ENST00000378288	13	34	10	23	28	28	15	22	25	8	15	11	12	16	27	22	25	37	14	39	35	34	17	25	17	19	10	22	24	28	48	46	19	63	27	20	19	22	8	13	22	58	16	7	11	10	9	8	22
ENST00000378290	13	15	15	28	35	37	12	40	24	21	26	16	17	16	27	39	32	23	23	27	40	38	36	14	17	28	29	38	42	13	22	32	27	63	34	27	27	25	12	25	17	65	8	12	21	10	8	6	31
ENST00000416554	24	20	18	16	23	20	11	26	39	13	30	15	19	23	22	35	21	30	20	52	17	27	23	22	28	28	18	38	28	4	17	33	21	55	25	20	18	25	4	23	13	36	16	8	12	8	3	8	24
ENST00000419973	19	12	12	39	28	39	11	17	26	20	24	16	23	12	15	23	22	25	29	36	38	24	43	31	31	29	20	48	30	17	36	45	23	64	28	27	28	28	27	28	19	43	26	16	9	16	0	11	22
ENST00000587071	44	27	12	19	40	44	17	34	33	12	29	14	11	21	30	27	28	25	31	19	36	53	28	36	17	21	22	39	33	25	32	55	20	81	42	21	19	28	22	18	29	45	17	19	26	18	3	13	23
ENST00000544565	14	20	5	20	21	20	4	14	16	9	15	9	14	23	30	22	24	26	16	37	46	28	19	12	13	17	15	48	28	23	32	36	13	31	35	14	20	29	9	21	11	23	8	9	10	9	6	8	22
ENST00000418088	16	15	3	15	16	14	6	16	12	11	15	8	16	22	32	21	26	29	13	28	31	30	17	17	14	19	23	43	32	26	37	34	12	32	30	14	25	24	13	17	14	31	8	13	13	9	2	9	16
ENST00000452079	20	8	7	15	9	15	4	18	6	14	20	5	11	16	25	24	17	24	15	22	25	23	21	18	23	22	24	43	20	25	30	33	12	37	23	10	18	25	17	9	19	39	7	14	10	10	2	11	18
ENST00000423764	20	8	7	15	9	14	4	19	6	14	20	5	11	16	23	24	17	24	15	22	26	23	22	18	23	23	24	43	20	25	30	34	12	37	23	10	18	25	17	8	19	39	7	14	11	10	2	11	18
ENST00000294600	18	32	11	40	26	26	4	16	36	22	18	4	26	19	12	18	36	17	11	43	33	37	21	31	33	20	22	42	35	26	29	25	16	45	23	23	20	29	10	21	31	35	17	11	30	8	2	14	24
ENST00000462521	18	31	11	39	27	28	4	16	37	21	19	5	27	19	12	20	35	18	12	42	32	37	21	28	33	20	21	41	35	25	30	25	17	45	22	24	21	29	10	21	30	37	17	11	29	7	2	13	21
ENST00000444870	10	11	16	10	21	16	8	15	16	6	18	16	18	14	19	17	20	20	13	19	24	26	12	21	16	20	10	28	11	18	28	31	18	27	14	11	25	15	10	24	15	34	12	14	13	16	9	9	28
ENST00000452264	10	11	16	10	22	17	8	15	15	7	18	17	19	14	20	17	20	21	13	18	24	25	11	21	18	20	11	27	11	18	27	30	17	28	13	10	25	15	10	24	14	34	12	15	13	16	9	9	28
ENST00000561886	9	12	14	15	23	20	6	16	16	7	18	17	24	15	21	23	19	24	15	17	31	27	10	26	22	20	9	35	16	18	25	31	18	29	10	10	20	14	12	24	12	30	12	14	14	12	9	8	30
ENST00000581512	25	21	15	27	27	27	12	23	42	10	33	18	11	18	29	32	31	21	21	54	40	40	26	34	22	32	24	36	24	21	61	33	14	66	16	28	21	34	18	7	20	50	16	8	17	12	10	11	22
ENST00000479239	20	32	16	21	27	20	20	21	39	21	15	15	19	13	39	32	24	34	32	29	26	40	14	33	29	28	22	22	27	25	30	37	15	82	32	16	18	13	18	15	24	64	4	12	22	11	8	13	31
ENST00000462356	19	32	12	18	26	17	19	19	36	22	17	15	21	14	38	33	24	34	34	28	23	40	13	33	33	27	20	22	25	25	26	36	14	84	32	15	17	14	19	14	25	61	4	11	20	12	8	14	32
ENST00000378251	32	19	16	18	27	16	10	29	19	3	26	17	12	12	12	19	22	21	20	26	15	33	22	14	20	7	11	32	31	21	16	29	25	17	12	7	13	17	17	15	20	35	11	7	14	10	7	7	31
ENST00000484420	28	37	10	27	47	34	17	26	29	30	32	11	14	27	32	31	31	25	26	21	22	48	19	45	29	26	15	33	38	25	29	50	23	109	30	23	21	31	12	15	22	39	15	13	20	14	5	16	32
ENST00000438539	26	19	26	26	20	21	20	15	34	8	35	19	14	11	16	19	21	23	27	19	34	29	21	18	28	23	12	40	29	18	22	43	13	67	14	10	19	16	15	18	16	29	8	11	12	13	5	21	25
ENST00000461667	27	21	26	26	19	23	20	14	34	8	32	19	13	12	16	19	21	22	27	20	33	29	20	18	29	19	11	40	30	20	22	43	14	69	13	10	19	15	14	17	17	29	9	10	13	13	5	21	25
ENST00000495701	17	17	15	24	24	29	11	18	27	15	36	14	9	24	18	27	17	19	23	21	26	18	21	30	26	27	9	33	36	31	22	38	15	43	26	19	23	24	20	13	28	26	12	12	24	5	3	7	30
ENST00000460038	24	18	17	38	27	20	16	37	27	16	32	21	15	12	23	26	35	13	22	20	36	36	19	20	26	11	17	44	25	17	37	35	12	32	25	9	13	23	10	16	23	37	24	12	17	6	11	12	23
ENST00000443466	28	8	24	10	37	27	9	28	23	2	34	15	19	10	26	31	19	34	30	30	27	34	35	24	25	29	30	39	32	22	27	33	24	53	15	28	31	17	14	15	21	40	15	19	30	5	12	12	29
ENST00000494951	19	13	17	22	21	22	11	22	23	19	36	8	18	14	13	19	13	16	28	22	38	29	22	42	12	15	14	39	26	14	24	38	7	39	27	12	8	32	18	7	26	24	11	16	13	12	11	18	17
ENST00000338895	14	15	17	24	19	18	8	16	25	8	19	11	9	25	17	26	29	21	18	31	24	31	28	22	16	20	9	21	23	12	21	28	27	13	13	20	13	16	18	10	25	45	10	4	16	17	7	3	34
ENST00000341385	14	15	17	24	19	18	8	16	25	8	19	11	9	25	17	26	29	21	18	31	24	31	28	22	16	20	9	21	23	12	21	28	27	13	13	20	13	16	18	10	25	45	10	4	16	17	7	3	34
ENST00000378209	14	15	17	24	19	18	8	16	25	8	19	11	9	25	17	26	29	21	18	31	24	31	28	22	16	20	9	21	23	12	21	28	27	13	13	20	13	16	18	10	25	45	10	4	16	17	7	3	34
ENST00000378212	14	15	17	24	19	18	8	16	25	8	19	11	9	25	17	26	29	21	18	31	24	31	28	22	16	20	9	21	23	12	21	28	27	13	13	20	13	16	18	10	25	45	10	4	16	17	7	3	34
ENST00000491998	14	15	17	24	19	18	8	16	25	8	19	11	9	25	17	26	29	21	18	31	24	31	28	22	16	20	9	21	23	12	21	28	27	13	13	20	13	16	18	10	25	45	10	4	16	17	7	3	34
ENST00000468793	13	18	17	23	18	17	9	18	24	7	18	13	10	20	14	23	24	21	19	31	23	29	29	21	15	19	10	22	22	12	25	28	28	10	17	19	13	16	16	10	21	44	13	5	15	18	9	3	28
ENST00000339350	13	17	17	23	18	17	9	18	23	7	18	13	10	19	14	23	24	21	19	31	23	29	29	20	15	19	10	21	22	12	27	29	27	10	17	19	13	16	16	10	21	43	13	6	16	18	9	3	28
ENST00000477548	13	17	17	23	18	17	9	18	23	7	18	13	10	19	14	23	24	21	19	31	23	29	29	20	15	19	10	21	22	12	27	29	27	10	17	19	13	16	16	10	21	43	13	6	16	18	9	3	28
ENST00000378206	14	16	18	22	17	17	9	17	22	7	19	14	10	20	14	21	23	21	19	30	22	29	27	19	16	17	10	21	22	12	28	28	29	9	17	17	13	15	15	10	19	42	14	6	16	17	9	3	27
ENST00000475969	13	16	18	22	16	16	9	18	22	6	18	15	10	17	11	21	20	22	17	31	21	27	25	15	13	19	10	23	22	12	28	28	27	7	18	16	13	15	14	11	19	40	14	6	15	19	10	4	24
ENST00000428079	14	20	12	17	20	5	11	22	9	4	12	12	14	16	8	21	11	21	22	25	32	23	22	16	11	28	15	27	24	10	30	31	21	18	14	18	12	12	14	8	20	36	16	11	17	16	10	4	23
ENST00000494653	14	20	12	17	20	5	11	22	9	4	12	12	14	16	8	21	11	21	22	25	32	23	22	16	11	28	15	27	24	10	31	31	21	18	14	18	12	12	14	8	20	36	16	11	17	16	10	4	23
ENST00000378230	14	20	11	17	20	5	11	22	9	4	13	12	14	16	8	21	11	21	22	25	32	23	22	16	11	28	15	27	24	10	31	31	21	18	14	18	12	12	14	8	20	36	16	11	17	16	10	4	23
ENST00000378223	14	20	11	17	20	5	11	22	8	4	13	12	14	16	8	21	12	21	22	25	32	23	22	16	11	28	15	27	24	10	31	30	21	20	14	18	13	12	14	8	20	35	16	11	18	16	10	4	23
ENST00000481945	23	15	15	17	28	20	3	23	23	14	24	10	11	17	26	35	26	16	18	26	28	33	21	19	17	17	12	41	34	24	39	44	17	63	25	9	16	23	19	23	29	35	26	11	12	8	15	14	27
ENST00000461150	17	25	10	27	34	33	6	12	29	37	31	3	24	21	26	38	29	21	22	31	32	35	25	21	35	18	18	33	28	6	28	35	21	83	29	9	14	28	13	22	12	48	5	16	12	13	3	16	26
ENST00000579705	22	27	19	28	26	30	8	18	31	35	29	4	25	25	26	30	35	17	21	21	29	30	25	19	31	21	20	32	30	7	25	40	20	86	30	14	19	25	11	16	17	43	6	20	10	15	5	17	34
ENST00000413332	10	11	14	29	18	27	10	20	11	23	38	8	11	14	13	20	17	22	24	14	29	30	18	18	23	27	15	25	42	28	26	45	31	7	24	19	9	26	17	13	40	63	24	19	23	12	4	17	26
ENST00000442673	11	12	14	28	19	28	10	19	10	23	38	9	10	12	14	20	17	23	23	14	29	30	18	18	22	28	15	26	42	28	26	48	34	7	24	19	11	26	17	11	39	64	25	18	23	11	4	16	26
ENST00000439488	11	12	14	27	19	28	10	19	10	22	38	9	10	12	14	20	17	23	23	13	30	29	18	18	22	28	16	25	42	28	26	47	33	7	24	19	11	27	18	11	39	64	25	17	23	11	4	16	24
ENST00000486765	18	19	9	19	27	22	12	12	8	21	22	12	8	16	21	27	24	25	18	28	26	40	15	17	15	28	11	28	29	28	23	44	38	9	30	24	14	26	14	7	25	60	22	8	29	17	6	9	24
ENST00000361605	17	19	9	20	27	22	12	12	8	22	22	12	8	15	21	27	24	25	15	27	26	40	15	17	14	29	11	29	28	28	24	43	37	9	30	24	13	26	13	7	23	58	22	8	29	17	6	8	25
ENST00000474140	17	19	9	20	28	22	12	12	8	22	22	12	8	16	21	27	24	25	15	27	26	40	15	16	14	29	11	29	28	28	24	44	36	9	29	24	13	26	13	7	23	57	22	8	29	17	6	8	26
ENST00000456897	21	15	7	32	30	28	25	22	35	22	29	16	14	22	28	20	22	21	23	25	34	32	21	25	23	27	10	35	46	30	27	43	25	33	23	21	19	27	13	7	37	45	9	15	21	8	8	13	41
ENST00000412674	21	15	7	32	29	28	25	22	35	22	29	17	14	22	28	20	22	21	23	25	34	31	21	25	23	27	10	35	46	29	25	43	25	33	23	20	19	27	13	7	37	45	9	15	21	8	8	13	42
ENST00000425194	20	18	17	26	20	41	11	23	33	33	24	13	18	11	27	21	31	38	11	36	45	29	19	30	26	11	20	51	18	22	38	41	19	36	20	18	26	26	14	16	30	35	7	13	22	6	7	13	23
ENST00000449232	14	17	8	19	16	20	18	29	21	21	11	27	15	18	17	13	16	25	20	30	35	28	18	17	17	31	23	39	20	11	20	27	21	24	33	23	6	24	25	12	28	44	8	4	16	18	7	14	22
ENST00000423197	28	16	23	28	24	19	16	23	25	18	57	12	14	14	26	13	21	21	14	25	22	29	35	31	34	11	39	33	41	18	24	37	11	57	26	26	14	33	19	16	29	33	16	17	28	6	2	7	37
ENST00000438791	20	15	16	30	22	32	9	35	29	23	38	13	14	6	23	19	27	18	38	17	23	23	18	18	22	11	15	38	14	29	29	39	29	16	11	19	8	17	10	8	16	27	13	30	17	6	8	20	35
ENST00000420522	27	15	19	17	16	34	15	18	27	20	22	12	14	17	31	37	24	16	33	19	31	34	14	41	31	16	7	36	27	20	38	47	17	26	39	28	9	17	22	14	37	29	7	6	24	8	6	12	35
ENST00000378190	10	22	11	8	12	21	3	6	13	7	9	9	12	10	10	8	11	16	15	20	7	16	10	15	12	7	16	16	20	14	24	24	21	11	14	16	7	12	12	12	13	19	8	3	12	3	2	4	17
ENST00000378191	10	18	9	6	11	18	2	6	14	5	12	7	8	6	9	5	11	15	9	18	7	18	10	13	8	8	13	13	16	7	20	15	18	8	9	13	6	6	10	12	10	8	6	2	11	3	2	6	14
ENST00000466761	20	25	18	23	24	33	7	18	30	14	28	15	16	14	16	15	32	30	26	41	48	35	21	33	26	28	34	26	39	39	33	39	37	46	42	25	17	25	15	23	19	48	16	5	12	13	13	7	33
ENST00000443270	20	20	24	35	32	50	15	27	36	31	53	23	17	24	21	23	27	18	29	18	33	22	30	30	31	18	19	39	24	31	30	33	16	7	26	12	12	20	21	21	18	41	18	23	8	2	6	21	33
ENST00000564261	17	23	19	15	27	31	19	35	34	18	35	15	22	13	15	26	28	40	19	25	40	23	18	35	28	26	17	24	20	21	24	30	19	29	26	16	16	29	14	13	29	41	10	14	18	16	10	8	18
ENST00000579887	31	8	5	28	23	27	10	24	36	24	29	8	31	4	14	28	19	25	19	27	33	29	30	30	21	31	20	40	24	24	12	36	25	52	32	19	27	31	7	21	26	15	14	24	14	8	10	8	30
ENST00000413887	25	37	30	39	47	51	21	41	62	23	31	28	17	46	41	35	49	42	36	38	35	66	45	43	40	31	32	32	42	25	35	41	31	59	38	26	18	26	24	20	27	59	22	14	26	16	19	16	42
ENST00000401226	20	31	13	34	27	25	18	19	22	23	34	13	20	20	19	34	16	22	12	31	33	34	17	16	35	26	8	30	30	26	24	37	14	46	13	17	16	28	9	18	9	42	20	16	17	12	4	6	33
ENST00000582517	16	14	13	21	41	46	21	39	42	21	27	19	30	10	27	29	25	32	22	41	45	32	24	31	32	33	26	42	34	32	36	55	21	95	28	21	17	23	14	18	36	47	10	18	19	16	11	12	36
ENST00000460696	35	11	11	30	54	22	19	27	41	24	40	16	22	33	43	60	31	28	24	50	32	43	41	26	25	37	16	39	39	22	29	32	39	125	35	27	17	20	15	26	14	54	18	16	24	13	15	14	48
ENST00000378161	26	16	17	23	46	23	26	27	51	23	36	18	18	32	49	51	30	32	22	44	45	48	36	30	19	31	21	42	42	28	33	35	38	87	34	23	13	15	10	26	18	52	15	11	24	15	9	10	42
ENST00000468253	35	30	13	30	22	25	15	27	29	11	41	13	21	31	23	33	27	26	22	42	45	37	33	30	27	23	21	45	34	16	50	54	35	101	30	21	18	21	4	11	33	46	14	10	24	14	10	6	39
ENST00000506941	23	20	9	21	28	19	5	22	25	24	41	12	6	13	25	31	15	32	4	31	29	40	32	27	23	30	19	32	33	20	24	46	27	58	26	28	14	19	14	11	34	36	12	13	27	11	10	12	27
ENST00000470763	12	10	21	48	27	17	24	24	23	12	31	19	13	24	23	20	41	30	21	52	36	26	31	12	21	22	32	36	39	39	44	39	21	130	19	23	24	21	18	16	26	35	8	10	23	19	10	5	28
ENST00000585151	14	10	25	27	25	43	15	28	32	8	40	17	16	14	22	36	19	17	22	29	38	37	21	28	23	24	9	36	20	25	28	30	17	43	21	8	21	28	20	15	26	37	19	24	20	8	0	9	32
ENST00000466897	39	8	13	31	15	20	18	31	40	18	39	18	10	22	25	33	23	22	15	25	25	25	18	32	24	16	29	28	29	31	31	42	15	81	36	21	13	34	10	15	22	25	10	21	19	13	7	7	28
ENST00000378111	17	19	14	17	10	9	16	21	26	16	26	10	26	13	26	20	19	26	9	19	23	27	22	22	18	21	14	28	16	16	34	39	15	18	18	18	24	19	9	14	22	53	14	12	13	20	3	5	32
ENST00000378097	16	18	9	23	13	10	16	15	10	9	20	23	20	6	17	17	17	15	10	18	18	25	16	22	10	14	6	29	16	17	29	39	14	6	24	17	24	16	11	14	20	57	9	11	10	14	2	1	35
ENST00000493807	16	11	9	21	11	10	16	17	10	9	17	21	16	5	11	17	16	13	11	19	16	23	10	19	10	12	6	31	19	16	29	30	14	6	24	19	18	16	10	18	20	44	8	9	12	11	4	3	33
ENST00000378092	14	10	9	21	12	10	16	16	10	9	18	20	16	5	10	17	17	13	11	19	16	23	10	19	11	12	6	32	19	16	30	30	13	6	24	18	18	15	10	18	20	43	8	9	13	11	4	3	30
ENST00000478098	14	9	9	21	12	10	16	16	10	9	18	20	16	5	10	17	17	13	11	19	16	23	10	19	11	12	6	33	19	16	30	30	13	6	24	17	18	15	10	18	20	44	8	9	13	11	4	3	30
ENST00000445501	14	9	9	21	13	10	16	16	10	9	18	20	16	5	10	17	17	13	12	19	16	23	10	19	11	12	6	33	19	16	30	30	13	6	24	17	18	15	10	18	20	45	8	9	13	11	4	3	30
ENST00000478423	15	12	12	25	20	16	16	24	10	10	20	18	12	6	10	16	21	18	21	21	17	30	13	16	10	14	18	38	20	13	46	35	21	6	33	14	20	11	10	10	18	44	14	10	24	12	6	9	30
ENST00000378169	15	12	12	26	20	16	16	24	10	10	21	18	12	6	11	16	20	18	21	21	17	30	13	16	10	14	18	38	20	13	46	36	21	6	33	14	20	11	10	10	18	45	14	10	24	12	6	9	30
ENST00000378156	15	12	12	26	20	16	16	24	10	10	21	18	12	6	11	16	20	18	23	22	17	30	13	16	13	14	19	39	20	14	46	37	22	6	33	14	20	11	10	10	18	45	14	10	24	12	6	10	30
ENST00000489180	15	12	12	26	20	16	16	24	10	10	21	18	12	6	11	16	20	18	23	22	17	30	13	16	13	14	19	39	20	14	46	37	22	6	33	14	20	11	10	10	18	45	14	10	24	12	6	10	30
ENST00000389632	12	23	16	17	22	10	21	10	21	17	29	27	12	16	29	33	15	26	17	28	42	42	15	31	20	22	15	39	25	24	55	36	27	52	29	25	21	18	13	13	16	58	16	15	22	8	7	13	44
ENST00000428161	12	23	16	17	22	10	21	10	21	17	29	27	12	16	29	33	15	26	17	28	42	42	15	31	20	22	15	39	25	24	55	36	27	52	29	25	21	18	13	13	16	58	16	15	22	8	7	13	44
ENST00000341524	12	22	16	16	21	10	22	10	21	16	29	27	12	16	29	33	15	26	17	29	43	42	16	32	20	22	15	39	24	24	55	37	27	52	29	25	21	18	12	13	16	59	15	14	22	8	6	13	45
ENST00000352527	12	22	16	16	21	10	22	10	21	16	29	27	12	16	29	33	15	26	17	29	43	42	16	32	20	22	15	39	24	24	55	37	27	52	29	25	21	18	12	13	16	59	15	14	22	8	6	13	45
ENST00000378087	12	22	16	16	21	10	22	10	21	16	29	27	12	16	29	33	15	26	17	29	43	42	16	32	20	22	15	39	24	24	55	37	27	52	29	25	21	18	12	13	16	59	15	14	22	8	6	13	45
ENST00000435937	14	16	13	18	25	20	26	27	21	5	26	25	12	18	30	32	13	33	12	34	48	37	18	23	17	34	22	38	23	26	36	39	22	53	29	30	28	23	11	15	34	63	15	12	17	7	2	14	44
ENST00000164247	22	29	13	24	40	30	14	27	31	28	31	10	14	12	20	36	25	30	22	53	28	43	27	41	16	15	26	47	32	17	39	38	27	55	37	23	33	21	20	8	35	63	22	11	26	16	13	15	51
ENST00000459822	15	15	19	16	30	26	7	21	28	32	18	10	11	22	13	33	17	29	24	46	26	46	28	23	6	25	14	37	23	15	53	44	18	64	29	18	21	24	18	6	20	34	11	8	28	17	7	20	37
ENST00000472700	18	23	10	25	22	31	17	19	42	12	40	16	19	19	26	29	29	21	24	40	26	38	9	26	20	31	18	35	25	19	35	39	23	65	43	14	20	12	25	14	29	41	16	17	19	11	2	1	37
ENST00000378083	33	20	14	29	36	47	17	20	20	27	28	13	23	25	33	27	20	18	23	57	32	43	18	31	25	27	20	29	29	22	30	36	15	64	33	20	18	23	25	24	38	64	14	18	37	17	15	13	43
ENST00000458166	36	21	14	28	30	50	18	16	21	26	26	14	21	25	29	25	19	14	26	56	29	46	22	30	24	26	21	27	30	20	30	37	13	66	30	19	21	24	24	23	34	70	13	18	34	17	14	13	43
ENST00000462676	19	7	15	22	28	36	8	24	21	11	29	16	15	17	26	22	26	33	32	51	49	41	21	36	20	22	12	34	31	20	33	56	24	72	32	18	19	29	21	26	33	32	11	11	21	12	8	9	37
ENST00000481789	9	14	15	19	25	21	8	21	13	10	19	22	20	13	29	15	17	34	20	33	34	29	21	25	14	26	8	29	19	19	20	28	20	52	30	20	27	9	11	19	31	70	12	8	17	7	10	8	42
ENST00000475121	15	13	12	21	20	18	11	25	27	12	27	5	32	27	28	31	10	29	18	42	34	58	23	18	32	14	20	34	40	12	32	23	23	53	37	30	24	18	16	7	27	47	15	11	18	10	13	11	41
ENST00000491020	31	23	11	35	35	22	18	20	21	12	37	5	14	35	30	30	41	31	10	44	34	57	21	18	11	32	30	39	38	20	47	37	35	97	27	35	12	20	18	25	28	59	9	9	27	6	8	4	47
ENST00000377999	15	19	24	33	18	24	11	17	23	17	17	11	10	18	14	28	27	26	20	34	30	50	34	27	13	25	20	57	40	17	21	50	33	40	35	18	16	15	18	9	35	45	13	7	20	4	10	16	48
ENST00000462991	10	14	19	18	21	28	11	4	31	5	27	12	23	20	26	22	30	35	14	50	41	38	15	33	13	26	24	37	14	18	33	37	16	43	22	33	12	25	21	14	29	47	16	6	24	13	7	12	37
ENST00000378006	22	16	13	22	29	34	12	31	23	14	25	4	20	27	24	32	24	32	11	45	35	38	24	31	27	27	22	38	39	22	20	45	29	78	29	25	19	19	12	18	21	53	13	9	31	10	8	7	34
ENST00000496404	14	9	2	5	9	10	2	6	7	6	16	7	8	15	4	15	14	12	12	26	7	23	7	19	12	5	8	6	16	5	12	22	10	4	4	17	11	4	2	11	16	18	13	6	6	4	2	12	8
ENST00000262450	14	9	2	6	11	10	2	9	9	6	16	8	8	16	4	16	17	12	12	27	7	24	7	22	13	7	8	6	16	6	14	25	10	4	4	19	12	4	2	10	17	19	13	6	6	3	2	13	10
ENST00000378021	14	9	2	6	11	10	2	9	9	6	16	8	8	16	4	16	17	12	12	27	7	24	7	22	13	7	8	6	16	6	14	25	10	4	4	19	12	4	2	10	17	19	13	6	6	3	2	13	10
ENST00000484532	15	10	16	32	19	25	18	21	32	12	33	12	16	20	13	11	29	38	17	34	19	31	21	40	18	26	8	37	36	25	51	31	15	13	27	19	21	20	24	10	25	42	27	18	21	6	11	16	38
ENST00000465387	16	18	16	8	28	24	7	17	24	5	28	10	19	16	21	19	30	19	16	40	24	23	21	25	18	29	11	33	16	18	32	35	17	14	15	10	12	21	14	10	22	69	17	10	29	10	4	19	40
ENST00000480661	16	18	16	8	28	24	7	17	23	5	28	10	19	16	21	18	30	19	15	40	24	21	21	25	18	28	11	33	16	19	33	35	17	14	15	10	12	21	14	10	22	70	18	10	28	10	4	19	40
ENST00000234875	16	18	16	8	28	23	6	17	23	4	27	11	20	16	22	18	30	19	16	39	23	23	20	23	18	28	11	34	15	20	30	35	17	15	16	10	12	21	14	10	22	69	18	8	28	10	4	19	41
ENST00000497965	9	27	8	10	19	19	14	18	21	6	35	6	19	15	25	15	32	25	26	38	38	28	16	18	23	19	13	23	30	20	34	38	16	21	17	11	12	16	14	21	18	41	15	7	24	3	4	9	25
ENST00000462296	19	38	8	18	24	20	6	12	17	12	21	7	20	16	30	27	23	27	16	34	27	32	24	46	25	29	9	26	17	23	34	26	14	60	21	23	22	18	16	14	18	39	7	14	18	11	8	6	30
ENST00000466994	9	21	15	11	28	15	11	12	21	12	19	7	29	23	23	27	28	24	15	38	29	42	34	38	22	22	14	27	23	18	41	21	21	70	24	29	10	19	20	15	32	46	16	12	25	14	4	5	19
ENST00000377948	11	19	17	18	21	12	11	18	21	13	17	7	27	24	14	27	31	27	13	41	18	36	35	20	20	12	13	23	18	9	38	23	21	60	18	31	9	17	18	14	37	36	19	10	22	6	2	7	21
ENST00000484435	11	19	17	18	21	12	11	18	21	13	17	7	27	24	14	27	31	27	13	41	18	36	35	20	20	12	13	23	18	9	38	23	21	60	18	31	9	17	18	14	37	36	19	10	22	6	2	7	21
ENST00000377939	11	19	17	17	20	12	11	18	21	14	17	8	27	24	13	25	30	28	13	44	17	35	33	21	20	12	14	25	18	8	37	24	21	58	18	29	9	17	18	13	38	36	19	10	21	6	2	8	20
ENST00000455744	9	23	16	10	20	11	12	12	18	12	12	10	19	14	14	22	33	20	11	36	20	27	22	19	12	8	14	29	17	8	31	32	20	48	12	23	10	14	19	11	29	36	14	6	22	4	1	10	23
ENST00000485539	9	13	7	13	7	9	14	14	19	8	21	5	8	14	12	15	28	11	22	32	21	25	21	21	24	19	6	27	31	16	28	28	9	32	15	15	20	15	17	19	11	40	2	4	19	7	10	8	21
ENST00000496676	9	13	9	11	5	9	11	14	16	8	24	6	11	14	14	13	29	10	22	34	24	25	22	19	22	20	4	27	27	16	28	25	10	31	16	13	22	16	14	15	10	37	1	3	17	6	9	6	20
ENST00000471204	14	20	18	18	13	16	17	21	23	12	27	12	26	13	28	25	26	12	18	34	36	41	25	15	13	16	17	22	27	11	35	40	28	23	26	8	24	21	14	18	19	54	12	7	13	7	8	2	28
ENST00000465335	16	21	18	18	15	16	21	23	22	15	28	12	28	14	27	32	30	13	17	31	34	41	24	17	15	15	16	23	24	9	34	40	30	30	28	10	23	21	17	15	18	51	12	8	14	8	8	4	28
ENST00000463453	20	24	21	20	19	16	20	27	24	19	25	12	29	23	32	38	36	21	21	46	34	39	22	22	13	16	20	27	28	9	38	49	30	68	28	17	20	25	21	12	27	57	20	11	20	12	9	8	32
ENST00000496329	20	23	21	19	19	16	20	29	24	19	24	12	29	23	31	37	37	21	20	46	33	41	23	22	14	16	20	27	28	8	38	50	29	68	29	18	21	24	21	13	26	57	21	11	20	12	8	8	32
ENST00000492476	21	20	21	19	19	15	19	30	23	19	26	12	29	24	31	39	38	22	23	46	34	41	23	24	16	15	18	26	28	10	37	52	29	69	27	18	22	24	23	13	28	56	20	12	20	12	7	7	30
ENST00000483336	17	15	19	23	32	25	12	29	35	8	20	10	20	27	27	24	23	31	32	50	44	45	26	25	23	17	20	23	36	19	38	60	27	80	21	28	25	31	19	10	23	54	25	13	27	17	10	10	36
ENST00000495791	30	25	15	27	33	22	13	14	20	18	40	14	18	16	19	28	18	33	30	54	33	25	27	23	12	15	20	33	33	20	37	26	10	57	30	23	21	26	8	13	33	32	21	17	17	11	2	9	28
ENST00000483852	27	34	12	27	36	24	17	18	16	22	36	15	17	15	11	23	23	27	29	47	37	28	26	26	17	21	20	21	30	16	47	25	13	50	23	18	23	24	9	14	29	37	21	21	14	10	6	6	34
ENST00000441724	9	12	8	9	15	20	17	10	20	7	20	10	12	14	10	16	29	15	16	19	17	31	23	21	11	19	18	32	19	23	24	39	30	34	30	10	8	13	18	15	20	52	4	2	12	7	1	8	26
ENST00000343813	9	4	8	7	22	20	10	11	21	8	22	10	6	20	10	16	23	10	19	15	12	27	17	23	13	17	14	21	15	24	20	33	32	48	21	14	8	9	15	15	12	39	8	10	11	9	5	3	27
ENST00000362035	9	4	8	7	22	20	10	11	21	8	22	10	6	20	10	16	23	10	19	15	12	27	17	23	13	17	14	21	15	24	20	33	32	48	21	14	8	9	15	15	12	39	8	10	11	9	5	3	27
ENST00000474756	9	5	8	7	22	20	10	12	23	9	22	9	6	21	10	16	24	11	19	15	12	28	16	24	13	16	15	21	16	24	18	33	30	48	21	14	8	9	16	15	12	37	9	10	11	10	5	3	27
ENST00000489498	9	5	8	7	22	20	10	12	23	9	22	9	6	21	10	16	24	11	19	15	12	28	16	24	13	16	15	21	16	24	18	33	30	48	21	14	8	9	16	15	12	37	9	10	11	10	5	3	27
ENST00000429480	22	10	14	10	28	30	11	22	26	19	29	15	14	23	14	21	34	27	28	35	13	51	31	37	15	23	19	32	27	23	32	50	24	72	31	18	17	10	18	17	21	52	19	11	14	16	8	5	49
ENST00000377898	16	11	9	28	28	19	14	19	13	10	16	9	10	10	22	14	12	29	23	35	34	28	24	16	18	15	20	32	13	19	33	30	14	17	37	13	19	8	14	16	30	56	10	8	18	9	8	11	32
ENST00000377893	17	14	14	8	13	14	9	16	10	8	14	14	7	13	3	11	15	24	10	21	24	8	18	13	11	21	4	27	24	5	19	27	18	16	12	10	23	14	10	6	10	39	8	10	12	7	0	6	30
ENST00000481175	17	13	15	19	15	22	8	27	18	8	23	16	23	25	28	14	35	24	18	18	32	46	34	30	24	17	11	41	36	20	16	27	16	39	38	20	25	21	23	15	31	46	16	10	12	12	10	18	54
ENST00000473466	27	21	11	37	29	24	17	13	29	12	21	18	10	25	16	25	34	28	11	42	50	37	22	29	19	26	25	30	34	11	29	30	34	50	32	23	29	37	13	13	25	51	11	18	18	17	9	17	52
ENST00000377842	32	15	11	14	30	29	13	28	12	8	31	20	14	18	11	31	20	28	18	29	27	28	21	24	19	29	12	24	18	16	39	39	17	18	24	22	24	22	14	13	19	39	19	5	12	10	10	15	31
ENST00000541130	14	17	5	13	31	41	14	17	27	14	44	21	9	30	19	24	30	22	27	43	34	42	12	26	19	16	16	30	25	17	44	30	22	47	28	31	25	25	15	17	13	40	21	12	28	12	12	13	39
ENST00000377845	14	17	5	13	31	41	14	17	27	14	44	21	9	30	19	24	30	22	27	43	34	42	12	26	19	16	16	30	25	17	44	30	22	47	28	31	25	25	15	17	13	39	21	12	28	12	12	13	39
ENST00000377855	16	11	8	27	19	20	17	26	25	12	26	17	16	14	17	12	23	28	26	31	46	34	28	18	24	17	16	38	18	23	32	38	15	29	28	29	23	22	12	10	15	38	17	18	19	13	4	9	36
ENST00000377860	12	8	9	7	10	8	6	9	19	10	8	7	23	8	3	14	5	16	10	9	20	16	11	13	5	10	3	20	12	10	26	28	16	9	5	11	12	10	12	10	11	38	8	10	4	7	4	4	28
ENST00000418124	12	8	9	7	10	8	6	9	19	10	8	7	23	8	3	14	5	16	10	9	20	16	11	13	5	10	3	20	12	10	26	28	16	9	5	11	12	10	12	10	11	38	8	10	4	7	4	4	28
ENST00000545482	12	9	8	7	10	8	7	9	19	10	9	7	21	8	3	15	6	16	10	9	20	16	11	14	6	11	3	20	13	10	26	28	16	9	5	11	12	9	13	10	11	38	8	11	4	7	4	4	28
ENST00000361521	13	18	11	18	25	18	9	25	28	16	19	15	27	12	11	26	19	26	19	24	37	27	19	28	12	22	9	36	30	24	40	29	25	50	10	11	36	25	19	10	24	46	4	13	12	9	12	7	28
ENST00000471190	26	22	15	31	45	4	20	24	36	10	20	14	18	25	21	12	24	40	26	36	47	37	29	39	15	31	20	41	36	18	34	46	20	68	36	35	21	29	8	24	21	46	14	14	20	14	10	11	39
ENST00000377836	4	12	14	12	17	13	5	21	16	10	19	4	12	7	19	20	27	22	12	32	32	27	8	14	10	12	15	26	7	19	18	26	27	6	8	14	18	18	6	22	11	41	14	7	17	10	7	13	27
ENST00000487437	4	12	14	12	17	13	5	21	16	10	19	4	12	7	19	21	27	22	12	32	32	27	8	14	10	12	15	27	7	19	18	26	27	6	8	14	18	18	6	22	11	41	14	7	17	10	7	13	26
ENST00000489730	4	11	14	12	17	13	5	21	16	10	19	4	12	7	19	21	26	22	12	32	32	27	8	14	10	12	15	28	8	20	18	26	27	6	9	14	19	19	6	22	11	41	15	7	17	10	6	13	26
ENST00000377834	4	11	14	12	17	13	5	20	16	10	19	4	12	7	19	21	26	22	12	32	32	27	8	15	10	12	15	28	8	20	18	26	27	6	9	14	19	19	6	22	11	41	15	7	18	10	6	13	26
ENST00000377828	15	14	14	10	12	13	8	10	29	13	19	17	7	23	19	15	24	11	20	22	37	23	31	31	22	25	9	21	13	12	34	36	16	8	26	23	16	18	6	10	19	45	9	7	4	12	11	13	25
ENST00000377837	21	15	14	29	18	19	6	14	27	20	26	15	10	21	19	22	29	19	15	30	30	18	18	13	20	28	16	31	25	13	36	32	16	25	27	16	20	27	13	10	12	46	12	10	17	8	8	8	30
ENST00000585139	19	16	14	17	18	44	8	35	42	11	17	16	10	29	20	43	34	24	27	39	23	32	22	18	24	21	13	48	29	28	36	33	22	35	24	27	20	31	12	24	25	46	20	10	22	14	16	6	32
ENST00000418286	26	17	12	25	29	10	15	44	25	11	34	16	18	28	19	33	14	22	20	37	30	36	21	14	23	15	18	29	23	17	26	28	12	41	27	21	17	35	18	7	24	45	18	7	14	15	6	10	57
ENST00000419034	11	14	13	23	18	10	12	17	24	21	23	24	13	17	19	18	21	27	16	31	31	26	13	32	15	21	12	29	23	21	23	31	9	7	27	17	15	9	18	18	15	55	8	4	12	8	8	8	27
ENST00000461727	10	14	13	24	18	10	12	17	24	20	23	25	14	17	18	18	21	27	15	31	31	25	14	30	14	20	12	30	23	20	23	30	8	7	28	17	15	9	17	18	15	56	8	4	12	8	8	8	28
ENST00000475228	10	18	10	21	18	5	15	14	18	17	13	23	8	15	11	20	18	23	14	22	32	25	13	19	12	15	11	27	18	14	19	26	2	3	26	19	14	8	13	14	12	39	8	3	12	6	8	6	31
ENST00000478323	10	18	10	20	18	5	14	14	15	16	14	22	8	15	11	21	17	24	14	22	32	24	12	21	10	15	12	25	18	13	18	26	2	2	25	19	14	8	12	13	11	39	8	3	13	7	8	6	32
ENST00000416731	13	22	8	15	18	7	17	11	12	10	15	25	14	17	14	28	23	20	16	28	33	17	10	20	10	14	13	26	18	18	16	26	6	2	29	16	12	10	12	11	9	46	8	1	11	9	8	8	33
ENST00000475479	20	20	10	14	23	25	6	19	31	10	39	10	21	34	21	29	32	16	15	32	34	42	14	20	6	14	17	29	29	34	30	35	23	12	30	15	14	19	11	11	23	49	13	12	13	21	8	10	39
ENST00000434576	33	24	20	19	22	21	9	21	26	12	27	12	18	19	10	14	30	23	19	48	38	52	26	12	12	13	17	32	37	22	32	38	16	33	42	14	21	25	11	16	24	35	15	8	12	8	7	13	41
ENST00000477679	31	23	20	19	22	22	9	22	25	12	26	11	18	17	9	15	31	24	19	46	38	49	27	11	12	13	19	31	38	22	32	37	15	34	43	14	22	25	10	16	24	34	15	8	11	6	7	12	46
ENST00000468561	21	12	11	21	14	29	21	10	23	7	31	11	14	7	24	18	14	23	17	49	32	34	32	36	20	18	17	37	24	21	20	37	16	31	10	7	10	26	16	18	12	32	18	10	11	10	10	10	33
ENST00000475730	16	16	18	18	22	23	7	10	39	11	25	18	10	17	21	9	27	25	15	55	33	20	23	19	20	18	16	31	26	12	25	31	19	34	22	27	13	22	16	16	23	63	17	8	12	3	5	2	29
ENST00000453260	24	16	16	18	26	26	9	8	36	14	28	15	18	14	24	10	26	20	12	40	45	24	35	13	13	22	8	37	28	7	31	34	18	32	20	30	13	28	17	20	27	62	9	9	20	16	2	7	26
ENST00000473343	26	14	18	19	29	27	8	9	38	16	25	15	21	11	23	10	28	27	17	45	46	29	38	10	20	25	6	38	30	6	29	36	12	31	25	31	13	31	16	20	29	65	10	9	21	16	1	8	25
ENST00000469691	10	15	12	15	32	16	4	13	23	24	17	11	14	11	29	13	31	30	27	22	35	35	17	20	13	14	10	19	29	15	18	29	6	38	27	20	22	24	10	16	21	45	11	8	18	11	4	7	19
ENST00000481401	10	14	11	11	32	12	7	12	21	22	22	17	14	12	34	13	26	22	26	17	27	34	15	22	8	11	14	18	29	20	21	22	6	36	19	18	20	25	12	16	16	35	12	6	19	12	10	7	21
ENST00000515145	9	14	12	8	31	15	10	12	24	20	25	17	16	13	32	11	29	22	25	19	25	33	17	26	11	9	12	19	27	22	25	31	9	45	16	23	18	22	13	13	13	30	12	7	23	12	13	7	20
ENST00000453341	12	16	8	10	32	14	15	10	28	20	23	19	15	11	29	17	29	27	24	35	23	31	17	26	15	10	9	26	27	21	23	38	11	47	15	23	20	19	15	14	20	36	13	8	21	12	18	8	18
ENST00000513135	12	16	8	10	32	14	15	10	28	20	23	19	15	11	29	17	29	27	24	35	23	31	17	26	15	10	9	26	27	21	23	38	11	47	15	23	20	19	15	14	20	36	13	8	21	12	18	8	18
ENST00000348333	12	16	7	10	32	14	15	10	28	20	23	19	15	11	29	18	29	27	24	35	23	32	17	26	15	10	9	27	27	21	23	39	11	48	16	23	20	19	15	14	20	37	13	7	21	12	18	8	18
ENST00000351748	12	16	7	10	32	14	15	10	28	20	23	19	15	11	29	18	29	27	24	35	23	32	17	26	15	10	9	27	27	21	23	39	11	48	16	23	20	19	15	14	20	37	13	7	21	12	18	8	18
ENST00000414040	12	16	7	10	32	14	15	10	28	20	23	19	15	11	29	18	29	27	24	35	23	32	17	26	15	10	9	27	27	21	23	39	11	48	16	23	20	19	15	14	20	37	13	7	21	12	18	8	18
ENST00000461703	12	16	7	10	32	14	15	10	28	20	23	19	15	11	29	18	29	27	24	35	23	32	17	26	15	10	9	27	27	21	23	39	11	48	16	23	20	19	15	14	20	37	13	7	21	12	18	8	18
ENST00000502588	12	16	7	10	32	14	15	10	28	20	23	19	15	11	29	18	29	27	24	35	23	32	17	26	15	10	9	27	27	21	23	39	11	48	16	23	20	19	15	14	20	37	13	7	21	12	18	8	18
ENST00000502730	12	16	7	10	32	14	15	10	28	20	23	19	15	11	29	18	29	27	24	35	23	32	17	26	15	10	9	27	27	21	23	39	11	48	16	23	20	19	15	14	20	37	13	7	21	12	18	8	18
ENST00000510563	12	16	7	10	32	14	15	10	28	20	23	19	15	11	29	18	29	27	24	35	23	32	17	26	15	10	9	27	27	21	23	39	11	48	16	23	20	19	15	14	20	37	13	7	21	12	18	8	18
ENST00000351959	16	14	6	10	31	14	15	10	28	20	22	21	13	12	29	20	30	26	22	34	24	32	17	27	15	10	10	28	26	21	22	38	12	46	15	23	20	18	15	14	20	39	13	7	21	12	18	9	19
ENST00000377782	16	14	6	10	31	14	15	10	28	20	22	21	13	12	29	20	30	26	22	34	24	32	17	27	15	10	10	28	26	21	22	38	12	46	15	23	20	18	15	14	20	39	13	7	21	12	18	9	19
ENST00000480393	16	14	6	10	31	14	15	10	28	20	22	21	13	12	29	20	30	26	22	34	24	32	17	27	15	10	10	28	26	21	22	38	12	46	15	23	20	18	15	14	20	39	13	7	21	12	18	9	19
ENST00000485036	16	14	6	10	31	14	15	10	28	20	22	21	13	12	29	20	30	26	22	34	24	32	17	27	15	10	10	28	26	21	22	38	12	46	15	23	20	18	15	14	20	39	13	7	21	12	18	9	19
ENST00000356876	16	14	5	10	31	14	15	10	28	20	21	21	13	12	29	21	31	26	22	35	24	33	17	28	16	10	10	30	27	21	22	38	11	46	15	23	20	19	15	15	20	39	13	7	22	13	19	9	19
ENST00000487949	18	19	16	17	22	24	16	19	13	11	34	17	16	12	31	19	21	24	24	22	33	40	29	28	17	27	9	33	25	12	34	45	28	78	35	12	22	17	10	9	22	40	14	20	20	12	7	12	38
ENST00000489097	17	11	9	34	23	25	14	38	25	11	27	14	16	18	29	20	20	25	27	46	31	32	13	28	21	22	7	23	32	16	52	43	10	50	17	29	22	11	18	17	25	53	10	11	15	7	4	6	33
ENST00000535355	11	10	11	12	18	28	11	14	15	5	16	24	8	20	18	20	17	20	10	23	23	14	17	17	15	30	16	21	15	21	18	14	20	2	21	8	13	14	16	10	16	34	12	7	11	10	2	5	20
ENST00000400913	12	17	13	11	21	35	15	10	15	6	19	23	12	20	18	24	15	22	12	24	29	21	13	24	17	32	26	34	20	23	22	18	19	18	25	16	12	8	14	14	20	41	10	7	9	12	3	7	20
ENST00000491384	12	17	13	11	21	35	15	10	15	6	19	23	12	20	18	24	15	22	12	24	29	21	13	24	17	32	26	34	20	23	22	18	19	18	25	16	12	8	14	14	20	41	10	7	9	12	3	7	20
ENST00000377725	12	14	10	24	15	29	12	15	10	4	15	6	4	10	31	12	24	17	15	47	42	25	19	11	16	14	17	29	22	21	25	27	13	18	34	15	18	17	16	9	15	66	11	2	21	12	5	22	32
ENST00000340850	13	15	10	22	16	30	12	14	10	4	15	6	4	10	31	12	24	17	15	47	42	25	19	11	16	14	17	31	22	22	25	27	13	18	35	15	19	17	16	9	15	66	12	2	21	12	5	22	31
ENST00000377728	21	14	12	24	30	28	10	25	14	16	21	8	10	17	41	20	29	40	19	46	53	32	29	19	15	8	15	38	26	13	25	35	21	37	31	14	20	31	24	15	17	71	14	12	16	14	14	25	40
ENST00000377732	12	14	10	9	6	16	8	14	21	10	22	14	11	12	27	20	19	21	14	25	13	31	20	14	17	9	16	24	14	9	21	23	11	8	23	11	23	12	17	17	16	36	11	9	15	11	12	2	21
ENST00000537245	16	11	10	8	10	20	11	15	28	14	18	16	11	7	20	26	22	13	14	13	19	34	21	18	11	6	16	22	16	11	14	24	9	8	14	11	21	10	19	24	6	32	10	11	21	11	11	2	21
ENST00000400915	17	10	8	6	12	19	12	15	29	13	20	11	12	7	18	23	24	16	14	22	19	31	20	18	11	18	17	16	15	12	12	17	8	17	16	10	17	8	19	19	7	34	11	9	23	9	7	4	26
ENST00000544978	17	10	8	6	13	19	11	15	29	13	19	11	12	7	18	23	26	16	14	22	19	30	20	18	13	18	17	16	16	12	13	17	8	19	16	10	18	8	19	19	7	34	9	9	23	9	7	4	25
ENST00000377737	17	9	11	9	19	23	18	15	20	8	46	5	19	15	20	23	20	16	8	32	45	21	21	34	15	24	8	30	25	9	31	46	16	31	22	31	13	4	19	10	28	23	27	6	17	4	10	7	29
ENST00000377748	17	9	11	9	19	23	18	15	20	8	46	5	19	15	20	23	20	16	8	32	45	21	21	34	15	24	8	30	25	9	31	46	16	31	22	31	13	4	19	10	28	23	27	6	17	4	10	7	29
ENST00000377740	17	8	10	9	20	23	18	15	21	8	46	5	19	15	18	21	19	17	8	34	42	20	22	34	14	24	9	28	24	10	30	44	16	32	22	32	12	4	20	10	27	21	26	6	18	4	9	8	30
ENST00000462798	26	31	19	25	36	32	9	28	24	14	29	16	10	20	22	18	30	18	32	41	38	38	20	19	24	17	26	33	40	14	27	45	18	43	20	17	31	20	25	20	21	38	15	11	32	18	12	14	29
ENST00000517213	22	17	11	18	38	18	6	21	21	16	24	20	10	17	4	5	20	18	16	43	22	32	28	22	26	19	15	33	17	12	26	28	18	35	18	13	19	30	14	13	19	27	13	8	9	6	18	14	20
ENST00000464383	25	14	16	16	23	38	12	19	20	7	44	20	4	18	12	6	17	29	12	32	37	24	22	22	29	18	19	23	20	14	32	45	13	12	15	16	20	19	19	15	22	27	13	10	22	20	9	11	32
ENST00000456162	22	23	13	19	33	21	21	24	17	14	22	18	14	23	25	21	21	26	20	34	32	25	18	21	12	22	6	23	17	23	46	34	19	31	27	12	15	28	12	10	26	31	17	4	15	15	4	7	36
ENST00000460777	11	13	6	23	26	15	17	26	28	12	35	2	18	27	12	25	34	29	27	23	34	27	17	20	11	19	14	34	19	24	27	27	11	49	12	11	15	26	14	8	14	32	15	11	20	11	5	8	37
ENST00000333172	18	12	3	9	25	22	21	25	16	5	22	8	9	23	13	19	9	22	24	28	27	30	13	22	16	14	11	40	13	22	30	36	22	14	23	14	13	27	15	16	23	53	7	4	18	6	6	8	34
ENST00000328191	17	12	4	9	27	24	19	28	15	7	22	7	7	23	12	17	11	18	24	27	24	32	10	23	17	13	10	42	14	20	28	36	24	18	22	12	12	24	14	19	22	54	6	4	19	5	6	8	33
ENST00000351136	17	12	4	8	27	25	19	28	16	7	22	7	7	22	12	16	11	17	22	26	24	33	10	23	17	13	10	40	14	20	27	35	24	18	23	13	10	24	14	19	23	52	8	4	19	5	6	8	34
ENST00000464665	16	9	2	9	25	23	16	29	17	9	22	9	6	22	13	13	11	14	18	24	30	34	7	24	17	14	11	36	16	20	26	28	26	23	20	13	11	22	12	19	25	47	8	5	15	4	8	8	32
ENST00000377705	16	9	2	9	25	24	16	28	15	10	21	9	6	24	14	13	13	14	19	24	31	34	9	23	17	14	11	36	16	21	26	28	26	24	20	13	12	22	13	19	25	46	8	5	15	4	8	7	33
ENST00000411823	27	25	14	14	31	25	10	16	21	20	34	11	13	15	16	22	26	31	32	25	24	35	23	48	17	19	17	36	33	17	20	35	21	22	30	14	18	26	25	12	29	52	17	6	20	18	6	7	31
ENST00000415267	27	25	14	14	31	25	10	16	21	20	34	11	13	15	16	22	26	31	32	25	24	35	23	48	17	19	17	36	33	17	20	35	21	22	30	14	18	26	25	12	29	52	17	6	20	18	6	7	31
ENST00000319084	23	4	6	30	33	19	7	23	35	14	16	13	20	17	12	20	23	25	21	28	33	35	23	27	24	25	7	50	17	23	32	63	24	39	42	15	17	18	15	21	18	45	14	13	25	10	10	10	35
ENST00000435905	22	4	6	31	33	19	7	23	35	14	16	13	21	16	12	20	23	26	20	27	33	35	23	26	24	24	7	51	17	23	32	64	24	39	42	15	17	19	15	21	18	45	14	14	26	10	10	10	36
ENST00000377674	23	4	6	31	34	19	7	23	35	14	18	13	21	16	12	20	21	26	21	28	33	36	23	27	24	24	7	51	19	23	32	63	24	39	41	16	17	19	15	21	18	47	14	14	26	9	10	10	36
ENST00000488936	23	4	6	30	35	20	7	23	34	14	18	11	21	16	13	18	21	25	21	29	36	39	24	26	24	24	7	52	19	23	35	64	24	38	42	17	15	20	14	21	18	47	14	14	26	10	10	11	36
ENST00000482360	20	18	11	13	18	28	20	10	18	14	45	10	7	22	22	22	47	23	16	47	46	36	26	26	23	24	23	36	34	21	29	49	22	45	33	12	27	21	18	14	40	41	11	16	15	12	8	13	33
ENST00000498342	22	23	12	21	20	29	23	25	17	18	28	12	14	16	12	22	37	20	17	51	46	42	31	23	21	19	24	40	30	21	34	37	18	55	31	21	12	13	12	23	43	48	12	14	19	8	5	12	36
ENST00000466813	14	32	16	23	20	27	16	32	28	19	18	19	20	15	14	28	36	12	20	42	51	52	29	21	25	25	19	37	30	24	36	40	28	55	29	28	24	19	9	33	32	65	7	13	21	16	5	9	45
ENST00000466941	22	22	14	18	22	19	13	18	24	9	16	13	18	20	31	37	36	25	19	41	29	45	26	39	19	25	19	37	29	16	32	37	19	102	37	27	30	25	21	23	22	66	13	7	13	21	8	10	33
ENST00000496707	26	15	16	17	24	20	6	24	16	20	28	16	23	31	14	22	27	17	17	36	37	27	35	33	20	18	11	36	20	24	59	39	37	41	19	16	20	15	12	17	25	44	13	9	15	26	5	9	34
ENST00000377658	8	10	6	10	25	15	4	19	13	12	26	15	11	10	12	21	10	26	11	24	31	19	20	23	10	14	13	22	16	15	37	35	16	8	18	14	20	23	12	24	29	53	14	10	14	8	6	12	31
ENST00000377663	8	11	7	10	24	16	6	15	15	13	28	18	10	12	12	18	8	26	14	22	31	22	20	22	11	14	12	23	16	17	36	32	15	10	18	13	20	20	11	27	29	49	15	10	14	8	7	13	32
ENST00000377648	15	7	15	15	8	15	14	9	16	10	25	2	6	6	6	4	21	19	13	24	21	19	15	18	6	18	12	20	16	13	21	28	8	12	16	13	15	12	11	19	7	32	14	7	4	8	4	10	19
ENST00000495385	12	7	15	15	7	14	13	9	15	9	23	2	6	6	6	4	19	18	13	24	20	15	17	18	5	17	12	20	15	11	20	26	7	9	16	14	13	12	10	17	7	32	14	6	4	7	5	10	17
ENST00000467612	3	5	3	10	9	8	5	4	11	0	1	3	5	3	8	5	22	7	0	13	18	15	8	9	17	10	6	11	6	10	15	22	2	4	4	6	10	5	7	2	10	11	2	6	5	2	6	5	18
ENST00000463043	4	5	4	9	9	9	6	4	12	1	2	4	5	3	7	5	23	6	0	13	18	15	8	10	16	11	6	12	7	10	16	22	3	7	5	7	10	5	8	2	11	11	2	6	6	2	6	5	18
ENST00000054650	15	26	10	25	16	14	16	23	19	10	24	4	15	31	27	31	14	20	20	28	28	23	27	17	16	15	14	42	33	16	15	44	16	30	22	20	10	18	13	12	27	31	11	20	11	6	4	5	27
ENST00000484676	14	22	10	20	17	16	15	22	17	10	22	4	12	30	28	26	14	23	19	26	20	23	18	15	18	13	12	33	28	14	18	43	13	23	18	20	8	15	12	12	26	24	10	18	13	6	5	4	27
ENST00000307896	14	22	9	20	17	16	15	22	17	10	22	4	11	30	28	26	14	23	19	26	20	23	17	15	18	14	12	33	29	15	18	43	13	23	18	20	8	15	12	12	26	24	10	18	14	6	5	4	27
ENST00000377627	14	22	9	20	17	16	15	22	16	10	22	5	11	30	28	26	14	23	18	26	20	23	17	15	19	14	12	33	28	15	19	42	13	23	18	20	7	15	12	12	26	25	10	18	14	6	5	4	28
ENST00000484669	14	22	9	20	17	16	15	22	16	10	22	5	11	30	28	26	14	23	19	26	20	23	17	15	19	14	12	33	27	15	20	42	13	23	18	20	7	15	12	12	26	25	10	18	14	6	4	4	29
ENST00000487819	14	22	10	20	18	17	15	23	15	9	21	5	11	31	28	27	14	23	18	25	19	23	18	15	19	12	12	31	27	15	20	41	13	23	18	20	5	14	12	12	24	24	11	18	14	6	4	4	30
ENST00000472925	14	22	10	20	18	17	15	23	15	9	21	5	11	31	28	27	14	23	18	25	18	23	18	15	19	12	12	31	27	15	20	41	14	23	18	20	5	14	12	12	24	24	11	18	14	6	4	4	30
ENST00000480647	25	17	20	31	41	30	6	18	20	2	24	14	18	17	25	28	19	28	11	33	42	43	26	15	18	14	16	31	35	22	46	29	23	65	23	18	36	34	11	17	23	56	7	11	18	12	4	6	43
ENST00000465508	20	25	14	13	13	27	8	27	24	10	28	16	20	25	13	21	32	25	23	28	40	21	26	17	27	22	18	29	34	31	22	38	24	74	29	14	2	15	14	19	39	29	15	12	20	14	8	18	38
ENST00000472414	18	25	14	11	13	28	7	26	25	11	28	16	20	24	13	23	32	24	24	28	40	20	26	17	26	21	18	26	33	31	23	37	23	68	28	14	2	16	15	18	36	29	15	13	21	14	8	16	40
ENST00000469318	16	9	13	34	21	28	15	32	37	8	29	8	11	20	17	28	29	17	34	30	26	43	18	24	25	24	20	30	31	17	19	42	16	68	19	14	16	10	9	12	19	27	16	16	8	17	7	19	35
ENST00000349363	13	10	13	20	16	21	23	20	28	18	26	15	20	13	11	32	22	12	21	24	32	24	13	22	26	23	19	36	25	20	19	29	18	40	18	16	11	18	19	16	18	20	13	17	10	12	11	26	30
ENST00000451196	13	10	13	20	16	21	23	20	28	18	26	15	20	13	11	32	22	12	21	24	32	24	13	22	26	23	19	36	25	20	19	29	18	40	18	16	11	18	19	16	18	20	13	17	10	12	11	26	30
ENST00000542246	13	11	17	16	18	14	21	23	28	23	28	16	19	16	13	34	26	15	16	19	36	24	15	20	34	20	21	34	19	15	18	34	20	52	16	19	12	21	16	15	14	17	12	14	12	11	8	14	35
ENST00000426784	10	15	8	17	21	13	9	21	32	6	24	6	20	17	11	13	16	23	14	19	36	30	19	24	13	24	9	42	19	12	23	35	14	34	18	15	12	15	16	12	15	45	13	12	15	8	3	5	35
ENST00000377573	10	15	8	17	21	13	9	21	32	6	24	6	20	17	11	13	16	23	14	19	36	30	18	24	13	24	9	42	19	12	23	35	14	34	18	15	12	15	16	12	15	45	12	12	15	8	3	5	35
ENST00000485073	10	15	8	17	21	13	9	21	32	6	24	6	20	17	11	13	16	23	14	19	36	30	18	24	13	24	9	42	19	12	23	35	14	34	18	15	12	15	16	12	15	45	12	12	15	8	3	5	35
ENST00000465911	10	15	8	17	21	13	9	21	31	6	25	6	20	17	11	13	17	23	14	19	36	30	18	24	14	24	9	42	19	12	23	35	14	33	17	15	12	15	15	12	15	44	12	14	15	8	2	5	35
ENST00000473993	10	16	8	17	21	13	9	21	31	6	25	6	20	17	11	13	17	23	14	19	36	30	18	24	14	24	9	41	19	12	23	35	14	33	17	15	12	15	15	12	15	44	12	13	15	8	2	5	35
ENST00000460594	10	16	8	17	21	13	9	21	31	6	25	6	20	17	11	13	17	24	14	19	36	30	18	24	14	24	9	41	19	12	23	35	14	33	17	15	12	15	15	12	15	44	12	13	15	8	2	5	35
ENST00000294401	9	15	7	19	23	14	8	21	30	7	26	6	19	16	13	12	16	25	14	16	34	29	16	26	14	23	10	41	18	12	22	34	13	33	16	13	12	17	14	13	14	42	10	14	15	8	2	7	35
ENST00000377577	9	15	7	19	23	14	8	21	30	7	26	6	19	16	13	12	16	25	14	16	34	29	16	26	14	23	10	41	18	12	22	34	13	33	16	13	12	17	14	13	14	42	10	14	15	8	2	7	35
ENST00000414210	20	16	4	16	23	29	10	13	23	14	29	16	14	27	6	28	27	20	14	34	35	17	17	42	16	26	12	39	19	17	38	33	15	40	18	17	27	18	20	28	29	39	14	13	14	10	15	15	25
ENST00000432429	20	16	4	16	23	29	10	13	23	14	29	16	14	27	6	28	27	20	14	34	35	17	17	42	16	26	12	39	19	17	38	33	15	40	18	17	27	18	20	28	29	39	14	13	14	10	15	15	25
ENST00000421469	20	13	19	25	23	20	12	14	16	12	34	13	22	35	12	29	25	35	13	21	17	29	17	38	25	27	9	29	31	27	33	33	26	49	16	19	15	17	19	14	18	20	5	19	8	17	8	12	38
ENST00000459253	16	18	11	36	17	12	9	10	28	16	28	7	14	24	16	26	30	27	24	32	19	32	22	26	21	18	14	24	33	16	18	39	21	45	20	10	16	21	16	20	21	34	2	13	19	8	7	12	21
ENST00000303635	7	8	7	11	9	10	2	2	10	6	20	6	7	6	12	16	14	14	5	12	13	13	20	28	14	9	3	23	34	12	20	24	16	9	24	11	13	12	13	10	8	38	8	9	19	10	0	10	26
ENST00000490738	6	9	6	6	8	9	2	2	9	6	17	6	5	6	12	16	14	14	3	12	13	11	19	24	14	6	2	21	29	11	18	23	16	8	21	10	12	11	12	10	6	36	6	9	17	9	0	7	26
ENST00000476163	5	8	6	6	8	9	2	2	9	6	17	6	4	6	12	16	14	14	3	12	13	11	18	24	14	6	2	21	29	11	17	23	16	8	21	10	12	11	12	9	6	36	6	9	17	9	0	7	26
ENST00000473578	5	8	6	6	8	9	2	2	9	6	16	6	4	6	12	16	14	14	3	12	12	11	18	23	14	5	2	21	29	12	17	23	16	8	20	10	12	11	12	9	6	35	5	8	16	8	0	5	26
ENST00000557126	5	8	6	6	8	9	2	2	9	6	15	6	4	6	12	16	14	14	3	12	10	10	18	23	13	5	1	19	29	12	17	23	16	8	20	10	12	11	12	10	6	35	4	8	15	8	0	4	26
ENST00000467404	5	8	6	6	8	8	2	2	9	6	15	5	4	7	12	16	14	14	3	12	10	10	18	21	12	5	1	19	29	12	16	23	17	8	20	10	13	11	12	10	6	35	4	8	15	8	0	4	26
ENST00000439411	5	8	6	6	8	8	2	2	9	6	14	5	4	7	12	16	14	14	3	11	10	10	18	20	12	5	1	19	29	12	16	22	17	8	20	10	13	10	12	10	6	35	4	8	15	8	0	4	26
ENST00000461311	5	8	6	6	8	8	2	2	9	6	13	5	4	6	12	16	14	14	2	11	10	10	18	20	12	5	1	19	29	12	15	21	17	8	20	10	13	9	12	10	6	33	3	7	15	8	0	4	26
ENST00000442889	5	11	7	6	9	13	2	6	11	7	4	5	8	11	10	15	15	12	0	6	9	10	18	19	11	6	4	16	26	14	14	20	21	5	20	8	15	7	12	6	4	34	2	3	13	10	0	1	22
ENST00000486138	10	23	27	23	25	30	17	18	44	18	54	16	26	11	19	14	19	14	25	28	19	30	23	22	29	12	19	24	32	20	28	36	5	19	26	15	14	30	6	12	18	17	27	16	16	8	12	14	37
ENST00000482934	9	23	28	39	20	19	10	35	38	36	40	30	21	16	10	21	18	14	31	23	28	20	20	32	30	22	19	56	49	36	21	47	16	9	32	29	21	34	17	18	25	26	24	25	27	4	14	19	37
ENST00000433407	13	10	14	23	21	33	7	19	39	20	38	10	12	18	25	10	18	18	14	15	25	42	27	32	14	24	24	34	23	29	21	34	12	40	19	18	12	16	13	16	16	23	14	5	30	9	14	12	26
ENST00000470648	17	14	13	35	24	14	11	17	28	34	34	32	23	13	24	15	28	12	14	23	29	30	15	28	36	13	17	29	32	36	25	37	14	34	29	16	21	21	26	17	14	29	20	17	17	7	7	15	33
ENST00000461580	18	14	13	36	24	14	11	17	28	34	34	32	23	13	25	15	28	12	14	23	29	30	15	28	36	13	17	29	32	36	25	37	15	34	29	16	21	22	26	17	14	29	20	18	17	7	7	15	33
ENST00000472283	18	14	13	33	25	16	11	17	28	34	34	31	23	13	25	14	28	12	14	23	29	29	15	31	34	13	16	31	34	36	27	38	17	34	29	16	22	21	27	17	14	28	18	18	16	7	7	15	32
ENST00000467267	14	15	24	25	16	36	10	22	27	21	43	9	19	15	16	10	16	20	28	27	17	24	24	29	32	26	18	23	33	20	30	28	19	17	14	10	15	14	25	8	19	29	8	16	12	10	6	32	20
ENST00000456701	19	26	14	17	15	19	17	21	36	4	25	6	20	10	14	22	14	23	16	27	35	30	26	39	23	19	15	33	27	22	19	50	20	43	16	9	25	9	12	16	23	42	10	10	28	10	10	7	45
ENST00000384328	11	18	21	29	43	31	8	23	16	17	49	25	2	18	18	14	14	21	14	25	35	29	28	27	22	27	16	27	25	14	24	48	18	24	16	19	14	21	17	15	27	25	14	10	15	10	5	15	19
ENST00000427317	28	18	12	28	30	26	14	19	28	26	29	25	21	16	18	16	24	35	24	58	36	35	32	24	35	26	23	50	44	29	33	50	17	43	36	26	18	25	20	22	24	54	14	17	13	19	14	11	40
ENST00000411708	17	13	9	24	29	32	14	14	24	16	20	18	14	19	16	18	32	25	25	31	29	36	17	27	28	18	14	17	30	21	24	21	18	44	22	14	23	10	16	17	23	48	6	6	18	18	2	10	32
ENST00000457311	17	9	9	29	28	33	14	11	23	16	21	18	16	22	13	23	26	25	19	32	28	40	18	28	23	20	14	12	26	16	23	21	18	59	24	14	14	8	16	16	27	45	6	7	23	20	2	10	28
ENST00000440032	23	30	13	12	39	19	8	14	32	25	30	12	9	14	24	16	29	18	26	46	30	54	25	23	41	26	15	45	22	24	38	45	12	52	28	22	21	23	21	29	38	53	21	9	22	15	14	14	34
ENST00000495233	9	16	10	29	33	24	22	43	41	15	30	25	26	16	22	31	22	31	18	15	25	39	21	34	24	20	12	37	38	22	38	39	25	60	12	19	23	26	6	9	17	17	18	18	16	16	6	19	27
ENST00000490905	28	12	19	16	49	24	14	15	30	8	34	14	21	16	18	26	24	22	18	30	38	39	14	27	23	12	22	30	35	20	32	46	23	51	20	22	16	25	19	13	23	22	14	6	20	5	4	7	22
ENST00000476864	30	12	19	17	49	23	14	17	30	8	32	14	21	16	18	26	24	21	18	30	38	40	13	25	23	12	22	30	36	19	32	45	23	53	20	22	17	25	18	13	23	21	12	7	19	5	4	7	22
ENST00000054666	11	13	23	21	20	31	11	25	37	22	43	14	12	11	11	18	20	19	18	20	29	20	24	23	36	18	14	35	30	16	19	47	30	18	13	14	5	26	15	20	14	34	13	8	37	8	6	10	38
ENST00000470357	21	17	16	30	13	27	18	24	26	24	22	8	4	13	10	19	22	23	21	13	23	11	30	31	15	14	17	32	41	13	39	27	26	25	23	12	8	21	23	13	23	46	8	12	22	4	5	15	19
ENST00000487194	14	28	30	34	29	23	20	21	14	18	35	13	8	26	17	16	36	22	19	24	34	29	26	32	27	20	28	39	48	18	26	41	23	36	34	13	31	27	22	10	28	34	20	14	33	7	5	25	44
ENST00000377541	9	5	13	2	16	6	4	13	12	7	19	13	14	7	8	7	14	20	7	27	6	24	17	15	6	14	8	4	16	10	14	16	12	18	4	10	10	12	10	9	15	24	6	4	9	7	4	1	20
ENST00000377532	9	8	6	2	17	4	12	15	14	7	23	15	16	6	12	6	15	15	7	23	11	21	11	11	8	17	7	12	15	10	19	14	12	32	3	15	9	17	9	11	14	23	7	2	5	4	4	4	16
ENST00000361923	10	8	6	2	15	4	12	17	13	7	21	16	13	5	13	6	17	16	6	21	13	22	10	11	8	16	7	16	16	10	17	14	11	32	4	14	9	20	8	11	13	22	7	0	5	4	4	5	17
ENST00000473653	19	14	12	10	22	15	18	25	18	12	30	23	10	6	16	12	21	17	9	28	26	28	9	18	21	19	8	35	25	8	21	21	17	61	10	17	6	18	16	11	13	31	8	6	10	8	6	11	21
ENST00000463106	10	25	16	28	26	35	13	27	22	20	40	17	10	28	5	41	30	27	30	28	19	32	19	17	18	21	16	35	32	17	19	35	19	24	23	28	17	29	15	17	7	36	24	23	18	8	13	22	24
ENST00000451646	16	21	23	33	20	23	19	28	24	24	38	9	13	18	17	19	33	21	25	24	18	28	23	27	32	21	15	31	26	28	15	48	23	40	29	19	16	16	20	14	20	22	22	28	26	7	26	13	32
ENST00000494684	16	15	12	20	17	16	11	32	19	25	40	17	8	25	10	21	18	39	22	15	39	28	11	30	40	20	23	34	23	22	24	38	14	35	18	17	16	19	23	12	20	26	15	11	13	18	12	20	37
ENST00000361696	18	22	18	30	32	24	13	25	22	22	39	22	14	16	20	25	34	26	21	24	22	24	14	27	14	23	14	51	41	22	28	26	13	47	19	14	19	15	6	18	10	45	9	14	17	21	15	19	44
ENST00000054668	17	15	16	31	34	22	16	29	20	16	38	18	12	17	22	27	29	25	22	24	27	22	17	28	13	24	16	48	39	24	25	31	10	52	20	13	19	16	7	21	9	31	15	16	24	16	13	17	44
ENST00000377516	18	15	17	31	32	21	15	28	20	16	37	18	13	19	23	29	31	25	22	26	27	24	18	27	14	22	16	50	39	25	25	33	9	53	21	13	17	17	7	21	9	31	15	17	25	17	12	17	44
ENST00000474475	21	16	11	26	27	28	6	23	24	15	32	15	10	10	21	22	27	25	31	26	29	27	29	22	39	31	14	49	29	21	26	28	17	22	32	15	20	19	18	8	20	35	21	13	14	11	9	21	26
ENST00000492571	12	18	18	23	10	28	7	16	24	10	54	12	11	18	20	16	19	20	24	30	35	43	18	33	25	27	16	42	41	28	20	34	20	33	17	21	22	26	8	13	7	30	18	15	14	8	12	14	36
ENST00000377507	23	13	24	24	22	26	16	21	25	33	37	16	14	26	27	14	24	24	47	24	26	31	21	11	24	20	21	27	37	25	20	41	19	23	25	15	20	15	25	18	28	34	28	19	21	12	5	8	16
ENST00000493373	17	15	13	20	21	6	8	14	15	14	26	15	13	14	20	25	14	20	18	24	28	35	22	21	14	19	17	22	31	15	16	44	25	33	19	10	16	13	9	10	15	42	16	10	10	17	0	16	34
ENST00000338639	11	23	12	33	21	31	10	21	27	18	31	15	10	18	21	15	19	16	24	28	21	13	24	24	27	21	18	28	26	8	23	46	8	10	17	13	9	26	18	14	19	15	14	6	17	10	11	14	30
ENST00000460192	11	23	12	33	21	31	10	21	27	18	31	15	10	18	21	15	19	16	24	28	21	13	24	24	27	21	18	28	26	8	23	46	8	10	17	13	9	26	18	14	19	15	14	6	17	10	11	14	30
ENST00000493678	11	24	12	33	21	31	10	22	27	18	32	14	10	17	21	14	19	16	24	28	20	13	24	23	27	20	19	30	26	8	23	47	9	10	17	13	9	27	18	15	19	14	14	6	16	10	10	14	29
ENST00000377493	11	24	12	33	21	31	10	22	27	18	31	14	10	17	21	14	19	16	24	28	20	13	24	24	27	20	18	30	25	8	24	47	9	10	17	13	9	27	19	15	19	14	14	7	16	10	10	14	29
ENST00000465354	10	23	13	30	22	27	10	23	26	18	30	13	11	17	20	15	20	16	25	28	20	12	24	25	27	20	19	28	24	8	23	48	10	10	18	13	11	28	19	15	19	14	13	5	16	12	10	14	30
ENST00000377491	8	21	9	31	22	23	9	20	26	20	35	10	12	15	19	14	21	15	22	27	17	14	19	24	24	20	16	27	27	7	23	45	10	6	17	12	12	30	18	16	17	13	12	4	12	13	10	14	28
ENST00000377488	9	20	8	31	23	25	9	20	25	22	40	10	12	16	18	13	25	14	24	27	16	15	18	28	23	20	17	26	28	10	23	45	10	6	18	10	13	30	18	16	16	13	12	4	12	14	11	16	28
ENST00000497113	17	26	8	21	19	30	14	26	22	27	46	14	17	14	20	14	28	19	26	25	10	22	22	34	16	8	21	20	28	13	24	43	19	8	9	9	28	26	17	18	17	16	17	6	16	14	11	20	22
ENST00000469225	14	18	15	27	21	28	12	13	21	14	39	8	19	13	14	15	16	20	28	26	35	35	21	34	42	15	23	35	15	11	29	38	3	29	24	21	20	23	13	17	5	36	7	19	18	11	9	21	35
ENST00000363474	15	22	28	13	28	32	12	18	28	14	25	12	13	12	20	20	22	22	28	36	35	21	27	28	36	38	22	25	23	27	23	41	15	44	19	6	10	22	5	22	28	24	20	7	22	7	6	11	32
ENST00000423628	18	10	19	27	12	14	18	25	21	23	43	6	12	16	13	25	24	18	33	18	25	32	25	24	16	12	12	39	23	11	23	32	14	41	20	23	16	12	18	9	19	24	28	9	22	4	7	24	27
ENST00000467067	22	6	18	17	24	34	16	19	22	25	40	12	11	6	9	24	19	27	25	25	26	27	19	10	32	20	27	35	24	20	29	26	17	8	16	18	26	18	20	11	15	18	19	9	15	18	6	26	17
ENST00000445300	11	13	21	30	26	9	19	8	12	18	20	8	8	11	16	15	20	17	26	17	8	25	15	19	22	19	27	29	26	14	20	34	18	22	30	12	14	22	12	9	17	37	13	12	18	13	6	8	19
ENST00000474874	12	15	17	26	26	22	15	6	10	10	12	8	3	11	19	14	20	21	19	28	16	20	24	21	24	20	22	28	19	11	23	30	22	34	31	16	8	22	13	11	17	37	9	11	20	14	5	9	20
ENST00000469499	12	15	17	26	26	23	15	7	10	10	12	8	3	11	19	14	20	21	19	28	16	20	24	20	24	20	22	28	18	11	24	29	22	34	31	16	9	22	13	11	17	38	9	11	20	14	5	10	20
ENST00000487559	12	15	17	26	26	23	15	7	10	10	12	8	3	11	19	14	20	21	19	28	16	20	24	20	24	20	22	28	18	11	24	29	22	34	31	16	9	22	13	11	17	38	9	11	20	14	5	10	20
ENST00000377482	13	15	18	26	27	23	15	7	10	10	12	9	3	11	19	14	20	21	19	28	16	20	24	20	24	20	22	28	18	11	24	30	23	34	32	16	9	22	14	10	17	38	9	11	20	14	5	10	20
ENST00000399343	27	18	15	31	21	26	12	20	15	9	60	16	13	14	10	26	21	30	28	16	21	38	19	29	30	19	11	40	32	20	34	40	14	35	13	12	12	30	10	11	23	31	14	11	11	12	12	17	18
ENST00000453364	16	19	12	15	29	20	4	12	18	27	28	8	16	10	21	14	25	40	27	13	35	24	18	34	22	16	7	35	26	25	8	40	14	9	14	17	10	5	12	12	24	19	12	6	9	10	14	6	16
ENST00000364105	23	7	19	21	33	31	9	21	31	12	38	22	15	20	23	16	16	44	14	26	23	51	14	33	11	8	16	26	25	15	17	44	15	45	21	17	7	18	14	6	19	35	16	11	27	14	14	14	14
ENST00000452982	15	8	27	30	27	25	11	22	35	18	42	20	13	16	20	29	19	42	22	29	36	44	18	32	15	10	16	42	31	16	17	37	10	66	26	16	7	18	11	9	9	37	15	11	12	9	17	14	19
ENST00000424689	12	14	8	25	25	16	7	20	15	16	25	20	20	10	25	32	25	20	22	32	31	22	18	31	23	23	16	54	28	15	17	36	23	54	37	12	13	21	6	28	9	31	10	2	12	13	7	8	26
ENST00000585092	25	13	17	31	21	13	9	21	14	8	30	15	11	12	19	26	28	35	15	26	49	38	17	22	24	21	20	38	55	19	26	51	14	75	13	25	8	20	13	7	14	35	9	8	15	10	6	8	16
ENST00000516168	30	20	13	26	9	23	13	23	27	18	40	15	16	12	8	16	15	17	19	24	32	41	34	28	27	16	32	18	31	26	27	41	26	27	24	15	21	26	10	18	9	27	13	22	18	9	15	6	21
ENST00000471889	11	14	15	15	16	10	2	34	24	13	22	14	8	16	10	31	14	29	12	22	22	22	17	23	20	20	14	32	26	4	20	44	14	35	18	27	21	17	6	26	8	36	9	14	8	9	9	6	28
ENST00000377479	14	16	17	15	20	5	8	34	21	14	28	15	11	15	11	29	11	29	10	22	24	22	17	21	14	21	13	36	23	4	25	43	14	32	18	23	22	16	8	27	7	33	7	11	11	10	8	4	29
ENST00000289877	16	17	9	16	22	20	7	22	39	12	23	23	10	23	16	24	17	19	14	35	29	22	18	30	27	21	14	23	26	21	28	22	28	53	29	17	23	13	17	25	13	37	4	11	25	12	5	10	28
ENST00000516445	15	16	13	24	24	28	12	18	39	13	44	18	20	15	29	14	20	24	19	21	45	36	28	20	18	14	16	44	23	22	31	34	18	71	23	20	16	14	19	14	14	30	11	2	14	6	8	16	12
ENST00000497660	18	27	14	28	21	14	4	14	12	17	34	13	17	16	19	30	15	28	22	39	16	34	20	19	29	19	17	26	22	25	33	37	26	70	40	33	23	22	17	17	21	32	20	6	16	8	16	17	16
ENST00000481265	17	27	16	28	22	16	5	14	11	17	32	12	14	12	20	24	18	29	21	35	14	30	27	18	28	23	21	25	21	21	34	34	22	74	34	31	24	20	14	14	22	28	20	5	16	7	16	16	12
ENST00000467350	13	23	19	32	21	26	15	14	38	29	28	14	19	18	34	31	22	19	18	42	35	18	17	44	28	18	9	38	20	11	32	33	24	61	11	13	19	10	14	16	30	42	15	8	29	18	6	13	29
ENST00000505225	16	20	23	13	18	18	11	16	21	9	31	20	14	15	30	21	11	23	23	22	32	44	20	27	15	32	18	39	32	18	28	29	22	44	24	13	12	20	8	17	32	55	12	16	9	14	5	14	19
ENST00000464367	15	26	12	23	21	26	12	18	20	17	32	13	13	12	42	25	38	16	24	33	29	32	24	30	16	24	26	25	21	25	28	26	28	77	20	22	22	25	17	15	13	48	16	13	23	13	17	14	24
ENST00000460659	16	7	9	26	21	11	6	26	34	8	21	4	19	3	18	14	10	21	11	21	21	26	14	19	23	19	21	19	22	33	20	43	26	6	17	25	10	21	16	5	30	34	15	10	16	11	10	1	16
ENST00000449895	17	7	5	20	21	11	5	21	30	8	23	2	22	5	18	15	14	22	11	25	23	24	18	19	24	16	13	19	22	29	18	45	28	6	21	22	10	20	15	5	28	31	12	7	16	13	7	0	20
ENST00000476556	18	6	6	19	21	11	5	21	31	8	24	2	23	5	18	15	14	22	11	25	24	25	19	19	24	16	13	19	24	29	17	43	28	6	21	23	10	20	15	5	28	31	13	7	16	13	7	0	21
ENST00000492766	18	6	6	19	21	11	5	21	31	8	24	2	23	5	18	15	14	22	11	25	24	25	19	19	24	16	13	19	24	29	17	43	28	6	21	23	10	20	15	5	28	31	13	7	16	13	7	0	21
ENST00000465125	18	8	6	25	22	13	8	20	31	10	34	3	24	10	14	21	17	18	17	33	30	29	18	21	27	17	13	23	34	36	24	44	30	18	24	22	22	33	19	12	26	34	13	6	19	20	4	2	33
ENST00000444276	20	11	10	34	22	19	8	23	29	13	44	5	23	13	19	25	20	22	30	35	26	25	20	22	25	18	15	32	36	38	30	49	32	26	26	18	26	36	28	16	27	36	13	7	24	21	4	4	38
ENST00000488215	13	15	9	31	21	22	15	22	20	11	47	10	25	19	18	25	21	22	36	33	26	43	21	26	20	13	15	40	38	30	30	41	26	37	21	11	27	28	23	14	17	41	10	6	20	24	2	6	48
ENST00000408156	9	18	19	17	35	21	16	15	28	11	37	12	18	16	9	16	17	25	15	24	18	24	27	47	33	26	18	43	18	34	15	26	18	33	18	14	18	15	18	13	18	14	13	22	30	17	11	21	26
ENST00000377464	18	20	23	50	41	39	12	21	25	25	37	14	14	8	24	9	20	26	22	13	21	17	34	17	32	15	18	35	42	31	24	34	21	7	29	20	30	26	8	20	13	28	14	17	18	19	8	31	27
ENST00000464972	17	18	25	51	40	39	13	21	26	26	38	14	16	8	24	8	20	26	24	13	21	16	34	18	32	16	18	34	42	32	25	33	24	7	31	21	29	23	8	21	12	30	14	16	18	20	8	35	28
ENST00000507012	17	18	25	51	41	39	13	20	26	27	37	14	16	8	24	8	20	26	24	13	22	16	34	18	32	16	18	33	42	32	25	32	24	7	31	21	29	23	8	21	12	29	14	17	18	20	8	36	27
ENST00000469251	21	20	13	37	27	25	13	23	28	14	42	12	17	24	10	26	22	18	19	21	21	35	24	34	29	22	11	37	33	24	26	31	19	6	12	16	17	16	19	13	18	31	15	17	12	10	11	13	28
ENST00000514428	18	14	17	53	23	23	23	32	20	28	54	16	20	12	21	21	12	17	33	24	24	31	19	33	19	21	21	36	22	26	31	52	17	12	22	10	16	26	21	12	30	27	17	16	15	6	9	16	28
ENST00000400907	11	15	22	17	22	37	23	21	27	18	45	15	8	12	18	39	25	24	26	41	38	29	12	33	27	25	14	30	41	26	11	51	21	58	22	13	14	19	10	23	25	34	12	12	24	16	5	21	27
ENST00000468247	15	10	11	22	20	18	27	13	23	20	44	5	0	9	16	13	26	11	15	20	26	15	25	17	10	17	20	24	29	17	29	37	11	2	22	10	17	24	17	14	12	25	12	13	25	10	10	12	18
ENST00000437586	19	16	15	19	17	29	6	21	32	18	47	13	23	11	19	18	28	39	31	21	30	35	26	22	29	14	10	34	30	29	21	35	21	14	5	18	4	25	20	16	26	40	26	19	25	13	10	10	15
ENST00000480342	16	18	22	32	28	24	12	32	29	34	76	16	11	8	17	18	31	21	22	12	19	26	20	30	30	14	24	38	44	39	23	45	26	6	30	16	18	23	18	6	27	32	29	24	11	13	6	19	49
ENST00000428803	17	14	11	16	12	20	6	12	37	9	40	18	14	16	26	16	21	27	31	35	21	27	17	30	11	14	8	33	30	21	28	27	13	18	24	14	12	17	12	19	17	33	12	8	13	13	5	15	23
ENST00000410579	13	17	11	14	26	17	10	29	27	20	55	18	32	11	16	24	18	24	32	16	22	43	24	31	25	23	16	37	46	31	18	32	14	11	18	15	14	27	32	20	17	27	24	14	24	11	8	10	27
ENST00000445254	23	16	13	15	29	13	8	19	28	15	44	20	28	10	7	18	24	23	21	15	23	34	23	16	17	22	19	25	31	16	19	24	15	34	8	17	11	15	24	20	21	24	15	8	21	14	6	11	32
ENST00000433876	33	17	20	26	22	14	14	13	18	17	35	18	8	15	15	15	16	33	26	27	18	25	21	39	19	8	11	31	23	12	19	36	6	51	16	19	13	21	8	21	20	15	12	20	15	5	9	20	27
ENST00000337907	11	6	18	19	14	10	10	7	14	5	17	2	10	14	8	9	16	12	15	17	22	17	15	16	16	15	10	18	17	17	11	24	14	15	14	17	17	9	17	15	23	19	9	15	19	5	6	8	36
ENST00000400908	12	8	17	18	13	10	10	11	13	7	16	3	9	15	8	6	15	15	16	15	25	15	23	16	18	16	8	17	18	20	9	25	13	24	14	16	17	12	18	14	24	22	6	11	21	8	6	8	30
ENST00000436229	9	26	23	22	26	30	10	35	21	20	34	7	19	19	10	29	17	28	16	32	32	27	16	36	41	25	14	27	38	23	24	44	14	29	19	17	21	24	17	12	22	29	20	12	17	12	10	28	20
ENST00000464920	28	21	9	15	36	25	11	32	27	16	38	17	15	12	17	24	30	11	24	40	23	41	22	28	24	23	17	20	33	32	15	33	12	38	22	16	25	27	12	23	29	29	18	17	23	12	8	8	37
ENST00000463324	19	7	16	18	9	32	10	22	21	10	21	7	15	5	10	14	14	12	16	18	49	28	14	22	24	20	4	36	17	9	19	46	18	12	28	19	10	14	21	8	16	30	7	8	18	8	12	18	23
ENST00000442636	20	22	22	12	20	6	4	11	20	10	24	13	6	11	21	22	19	25	15	28	30	31	20	14	24	23	12	36	18	17	30	27	17	4	22	14	11	13	13	10	14	33	10	18	18	3	2	7	25
ENST00000414948	17	22	20	13	19	7	4	10	21	12	25	11	6	11	18	20	18	25	14	27	26	28	18	14	23	21	12	31	18	17	32	28	16	2	22	15	11	12	12	12	13	33	9	16	19	5	4	5	22
ENST00000497492	16	18	20	18	18	9	4	13	17	8	19	8	6	9	18	19	17	28	12	25	26	25	21	17	22	17	9	26	14	16	30	30	15	2	28	16	10	15	14	13	12	31	12	12	22	6	4	3	20
ENST00000464594	18	14	17	21	17	14	4	12	11	12	22	3	9	11	13	17	15	25	11	24	28	22	20	17	23	10	12	25	22	10	32	33	15	4	28	16	16	17	20	16	14	36	11	8	20	9	8	6	22
ENST00000492343	18	14	17	21	17	14	4	12	11	12	22	3	9	11	13	17	15	25	11	24	28	22	21	17	23	10	12	24	22	10	32	33	15	4	28	16	16	17	20	16	15	36	11	8	20	9	8	6	22
ENST00000486051	17	13	17	20	18	14	4	12	13	12	22	3	9	12	12	17	15	25	10	24	28	22	21	17	23	10	12	24	23	10	32	32	15	4	28	16	16	17	20	16	14	36	11	7	20	9	8	6	22
ENST00000234590	17	13	17	20	18	14	4	12	13	12	22	3	9	12	12	17	15	25	10	24	28	21	21	17	23	10	12	24	23	10	32	32	15	4	28	16	16	17	20	16	14	36	11	7	20	9	8	6	22
ENST00000489867	16	13	12	15	18	13	9	10	18	13	27	5	8	13	10	17	13	30	14	21	31	18	21	14	23	19	11	28	27	10	45	33	14	17	21	13	14	18	22	12	13	25	11	5	19	14	8	7	18
ENST00000364855	20	13	13	12	35	24	20	22	37	17	31	10	24	25	20	35	23	19	22	27	27	30	27	22	15	29	10	40	30	16	23	42	16	61	25	10	10	19	18	4	17	33	9	6	26	11	8	20	20
ENST00000425872	36	10	14	34	10	15	13	21	27	17	30	10	20	18	11	34	26	26	23	20	33	35	17	31	10	28	14	41	26	19	26	34	8	44	9	27	10	22	13	15	18	20	11	8	18	8	12	10	23
ENST00000437767	36	12	13	33	11	14	10	22	24	17	29	12	18	17	11	31	27	24	24	20	36	33	19	33	9	31	13	38	25	19	25	35	8	43	8	26	10	23	11	15	18	20	9	7	18	7	12	11	24
ENST00000424862	26	22	21	22	27	21	14	15	19	27	40	11	16	18	23	18	16	30	20	29	32	16	19	34	22	20	11	37	26	16	11	48	20	29	28	32	16	25	15	14	18	20	7	9	21	9	7	3	20
ENST00000431968	15	16	14	25	34	14	11	13	15	27	42	8	17	17	11	23	16	21	28	32	36	26	24	32	25	18	7	30	14	17	24	35	17	55	23	27	18	22	8	11	22	22	18	11	21	13	4	5	17
ENST00000319474	27	22	17	25	34	25	11	28	24	14	29	16	10	6	16	26	29	26	23	39	34	31	33	27	22	30	28	41	34	23	28	30	12	68	24	24	9	20	16	10	14	34	19	10	19	6	6	10	9
ENST00000549778	28	22	17	25	34	25	11	28	23	14	29	16	10	6	16	26	29	26	23	39	33	31	33	27	22	30	28	41	34	23	28	30	12	68	24	24	9	20	16	10	14	34	19	10	19	6	6	10	9
ENST00000476083	28	22	17	25	34	25	11	28	23	14	29	16	10	6	16	26	29	26	23	39	33	32	33	27	22	30	28	41	34	23	28	30	12	68	24	25	9	20	16	10	14	34	19	10	19	6	6	10	9
ENST00000480186	28	22	17	25	34	25	10	28	23	14	28	16	10	6	16	26	31	26	23	39	33	32	33	28	23	30	28	41	33	23	28	30	12	69	24	25	9	19	15	10	14	33	19	10	19	6	6	10	9
ENST00000377443	28	22	17	25	34	25	10	28	23	14	28	16	10	6	16	26	31	26	23	39	33	32	33	28	23	30	28	41	33	23	28	30	12	69	24	25	9	19	15	10	14	33	19	10	19	6	6	10	9
ENST00000377436	28	22	17	25	34	25	10	28	23	14	28	16	10	6	16	26	31	26	23	39	33	32	33	28	23	30	27	41	33	24	28	30	12	69	24	25	9	19	15	10	14	33	19	10	19	6	6	10	9
ENST00000377442	28	22	17	25	34	25	10	28	23	14	28	16	10	6	16	26	31	26	23	39	33	32	33	28	23	30	27	41	33	24	28	30	12	69	24	25	9	19	15	10	14	33	19	10	19	6	6	10	9
ENST00000583026	13	16	18	17	18	26	16	8	20	11	38	9	17	14	13	25	24	18	19	24	19	36	7	28	17	17	15	40	32	30	14	19	14	22	13	14	14	11	10	12	14	23	14	10	10	7	3	18	17
ENST00000400906	13	12	7	14	32	22	14	27	24	20	28	22	11	9	20	15	19	33	15	36	14	23	30	27	18	18	26	40	31	22	21	30	12	38	23	26	12	30	19	11	10	33	12	14	29	8	7	15	20
ENST00000487492	15	12	12	25	24	21	15	22	29	14	14	18	18	14	29	18	17	27	24	13	24	25	28	23	30	28	27	33	31	34	30	23	25	59	37	17	9	16	12	26	24	31	16	10	15	8	2	4	14
ENST00000536305	22	9	17	16	18	19	14	18	23	16	33	11	22	7	7	24	34	22	17	26	24	31	18	19	25	18	10	31	26	16	30	31	21	60	20	15	13	20	34	9	18	16	17	15	15	11	1	10	9
ENST00000461296	23	22	20	29	18	16	14	16	20	11	25	12	18	21	14	15	23	21	14	23	30	31	16	30	20	14	20	34	36	23	20	43	13	29	15	19	8	19	12	15	13	23	23	16	16	6	6	7	18
ENST00000535586	25	24	15	20	15	19	10	16	19	8	19	12	16	22	14	11	24	19	15	25	32	29	13	24	19	9	21	32	28	22	22	44	18	39	14	23	6	13	13	17	9	16	17	12	17	7	7	6	19
ENST00000377414	24	23	14	20	15	19	10	14	20	8	19	12	16	22	15	11	25	19	16	24	31	30	13	23	20	9	22	33	27	21	22	45	17	42	14	24	6	12	11	16	8	16	16	12	17	6	8	6	17
ENST00000377424	24	24	14	20	15	18	12	14	22	7	19	12	16	23	16	10	27	19	16	25	32	31	14	23	22	8	24	32	24	24	23	49	18	47	17	24	6	11	11	16	7	14	15	9	18	6	8	6	18
ENST00000473209	26	28	15	20	14	18	14	14	25	6	20	12	15	22	15	10	28	18	15	23	31	35	15	22	19	10	27	28	25	28	24	52	19	54	17	22	6	11	10	14	5	13	11	8	18	4	8	8	20
ENST00000484798	21	12	10	15	26	25	7	20	24	10	16	10	7	12	9	23	10	14	14	19	23	31	23	26	16	26	20	27	19	32	16	27	8	44	20	30	9	14	8	8	12	24	14	7	12	12	14	8	22
ENST00000474145	19	12	13	15	18	29	8	17	24	12	26	17	11	16	8	28	11	17	10	24	26	26	29	32	13	27	14	20	19	32	21	24	6	30	17	24	10	18	13	10	6	27	15	8	16	11	10	6	13
ENST00000479813	16	17	26	18	18	25	13	28	32	12	31	16	14	16	11	27	10	20	14	24	31	22	25	22	18	20	12	22	15	30	19	40	10	36	11	15	12	17	12	8	15	26	13	6	23	6	7	5	18
ENST00000516595	16	12	10	23	19	15	9	16	20	17	36	15	19	17	5	13	25	12	20	23	21	28	22	23	15	24	8	23	21	14	16	41	14	7	20	13	17	24	10	11	11	31	9	22	11	6	8	14	9
ENST00000464985	5	12	11	18	17	24	6	21	4	22	27	7	13	12	11	23	18	18	7	15	32	20	29	32	28	19	11	40	18	21	24	36	26	23	22	29	8	15	4	8	18	32	14	12	20	4	1	18	10
ENST00000487835	5	12	12	18	18	24	7	22	4	23	27	7	13	12	11	23	17	18	7	14	33	20	29	33	28	19	11	41	18	20	24	37	26	23	21	32	8	15	4	8	18	32	14	12	20	4	1	18	10
ENST00000486632	5	12	12	19	18	25	7	21	4	24	28	8	13	12	12	23	17	18	8	14	34	20	30	33	29	19	11	40	18	21	26	38	26	24	21	32	8	15	4	8	18	33	14	11	20	4	1	16	10
ENST00000465853	24	23	8	24	31	13	9	22	33	16	19	23	13	20	30	12	21	30	30	35	17	35	34	29	24	31	11	44	35	20	25	43	23	73	22	26	10	17	18	17	26	34	8	11	33	8	8	14	18
ENST00000466131	17	13	14	15	17	16	8	10	6	14	21	10	5	10	8	26	22	25	14	11	24	23	21	12	12	7	19	21	13	28	21	20	9	29	12	13	5	18	1	2	8	28	13	17	17	15	5	6	14
ENST00000414642	19	16	17	11	26	13	12	6	12	8	17	7	10	11	10	19	18	17	16	10	21	18	16	11	11	12	19	23	11	23	19	30	8	22	12	13	9	17	4	2	6	30	18	16	17	14	6	8	13
ENST00000377411	20	17	19	11	26	14	13	6	12	8	17	8	10	12	11	19	18	16	16	8	20	19	15	12	11	13	19	21	11	22	19	33	8	21	12	13	9	15	4	2	6	32	18	15	19	15	6	7	12
ENST00000385130	15	14	18	17	24	17	15	26	16	14	28	17	14	15	13	22	17	24	18	37	39	38	10	19	18	28	10	19	21	15	23	42	23	44	18	19	16	17	9	11	8	38	14	11	19	3	7	2	20
ENST00000412639	19	20	15	26	34	17	4	18	37	16	31	18	10	24	13	12	19	26	29	16	30	28	35	21	27	14	19	39	22	20	24	38	7	20	16	10	19	21	8	12	15	35	14	10	23	17	7	11	20
ENST00000437157	13	14	15	17	25	16	10	30	16	23	24	14	14	16	26	32	21	36	11	38	31	28	31	28	30	19	8	18	26	21	13	43	18	6	29	12	8	18	14	4	22	28	13	17	12	5	7	8	20
ENST00000377403	17	7	8	10	21	10	6	18	18	10	13	10	18	9	21	15	7	28	9	29	22	19	12	12	19	17	16	32	16	4	17	21	5	21	17	10	11	21	8	16	18	26	2	4	21	10	7	12	19
ENST00000495451	25	36	5	32	29	19	10	36	20	13	29	14	14	25	17	30	20	22	28	41	38	41	35	32	24	15	8	50	36	21	29	46	18	88	18	23	18	24	30	22	14	47	24	11	12	15	10	10	31
ENST00000517032	14	16	18	22	23	25	16	20	34	11	26	3	10	15	16	24	29	24	27	31	22	25	20	25	24	17	24	25	29	15	40	26	15	38	19	9	22	19	25	8	22	43	6	9	19	6	9	10	25
ENST00000328089	14	12	7	14	2	16	2	7	12	8	20	10	19	11	10	11	12	22	15	16	18	10	24	19	15	24	6	24	16	18	12	23	14	23	10	5	20	8	19	7	17	19	8	6	12	5	4	16	17
ENST00000450402	9	13	8	11	22	18	8	18	18	12	19	4	15	16	13	9	17	18	28	37	34	20	19	20	16	21	19	34	19	19	19	29	17	20	33	9	18	10	16	11	18	34	17	19	15	14	8	12	28
ENST00000357898	27	12	14	29	13	27	12	14	23	18	36	13	10	22	33	25	15	24	18	46	22	40	28	31	29	31	15	49	40	21	35	42	16	55	29	20	23	21	12	17	25	35	24	10	19	7	10	13	24
ENST00000377399	23	21	8	13	12	26	16	27	30	20	28	20	24	23	21	17	26	22	17	54	39	40	23	35	14	19	22	58	30	17	25	52	20	67	18	28	26	30	6	9	24	40	15	4	30	14	14	17	54
ENST00000517147	15	21	22	33	36	16	20	16	23	14	32	11	23	25	28	36	25	34	26	27	24	25	31	36	31	23	26	47	35	23	35	38	22	22	24	28	11	22	24	21	23	37	21	8	18	16	11	41	36
ENST00000441033	17	34	10	16	13	11	7	21	27	10	17	17	10	16	16	17	13	36	21	20	32	38	26	19	17	19	12	32	12	26	25	28	16	51	13	16	21	10	18	12	13	29	10	8	5	8	4	6	29
ENST00000302692	18	10	16	5	28	16	10	19	9	2	11	13	15	25	13	17	14	16	9	28	14	17	32	22	16	13	22	29	25	13	18	37	13	25	27	3	18	22	17	26	18	32	11	6	11	7	0	8	30
ENST00000435277	19	23	13	20	20	8	8	23	40	22	55	19	13	16	16	20	24	29	20	26	27	28	19	19	27	12	9	34	31	19	40	35	22	31	25	20	6	17	16	5	16	35	21	5	16	10	5	15	33
ENST00000377376	3	11	15	11	11	19	8	16	15	9	17	6	6	9	22	30	18	20	17	17	13	31	21	18	13	16	4	34	23	7	29	31	17	53	24	17	23	21	8	9	20	40	11	11	17	9	4	10	27
ENST00000340305	4	11	15	10	11	19	8	16	15	9	16	6	6	9	22	28	17	21	17	19	12	30	21	17	12	16	4	33	23	7	29	33	17	51	24	17	23	20	10	12	19	41	9	11	16	8	4	10	27
ENST00000340381	4	11	15	10	11	19	8	16	15	9	16	6	6	9	22	28	17	21	17	19	12	30	21	17	12	16	4	33	23	7	29	33	17	51	24	17	23	20	10	12	19	41	9	11	16	8	4	10	27
ENST00000416541	25	14	6	18	33	44	30	10	32	16	36	6	19	23	19	13	23	34	21	45	36	46	32	29	20	19	25	36	18	14	37	41	29	69	34	22	29	20	22	20	25	36	22	13	27	15	6	14	24
ENST00000510900	14	21	25	27	42	22	10	25	40	9	24	8	21	24	23	20	29	17	15	45	27	43	37	31	25	24	14	39	28	25	31	37	33	87	24	38	20	16	20	16	23	74	11	3	34	6	7	13	35
ENST00000508400	14	21	14	9	51	28	10	18	23	14	20	12	14	12	8	15	29	24	26	27	46	31	36	26	33	29	9	35	47	11	43	50	16	89	21	26	26	19	18	16	26	63	12	5	15	8	5	21	29
ENST00000536656	20	18	9	16	37	20	9	15	19	16	23	8	6	19	16	9	21	15	9	21	21	31	14	33	14	25	9	31	27	21	13	25	12	18	24	14	10	15	11	12	13	36	4	10	10	15	7	10	20
ENST00000377346	20	17	9	16	37	20	9	15	19	16	23	7	6	20	16	9	21	14	8	21	21	31	14	33	14	26	9	31	27	21	12	25	12	18	24	14	10	15	11	12	14	36	4	10	10	15	7	10	20
ENST00000377320	18	18	10	10	24	21	13	13	21	13	21	15	20	13	12	12	18	35	13	28	30	25	30	18	35	20	23	20	39	13	24	20	22	35	21	18	19	12	18	14	12	25	8	19	12	13	4	10	22
ENST00000426570	21	20	25	20	24	19	6	17	18	18	29	20	10	17	22	41	19	21	24	36	23	40	30	22	19	7	12	35	39	32	26	34	19	43	29	15	22	22	11	11	17	43	11	18	29	16	6	4	15
ENST00000484851	6	12	11	31	22	12	6	24	24	11	15	15	16	7	17	14	16	35	12	28	22	35	19	26	25	13	16	30	19	4	35	32	26	10	8	20	29	15	10	14	36	38	16	3	16	12	2	2	16
ENST00000415330	12	7	12	36	21	9	4	24	26	12	15	13	13	6	22	15	17	26	10	31	22	32	20	27	23	16	16	22	14	5	33	32	24	14	10	24	24	15	5	15	34	38	11	3	18	10	2	4	14
ENST00000361110	18	15	20	20	21	15	20	17	25	9	48	12	9	24	14	36	21	33	26	37	50	31	31	24	29	25	14	33	24	15	33	35	17	49	18	17	23	25	15	13	15	44	13	11	10	7	6	10	21
ENST00000481137	23	17	21	23	20	38	10	26	18	11	25	15	13	16	21	27	18	26	19	36	34	26	17	16	9	13	24	24	35	18	26	57	26	53	15	19	17	20	11	17	22	36	11	8	20	11	11	16	29
ENST00000479223	17	20	20	31	22	29	6	25	26	10	31	16	8	22	16	27	28	31	29	32	36	41	19	13	10	18	18	32	35	15	31	57	29	53	22	23	17	17	11	25	21	36	6	11	30	12	7	16	33
ENST00000543390	21	13	17	23	22	20	8	25	17	6	28	10	26	18	22	28	29	18	24	36	33	49	23	13	24	16	24	32	34	22	39	47	20	42	29	30	11	16	21	24	27	54	10	16	13	12	5	4	34
ENST00000477264	23	19	10	25	43	19	12	22	25	12	36	6	22	22	19	28	28	29	14	23	32	32	27	29	21	45	14	35	24	30	42	30	19	87	22	18	20	11	5	19	15	40	7	14	18	12	5	14	38
ENST00000464286	8	10	14	19	14	29	10	25	32	6	42	17	16	8	29	19	9	19	16	22	35	18	24	20	30	23	19	18	30	25	14	33	33	50	29	16	11	14	18	12	20	17	17	14	12	6	6	16	22
ENST00000435891	15	18	18	32	18	33	12	18	39	6	42	16	20	10	14	20	17	30	12	24	22	11	22	36	29	18	13	24	30	29	22	36	22	41	18	12	17	12	10	12	14	38	16	21	6	9	0	11	30
ENST00000539822	11	8	3	18	11	17	15	12	21	19	15	10	8	3	7	15	14	17	14	38	18	22	18	19	12	11	8	28	25	19	30	29	12	2	18	7	15	16	15	4	18	32	8	10	11	1	7	5	26
ENST00000361311	11	7	3	18	11	17	15	12	20	19	15	10	8	2	7	15	14	16	14	38	19	22	18	19	12	11	9	28	25	19	31	30	12	2	18	7	16	17	15	4	19	32	8	11	11	2	7	5	26
ENST00000377288	15	10	7	24	15	24	16	13	36	21	23	18	11	6	8	19	22	28	20	46	28	36	20	27	17	20	12	43	38	20	46	51	16	4	21	12	25	22	16	7	21	39	11	14	14	7	8	9	28
ENST00000377298	15	10	7	24	15	24	16	13	36	21	23	18	11	6	8	19	22	28	20	46	28	36	20	27	17	20	12	43	38	20	46	51	16	4	21	12	25	22	16	7	21	39	11	14	14	7	8	9	28
ENST00000454104	24	26	15	30	31	23	13	10	38	24	35	20	16	21	17	21	22	16	11	66	48	49	18	31	29	24	14	36	29	21	35	29	9	50	31	29	24	22	24	6	26	50	18	13	28	16	5	13	32
ENST00000537447	30	29	12	25	23	10	14	25	23	7	16	17	13	18	12	22	27	36	28	27	30	44	37	29	35	22	14	44	37	15	24	36	12	36	26	19	16	27	17	13	25	47	13	10	22	9	8	3	18
ENST00000377256	16	13	15	26	17	20	14	18	31	5	29	12	19	16	22	31	21	24	23	51	40	35	22	42	10	21	10	40	47	20	28	28	23	61	28	15	22	16	15	10	20	46	14	13	22	6	15	20	38
ENST00000377258	5	19	17	11	20	21	16	14	37	15	22	18	10	11	12	17	33	30	23	23	26	35	13	31	24	16	11	29	43	20	48	42	14	37	36	20	15	28	19	22	12	41	17	14	28	8	15	16	25
ENST00000453140	16	19	16	25	18	42	13	19	16	18	17	10	20	22	14	41	16	30	19	47	31	40	23	31	16	28	17	52	26	16	42	51	20	36	30	24	27	31	8	18	26	37	16	17	13	19	4	7	12
ENST00000377263	10	11	2	11	17	14	16	13	16	12	26	5	11	6	14	21	12	29	14	24	19	23	12	16	13	16	2	29	7	12	21	39	12	32	21	13	17	8	9	8	17	33	11	7	10	14	0	9	14
ENST00000400904	11	11	2	11	14	15	16	14	16	12	27	5	12	5	13	20	11	29	14	23	17	22	12	14	12	16	2	30	8	12	19	40	10	37	20	13	19	7	9	8	16	33	12	7	9	14	0	9	15
ENST00000471853	13	12	14	23	13	21	8	38	22	13	44	9	6	27	8	38	23	29	22	17	21	24	20	18	16	24	15	21	23	12	19	30	10	45	20	20	11	20	21	18	20	30	3	20	14	0	8	9	19
ENST00000488540	18	18	13	28	23	22	19	22	13	13	38	11	11	34	14	27	24	17	10	34	30	39	20	21	26	16	14	35	27	23	24	29	13	44	8	8	6	17	14	7	23	40	32	9	18	12	17	17	29
ENST00000445884	20	11	9	29	12	17	9	21	10	10	38	14	13	10	14	16	23	31	19	28	37	36	20	31	20	13	11	31	26	5	31	34	19	41	20	17	7	19	15	5	29	34	20	8	5	9	12	6	12
ENST00000377205	19	11	7	21	14	19	9	20	6	11	37	15	6	8	15	12	18	19	21	16	32	34	24	24	22	23	9	25	24	6	26	33	18	15	25	16	5	14	12	6	24	35	20	6	5	12	8	5	19
ENST00000403197	19	11	7	21	14	19	9	20	6	11	37	15	6	8	15	12	18	19	21	16	32	34	24	24	22	23	9	25	24	6	26	33	18	15	25	16	5	14	12	6	24	35	20	6	5	12	8	5	19
ENST00000462686	19	11	7	21	14	19	9	20	6	11	37	15	6	8	15	12	18	19	21	16	32	34	24	24	22	23	9	25	23	6	26	33	18	15	25	16	5	14	12	6	24	35	20	6	5	12	8	5	19
ENST00000492735	19	11	7	21	14	18	9	23	6	12	37	15	6	8	16	13	18	20	21	17	31	31	24	24	22	22	9	25	23	7	26	32	17	15	25	17	6	13	12	7	24	36	20	7	7	12	8	6	20
ENST00000486804	17	10	8	20	11	22	12	21	4	13	33	14	6	10	16	13	16	19	23	18	29	25	25	18	22	24	7	27	22	15	29	26	19	17	23	18	12	11	12	9	20	37	19	8	10	12	5	8	21
ENST00000400903	17	10	8	20	9	22	12	21	4	13	33	14	6	9	16	13	17	18	23	18	29	25	25	18	22	23	7	28	22	15	29	26	19	16	23	18	12	10	12	9	20	38	19	8	10	11	5	8	22
ENST00000377223	15	11	10	19	21	18	15	14	8	15	34	6	10	11	14	17	21	13	26	18	26	27	28	20	28	24	6	20	20	20	27	19	19	20	13	20	12	9	8	11	15	33	13	10	12	12	2	11	20
ENST00000541052	15	11	10	19	21	18	15	14	9	15	34	6	10	11	13	17	21	13	26	18	24	26	27	19	29	24	6	21	22	21	27	20	19	21	13	21	12	9	7	11	14	33	10	10	13	12	2	11	20
ENST00000377213	16	10	9	20	21	18	15	14	9	16	36	6	10	12	13	19	20	13	26	18	24	27	27	19	28	24	7	21	22	23	26	21	18	21	13	21	12	10	7	11	14	32	9	10	13	13	1	10	19
ENST00000365545	30	14	25	29	15	33	20	14	24	21	33	13	17	10	10	19	7	40	24	30	23	37	31	27	17	19	8	46	38	23	31	57	24	25	10	21	22	25	9	17	7	25	23	13	17	14	6	10	38
ENST00000578045	21	10	13	33	17	28	22	14	13	11	40	2	7	9	13	18	13	26	15	35	48	23	15	25	24	16	4	16	16	29	9	27	10	34	13	19	13	18	11	16	4	27	15	7	16	10	15	3	32
ENST00000496751	25	26	22	12	25	36	11	10	22	5	31	10	10	19	25	17	13	20	19	18	36	31	17	37	12	12	11	25	18	27	25	37	7	53	20	20	10	9	14	6	16	28	8	8	35	9	11	19	28
ENST00000413148	21	8	5	23	19	13	13	15	21	10	32	10	8	11	20	19	20	27	19	25	34	33	18	32	24	19	15	26	25	15	18	36	18	42	23	16	5	16	19	10	11	25	8	11	15	9	7	9	24
ENST00000315901	10	16	3	13	8	25	10	9	25	6	24	12	8	7	8	6	15	21	15	19	35	33	18	16	11	14	14	28	18	9	14	24	13	17	12	16	14	16	6	10	14	24	12	6	6	8	8	2	17
ENST00000294435	10	16	3	13	8	24	10	9	25	6	24	12	8	7	8	6	15	21	15	19	35	33	18	16	11	14	14	28	18	9	14	24	13	17	12	16	14	15	6	10	14	24	12	6	6	8	8	2	17
ENST00000450492	23	9	15	19	31	10	12	12	27	7	25	8	10	32	10	18	23	30	25	25	27	29	11	24	28	11	13	36	22	13	27	29	17	45	18	18	18	15	22	18	22	33	5	7	21	18	9	13	20
ENST00000253251	11	14	12	18	16	16	7	12	19	9	18	11	10	15	14	10	24	22	19	31	28	20	19	23	31	15	13	31	23	13	19	30	22	28	8	11	7	26	13	9	14	29	18	13	18	10	5	19	24
ENST00000377157	10	12	12	17	16	17	8	11	19	9	18	11	10	12	14	8	18	22	20	31	27	22	16	22	33	14	12	25	21	10	21	32	19	20	7	10	8	24	15	12	13	29	17	9	17	10	6	19	26
ENST00000377153	12	9	10	14	13	20	6	11	20	7	21	10	8	9	12	10	12	20	17	29	28	31	16	23	35	18	11	18	19	9	22	40	18	19	7	16	8	21	18	14	13	29	18	6	18	12	6	17	29
ENST00000343090	12	7	13	16	13	19	10	13	20	11	28	11	9	7	10	10	11	19	15	24	29	33	19	23	32	18	11	25	20	11	27	51	19	16	9	18	13	21	19	16	12	33	22	6	18	11	7	19	32
ENST00000456484	9	16	15	33	20	15	10	18	21	10	40	15	16	14	11	7	19	22	12	21	36	25	18	26	19	23	20	25	25	15	25	50	9	25	10	8	16	19	11	12	25	17	15	12	19	8	6	16	25
ENST00000416729	40	15	22	20	22	24	13	21	21	13	37	6	6	13	18	13	15	29	17	26	50	21	13	27	25	12	12	27	14	19	18	38	19	42	26	23	14	27	12	8	11	43	19	6	17	12	6	8	26
ENST00000495077	14	27	16	34	31	21	12	21	17	20	43	19	7	24	18	26	25	26	22	23	19	39	25	24	19	32	13	28	31	25	31	34	25	38	17	13	18	28	13	6	24	29	17	11	8	8	9	14	27
ENST00000462658	19	23	21	25	14	11	18	13	31	10	55	22	23	21	17	22	25	18	21	13	19	31	16	26	17	11	16	32	30	15	25	32	19	48	9	10	12	14	19	3	17	26	18	18	11	8	4	19	23
ENST00000475795	18	19	14	23	30	20	30	20	16	22	18	16	19	22	14	11	19	22	15	17	25	45	17	24	14	13	25	44	34	24	16	39	13	45	31	16	20	19	9	3	14	33	22	10	20	12	4	7	26
ENST00000470736	15	18	11	32	22	30	9	22	15	22	35	14	16	10	8	16	29	23	21	30	37	34	15	40	15	16	7	33	30	19	15	32	14	48	19	18	14	19	17	10	25	26	20	14	14	7	7	13	29
ENST00000466379	21	12	24	29	22	33	24	15	27	20	36	11	13	18	12	13	20	14	21	18	28	24	18	34	34	11	12	36	43	40	27	49	18	23	20	17	17	21	17	17	22	37	24	6	9	4	15	14	14
ENST00000488228	17	14	10	19	15	17	18	10	9	11	28	8	24	6	15	12	17	11	28	14	23	28	20	36	25	10	23	38	20	18	22	25	20	32	22	19	14	20	18	11	12	17	4	11	21	8	9	11	25
ENST00000364876	17	16	14	19	25	13	9	10	14	12	32	10	17	12	19	41	22	19	25	22	31	35	26	10	26	22	10	26	23	10	23	38	17	65	20	14	6	10	11	10	14	19	11	7	18	4	0	11	17
ENST00000487244	23	10	20	29	26	25	16	13	25	17	50	16	17	21	20	29	17	19	36	24	33	27	14	30	20	23	13	35	32	17	24	40	10	49	29	24	23	29	14	12	20	27	30	21	18	8	4	16	21
ENST00000465408	16	19	12	19	15	31	10	10	18	10	19	8	19	14	10	24	22	14	26	15	22	26	18	20	19	19	9	28	18	21	20	36	28	44	15	11	14	19	25	5	20	23	14	14	10	3	8	15	24
ENST00000263934	12	10	10	16	11	12	6	18	21	17	19	9	5	6	11	8	12	10	20	13	15	15	11	28	10	24	18	19	22	21	23	31	15	10	17	20	9	10	8	8	13	35	11	10	14	9	9	17	28
ENST00000377093	12	10	10	16	11	12	6	18	21	17	19	9	5	6	11	8	12	10	20	13	15	15	11	28	10	24	18	19	22	21	23	31	15	10	17	20	9	10	8	8	13	35	11	10	14	9	9	17	28
ENST00000377086	12	8	7	12	14	9	8	11	17	14	28	15	9	6	8	5	12	26	12	13	29	16	9	30	11	17	14	23	17	12	12	20	19	5	20	11	12	9	7	11	15	37	7	4	10	13	10	4	18
ENST00000577266	10	12	23	40	32	31	12	9	19	14	39	13	30	15	26	22	16	27	24	34	35	43	21	20	34	21	8	30	32	20	18	40	33	32	22	13	8	24	17	14	30	49	14	15	20	12	11	11	27
ENST00000377083	29	26	9	37	20	39	26	17	17	23	27	10	21	14	16	21	30	20	18	22	31	33	39	28	21	13	9	35	34	22	19	44	17	42	16	18	10	28	3	13	23	25	9	15	18	19	9	9	33
ENST00000377081	21	16	8	21	27	29	18	25	27	16	46	5	23	17	11	19	26	31	8	20	22	27	29	19	30	25	15	36	33	19	31	37	14	37	8	7	17	14	15	13	20	16	14	16	16	7	7	10	37
ENST00000495136	14	18	12	24	13	40	14	19	27	24	47	10	10	15	8	7	18	13	16	14	28	25	25	37	26	16	16	34	35	34	27	38	6	19	18	17	18	20	27	19	22	27	21	21	23	12	13	19	31
ENST00000497835	19	24	30	29	21	52	27	15	45	27	49	14	18	18	17	27	13	15	26	38	22	33	25	26	25	14	17	29	42	19	10	45	15	25	16	23	20	18	17	9	26	23	8	22	26	12	10	27	28
ENST00000362692	11	14	38	35	11	28	11	15	41	25	46	8	12	12	24	11	10	12	23	15	21	27	24	29	18	11	12	36	37	32	27	29	18	17	26	13	15	24	22	17	19	36	22	21	17	6	10	26	27
ENST00000584329	16	12	26	35	25	30	15	13	23	14	47	12	4	21	7	9	23	18	27	34	15	14	31	41	31	22	23	29	43	23	33	34	12	11	27	11	9	21	14	16	15	31	29	22	15	17	20	18	29
ENST00000465635	24	18	21	38	28	18	8	9	28	8	33	10	17	26	28	21	23	23	12	23	25	36	28	16	19	24	28	35	29	26	30	34	19	48	23	21	22	18	16	9	22	23	15	14	15	19	8	9	35
ENST00000483340	19	21	15	31	28	17	11	18	30	8	37	8	18	18	21	13	19	20	16	22	32	35	21	21	29	32	28	33	33	30	28	42	18	28	18	20	12	13	14	10	30	22	13	11	10	20	5	18	31
ENST00000470616	17	23	14	30	25	32	11	11	24	9	32	13	17	20	19	18	31	25	15	24	31	24	19	32	39	22	20	26	23	16	15	37	9	37	22	7	18	10	19	12	7	27	18	13	16	4	1	23	19
ENST00000579866	14	22	10	32	24	28	13	16	11	17	36	12	11	14	14	19	14	28	24	27	23	35	18	13	10	16	20	32	41	26	26	45	28	41	22	17	13	19	15	6	18	34	20	6	19	14	12	9	26
ENST00000491493	13	17	34	23	23	17	9	19	34	11	47	13	27	26	9	20	31	14	21	32	40	18	26	32	8	21	19	52	30	18	26	41	18	31	26	9	16	19	11	16	13	40	27	13	25	16	5	10	36
ENST00000487775	14	15	26	19	26	12	9	16	35	7	36	10	20	21	11	23	30	15	21	28	29	24	24	25	10	20	22	36	31	14	21	32	14	28	33	6	12	17	9	15	13	43	19	11	23	17	4	13	33
ENST00000541529	14	15	26	19	26	12	9	16	37	6	36	11	20	20	11	23	30	15	20	28	28	24	24	25	10	20	21	36	31	16	20	31	14	28	33	6	12	17	9	15	13	44	19	10	23	17	4	13	34
ENST00000477958	14	15	26	19	26	12	9	16	37	6	36	11	20	20	11	23	30	16	20	28	28	24	24	25	10	20	21	36	31	16	20	31	14	28	33	6	12	18	9	15	14	44	19	10	23	17	4	13	34
ENST00000270776	14	15	26	19	26	12	9	16	38	6	36	11	20	20	11	23	30	16	20	28	27	24	24	25	10	20	21	36	31	16	21	31	15	28	33	6	12	18	8	16	14	44	19	10	23	17	4	13	34
ENST00000483936	15	15	26	18	25	12	8	16	37	6	33	11	19	18	10	23	30	15	20	27	26	24	24	24	11	19	21	37	30	16	21	31	15	28	35	7	12	18	8	16	14	43	18	10	24	17	4	13	32
ENST00000538557	15	15	26	18	25	12	8	16	37	6	32	11	19	18	10	23	30	15	20	27	24	24	24	24	11	19	21	37	30	16	21	31	15	28	36	7	12	18	8	15	14	43	18	10	25	17	4	13	32
ENST00000465632	14	12	21	16	24	14	9	18	35	8	23	10	13	12	10	18	22	14	17	21	16	21	19	22	18	17	17	38	26	17	19	27	15	17	39	11	12	18	10	17	13	36	16	8	27	16	2	8	25
ENST00000460189	14	13	17	16	23	12	9	16	36	11	19	9	7	14	10	16	20	14	15	21	16	18	18	26	20	17	14	36	25	17	18	31	13	14	40	11	10	18	11	18	14	35	16	8	26	15	2	9	25
ENST00000493288	20	26	26	23	28	26	8	24	42	19	38	9	15	14	20	17	26	23	14	25	34	38	39	10	16	18	15	32	36	17	36	56	35	27	19	15	21	19	14	27	21	44	17	3	19	4	6	13	33
ENST00000498356	23	16	8	37	20	25	13	24	23	10	41	11	19	20	14	22	22	33	29	24	40	29	23	33	17	16	18	37	31	12	35	42	21	53	20	16	20	26	11	12	16	25	13	8	15	17	16	12	29
ENST00000496718	12	29	14	30	18	27	16	23	25	26	24	15	21	18	16	26	33	12	26	19	40	48	29	26	20	17	16	45	26	22	18	28	21	74	20	28	16	30	24	26	13	44	14	9	18	15	10	10	30
ENST00000400900	12	17	9	29	17	25	16	22	23	10	38	8	24	25	14	31	28	38	20	28	38	36	25	32	22	11	27	22	29	15	30	38	15	26	21	19	20	23	19	16	27	55	25	9	14	22	17	6	34
ENST00000556104	12	17	9	29	17	25	16	22	23	10	38	8	24	25	14	31	28	38	20	28	38	36	25	32	22	11	27	22	29	15	30	38	15	26	21	19	20	23	19	16	27	55	25	9	14	22	17	6	34
ENST00000556817	12	17	9	29	17	25	16	22	23	10	38	8	24	25	14	31	28	38	20	28	38	36	25	32	22	11	27	22	29	15	30	38	15	26	21	19	20	23	19	16	27	55	25	9	14	22	17	6	34
ENST00000470413	12	19	5	20	19	20	14	18	20	9	36	9	24	23	14	25	20	41	13	27	32	32	26	26	17	12	26	20	26	14	35	33	16	18	22	18	17	19	14	17	23	56	26	9	13	16	15	6	33
ENST00000309048	12	18	4	20	19	19	11	18	19	8	35	9	24	23	13	25	20	43	13	25	30	32	29	24	17	13	26	22	25	18	36	32	15	17	25	18	16	18	14	18	23	57	26	9	14	15	16	6	31
ENST00000477755	8	15	2	21	20	22	10	16	20	8	32	11	24	25	16	19	23	45	18	26	32	31	35	24	18	19	23	28	30	23	38	30	17	12	34	18	9	16	12	13	18	61	26	7	18	14	14	9	32
ENST00000462462	4	16	2	21	19	22	9	12	20	11	28	14	14	24	15	19	18	38	20	29	33	37	32	26	16	23	22	25	31	29	41	34	22	17	36	25	7	15	13	10	12	53	24	7	21	16	14	13	36
ENST00000465026	4	16	4	21	18	22	8	12	21	12	26	14	12	24	17	18	18	36	20	28	30	35	32	25	13	23	20	26	33	28	40	32	21	28	37	25	8	13	14	10	12	50	22	7	20	16	13	15	40
ENST00000464507	15	24	17	34	15	22	16	21	16	19	31	12	21	17	11	18	19	20	17	34	35	25	23	17	19	36	13	37	23	26	27	28	14	30	18	32	11	33	20	14	23	38	12	5	20	13	2	21	37
ENST00000377049	22	24	13	19	30	14	16	13	16	15	39	15	18	23	12	31	26	31	18	24	33	40	19	38	24	34	19	35	23	15	31	27	18	65	29	20	17	16	15	19	15	45	12	9	22	22	4	18	36
ENST00000320498	23	24	9	20	31	16	20	14	15	14	42	18	14	23	14	33	29	32	19	29	31	39	19	37	24	33	20	39	27	16	33	31	21	75	28	25	20	18	13	18	15	52	16	9	23	23	7	18	34
ENST00000424487	17	25	16	17	36	24	18	36	24	27	43	19	11	21	18	25	31	43	20	32	35	35	26	22	19	17	19	32	50	15	36	37	27	34	21	17	21	23	10	19	17	34	9	9	23	8	4	23	35
ENST00000472851	24	17	14	21	10	10	6	14	17	19	40	14	12	16	11	8	19	21	9	25	18	26	19	20	32	10	19	40	21	9	27	37	20	14	31	24	12	9	20	25	35	30	9	11	9	27	12	15	27
ENST00000476658	16	20	19	28	17	19	18	20	30	19	37	23	7	10	15	12	26	19	17	36	30	30	19	16	34	12	16	35	29	12	30	37	22	22	29	13	16	10	14	17	26	26	20	19	17	18	9	18	30
ENST00000377036	16	20	19	28	17	19	18	21	30	19	36	23	8	10	15	12	26	19	17	36	31	30	18	16	33	12	16	35	29	12	30	38	22	22	29	12	16	10	14	17	25	28	20	19	17	18	9	18	30
ENST00000377038	17	20	19	27	16	17	18	21	30	20	36	24	8	10	14	12	26	19	17	36	32	30	18	16	34	12	15	35	28	12	30	39	23	22	28	12	16	10	14	16	24	27	21	20	17	17	9	18	29
ENST00000356607	12	18	16	30	23	10	19	11	31	12	33	21	17	14	27	16	24	15	10	35	33	23	27	8	19	9	12	33	29	7	27	40	17	41	18	14	14	12	10	20	11	36	29	13	19	10	8	15	20
ENST00000538836	10	18	16	32	24	10	18	10	31	12	31	19	16	14	26	17	23	16	10	37	32	19	24	6	18	9	12	34	30	6	26	43	20	40	17	14	16	11	9	19	13	39	27	13	19	9	8	15	20
ENST00000491661	10	20	15	33	24	10	18	10	31	12	31	18	15	14	25	17	23	17	10	35	30	19	22	5	18	9	12	34	30	6	26	42	20	38	17	14	16	11	8	17	14	39	27	14	19	8	8	15	20
ENST00000492696	22	20	24	21	30	30	8	17	27	20	35	12	26	22	26	24	31	18	44	33	28	27	22	22	32	15	27	41	39	20	24	34	15	51	28	15	20	23	44	23	30	42	24	20	29	12	2	29	58
ENST00000461850	17	16	22	22	20	23	10	18	25	17	22	14	29	22	23	26	36	31	31	42	49	33	25	36	34	28	32	34	49	28	27	36	34	77	30	25	23	18	25	30	22	38	8	13	21	8	8	16	44
ENST00000478524	15	19	18	16	29	15	11	21	17	10	17	19	15	12	13	32	19	19	16	39	28	16	17	10	14	14	10	25	12	17	17	27	23	68	14	23	13	24	6	18	15	50	8	6	13	5	2	9	18
ENST00000447850	23	10	10	36	27	23	8	21	40	19	44	20	15	28	27	46	29	36	19	67	35	48	24	19	23	27	16	40	39	28	32	31	35	69	32	26	23	27	16	26	35	63	14	12	8	22	8	11	41
ENST00000490176	8	16	14	25	16	25	4	18	25	7	33	14	20	18	18	28	24	15	17	31	19	24	8	21	14	8	12	24	20	26	48	40	13	76	24	13	10	17	11	12	22	45	14	9	16	0	11	16	43
ENST00000492173	24	30	17	31	36	16	13	25	47	12	25	15	26	19	38	43	34	27	34	82	42	50	30	21	27	33	22	43	20	20	40	44	30	138	50	31	22	25	28	20	51	52	18	17	21	18	4	10	70
ENST00000478728	7	6	4	3	5	4	2	7	11	6	15	2	9	10	4	8	1	11	6	12	12	10	11	12	4	8	0	11	5	6	15	14	11	0	8	8	8	11	4	7	8	17	3	3	4	1	0	6	12
ENST00000496432	9	7	7	9	6	8	2	3	18	4	10	5	8	10	8	12	2	12	10	10	9	22	14	11	7	4	0	16	6	5	22	21	8	4	9	7	14	3	4	3	12	28	8	3	4	0	2	6	13
ENST00000472814	15	22	14	23	40	20	11	22	44	21	17	20	15	14	25	19	15	31	20	29	27	29	27	13	17	23	20	29	19	23	24	50	19	73	33	25	25	21	18	16	28	61	22	10	28	8	12	15	34
ENST00000377022	15	13	10	12	16	23	6	16	16	14	24	5	15	12	14	20	24	11	17	17	26	21	21	12	21	20	10	45	27	15	12	39	17	18	17	12	15	14	22	8	14	37	10	4	14	6	6	8	28
ENST00000344008	15	13	11	12	16	23	6	16	16	14	24	5	15	12	14	20	24	11	17	17	26	21	21	12	21	20	10	45	27	15	12	39	17	18	17	12	15	14	23	8	14	37	10	4	14	6	6	8	28
ENST00000450782	18	11	14	28	35	24	10	13	26	31	53	18	21	38	24	23	24	21	12	45	27	23	5	21	21	17	19	63	34	23	44	51	16	26	23	22	20	29	24	19	31	51	29	5	13	9	7	14	35
ENST00000468348	10	24	7	27	23	16	8	14	22	24	23	14	21	25	23	25	34	27	24	44	29	55	23	13	17	24	21	43	39	17	73	59	18	90	38	28	15	22	13	15	27	52	28	10	24	10	10	4	50
ENST00000476357	20	23	10	25	12	15	14	13	38	8	31	9	19	18	18	24	24	28	23	30	50	58	20	41	22	28	17	27	30	21	31	51	19	54	11	11	12	16	15	8	24	54	14	10	23	11	9	8	36
ENST00000418570	14	18	7	22	23	18	17	18	28	14	30	23	11	7	23	23	25	29	36	32	26	23	12	16	33	10	21	45	21	35	35	35	19	48	23	17	17	8	23	16	27	44	33	11	30	23	5	15	54
ENST00000518410	14	18	7	22	23	18	17	18	28	14	30	22	12	7	24	22	26	27	36	34	25	23	13	16	35	10	21	45	22	34	35	36	19	48	22	18	17	8	23	16	29	43	33	13	30	23	5	14	55
ENST00000520253	17	12	17	15	20	27	12	4	19	11	29	11	13	22	16	43	45	25	28	25	34	36	24	23	23	27	18	26	22	15	28	56	7	46	25	15	14	12	11	19	29	44	17	6	14	15	8	17	38
ENST00000377004	22	14	11	17	20	16	15	23	31	14	22	9	6	14	20	31	33	34	32	28	21	46	23	27	19	24	17	38	22	12	20	36	8	41	15	19	10	17	24	13	26	39	6	8	19	8	13	15	27
ENST00000377008	22	14	11	17	20	16	15	23	31	14	22	9	6	14	20	31	33	34	32	28	21	46	23	27	19	24	17	38	22	12	20	36	8	41	15	19	10	17	24	13	26	39	6	8	19	8	13	15	27
ENST00000400899	14	13	18	15	15	25	9	14	12	19	30	7	13	10	22	30	21	33	21	22	29	12	18	33	15	12	15	29	25	23	21	40	19	13	17	23	25	20	12	14	23	41	19	8	11	12	10	8	30
ENST00000582090	20	11	10	13	23	17	15	26	16	16	33	12	14	10	4	24	23	17	18	17	25	29	13	37	21	27	14	41	26	15	47	39	14	18	20	24	13	17	16	24	23	18	15	10	22	23	3	18	27
ENST00000384484	35	11	24	21	19	27	13	33	28	22	39	16	21	22	10	7	26	29	15	22	28	30	17	24	33	29	13	25	34	20	23	49	14	11	17	7	20	29	14	18	19	33	17	16	21	12	19	22	26
ENST00000473118	20	22	11	12	17	14	7	18	12	8	24	7	16	16	15	22	8	20	20	30	32	27	21	22	15	17	12	37	23	20	30	41	21	40	12	9	17	19	14	13	10	16	10	11	14	9	9	12	29
ENST00000240185	22	22	10	14	14	12	7	19	13	6	19	9	12	13	18	23	9	17	21	24	30	22	17	20	11	18	13	39	26	19	30	37	23	23	15	10	18	18	13	11	11	16	10	11	14	10	7	7	29
ENST00000476201	22	21	10	14	14	12	7	19	13	5	19	9	12	13	17	23	9	17	20	25	27	22	17	20	11	18	13	39	26	19	31	37	23	22	15	10	18	18	13	11	11	16	10	11	14	10	7	7	29
ENST00000472476	22	21	10	14	14	12	7	19	13	6	19	9	12	13	17	22	9	17	20	22	27	20	16	20	11	18	13	37	25	19	30	39	23	22	16	10	18	18	13	11	11	16	10	10	14	10	7	7	29
ENST00000439080	22	21	10	14	14	12	7	19	13	6	18	9	10	13	17	22	10	17	20	22	27	20	16	21	11	19	13	37	24	19	30	39	23	22	16	10	18	18	13	11	11	15	10	10	14	10	7	7	28
ENST00000315091	18	26	16	21	25	21	7	21	21	10	26	12	10	13	16	22	16	21	18	22	36	16	13	21	18	20	12	30	49	19	33	40	31	9	23	19	22	18	10	6	21	28	6	18	15	14	2	13	38
ENST00000473869	18	26	16	21	25	21	7	21	21	10	26	12	10	13	16	22	16	21	18	22	36	16	13	21	18	20	12	30	49	19	33	40	31	9	23	19	22	18	10	6	21	28	6	18	15	14	2	13	38
ENST00000477447	13	21	14	27	22	8	4	20	22	9	28	19	11	11	15	20	29	24	13	24	30	35	25	27	17	19	18	38	24	22	27	30	30	34	12	10	8	23	18	23	23	46	28	21	11	9	7	5	42
ENST00000496840	22	24	22	33	17	18	8	19	32	21	25	18	21	19	13	16	32	27	40	38	29	28	26	27	24	20	20	38	19	25	26	24	24	30	16	18	20	31	24	20	26	36	19	31	19	16	14	16	28
ENST00000480464	24	21	22	31	14	27	14	16	36	27	36	12	22	22	14	29	22	24	43	40	26	38	20	21	22	20	29	31	25	34	25	36	10	21	22	18	22	31	19	9	23	24	14	29	18	15	17	18	16
ENST00000478645	18	13	16	23	20	8	12	20	22	16	29	18	24	30	22	25	22	26	12	32	22	40	15	22	24	23	12	46	10	21	21	51	24	28	24	33	18	18	19	18	26	39	16	8	12	12	2	15	33
ENST00000400897	22	19	9	16	34	16	9	16	31	13	24	10	10	12	19	24	44	23	20	28	21	45	13	28	17	21	18	22	46	17	31	28	17	81	14	23	21	11	9	16	13	46	16	7	16	5	12	12	35
ENST00000480221	22	19	9	16	33	16	9	16	31	13	24	10	10	11	20	24	44	23	20	28	21	45	13	28	17	21	18	22	46	17	31	28	17	81	14	23	21	11	9	15	13	45	16	7	16	5	12	12	35
ENST00000400898	22	19	9	16	33	15	10	16	31	13	24	10	10	11	20	24	44	23	20	28	21	45	13	28	17	21	18	22	45	17	31	28	17	82	14	23	21	11	9	15	13	45	16	8	16	5	12	12	35
ENST00000475189	12	9	4	7	17	21	15	15	18	18	31	5	2	23	18	19	27	32	9	31	24	29	5	20	11	10	8	18	29	13	23	23	4	38	27	15	13	16	13	18	21	43	12	9	23	15	3	8	29
ENST00000490101	12	10	1	6	21	16	12	15	19	19	35	10	8	35	15	24	32	25	10	34	27	29	6	20	12	20	9	21	31	17	21	22	6	46	22	17	19	16	12	20	17	42	14	8	28	12	8	9	31
ENST00000465788	22	25	10	10	16	3	0	22	25	8	18	6	8	22	13	11	19	17	4	35	20	23	24	15	18	6	11	21	21	9	32	21	14	26	6	18	12	10	10	14	16	38	15	11	21	14	11	3	30
ENST00000487300	21	21	10	23	7	12	2	19	20	8	20	10	6	13	16	14	22	20	9	27	23	19	16	25	12	12	9	31	15	17	34	18	16	1	6	16	9	20	2	17	11	40	23	16	20	15	11	7	28
ENST00000459997	15	24	8	23	6	12	2	14	19	8	19	17	9	12	19	18	21	21	12	28	25	21	17	24	14	13	8	32	15	24	31	21	16	2	10	11	5	23	4	16	9	36	19	14	19	13	10	10	29
ENST00000376957	15	24	8	23	6	12	2	14	19	8	19	17	9	12	19	18	21	21	12	28	25	21	17	24	14	13	8	32	15	24	31	21	16	2	10	11	5	23	4	16	9	36	20	14	19	13	10	10	29
ENST00000452378	31	14	17	16	14	12	17	24	35	9	18	15	9	12	8	13	19	31	24	40	41	45	26	22	14	25	22	42	16	10	45	40	19	58	15	15	4	15	18	23	27	30	9	7	25	5	11	9	30
ENST00000490565	18	14	17	17	21	17	12	21	20	10	25	10	16	18	13	31	21	19	21	40	32	18	29	10	27	28	11	33	42	7	41	46	7	39	25	22	8	16	26	19	20	42	14	10	16	7	3	12	25
ENST00000478271	22	16	16	36	25	29	10	25	14	8	32	4	13	19	15	9	23	11	21	15	31	23	12	25	7	20	14	31	23	14	32	45	14	37	28	17	14	15	15	8	18	32	12	8	17	14	6	6	28
ENST00000469634	25	16	17	36	23	25	6	24	22	12	32	8	15	26	16	14	23	12	18	21	33	22	14	20	12	23	18	27	26	8	24	41	18	38	29	17	12	18	15	4	14	29	8	5	20	13	4	12	29
ENST00000498576	16	14	8	26	17	21	11	24	20	4	30	10	14	7	14	17	19	34	19	33	32	58	26	17	34	17	15	38	21	8	23	29	14	55	16	17	11	17	3	8	12	26	10	16	15	16	5	7	37
ENST00000470611	18	21	20	20	15	18	17	31	31	8	35	15	9	15	13	19	28	16	17	31	37	30	14	40	20	17	21	32	33	8	12	29	20	41	11	13	8	20	26	12	16	34	10	10	22	4	5	10	42
ENST00000472078	23	20	19	24	17	18	15	17	30	20	31	13	13	16	13	15	23	14	18	31	32	43	15	15	14	11	15	19	31	10	21	35	18	47	16	15	6	24	13	7	20	26	14	22	12	8	6	6	16
ENST00000474216	23	18	17	28	15	21	15	11	28	22	29	11	21	16	13	19	18	15	24	28	29	41	14	19	15	15	15	23	33	8	24	38	18	52	17	19	7	30	13	10	20	27	14	21	12	13	7	7	23
ENST00000485606	16	19	19	30	17	12	21	14	35	10	34	8	27	24	19	16	15	26	28	28	29	39	18	25	27	26	23	14	26	17	34	38	10	48	13	19	5	29	18	10	13	40	16	14	17	13	17	10	26
ENST00000435388	20	13	23	18	33	33	22	18	29	25	51	9	17	16	8	16	27	24	18	18	37	25	15	22	18	6	14	34	34	23	25	27	18	4	32	12	15	37	16	14	20	35	17	14	15	6	8	19	20
ENST00000447600	20	13	23	18	33	33	22	18	29	25	51	9	17	16	8	16	27	24	18	18	37	25	15	22	18	6	14	34	34	23	25	27	18	4	32	12	15	37	16	14	20	35	17	14	15	6	8	19	20
ENST00000544779	14	20	17	11	45	15	14	14	23	11	40	14	10	5	16	16	23	23	15	37	39	40	23	17	22	9	16	38	16	18	13	36	20	56	23	19	25	34	5	7	13	43	10	8	11	14	2	12	13
ENST00000460196	14	20	17	11	45	15	14	14	24	11	40	14	10	5	16	17	22	23	15	37	39	40	23	17	21	9	16	38	16	18	13	35	20	56	22	19	25	33	5	7	14	43	10	8	10	13	2	12	13
ENST00000304457	14	20	16	11	45	15	12	13	24	11	42	14	10	4	16	18	22	23	15	37	39	40	22	17	21	9	16	38	16	18	14	35	20	57	22	19	25	33	5	7	14	43	10	8	10	14	2	11	13
ENST00000376936	14	20	16	11	45	15	12	13	23	12	42	14	10	4	16	18	22	23	14	37	38	40	22	17	21	9	16	38	16	19	14	36	20	57	23	19	25	33	5	7	14	43	10	8	9	14	2	12	13
ENST00000473471	23	14	18	36	26	34	14	18	26	9	25	12	10	19	28	24	28	22	21	26	37	35	26	31	22	6	15	27	41	19	26	27	18	31	26	20	19	15	22	12	9	28	15	9	24	16	6	9	36
ENST00000490931	12	21	14	18	34	37	13	22	30	12	40	10	8	12	18	28	19	23	27	29	32	29	22	33	23	10	15	36	40	18	31	41	13	32	24	22	13	22	19	13	5	35	20	13	30	11	4	19	43
ENST00000455339	12	19	13	18	35	36	10	24	26	12	41	9	7	11	21	27	14	24	26	30	33	30	21	32	23	10	14	34	35	18	32	40	10	37	25	21	13	25	16	15	6	33	22	13	30	9	4	22	41
ENST00000376838	24	6	15	18	23	36	10	22	23	20	44	25	15	11	16	25	22	21	12	18	21	41	25	21	18	25	13	26	34	25	38	32	13	30	26	15	28	15	16	15	24	43	27	18	17	23	6	26	28
ENST00000476768	29	18	23	18	28	30	8	26	30	8	45	12	19	18	31	11	26	19	23	29	42	20	27	33	17	15	26	44	32	17	26	41	28	35	19	26	7	15	15	16	22	36	21	8	19	15	4	15	23
ENST00000445982	15	16	9	33	18	14	15	13	30	19	30	11	12	12	13	17	24	23	9	17	24	17	18	31	18	15	26	34	27	24	20	32	9	27	26	18	22	17	14	14	26	35	18	10	24	12	8	12	15
ENST00000420480	23	16	6	26	20	18	15	18	26	23	25	12	12	6	16	19	16	22	12	10	30	19	20	24	14	10	21	38	23	21	21	25	9	26	27	22	18	20	14	16	25	40	17	10	20	14	6	16	27
ENST00000495435	26	20	14	17	45	26	22	33	27	26	20	11	13	23	12	26	23	31	10	18	47	32	24	26	19	21	14	29	31	19	20	32	20	49	21	11	14	29	10	16	24	36	16	6	18	15	7	15	32
ENST00000517277	14	18	12	8	16	32	8	18	22	13	35	8	17	18	16	25	20	12	22	17	28	24	20	29	28	19	19	36	23	12	41	45	26	8	23	16	19	14	18	9	24	35	20	8	13	10	4	12	15
ENST00000458795	21	22	13	16	20	27	20	21	22	6	23	14	8	10	10	19	13	26	24	29	36	34	15	27	18	20	13	24	40	23	28	29	14	22	15	15	24	8	16	10	32	32	9	21	19	9	9	23	23
ENST00000376819	17	9	20	34	21	16	14	36	54	25	35	12	11	25	36	23	21	23	20	31	49	31	33	34	26	20	17	23	23	23	35	46	26	9	22	17	19	25	27	13	15	22	19	4	9	8	12	6	15
ENST00000476934	17	18	9	35	22	31	9	24	26	20	24	16	16	29	32	24	37	22	16	20	39	19	16	20	16	29	12	16	22	24	34	28	23	41	22	15	12	19	6	5	27	39	20	17	16	6	7	11	26
ENST00000384720	15	16	25	19	21	43	17	12	29	22	42	24	18	14	18	30	21	18	22	20	39	16	16	27	31	14	15	38	32	24	40	39	10	18	12	12	17	19	18	12	13	22	14	40	19	2	0	14	12
ENST00000448289	20	24	11	18	26	27	8	6	22	24	33	14	21	17	4	23	13	24	16	26	42	30	20	31	21	14	18	35	22	28	33	39	18	16	13	17	17	27	13	12	19	16	7	18	13	14	4	16	26
ENST00000361445	20	6	21	32	26	15	12	17	14	16	34	10	15	16	9	19	17	14	11	16	23	18	17	29	11	15	12	20	22	16	21	36	16	32	24	7	21	18	19	8	26	39	11	10	20	11	3	15	27
ENST00000376810	14	26	6	21	20	20	6	18	29	11	27	10	22	10	9	26	22	21	19	25	21	33	15	26	20	9	18	26	17	12	27	29	10	29	12	12	14	18	16	13	16	25	15	7	12	5	15	11	36
ENST00000376804	13	26	7	16	22	16	6	13	26	10	25	7	20	9	10	31	22	17	14	24	23	37	15	31	21	13	10	35	12	13	26	35	7	27	11	14	13	15	7	17	20	25	13	7	13	10	13	14	33
ENST00000486588	11	17	8	15	23	16	4	11	22	12	25	1	20	10	11	35	19	18	9	22	20	37	16	35	24	16	11	30	14	17	20	38	11	21	12	14	12	20	5	15	19	31	12	11	14	10	13	11	26
ENST00000483738	11	17	8	15	23	15	3	11	23	12	25	0	20	12	11	35	18	18	11	21	19	37	15	35	25	17	12	28	14	18	20	39	12	21	12	14	11	20	5	15	18	33	12	11	14	10	14	10	27
ENST00000433562	21	13	8	27	33	23	6	24	14	24	25	15	11	8	15	13	18	27	23	28	33	51	23	30	27	9	21	34	46	17	28	35	24	38	21	8	26	34	26	6	16	37	11	13	26	12	4	12	24
ENST00000435243	16	20	19	21	30	24	15	19	30	15	26	12	13	17	24	26	18	19	29	16	38	37	19	31	27	22	13	30	22	15	27	37	15	18	23	20	15	20	14	17	26	44	16	10	17	8	4	14	20
ENST00000423056	8	17	8	15	28	19	9	18	11	9	29	14	20	12	23	20	18	30	13	38	20	28	27	35	16	19	14	28	13	13	31	48	20	11	28	23	18	17	7	19	23	34	16	8	17	13	14	10	26
ENST00000294484	8	16	8	15	27	19	9	19	10	8	28	14	20	14	22	21	18	27	13	37	20	28	27	37	17	19	13	29	13	13	31	46	22	11	28	22	18	18	8	19	23	34	16	8	17	14	14	10	28
ENST00000389575	8	16	8	15	27	19	9	19	10	8	28	14	20	14	22	21	18	27	13	37	20	28	27	37	17	19	13	29	13	13	31	46	22	11	28	22	18	18	8	19	23	34	16	8	17	14	14	10	28
ENST00000304391	19	26	18	21	29	18	16	28	12	8	27	18	21	21	28	22	40	19	26	49	43	50	28	38	22	33	20	38	34	19	29	47	24	46	22	29	9	16	15	19	25	43	10	10	14	11	13	12	30
ENST00000453135	13	19	18	37	30	28	17	26	43	12	22	15	20	17	18	20	32	27	20	34	28	22	37	43	35	25	20	32	40	39	20	48	25	75	34	12	25	37	14	23	29	42	22	5	33	10	6	12	25
ENST00000471501	21	18	8	25	28	19	18	23	34	13	25	9	15	31	12	18	32	15	23	55	23	23	28	23	24	21	17	43	32	24	25	41	20	41	14	20	11	17	19	21	23	31	18	11	22	6	7	8	30
ENST00000251546	15	12	12	12	19	9	6	10	29	11	18	11	10	9	15	22	15	24	8	25	16	15	20	20	31	18	21	22	22	9	26	34	16	36	30	13	21	14	12	12	14	18	6	4	20	8	10	18	25
ENST00000475961	13	10	11	13	17	9	6	10	28	11	15	10	8	9	14	21	10	23	6	21	14	11	20	17	29	16	19	18	20	8	22	32	15	33	29	10	19	12	11	10	14	16	5	4	20	8	10	17	25
ENST00000376770	9	9	9	12	11	7	4	8	24	11	14	5	6	9	10	17	9	18	1	21	13	8	20	16	24	12	16	15	15	6	18	35	16	21	29	10	14	11	10	10	16	18	4	4	18	6	8	9	25
ENST00000425796	9	9	9	12	11	7	4	8	24	11	14	5	6	9	10	17	9	18	1	21	13	8	20	16	24	12	16	15	15	6	18	35	16	21	29	10	14	11	10	10	16	18	4	4	18	6	8	9	25
ENST00000376768	9	9	9	10	11	8	4	8	23	11	14	5	6	9	10	17	9	18	2	21	12	8	20	16	22	12	16	15	15	7	18	35	18	20	29	11	15	11	10	10	17	19	4	4	18	6	8	9	26
ENST00000251547	10	9	9	11	11	8	4	8	24	11	14	4	6	9	10	18	8	18	2	21	11	8	20	16	22	12	16	14	15	8	18	35	18	20	30	11	16	11	10	11	17	19	4	4	17	6	8	9	27
ENST00000376760	10	9	9	11	11	8	4	8	24	9	14	4	6	9	10	18	8	18	2	21	12	8	19	16	22	12	16	14	14	8	18	35	18	20	30	11	16	12	10	11	17	19	4	4	17	6	8	9	28
ENST00000376762	10	9	9	11	11	8	4	8	24	9	14	4	6	9	10	18	8	18	2	21	12	8	19	16	22	12	16	14	14	8	18	35	18	20	30	11	16	12	10	11	17	19	4	4	17	6	8	9	28
ENST00000466919	16	14	12	11	11	15	8	10	20	7	18	4	7	9	10	19	8	15	6	23	7	9	17	18	19	15	12	12	13	10	26	39	18	20	28	10	17	11	12	9	21	23	5	4	20	7	7	8	27
ENST00000354287	11	20	13	13	12	19	6	10	20	11	24	6	4	4	14	20	13	14	9	24	3	24	15	14	15	19	13	8	20	15	31	32	23	18	28	14	14	16	16	8	17	31	10	1	19	6	3	2	28
ENST00000475435	12	19	14	16	14	17	6	9	21	14	29	4	4	6	14	21	15	15	14	28	4	29	11	17	11	18	6	11	23	18	34	33	25	24	29	20	15	16	13	7	13	33	10	0	15	4	0	1	29
ENST00000465901	19	19	18	21	22	23	6	16	31	16	42	6	14	20	18	30	20	27	26	26	13	47	11	24	14	21	12	15	38	18	41	42	18	30	43	19	20	18	21	16	12	43	12	0	23	6	0	5	38
ENST00000471895	12	23	11	8	13	25	14	14	30	13	35	8	15	20	19	19	26	27	29	30	21	41	16	30	16	17	14	33	34	11	33	53	12	42	32	11	10	17	21	8	21	42	12	10	30	9	7	11	31
ENST00000376753	7	17	4	24	34	15	17	13	26	15	27	16	23	14	12	29	29	16	29	23	26	27	21	23	12	17	21	46	33	15	17	31	18	49	35	19	9	18	10	9	20	43	7	17	14	9	9	12	44
ENST00000474239	10	14	4	20	32	12	14	17	18	17	21	14	23	6	13	28	37	20	26	32	24	27	20	24	10	10	14	46	19	23	14	32	20	36	33	22	12	15	8	11	16	46	9	18	12	8	8	10	35
ENST00000449067	16	18	14	15	33	14	8	26	14	6	18	8	13	18	21	20	34	19	23	29	34	30	20	33	24	11	19	24	25	21	21	38	17	44	17	21	24	27	12	25	22	35	9	12	22	17	9	9	19
ENST00000376664	13	17	19	28	17	23	16	18	33	14	9	17	10	15	14	29	15	24	13	20	17	29	21	13	6	16	15	17	36	9	28	28	20	8	31	11	15	17	13	18	15	63	31	7	13	0	5	15	29
ENST00000445656	13	17	19	28	17	23	16	18	33	14	9	17	10	15	14	29	15	24	13	20	17	29	21	13	6	16	15	17	36	9	28	28	20	8	31	11	15	17	13	18	15	63	31	7	13	0	5	15	29
ENST00000376669	14	17	19	27	17	23	16	18	33	14	9	17	10	15	14	29	15	24	13	20	17	29	20	13	6	16	15	17	36	9	28	28	20	8	32	11	15	17	13	18	15	63	31	7	13	0	5	15	29
ENST00000456915	15	17	19	27	17	23	16	18	33	14	9	17	10	15	13	29	15	23	13	20	17	29	20	13	7	16	15	18	36	9	28	27	20	8	31	11	14	17	13	18	15	63	31	6	13	0	5	15	28
ENST00000376692	14	17	21	26	17	23	16	20	31	14	10	17	10	16	13	29	15	23	13	21	17	27	16	13	7	16	14	18	35	10	27	28	19	8	36	10	15	16	13	19	15	62	30	5	13	0	4	15	28
ENST00000294485	16	21	14	16	23	13	6	20	26	8	21	7	16	13	12	8	16	29	16	15	16	29	16	21	4	23	18	31	17	15	19	34	19	11	24	7	17	6	6	3	24	53	15	4	26	10	4	7	26
ENST00000376672	15	15	10	10	20	9	2	17	17	10	20	8	10	10	14	5	6	29	11	25	16	23	12	19	7	15	12	18	13	10	20	28	10	9	19	7	12	4	14	12	14	32	13	6	19	10	2	8	35
ENST00000376655	15	15	11	10	17	7	2	16	13	10	19	10	8	9	14	4	5	28	11	26	16	22	12	19	8	17	10	18	14	10	20	27	11	7	15	6	9	5	15	12	12	32	14	7	20	10	2	8	36
ENST00000376667	14	14	11	10	16	7	2	16	13	10	19	9	8	9	14	4	5	28	11	26	16	22	12	19	9	17	10	18	15	10	20	27	12	7	15	6	9	5	14	12	12	32	14	7	20	10	2	8	34
ENST00000235310	14	14	11	11	16	6	2	15	11	10	18	9	8	8	13	4	5	28	10	26	17	22	12	20	9	19	10	18	16	10	19	28	12	8	15	6	9	6	14	12	11	34	14	8	20	10	2	8	36
ENST00000376637	12	15	17	28	26	19	22	35	42	15	24	10	13	17	13	27	30	35	27	21	39	39	20	19	30	40	27	20	30	18	32	50	20	31	30	19	26	25	16	20	26	42	16	10	22	6	7	5	37
ENST00000476512	12	16	16	28	25	19	21	34	43	14	23	10	13	18	13	27	30	35	27	20	38	38	19	18	31	40	27	21	30	18	34	52	20	31	29	19	24	25	17	20	25	41	15	10	22	6	7	6	37
ENST00000400895	12	16	16	28	25	19	21	34	43	14	23	10	13	18	13	27	30	35	26	20	38	38	19	18	31	41	27	21	30	18	35	52	20	31	29	19	24	25	17	20	25	42	16	10	22	6	7	6	38
ENST00000494437	11	16	16	28	25	19	21	34	43	14	23	10	13	18	13	27	30	35	26	20	37	38	19	18	31	41	27	21	30	18	36	52	20	31	29	19	25	25	17	20	25	42	16	10	22	6	7	6	38
ENST00000491346	11	16	16	28	25	19	21	34	43	14	23	10	13	18	13	27	30	35	26	20	37	38	19	17	31	41	27	21	30	19	36	52	20	31	30	19	25	25	17	20	25	41	16	10	22	6	7	6	38
ENST00000376629	11	16	16	28	25	19	21	34	44	14	23	10	13	18	13	27	30	35	26	20	37	38	19	17	31	41	27	22	30	19	36	52	20	31	30	19	25	26	17	20	25	42	16	10	22	5	8	6	38
ENST00000376627	11	16	16	27	25	19	21	34	44	14	22	10	13	18	14	27	30	33	26	20	36	39	19	17	31	41	27	22	30	19	37	53	20	31	30	19	25	26	16	20	25	42	16	10	22	5	8	6	38
ENST00000314340	11	16	16	27	25	19	21	34	44	14	22	10	13	18	14	27	30	33	26	20	37	39	19	17	31	41	26	21	30	19	37	53	20	30	30	19	25	26	16	20	25	42	16	10	22	5	8	6	39
ENST00000452018	11	16	16	26	25	21	21	34	44	14	22	10	12	18	14	26	30	33	25	20	37	40	19	17	32	41	26	22	30	18	36	52	20	30	30	19	25	26	16	20	25	42	16	10	22	5	9	7	39
ENST00000510878	11	16	16	26	25	21	21	34	44	14	22	10	12	18	14	26	30	33	25	20	37	40	19	17	32	41	26	22	30	18	37	52	20	30	30	19	25	26	16	20	25	42	16	10	22	5	9	7	39
ENST00000476309	23	24	9	27	24	34	23	16	20	20	29	9	20	27	27	27	32	30	25	34	29	42	19	20	25	26	15	26	20	7	28	40	24	38	47	13	16	14	9	17	20	48	15	16	18	10	4	27	32
ENST00000514733	24	25	10	29	24	37	27	14	21	16	26	12	22	25	31	29	33	30	28	32	34	44	19	17	26	27	15	30	19	7	30	38	24	37	45	16	11	13	11	17	17	50	13	15	22	11	6	26	32
ENST00000513739	24	25	10	29	24	37	26	14	22	16	27	12	22	25	31	29	33	30	28	32	35	45	19	17	26	27	15	30	20	7	29	36	24	37	45	16	9	13	11	17	17	50	13	15	22	11	6	26	34
ENST00000471765	15	12	10	23	24	18	13	23	24	21	24	16	15	19	25	33	21	27	33	18	46	47	19	20	33	21	22	40	25	13	28	30	21	42	27	17	18	24	26	11	18	24	16	24	27	7	6	17	27
ENST00000433342	17	17	20	24	24	18	5	20	31	19	22	15	11	23	19	27	30	26	22	32	28	29	20	13	23	31	7	32	26	14	33	31	26	29	18	17	9	17	17	16	22	60	14	7	16	7	13	12	32
ENST00000435090	17	24	18	21	20	26	22	11	22	12	28	5	16	21	21	13	29	21	19	36	43	27	13	23	22	18	20	31	24	28	23	27	25	60	10	18	15	12	16	10	21	46	17	15	18	17	15	15	25
ENST00000484153	16	16	18	20	18	13	11	8	18	14	34	14	14	18	11	28	21	29	18	33	29	18	26	23	10	27	16	33	23	11	12	34	21	49	39	16	18	18	10	29	16	41	8	13	21	10	9	13	23
ENST00000312793	17	14	8	27	20	16	14	23	14	5	20	15	19	16	16	32	15	28	14	36	8	37	13	32	23	17	11	30	34	14	35	29	11	26	16	12	35	13	8	6	17	48	10	8	8	15	12	7	38
ENST00000444493	13	12	19	26	21	24	21	23	24	19	24	13	28	16	18	25	24	49	25	38	28	41	16	33	22	12	16	44	24	19	24	33	32	42	18	22	21	21	6	10	21	37	13	8	11	10	6	10	35
ENST00000449278	13	8	29	22	27	18	10	12	27	15	34	16	26	12	14	20	16	45	31	31	32	39	18	25	24	11	19	41	12	20	27	30	19	60	30	28	24	17	5	14	27	34	12	6	16	11	4	4	27
ENST00000376620	14	16	25	24	25	27	10	20	28	17	41	13	24	10	20	20	17	44	22	34	39	23	21	25	27	7	26	44	15	22	28	27	13	49	27	26	22	20	8	13	26	36	13	13	14	13	6	2	28
ENST00000475041	26	25	14	27	23	33	6	25	29	24	25	30	19	17	23	14	23	35	17	36	21	53	20	16	19	16	25	50	16	20	30	52	21	42	26	10	23	28	10	15	16	49	9	10	26	15	6	11	38
ENST00000482358	11	9	16	20	24	12	14	14	10	13	20	8	16	20	14	19	14	23	20	27	33	50	16	28	23	17	10	27	22	20	32	50	22	19	12	19	11	29	25	27	13	40	11	6	25	15	9	13	25
ENST00000376592	15	31	21	17	32	24	8	25	23	23	37	16	22	16	23	24	30	24	27	59	35	39	23	36	21	25	37	39	28	31	44	44	12	19	16	11	23	20	20	20	37	60	4	12	34	19	10	16	41
ENST00000376583	19	32	19	15	30	24	10	22	24	18	31	17	23	15	24	22	28	26	23	57	36	38	28	31	20	22	31	32	28	26	41	43	12	16	17	10	20	19	19	21	35	58	6	11	29	19	11	15	36
ENST00000312413	18	17	18	16	26	19	9	6	27	21	18	6	16	2	14	9	12	24	6	24	26	23	22	19	14	23	17	39	21	24	30	27	6	4	30	22	16	13	11	12	16	37	14	12	22	10	6	6	35
ENST00000346436	19	16	17	18	25	18	10	6	28	20	21	7	14	2	14	9	12	24	7	25	27	22	21	20	14	24	17	38	19	24	31	27	6	4	31	22	17	14	11	13	15	36	13	10	20	10	6	7	36
ENST00000376497	19	16	17	18	25	18	10	6	28	20	21	7	14	2	14	9	12	24	7	24	26	22	21	20	14	24	17	38	19	24	31	27	6	4	31	22	16	14	11	13	15	36	13	10	20	10	6	7	36
ENST00000376487	19	16	17	18	26	19	8	6	30	20	21	8	14	2	14	9	12	24	8	26	26	23	21	20	14	24	17	38	19	24	31	28	6	4	30	21	16	14	12	14	15	37	14	10	19	9	6	6	37
ENST00000376496	19	16	17	19	26	18	9	7	29	19	20	8	14	2	13	8	13	24	8	26	26	23	21	19	13	24	17	40	19	24	31	28	6	4	30	21	16	14	11	15	15	37	14	10	19	9	6	6	37
ENST00000376490	19	16	17	20	26	19	9	7	29	19	20	8	14	2	13	8	13	24	8	26	26	23	21	19	13	25	17	40	19	24	31	28	6	4	30	21	16	14	11	14	15	37	14	10	19	9	6	6	37
ENST00000376491	19	16	17	20	26	19	9	7	29	19	20	8	14	2	13	8	13	24	8	26	26	23	21	19	13	25	17	40	19	24	31	28	6	4	30	21	16	14	11	14	15	37	14	10	19	9	6	6	37
ENST00000376492	19	16	17	20	26	19	9	7	29	19	20	8	14	2	13	8	13	24	8	26	26	23	21	19	13	25	17	40	19	24	31	28	6	4	30	21	16	14	11	14	15	37	14	10	19	9	6	6	37
ENST00000413656	18	16	17	20	26	19	10	7	29	19	21	9	14	2	14	8	12	24	9	26	26	24	20	19	13	26	17	41	19	24	31	28	6	4	30	21	16	14	11	14	16	38	15	10	18	9	6	6	37
ENST00000376585	17	14	15	21	24	20	12	8	30	18	25	10	14	2	16	9	12	23	11	29	25	23	21	20	12	27	16	43	21	25	34	27	6	4	30	21	16	16	13	15	16	38	16	10	18	8	6	6	39
ENST00000423400	17	14	15	21	24	20	12	8	30	18	25	10	14	2	16	9	12	23	11	29	25	23	21	20	12	27	16	43	21	25	34	27	6	4	30	21	16	16	13	15	16	38	16	10	18	8	6	6	39
ENST00000431243	17	14	15	21	24	20	12	8	30	18	25	10	14	2	16	9	12	23	11	29	25	23	21	20	12	27	16	43	21	25	34	27	6	4	30	21	16	16	13	15	16	38	16	10	18	8	6	6	39
ENST00000418034	18	13	12	17	28	22	14	12	38	11	27	9	14	8	13	11	13	24	9	27	29	26	16	22	12	27	19	49	27	34	42	27	13	4	29	24	17	17	12	18	14	31	13	4	21	9	6	8	41
ENST00000376590	21	14	9	17	30	23	14	13	38	10	33	10	15	9	12	9	11	22	11	26	28	26	17	25	12	28	19	48	29	32	43	26	14	4	27	22	18	18	12	17	15	30	12	3	21	8	6	11	42
ENST00000376486	22	19	13	17	24	43	23	22	28	16	63	12	13	11	20	13	20	20	19	32	19	28	18	26	9	21	14	37	28	30	47	47	19	6	21	16	22	27	15	20	17	32	28	11	12	12	8	21	36
ENST00000442242	17	9	16	38	23	28	16	31	16	18	37	14	21	13	29	17	18	28	27	24	26	28	26	22	14	23	19	32	14	16	33	24	19	51	21	12	12	28	20	14	25	16	8	13	19	2	8	23	17
ENST00000494028	33	22	13	29	24	37	12	8	39	15	12	12	33	17	23	11	37	27	31	37	31	43	22	37	26	26	19	39	25	26	29	32	26	74	23	10	12	36	11	19	24	32	22	16	29	11	8	7	34
ENST00000446542	26	10	28	15	19	28	7	17	31	18	26	7	31	10	28	23	19	28	26	20	27	29	24	37	32	24	22	38	36	21	22	36	26	65	24	16	9	21	17	12	21	47	22	12	16	15	11	14	18
ENST00000400892	23	17	12	14	29	27	13	20	30	7	36	9	16	16	17	22	22	33	20	51	27	42	26	27	28	16	23	34	37	22	27	39	31	32	23	16	24	23	6	9	24	50	21	9	14	15	10	14	17
ENST00000376480	15	17	25	22	29	12	8	19	16	7	30	20	6	16	19	23	20	27	36	46	26	31	21	33	15	13	16	28	39	21	39	41	19	21	18	20	22	33	10	9	22	23	10	14	23	23	12	11	31
ENST00000376476	16	17	21	25	26	11	14	16	20	13	31	16	8	14	21	19	23	23	36	47	32	34	20	33	17	12	22	27	42	17	37	38	19	35	15	19	21	39	12	4	21	21	15	15	18	25	12	5	34
ENST00000474547	18	23	10	15	28	28	16	28	18	19	26	10	18	16	22	22	13	13	15	26	26	31	24	28	14	13	21	27	12	14	26	41	15	34	24	17	12	15	8	18	11	33	18	9	21	2	6	8	26
ENST00000376468	18	22	11	15	28	28	16	29	20	20	26	10	18	17	21	23	13	13	15	25	26	31	23	27	13	14	21	27	12	14	27	41	15	33	26	18	12	14	8	18	10	34	18	9	21	2	5	8	26
ENST00000438808	18	16	8	24	21	10	0	14	29	17	29	14	14	10	14	29	33	44	24	37	30	42	27	36	32	18	14	26	42	22	19	35	22	65	25	18	24	34	9	20	18	37	24	10	9	6	9	3	30
ENST00000362477	17	33	12	23	27	29	20	15	8	16	39	12	6	16	10	22	26	19	23	16	24	48	19	24	14	24	13	46	20	17	30	36	22	26	19	12	25	22	13	7	23	39	7	8	16	9	11	18	24
ENST00000364931	16	19	22	28	12	25	11	24	23	8	43	9	13	30	17	19	22	24	27	18	32	47	19	22	16	17	15	47	30	15	36	52	23	39	21	17	22	25	26	8	18	25	15	9	15	16	11	20	19
ENST00000376572	20	6	13	13	19	2	12	10	32	10	31	5	14	16	13	22	20	27	15	35	35	25	27	8	23	6	6	31	28	8	16	42	18	27	23	20	13	13	18	11	4	30	10	3	13	5	14	4	23
ENST00000376576	20	6	13	13	19	2	12	10	32	10	31	5	14	15	13	22	20	27	15	37	35	25	27	8	23	6	6	31	28	8	16	42	18	27	23	20	13	13	18	11	4	30	10	3	13	5	14	4	23
ENST00000485046	22	16	16	9	28	46	17	29	39	10	24	20	14	23	16	25	26	30	11	38	33	28	23	24	8	12	9	35	23	17	41	27	20	33	16	11	13	28	14	14	12	44	12	11	27	12	2	26	48
ENST00000449038	29	10	11	9	32	39	14	33	36	10	27	23	13	21	17	27	21	29	6	40	24	24	20	21	8	14	9	33	18	22	37	27	20	29	17	13	6	35	12	15	18	38	14	12	21	18	2	24	42
ENST00000358133	28	10	11	9	34	39	14	33	37	10	27	22	13	22	17	28	22	29	5	41	23	26	21	20	8	15	9	33	19	22	37	27	20	27	15	13	6	34	12	16	19	38	16	11	21	18	2	24	42
ENST00000376369	28	10	11	9	34	39	14	33	37	10	27	22	13	22	17	28	22	29	5	41	23	26	21	20	8	15	9	33	19	22	37	27	20	27	15	13	6	34	12	16	19	38	16	11	21	18	2	24	42
ENST00000429000	28	10	11	9	35	39	14	33	37	10	27	22	13	22	17	28	22	29	5	41	23	26	21	20	9	16	9	33	20	22	37	27	20	27	15	13	6	34	13	16	19	37	16	11	21	18	2	24	42
ENST00000196061	28	10	11	9	35	39	14	33	37	10	27	22	13	22	17	28	22	29	5	41	23	26	22	19	9	16	9	33	20	22	38	26	20	27	15	13	6	34	13	16	19	37	16	11	20	18	2	23	42
ENST00000465920	28	20	15	29	19	18	12	26	35	20	20	5	18	12	19	19	32	25	16	38	22	28	19	41	19	12	27	37	9	21	31	29	17	64	9	27	14	19	12	11	15	56	11	17	13	3	4	22	26
ENST00000491536	10	23	22	15	9	16	4	18	21	9	28	20	18	12	23	9	26	24	20	38	30	30	25	27	20	15	27	36	25	17	33	41	30	44	32	17	16	15	15	18	18	39	13	3	9	7	9	14	31
ENST00000470133	10	23	22	15	8	16	4	18	22	9	28	20	18	13	23	10	26	24	20	39	30	29	25	27	20	15	26	36	25	17	33	41	30	44	32	18	16	15	15	19	18	40	13	2	10	7	9	14	31
ENST00000496354	10	25	19	19	18	11	9	24	17	15	18	14	25	13	18	20	22	27	18	35	19	30	14	24	14	17	25	36	21	14	36	27	32	25	30	20	22	23	23	14	17	35	13	8	24	12	5	6	29
ENST00000481933	29	13	16	16	13	7	8	8	15	8	33	7	25	20	12	18	27	16	11	23	24	22	15	32	13	20	10	33	20	20	29	31	10	41	13	14	14	9	8	16	18	33	10	14	11	11	6	5	19
ENST00000444836	13	15	10	23	34	20	8	20	14	13	27	19	7	11	18	23	18	24	26	28	24	29	18	16	14	27	14	45	22	16	18	22	27	19	15	13	19	17	12	12	28	42	1	14	8	18	4	18	35
ENST00000490079	16	15	10	23	36	19	10	20	14	12	30	20	7	10	18	22	17	25	25	27	28	26	20	16	14	29	12	43	24	16	20	23	28	18	16	14	20	15	12	13	29	42	1	13	8	18	4	16	35
ENST00000235329	16	15	10	23	36	20	11	20	14	12	30	20	7	10	19	22	17	25	25	27	29	26	19	16	14	28	12	42	24	16	20	23	29	18	17	14	20	15	12	13	29	42	1	13	8	18	4	16	34
ENST00000376337	16	15	10	23	36	20	11	20	14	12	30	20	7	10	19	22	17	25	25	27	29	26	19	16	14	28	12	42	24	16	20	23	29	18	17	14	20	15	12	13	29	42	1	13	8	18	4	16	34
ENST00000484391	17	15	11	21	38	21	13	21	14	12	31	21	8	11	18	20	16	25	26	26	30	28	19	17	14	29	12	42	26	18	20	23	30	18	18	12	21	14	11	13	27	42	1	12	8	17	4	16	35
ENST00000497302	18	16	14	19	38	22	12	21	15	11	29	20	8	10	19	20	18	27	24	25	32	28	19	16	15	29	12	38	25	18	21	24	32	17	20	14	21	16	11	13	29	43	1	12	8	16	4	16	36
ENST00000412236	19	13	13	19	29	18	17	18	30	1	35	13	8	19	23	11	16	36	17	34	29	38	18	16	25	22	6	24	30	27	27	35	28	27	28	13	13	23	13	13	33	31	8	4	10	8	9	14	38
ENST00000494991	19	22	14	23	31	12	9	21	41	10	30	10	12	12	11	18	30	17	20	29	42	25	33	13	17	31	14	37	28	15	40	37	24	42	19	35	17	28	19	8	19	42	19	11	17	10	12	11	39
ENST00000235332	22	8	8	14	21	13	4	16	20	11	17	15	9	27	17	18	5	26	21	35	26	39	20	7	13	12	8	39	22	10	13	53	9	43	17	11	16	21	19	6	17	42	11	17	16	9	13	16	41
ENST00000478749	22	8	8	14	21	13	4	16	20	11	17	15	9	27	17	18	5	26	21	35	26	39	20	7	13	12	8	39	22	10	13	53	9	43	17	11	16	21	19	6	17	42	11	17	16	9	13	16	41
ENST00000436478	22	8	8	16	21	13	4	17	20	11	17	14	9	27	18	18	5	24	21	35	26	39	19	8	13	12	10	40	23	11	13	54	8	41	16	10	16	21	17	5	19	44	11	18	16	10	13	16	41
ENST00000466860	25	21	5	29	34	29	18	38	28	19	37	17	11	19	16	21	21	36	21	30	25	47	27	23	21	19	19	45	33	22	27	23	20	66	21	25	12	27	8	26	15	47	15	12	17	15	6	7	28
ENST00000498685	15	15	4	21	24	24	13	35	29	20	33	9	11	18	16	22	13	29	17	26	30	38	25	29	18	17	20	40	30	21	34	33	15	62	24	30	11	30	8	23	18	43	16	10	18	15	4	10	28
ENST00000365591	24	25	10	29	25	35	13	11	30	7	37	4	10	23	19	30	18	29	16	38	20	34	28	16	18	24	15	30	25	7	16	42	13	67	16	31	9	7	8	12	29	47	16	7	13	12	6	17	25
ENST00000492256	22	15	24	27	27	23	15	23	29	24	11	20	9	13	24	13	13	11	14	41	47	31	10	48	28	28	13	26	23	16	47	37	29	84	23	27	8	21	12	23	28	50	16	13	10	18	6	11	34
ENST00000460823	22	17	19	29	24	17	13	27	30	21	16	19	6	11	24	15	18	8	19	39	44	36	6	42	27	23	14	20	28	15	46	40	28	89	21	29	9	21	21	21	30	50	13	13	11	12	4	8	37
ENST00000478299	29	30	16	31	14	14	12	25	36	15	20	8	15	2	24	26	15	21	9	20	23	58	36	28	19	28	19	38	21	12	22	38	33	60	31	14	26	5	18	14	13	45	10	12	28	10	2	16	17
ENST00000496974	11	22	15	25	18	12	10	13	17	17	34	19	10	16	15	17	28	29	26	20	27	25	21	28	15	17	18	38	28	17	40	31	6	40	25	23	11	28	19	16	22	25	12	6	17	5	7	3	23
ENST00000263932	22	27	25	19	45	24	7	22	19	7	34	9	12	17	36	47	45	25	14	34	35	52	23	33	31	22	39	28	40	15	28	30	14	14	27	15	14	20	20	13	36	62	11	23	18	15	9	19	31
ENST00000417814	21	29	25	20	45	23	5	21	19	6	36	8	12	17	34	47	44	27	13	33	37	52	22	30	32	23	38	25	39	15	27	31	14	14	30	15	14	21	20	14	36	59	11	22	16	15	8	17	30
ENST00000514649	21	29	25	20	45	23	5	21	19	6	36	8	12	17	34	47	44	27	13	33	37	52	22	30	32	23	38	25	39	15	27	31	14	14	30	15	14	21	20	14	36	59	11	22	16	15	8	17	30
ENST00000364265	23	34	15	23	23	24	12	3	15	6	31	12	11	18	19	19	30	30	10	27	38	22	19	35	17	14	16	28	23	26	24	25	21	34	21	10	16	25	16	12	13	30	19	6	14	7	8	16	24
ENST00000439324	33	26	16	17	19	20	2	22	13	16	35	8	20	18	8	22	34	35	24	23	21	43	22	27	22	25	30	28	30	15	30	52	19	61	36	18	13	15	5	17	30	32	13	14	14	10	5	11	25
ENST00000413146	22	8	24	13	15	29	12	19	25	14	27	29	8	10	16	20	19	33	28	27	43	31	33	30	23	27	22	36	25	27	32	29	8	48	32	28	10	21	9	17	18	28	7	15	14	10	10	8	24
ENST00000479933	22	8	24	13	16	28	12	20	26	14	26	28	7	10	16	21	19	33	27	28	46	29	34	30	22	27	22	35	25	25	32	29	9	47	33	28	10	21	9	17	18	28	7	14	14	10	11	7	23
ENST00000376259	6	22	18	22	20	21	14	18	17	11	25	7	4	9	23	22	21	21	20	24	29	27	22	12	12	35	8	19	12	17	33	32	24	12	23	13	16	26	19	14	21	32	13	4	21	12	9	8	32
ENST00000492361	6	22	18	22	20	21	14	18	17	11	25	7	4	9	23	22	21	21	20	24	29	27	22	12	12	35	8	19	12	17	33	32	24	12	23	13	16	26	19	14	21	32	13	4	21	12	9	8	32
ENST00000536782	6	22	18	22	20	21	14	18	17	11	25	7	4	9	23	22	21	21	20	24	29	27	22	12	12	35	8	19	12	17	33	32	24	12	23	13	16	26	19	14	21	32	13	4	21	12	9	8	32
ENST00000584158	20	17	17	16	27	33	4	15	22	13	33	11	10	23	25	20	27	24	16	47	34	38	29	28	16	28	12	37	23	19	26	38	23	32	28	17	24	33	16	19	19	58	10	16	20	13	12	11	37
ENST00000489921	21	16	15	17	26	32	2	17	23	14	32	12	10	23	24	21	24	24	18	45	34	38	33	29	15	29	12	39	21	21	30	39	23	30	27	15	22	38	14	19	20	57	9	17	20	12	11	11	40
ENST00000453852	14	16	27	21	28	16	6	18	14	20	33	14	22	14	14	29	31	29	29	31	34	35	13	12	26	21	14	17	42	26	16	36	22	4	22	8	12	27	13	15	11	24	6	9	26	1	2	17	20
ENST00000517160	18	18	27	21	27	15	6	17	16	17	32	13	24	11	15	28	30	35	27	33	35	35	13	10	24	24	14	17	39	25	20	38	22	4	20	8	13	26	13	15	12	26	8	10	31	5	3	14	22
ENST00000356315	11	22	18	27	16	14	11	17	24	14	32	14	15	6	10	14	13	24	15	14	24	31	13	26	7	11	14	30	19	19	25	20	15	19	24	12	10	24	21	24	13	23	10	6	6	11	8	14	21
ENST00000358136	11	22	18	27	16	14	11	17	24	14	32	14	15	6	10	14	13	24	15	14	24	31	13	26	7	11	14	30	19	19	25	20	15	19	24	12	10	24	21	24	13	23	10	6	6	11	8	14	21
ENST00000476169	18	20	21	18	22	26	10	24	16	24	34	26	15	17	18	17	12	19	21	25	20	26	24	36	43	23	13	36	25	35	35	34	23	24	21	18	14	23	9	13	16	28	14	7	16	8	3	15	17
ENST00000489961	10	20	21	7	23	35	19	22	19	16	42	13	14	9	16	33	32	19	22	27	36	33	19	21	36	29	23	28	16	27	26	37	15	39	11	14	17	28	16	19	20	20	17	24	12	17	8	18	17
ENST00000011700	15	15	10	28	23	35	8	19	30	14	37	12	11	17	9	13	20	29	20	24	29	23	17	35	17	18	20	45	32	43	12	38	18	49	23	20	17	26	20	18	17	28	10	10	39	16	10	14	28
ENST00000460333	14	20	31	18	15	38	20	30	27	34	53	20	22	13	22	29	17	29	40	14	15	23	28	47	20	21	30	36	38	41	18	41	14	20	24	16	15	37	13	7	18	27	20	18	28	13	5	27	26
ENST00000487188	14	20	14	27	37	13	10	18	28	13	48	10	14	25	17	23	26	23	21	20	29	29	19	18	25	12	12	32	30	18	14	32	14	16	28	23	10	18	14	6	15	18	20	7	19	12	11	11	20
ENST00000469054	25	13	13	33	21	26	24	17	20	31	43	11	24	14	15	13	22	21	47	27	23	31	21	26	38	12	13	27	36	21	23	54	13	7	21	21	19	19	15	13	19	42	28	16	32	14	23	15	29
ENST00000496628	18	22	12	21	19	36	11	22	26	22	49	23	17	18	17	20	19	19	28	13	25	26	26	10	23	16	18	18	27	22	22	38	17	27	18	9	26	20	12	15	20	24	27	17	13	10	12	15	28
ENST00000466732	12	17	17	32	23	17	17	18	15	22	24	8	10	10	22	14	24	35	18	22	16	26	30	44	31	18	9	42	33	45	29	20	22	46	17	13	15	23	16	12	11	41	8	5	20	7	6	12	34
ENST00000476045	8	22	27	29	27	25	19	14	25	26	29	18	21	8	17	12	16	15	46	28	30	23	17	24	28	14	20	16	35	31	12	21	13	20	8	18	16	28	16	14	20	23	13	10	18	7	4	18	18
ENST00000481484	21	14	9	36	24	25	20	31	25	15	28	18	10	22	17	23	21	14	32	26	22	45	32	33	40	20	31	22	30	28	23	35	20	5	15	19	13	30	21	18	31	15	19	20	27	10	6	16	34
ENST00000543766	22	15	9	35	25	23	20	31	26	16	29	17	10	21	18	23	20	16	31	26	21	43	34	33	40	20	31	23	31	29	24	36	20	5	15	19	13	31	21	18	30	14	20	20	26	10	7	16	34
ENST00000471923	13	16	20	28	20	36	16	24	30	25	47	10	19	11	18	21	29	23	28	30	18	38	32	22	35	21	14	39	35	28	28	30	13	9	20	21	10	22	17	15	26	30	11	16	12	19	9	16	22
ENST00000543710	24	15	19	26	26	32	14	15	32	14	31	17	9	8	23	31	32	27	25	33	42	25	22	18	32	26	15	19	19	22	34	34	23	37	41	18	11	17	19	18	20	27	11	12	13	9	5	13	26
ENST00000473099	18	14	19	25	34	26	11	16	18	7	39	16	19	18	14	20	19	19	15	26	36	42	21	32	26	22	12	33	26	6	35	33	10	37	27	19	15	10	6	14	21	25	18	6	30	16	10	6	24
ENST00000459326	15	9	9	26	26	18	7	34	35	14	31	18	15	9	20	28	25	25	10	30	17	43	24	20	29	15	19	21	24	35	24	32	15	63	21	15	18	13	27	14	20	35	8	7	19	19	23	8	17
ENST00000416696	22	13	9	23	18	20	10	25	16	16	20	8	18	16	22	28	27	22	9	21	20	29	13	29	13	10	13	49	44	19	21	31	19	78	19	24	14	24	12	16	21	32	5	11	31	22	8	8	19
ENST00000408413	25	16	11	32	28	16	13	15	24	18	30	15	19	7	21	28	23	28	16	29	23	32	22	39	33	12	15	39	17	22	21	26	22	61	26	26	8	13	10	14	16	33	15	8	14	16	12	8	19
ENST00000430996	27	12	16	31	34	15	7	21	32	7	28	5	13	7	13	23	23	23	19	31	30	35	15	14	17	26	22	22	29	21	22	35	11	30	26	15	22	24	8	8	12	39	4	8	13	8	2	4	17
ENST00000482265	15	20	8	16	16	16	2	19	24	8	14	11	14	14	12	12	18	18	21	15	16	31	12	25	17	11	21	18	18	6	34	19	12	4	24	13	19	12	6	9	12	32	11	14	17	13	6	6	14
ENST00000464917	14	21	8	16	15	14	2	18	24	8	14	10	13	13	9	12	23	20	20	16	18	25	13	23	18	10	21	16	18	7	31	20	11	4	23	12	21	11	6	9	12	32	12	15	15	12	6	6	13
ENST00000376223	26	17	14	20	15	10	7	10	29	13	23	8	14	7	6	14	23	26	16	26	30	38	19	17	18	17	21	31	19	17	21	24	19	19	13	8	16	14	16	11	8	39	8	4	14	9	4	7	21
ENST00000376221	18	23	21	26	29	25	13	19	21	20	15	16	12	9	19	16	21	20	31	18	47	27	31	22	37	21	18	38	28	32	18	42	17	14	22	13	5	28	18	19	14	15	16	6	25	5	10	4	18
ENST00000436879	25	6	30	11	20	20	12	21	19	19	33	17	24	6	21	15	15	14	19	21	24	26	17	19	23	23	16	48	15	20	14	39	20	21	20	14	8	17	6	19	22	28	11	12	27	10	5	10	24
ENST00000332530	25	12	13	13	12	16	18	16	24	15	17	12	10	24	16	24	7	23	14	21	34	32	17	29	15	19	24	33	32	6	15	20	21	22	22	7	13	27	13	6	25	16	4	15	17	10	3	2	15
ENST00000359318	25	12	14	13	12	15	18	16	24	14	17	12	10	26	16	23	7	23	14	21	34	32	18	29	15	18	24	33	33	6	15	20	19	22	22	6	13	27	13	6	25	17	4	15	17	10	3	2	15
ENST00000458803	18	10	19	22	22	27	11	21	46	45	54	13	22	10	36	34	16	25	27	28	36	26	27	22	50	24	23	38	40	21	9	36	24	21	27	14	13	17	13	18	23	17	23	18	23	11	11	18	20
ENST00000288048	13	12	12	30	35	16	12	23	14	12	28	10	21	11	16	17	26	22	24	15	23	21	15	28	28	21	33	20	23	25	11	28	20	15	30	17	11	8	10	7	12	14	8	23	26	4	12	11	32
ENST00000474179	15	15	13	32	36	18	13	20	15	12	28	8	24	12	17	18	25	21	27	15	25	22	12	23	30	22	30	24	22	28	9	26	21	11	31	18	12	8	10	8	12	16	8	22	25	6	12	10	33
ENST00000376210	15	15	13	33	38	17	14	20	16	12	30	8	23	12	19	17	25	22	25	14	24	21	12	23	28	23	28	24	22	28	9	27	21	10	31	18	12	8	11	9	12	17	8	22	24	6	12	10	33
ENST00000357726	11	15	29	23	37	32	15	23	27	23	36	18	22	21	9	24	9	15	21	23	22	30	33	16	23	20	11	50	33	26	10	31	23	17	20	20	16	12	19	18	9	25	10	8	21	11	8	18	19
ENST00000332296	22	11	29	33	27	36	9	32	36	23	41	9	20	21	32	22	18	25	18	29	53	38	11	36	36	20	35	40	37	16	20	42	4	17	32	22	16	19	22	12	19	34	14	20	15	15	18	8	24
ENST00000400814	32	25	22	21	36	38	6	22	49	22	40	8	28	32	25	33	31	32	26	24	50	45	37	54	34	50	26	49	45	28	23	33	12	36	31	20	17	18	23	18	26	38	21	9	19	7	9	10	10
ENST00000438401	17	17	16	20	29	18	8	24	18	22	24	17	17	15	12	27	13	24	13	30	31	33	10	24	24	21	22	28	30	31	12	41	5	25	27	19	12	12	10	16	25	49	10	9	19	10	8	9	26
ENST00000437584	43	26	28	61	45	17	25	36	36	45	60	16	38	20	46	50	34	39	15	20	52	49	41	55	48	41	44	55	41	56	22	49	30	23	36	30	31	46	24	23	24	51	19	24	27	15	17	11	18
ENST00000535591	43	26	28	61	45	17	25	36	36	45	60	16	38	20	46	50	34	39	15	20	52	49	41	55	48	41	44	55	41	56	22	49	30	23	36	30	31	46	24	23	24	51	19	24	27	15	17	11	18
ENST00000438176	25	15	15	34	18	27	11	13	35	15	35	4	19	23	7	25	31	11	14	23	30	31	24	26	43	18	29	31	29	21	14	28	25	16	26	24	8	18	7	14	15	37	12	10	28	5	4	18	8
ENST00000317869	28	20	18	36	37	21	16	28	31	18	41	12	21	18	15	22	28	20	25	41	37	38	23	26	45	29	30	40	28	36	14	43	9	37	25	29	21	19	15	8	21	24	5	5	24	8	1	7	21
ENST00000240189	15	15	22	34	19	37	17	18	18	16	37	19	12	12	4	23	13	7	28	17	33	42	27	28	31	35	24	56	36	30	17	29	12	12	9	16	12	31	18	16	16	19	9	6	26	6	2	12	11
ENST00000235349	21	26	28	34	34	34	23	51	68	30	51	21	18	8	22	25	17	27	35	36	42	26	29	34	49	20	41	41	38	37	15	43	12	18	30	29	19	18	14	9	24	35	12	17	26	8	6	9	17
ENST00000235347	22	9	9	33	10	37	14	19	40	20	37	13	21	27	15	14	20	25	10	19	32	14	16	19	32	23	22	35	21	31	4	32	6	15	11	12	19	16	16	6	15	19	5	12	17	10	6	11	13
ENST00000361079	26	15	13	19	42	30	9	24	38	25	39	18	15	16	16	24	21	19	23	14	20	20	21	24	25	28	16	38	35	22	14	20	9	12	22	25	6	12	18	13	13	21	22	7	21	15	1	6	15
ENST00000330881	32	21	18	16	47	28	13	26	28	23	48	15	22	13	18	22	25	13	23	14	23	22	28	25	19	25	31	38	43	25	17	24	11	8	19	35	5	9	12	19	18	24	14	9	23	11	2	9	22
ENST00000384703	26	27	26	41	23	15	16	28	37	30	41	17	13	22	21	18	46	37	25	26	40	37	31	36	41	22	33	58	41	33	17	30	14	28	25	24	13	17	16	15	30	36	17	15	7	11	6	4	14
ENST00000418187	24	18	20	24	16	28	10	32	21	16	29	18	18	16	12	24	15	13	12	16	21	32	28	27	29	12	17	22	18	27	18	49	15	31	16	19	8	17	12	9	12	32	21	8	29	1	0	4	24
ENST00000355096	29	20	15	35	19	13	14	12	25	16	41	7	32	20	17	32	19	24	27	22	33	29	17	33	36	36	21	52	44	37	23	28	14	15	14	17	15	32	8	11	19	17	12	8	16	5	4	4	17
ENST00000415464	18	12	5	33	33	14	11	28	30	18	24	32	9	27	28	25	16	24	21	20	34	25	14	34	25	17	8	23	23	31	15	40	21	17	12	13	15	7	13	6	14	24	3	20	19	14	20	11	9
ENST00000376189	16	14	19	24	25	11	7	35	13	7	39	7	23	14	25	29	24	30	13	10	48	25	27	23	36	21	38	39	26	42	12	26	13	17	13	40	7	32	9	10	9	21	22	12	20	18	12	6	14
ENST00000504262	17	15	26	24	13	8	4	10	28	18	23	10	9	12	19	14	23	16	9	15	41	22	18	20	27	11	23	21	12	12	12	31	12	8	7	9	2	9	13	9	11	12	4	6	14	7	14	5	21
ENST00000376187	9	9	13	18	10	10	6	16	21	9	16	8	10	12	4	17	16	10	18	9	8	21	7	26	20	14	8	20	18	26	11	19	4	14	15	14	6	7	4	7	8	18	0	12	13	8	1	6	8
ENST00000436041	5	3	6	7	11	0	2	14	6	5	0	5	11	4	6	2	6	5	6	6	14	10	4	7	8	5	7	11	16	8	4	6	3	3	11	4	4	4	7	2	9	3	0	4	13	2	1	0	4
ENST00000414205	16	13	12	13	24	14	10	19	27	16	17	15	16	18	20	18	34	30	29	11	25	17	18	33	28	18	4	45	23	42	11	51	24	11	19	31	9	21	9	7	18	25	11	32	12	20	3	7	9
ENST00000376192	13	17	9	19	27	18	4	20	34	10	36	15	15	10	9	14	10	10	19	8	25	17	10	20	23	21	6	33	21	10	15	34	15	9	5	25	6	13	14	12	9	30	5	6	9	6	7	7	19
ENST00000376182	13	17	9	20	27	18	4	20	34	10	36	16	15	10	9	14	10	10	18	8	26	17	10	20	23	21	6	34	21	10	15	36	15	8	5	25	6	13	14	12	9	30	5	6	9	6	7	7	19
ENST00000512015	6	5	4	4	12	26	2	8	2	11	34	2	4	6	6	4	9	6	15	19	6	17	33	8	4	0	0	16	14	17	17	7	4	11	2	2	1	10	0	10	2	3	8	1	8	1	4	1	11
ENST00000415919	8	10	6	11	20	21	2	12	15	15	20	5	10	11	8	10	9	10	12	17	17	13	16	14	8	11	5	22	8	9	10	18	10	18	1	11	0	11	4	9	6	7	6	3	5	1	4	2	15
ENST00000437631	13	27	17	17	31	33	3	13	35	25	52	9	10	16	14	15	35	28	33	14	35	37	26	44	20	17	31	32	31	39	19	40	17	13	24	27	10	18	15	23	12	29	20	12	11	13	8	14	12
ENST00000434606	13	22	18	24	27	21	1	16	23	16	33	12	14	20	18	11	24	33	21	28	25	15	14	20	28	14	20	32	35	25	19	29	11	24	24	9	10	17	0	12	12	20	8	4	20	8	0	18	12
ENST00000448180	16	17	16	24	20	22	3	14	26	16	21	17	17	17	21	14	23	28	19	29	21	14	11	23	26	13	15	39	38	16	19	19	21	14	25	7	4	11	3	12	16	17	10	4	15	10	3	17	12
ENST00000458709	26	14	19	42	30	47	4	45	43	29	54	21	32	13	32	19	33	46	24	25	27	31	18	36	37	13	19	46	37	50	6	41	33	14	21	21	25	25	12	16	22	16	16	15	28	13	16	6	15
ENST00000323770	24	16	30	43	36	22	10	28	26	23	44	19	29	28	24	35	31	30	37	20	40	32	32	40	38	29	28	35	39	43	25	50	21	24	35	32	9	23	17	14	20	15	10	24	25	16	11	6	19
ENST00000449855	21	16	23	41	33	20	9	38	26	19	39	17	21	25	27	31	31	21	37	20	48	26	33	31	36	22	24	32	30	28	27	44	19	16	26	30	14	21	12	14	14	12	5	18	21	13	12	9	19
ENST00000457244	11	15	12	31	18	15	4	20	28	18	23	6	16	12	14	15	26	16	22	17	30	8	12	11	25	18	11	29	29	31	9	32	13	12	22	17	6	20	11	6	20	16	7	7	16	11	6	7	12
ENST00000423177	10	9	11	5	18	16	4	11	17	9	16	9	12	7	16	13	15	16	9	1	27	25	7	16	25	5	24	22	12	17	15	26	9	4	10	14	6	9	10	15	21	16	0	7	10	7	2	1	5
ENST00000353410	14	10	4	10	21	21	6	20	23	6	18	16	10	9	14	11	12	6	19	28	2	22	14	13	14	13	16	14	14	11	9	18	12	11	7	20	4	6	4	10	11	14	11	8	11	8	8	6	3
ENST00000376173	14	10	4	10	21	21	6	20	23	6	18	16	10	9	14	11	12	6	19	28	2	22	14	13	14	13	16	14	14	11	9	18	12	11	7	20	4	6	4	10	11	14	11	8	11	8	8	6	3
ENST00000453094	4	10	3	22	11	15	7	12	16	4	13	13	7	19	19	16	17	14	9	7	24	33	16	11	13	13	15	27	21	11	3	23	8	8	21	14	6	12	15	4	16	14	6	6	19	8	4	4	10
ENST00000376168	33	20	10	29	26	18	11	28	23	34	35	10	34	12	19	22	14	21	16	21	13	38	16	26	22	17	22	46	29	36	23	25	8	14	28	30	5	20	9	4	12	22	9	25	15	11	6	18	21
ENST00000431596	14	7	17	28	29	17	10	16	23	13	32	16	8	20	8	21	17	20	11	18	18	31	28	16	29	19	16	36	21	24	12	46	14	30	22	21	9	11	7	6	11	12	10	3	22	12	3	3	19
ENST00000384780	20	8	9	21	19	14	6	13	8	26	39	2	13	10	12	23	33	6	6	10	33	29	28	21	15	9	19	31	27	11	14	20	17	21	28	16	9	21	16	14	7	10	9	15	5	7	4	14	14
ENST00000451598	20	8	8	18	21	12	8	9	12	21	34	4	7	5	16	11	23	13	12	20	18	20	27	16	20	12	16	22	22	6	10	21	26	14	18	13	12	23	17	6	13	12	8	7	2	10	4	9	12
ENST00000357367	2	6	4	13	4	6	5	6	14	5	16	10	16	4	5	10	9	7	5	11	7	2	10	11	16	1	15	13	12	14	9	17	9	6	3	5	4	17	2	8	10	7	10	4	7	4	0	2	6
ENST00000437300	13	6	7	22	3	11	3	11	15	10	6	2	11	4	10	11	17	6	16	9	5	11	8	10	18	16	12	14	16	11	6	18	5	25	6	7	8	12	10	5	5	2	2	3	8	7	0	4	3
ENST00000376152	23	15	22	23	15	18	10	29	31	15	26	12	20	18	12	17	23	24	20	13	29	33	10	37	38	31	16	36	30	27	10	35	11	16	20	22	14	13	11	8	19	15	13	8	20	10	2	6	16
ENST00000432559	20	14	14	12	18	16	2	29	14	9	17	11	17	20	14	6	12	11	13	14	33	27	18	26	24	17	22	24	26	12	17	17	8	12	17	28	12	14	6	0	11	14	11	12	16	14	11	11	15
ENST00000376132	12	16	20	38	9	14	4	17	25	14	38	9	13	10	12	20	12	10	18	12	23	23	17	27	31	16	11	36	18	26	17	17	19	10	7	12	0	17	6	8	4	16	4	28	18	5	4	11	6
ENST00000376126	4	4	1	8	17	10	2	4	17	8	19	3	4	5	12	13	15	6	9	16	16	15	6	12	30	14	9	23	9	14	10	28	10	13	13	14	2	11	8	4	11	13	0	6	18	0	4	0	7
ENST00000376121	8	5	5	10	7	4	4	11	7	2	15	4	4	4	8	12	9	7	10	4	22	18	15	19	17	7	14	10	8	16	10	14	13	8	10	4	4	6	4	3	2	15	0	4	8	0	2	3	0
ENST00000332192	16	3	4	2	8	8	6	12	8	13	10	3	4	4	3	8	6	14	10	6	16	20	9	8	9	8	4	21	19	8	12	16	6	16	7	8	3	8	5	4	12	13	3	7	9	2	2	7	6
ENST00000327795	8	10	8	25	11	14	6	2	8	4	20	4	14	3	10	12	11	13	23	13	7	13	13	19	15	11	16	23	9	10	12	18	5	17	10	6	10	9	2	9	6	4	12	1	7	6	9	6	6
ENST00000457228	4	5	10	10	16	11	4	4	18	10	17	10	2	15	4	8	6	13	6	4	26	15	12	10	8	13	6	9	13	8	4	10	8	5	8	7	8	6	4	2	4	16	2	8	10	4	8	4	11
ENST00000359310	10	4	5	2	13	16	2	7	12	11	13	5	1	12	0	6	11	6	6	2	10	17	19	7	6	10	8	17	12	6	6	9	2	6	11	7	2	3	6	4	0	12	4	6	10	0	5	4	7
ENST00000447851	7	14	9	19	12	22	9	23	23	15	16	7	8	14	5	11	19	17	2	6	22	14	20	14	22	15	15	16	13	10	15	23	3	12	14	13	9	14	5	4	12	13	7	8	10	8	0	0	5
ENST00000330087	46	21	27	43	15	29	14	36	33	22	34	16	35	25	10	22	31	34	14	14	45	43	16	33	47	35	35	51	22	44	21	36	24	12	27	25	14	34	19	11	23	31	11	6	9	5	3	8	13
ENST00000332913	46	21	27	43	15	29	14	36	33	22	34	16	35	25	10	22	31	34	14	14	45	43	16	33	47	35	35	51	22	44	21	36	24	12	27	25	14	34	19	11	23	31	11	6	9	5	3	8	13
ENST00000417907	13	9	13	10	12	18	9	15	18	11	18	9	12	4	13	10	14	14	13	10	20	12	12	33	11	4	10	19	12	15	14	27	14	12	10	19	7	13	9	9	11	13	5	12	12	6	10	3	4
ENST00000334600	36	17	13	28	24	29	6	18	37	20	45	12	21	12	8	22	20	22	37	19	50	33	17	32	49	23	18	19	38	33	22	27	22	20	14	17	12	38	11	12	12	26	16	11	17	6	13	10	9
ENST00000344998	36	17	13	28	24	29	6	18	37	20	45	12	21	12	8	22	20	22	37	19	50	33	17	32	49	23	18	19	38	33	22	27	22	20	14	17	12	38	11	12	12	26	16	11	17	6	13	10	9
ENST00000376101	9	10	7	14	19	13	9	15	24	10	11	8	12	7	12	16	23	10	18	17	34	21	26	11	23	17	14	29	18	8	10	18	14	34	18	17	11	17	5	5	7	17	6	10	8	4	7	4	11
ENST00000540591	9	10	7	14	19	13	9	15	24	10	11	8	12	7	12	16	23	10	18	17	34	21	26	11	23	17	14	29	18	8	10	18	14	34	18	17	11	17	5	5	7	17	6	10	8	4	7	4	11
ENST00000376098	22	11	14	15	15	12	2	10	13	9	14	14	11	9	19	8	17	17	9	18	17	30	18	16	17	13	8	15	14	15	10	26	13	21	12	9	7	10	9	10	10	6	2	2	3	9	5	3	6
ENST00000316412	9	15	9	15	20	3	10	29	19	2	25	7	15	7	15	9	11	19	7	8	14	12	10	8	13	10	12	13	17	18	14	12	13	16	23	10	10	16	11	6	13	12	10	7	9	1	7	4	8
ENST00000563570	22	18	8	20	19	20	3	16	27	11	18	17	16	20	34	24	10	14	17	30	19	18	20	30	25	25	10	33	28	18	17	32	16	16	36	26	11	13	13	16	26	32	4	13	16	10	6	10	13
ENST00000376085	7	14	10	20	15	15	11	22	44	10	15	15	19	14	18	18	17	10	15	26	14	34	9	24	20	11	14	26	14	27	12	35	26	17	22	12	8	22	8	14	15	26	11	1	12	4	6	6	7
ENST00000401091	19	14	12	23	25	36	13	18	26	13	49	12	24	11	15	17	19	20	17	29	30	32	37	26	27	17	17	53	31	18	32	45	6	39	21	11	17	27	11	18	17	30	12	14	19	13	7	14	9
ENST00000294489	8	10	21	22	24	22	9	17	19	14	28	11	15	17	15	15	12	15	24	12	13	23	26	20	21	31	17	20	25	14	17	31	10	23	14	14	4	14	11	6	12	19	5	2	12	2	6	11	9
ENST00000376057	9	16	18	26	22	18	10	19	20	15	29	12	19	15	17	14	18	16	20	10	19	21	24	22	20	26	21	18	27	14	19	34	11	30	18	17	4	15	12	5	15	22	6	2	7	4	6	10	8
ENST00000506205	9	16	18	27	22	17	10	20	20	16	27	13	22	15	17	15	18	16	21	11	19	20	23	22	21	24	20	17	26	15	19	34	12	31	20	18	3	16	11	5	15	25	6	2	5	4	6	9	8
ENST00000510906	9	16	18	27	22	17	10	20	20	16	27	13	22	15	17	15	18	16	21	11	19	20	23	22	21	24	20	17	26	15	19	34	12	31	20	18	3	16	11	5	15	25	6	2	5	4	6	9	8
ENST00000509009	9	15	16	24	24	12	12	22	19	16	27	10	21	14	19	19	20	20	18	10	18	24	24	23	21	29	14	15	28	14	23	39	15	29	28	19	2	16	11	8	17	29	5	3	5	5	6	4	7
ENST00000376061	10	16	14	25	20	11	12	23	20	16	27	10	24	11	20	22	22	22	19	10	22	26	24	21	22	26	11	24	29	14	22	44	17	29	30	21	2	18	11	9	16	31	3	4	9	7	6	4	10
ENST00000513143	10	16	14	25	21	11	12	23	20	16	26	10	24	11	20	22	22	22	19	10	22	26	24	21	22	26	11	24	29	14	22	44	17	29	30	21	2	18	11	9	16	31	3	4	9	7	6	4	10
ENST00000487038	20	14	11	27	11	14	9	28	21	18	33	11	22	21	23	20	26	22	19	20	30	27	22	20	28	20	22	39	36	23	17	33	22	41	34	26	8	24	12	11	12	45	9	7	22	11	5	8	10
ENST00000475043	20	14	11	27	11	14	9	28	21	18	33	11	22	21	23	18	26	22	19	20	31	27	22	20	27	19	22	39	37	23	17	33	22	41	34	26	8	24	12	10	12	45	9	7	22	11	5	8	10
ENST00000488631	20	14	11	27	11	14	9	28	21	18	36	11	22	21	22	18	26	22	19	20	31	27	22	20	27	20	22	39	37	23	17	34	22	41	35	26	8	24	12	10	10	44	9	7	22	11	5	7	10
ENST00000411020	29	11	26	20	18	22	14	26	24	16	19	12	13	20	30	22	18	31	8	27	33	29	28	19	28	20	26	27	24	5	20	30	19	35	15	22	10	15	12	25	26	35	12	15	22	8	2	4	13
ENST00000577470	30	14	22	22	24	23	9	29	22	16	29	18	10	16	25	28	14	25	14	31	35	29	21	20	30	23	28	24	35	11	20	27	14	49	16	30	12	4	10	24	30	38	14	16	30	15	0	6	15
ENST00000441809	15	17	2	28	19	18	15	30	33	19	43	22	18	10	29	20	22	3	24	17	35	19	16	26	31	12	17	36	31	20	28	29	19	34	8	14	8	17	15	3	21	23	16	8	12	8	5	10	10
ENST00000517276	16	25	9	27	13	27	18	21	39	9	32	11	11	25	14	29	29	27	28	20	28	26	28	30	26	23	27	21	26	32	24	31	14	21	19	15	17	17	15	15	25	17	18	12	12	17	10	22	26
ENST00000484063	28	14	17	10	17	18	2	9	28	3	36	3	13	9	14	20	24	22	7	26	30	29	11	17	25	10	6	37	34	18	17	38	14	48	27	6	11	10	6	12	22	24	13	13	13	2	9	3	28
ENST00000376048	28	12	17	10	18	18	2	9	28	3	33	4	13	8	13	21	24	20	7	25	30	29	11	17	25	10	7	35	34	17	17	38	14	46	27	7	11	11	6	12	22	25	13	14	13	2	8	3	28
ENST00000235372	9	25	31	33	29	25	18	46	17	20	73	14	16	12	25	22	11	21	28	20	22	25	11	29	27	15	14	45	47	25	10	31	7	22	20	13	18	36	14	16	19	21	29	20	11	12	4	31	15
ENST00000311066	9	25	31	33	29	25	18	46	17	20	73	14	16	12	25	22	11	21	28	20	22	25	11	29	27	15	14	45	47	25	10	31	7	22	20	13	18	36	14	16	19	21	29	20	11	12	4	31	15
ENST00000491134	19	19	19	37	21	38	9	24	20	29	31	16	6	18	22	36	20	21	16	28	33	30	35	21	33	12	23	31	41	33	33	50	16	32	14	14	25	21	20	10	25	42	23	21	15	9	14	14	32
ENST00000502727	7	15	17	31	13	27	16	29	30	20	40	8	19	11	24	11	18	27	20	17	27	22	12	32	17	18	16	23	34	24	29	26	12	21	16	3	12	21	16	5	13	23	21	13	22	10	10	22	22
ENST00000502724	7	15	18	31	13	28	16	30	30	21	40	8	17	11	24	11	19	27	21	18	25	22	11	32	17	19	16	23	34	24	29	26	12	22	17	2	12	21	16	7	14	24	21	13	22	10	10	22	21
ENST00000470057	11	16	8	25	14	14	8	14	20	14	28	8	10	5	13	13	17	10	25	26	18	13	10	12	13	14	12	11	24	10	18	32	8	3	14	13	8	21	19	10	13	26	11	15	10	8	4	11	15
ENST00000413440	11	15	8	25	14	14	8	14	20	14	28	8	10	5	13	13	17	10	25	26	18	13	10	12	13	14	12	11	24	10	18	31	8	3	14	13	8	20	19	10	13	26	11	15	10	8	4	11	15
ENST00000343137	11	15	8	25	14	14	8	14	20	15	27	7	9	5	13	13	17	10	25	27	19	13	10	13	13	15	12	12	24	10	18	31	8	3	14	13	9	19	19	10	13	26	12	14	10	8	4	11	15
ENST00000491815	11	16	8	25	14	14	9	14	21	15	27	7	9	4	13	13	18	10	26	27	19	13	10	13	14	15	12	12	24	10	18	31	8	3	14	13	9	19	19	10	13	26	12	14	10	8	4	11	14
ENST00000503842	11	16	8	24	14	13	9	13	21	15	26	7	9	4	13	12	18	10	26	27	18	13	9	13	14	14	12	11	24	10	17	31	8	3	15	13	9	18	19	10	12	26	11	14	10	8	4	11	14
ENST00000407521	11	16	8	24	14	13	9	13	21	15	26	7	9	4	13	12	17	10	26	27	18	13	9	13	14	14	12	11	24	10	17	31	8	3	15	13	9	18	19	10	12	26	11	14	10	8	4	11	14
ENST00000505823	11	16	8	24	14	13	9	13	21	15	26	7	9	4	13	12	17	10	26	27	18	13	9	13	14	14	12	11	24	10	17	31	8	3	15	13	9	18	19	10	12	26	11	14	10	8	4	11	14
ENST00000487453	14	20	12	24	22	40	16	15	25	20	50	13	11	14	27	14	12	16	32	19	26	20	19	30	18	14	19	34	54	34	22	39	18	32	18	13	6	18	14	14	23	26	22	29	27	6	7	24	26
ENST00000420227	6	13	26	33	36	37	9	26	41	18	37	10	28	16	18	11	7	26	15	28	20	32	20	38	12	18	24	50	40	22	17	22	17	59	25	21	12	26	11	13	27	29	32	16	20	16	11	14	24
ENST00000412667	18	15	14	23	28	15	15	17	27	10	28	13	14	4	15	20	29	20	16	29	26	32	16	24	26	25	20	41	22	19	20	46	16	12	21	24	19	17	12	15	24	32	19	6	13	11	4	6	21
ENST00000516342	24	12	18	24	34	23	14	25	30	9	28	23	22	16	18	20	29	21	15	33	42	32	23	12	29	18	19	52	26	22	33	41	22	41	25	27	7	29	16	14	19	30	14	10	30	13	10	6	32
ENST00000449215	16	14	21	43	42	48	16	27	24	9	29	12	32	12	18	20	19	9	29	18	33	17	22	34	22	20	12	40	46	18	24	41	14	12	34	22	16	20	21	18	16	24	10	11	15	11	16	14	12
ENST00000447908	21	21	10	27	21	40	12	27	24	21	45	14	19	16	24	12	18	27	17	29	33	21	14	28	35	24	24	42	39	26	17	34	19	16	15	25	8	25	18	12	18	22	16	14	12	12	18	19	21
ENST00000376030	19	17	7	14	26	24	10	13	17	14	30	6	15	9	19	10	31	13	24	29	23	31	12	18	21	26	19	26	14	28	18	29	8	6	26	5	8	16	8	10	22	25	7	4	15	8	2	1	7
ENST00000491547	19	17	7	14	26	24	10	13	17	14	30	6	15	9	19	10	31	13	24	29	23	31	12	18	21	26	19	26	14	28	18	29	8	6	26	5	8	16	8	10	22	25	7	4	15	8	2	1	7
ENST00000422387	19	17	7	13	26	24	10	13	17	14	29	6	15	9	19	10	31	14	24	29	23	31	12	18	21	26	19	26	14	28	18	30	8	6	25	5	8	16	8	10	22	25	7	4	15	8	2	1	7
ENST00000503743	19	17	7	13	26	24	10	13	17	14	29	6	15	9	19	10	31	14	24	29	23	31	12	18	21	26	19	26	14	28	18	30	8	6	25	5	8	16	8	10	22	25	7	4	15	8	2	1	7
ENST00000416175	27	16	10	22	22	33	12	20	33	12	22	15	28	14	24	40	35	19	25	38	28	32	28	41	30	31	27	53	41	14	16	19	30	38	25	24	12	38	18	14	18	37	21	13	22	15	7	11	23
ENST00000361144	16	16	8	19	15	14	13	14	25	13	21	6	14	8	6	13	15	15	20	22	19	16	24	19	13	26	5	33	24	7	18	35	11	22	23	12	11	19	7	7	12	26	17	14	9	2	6	12	23
ENST00000376028	17	18	13	13	22	27	7	30	33	17	39	6	18	23	20	31	20	20	18	28	32	36	10	29	12	24	26	38	29	19	41	38	31	39	30	16	18	14	14	15	34	28	10	8	31	8	3	12	21
ENST00000400798	17	18	13	13	22	27	7	30	33	17	39	6	18	23	20	31	20	20	18	28	32	36	10	29	12	24	26	38	29	19	41	38	31	39	30	16	18	14	14	15	34	28	10	8	31	8	3	12	21
ENST00000400797	16	17	8	13	12	27	17	25	17	12	32	19	23	10	24	22	18	30	24	22	25	40	28	27	21	20	7	35	19	12	24	31	24	45	18	20	13	19	15	16	30	46	10	10	22	5	2	11	16
ENST00000469734	23	18	16	27	22	18	16	13	30	18	28	6	10	20	20	24	21	12	17	35	45	26	28	39	23	23	25	34	20	23	26	28	20	54	36	32	19	21	20	20	12	40	3	6	31	20	0	11	29
ENST00000428417	16	12	10	16	20	15	8	23	20	20	38	17	24	16	19	13	17	11	26	30	43	24	20	36	23	26	18	34	36	22	23	39	21	6	27	6	19	21	23	20	17	35	10	17	7	19	10	6	19
ENST00000376014	16	12	10	16	18	15	8	22	20	20	38	17	24	16	19	11	18	12	26	28	44	24	21	35	22	28	17	36	34	22	23	41	23	6	27	5	20	23	23	21	18	36	10	17	7	20	10	7	20
ENST00000451326	16	12	10	16	18	15	8	22	20	20	39	17	25	16	19	11	18	12	26	28	44	23	21	34	22	28	16	36	34	22	23	41	23	6	28	5	20	23	22	21	18	36	9	17	7	20	10	7	20
ENST00000404665	18	19	9	8	8	17	8	19	22	17	30	20	22	22	16	16	18	14	22	34	34	38	24	29	18	24	9	39	33	22	21	46	25	2	25	7	24	18	18	33	25	35	12	6	5	16	8	8	23
ENST00000310916	16	18	8	8	10	15	7	18	21	15	28	19	22	22	17	15	18	14	22	33	34	40	25	26	18	25	9	38	33	22	20	45	25	2	24	7	24	18	16	33	24	36	12	6	5	15	8	8	25
ENST00000400796	11	18	6	8	12	14	2	16	20	11	26	18	20	20	16	20	18	18	17	31	32	37	20	21	14	25	8	36	27	22	20	46	23	2	21	8	25	16	15	32	22	37	11	6	7	14	8	8	24
ENST00000434578	11	18	6	8	12	14	2	16	20	11	26	18	20	20	16	20	18	18	17	31	32	37	20	21	14	25	8	36	27	22	20	46	23	2	21	8	25	16	15	32	22	37	11	6	7	14	8	8	24
ENST00000303840	10	19	7	8	13	15	2	16	20	8	24	18	21	20	16	21	17	17	17	31	32	35	19	20	15	25	8	35	26	23	19	44	22	3	20	8	25	15	13	30	21	38	10	5	8	14	8	8	25
ENST00000376008	10	19	7	8	13	15	2	16	20	8	24	18	21	20	16	21	17	17	17	31	32	35	19	20	15	25	8	35	26	23	19	44	22	3	20	8	25	15	13	30	21	38	10	5	8	14	8	8	25
ENST00000424792	8	18	12	17	23	31	15	16	21	8	18	24	18	14	17	29	17	43	14	27	15	11	25	23	11	21	24	23	34	28	19	39	18	36	17	11	20	28	9	13	26	34	12	5	25	12	10	10	34
ENST00000376005	9	18	12	18	23	31	16	15	21	8	19	24	17	14	17	28	17	42	14	27	15	11	26	24	11	23	23	24	34	27	19	38	18	37	17	12	20	29	9	14	24	32	13	5	25	12	10	11	35
ENST00000400795	19	12	8	28	21	23	5	25	32	18	35	4	24	17	14	20	29	20	16	27	19	31	31	28	24	27	21	49	36	14	18	36	8	30	19	16	15	8	13	17	38	43	11	16	22	10	11	17	20
ENST00000358897	14	18	5	24	21	24	10	20	22	17	31	14	17	15	25	21	19	28	19	16	26	39	10	17	19	18	30	29	19	26	19	37	14	13	14	16	30	18	12	13	25	30	14	13	14	7	5	13	31
ENST00000375999	14	18	5	24	21	24	10	20	22	17	31	14	17	15	25	21	19	28	19	16	26	39	10	17	19	18	30	29	19	26	19	37	14	13	14	16	30	18	12	13	25	30	14	13	14	7	5	13	31
ENST00000417793	14	18	5	24	21	24	10	20	22	17	31	14	17	15	25	21	19	28	19	16	26	39	10	17	19	18	30	29	19	26	19	37	14	13	14	16	30	18	12	13	25	30	14	13	14	7	5	13	31
ENST00000436024	14	18	5	24	21	24	10	20	22	17	31	14	17	15	25	21	19	28	19	16	26	39	10	17	19	18	30	29	19	26	19	37	14	13	14	16	30	18	12	13	25	30	14	13	14	7	5	13	31
ENST00000433640	14	18	5	24	21	24	10	20	21	17	31	14	17	15	25	21	19	28	19	16	26	39	10	17	19	18	30	29	19	26	19	37	14	13	14	16	30	17	12	13	25	30	14	13	14	7	5	13	31
ENST00000375998	8	26	12	27	28	24	9	22	33	25	63	13	12	34	10	27	15	38	22	33	26	32	9	32	31	18	28	27	35	30	22	44	10	17	20	14	15	18	15	8	23	38	37	13	18	7	8	8	21
ENST00000462113	20	13	17	35	31	32	12	11	33	17	38	20	26	25	21	20	20	30	34	27	36	44	20	17	30	18	8	26	37	24	30	33	15	25	21	19	24	25	20	16	27	38	12	10	24	15	4	14	33
ENST00000375996	7	12	22	20	30	31	13	16	45	13	34	22	12	13	12	8	31	23	12	28	32	19	20	22	31	28	10	32	47	29	25	37	21	20	19	10	11	17	12	18	7	26	24	5	29	6	1	16	26
ENST00000375997	7	12	22	19	30	31	13	16	45	13	34	21	12	13	12	8	31	23	12	28	32	19	20	22	31	28	10	32	47	29	25	37	21	20	19	10	11	17	12	18	7	26	24	5	29	6	0	16	26
ENST00000524761	7	12	22	19	30	30	13	16	45	13	34	21	12	13	12	8	31	22	12	28	31	19	20	22	31	28	10	32	47	29	25	37	21	20	19	10	11	17	12	18	8	26	24	5	29	6	0	16	26
ENST00000375995	7	12	22	19	30	30	15	15	45	13	34	21	12	13	12	8	31	22	12	28	31	19	20	22	31	28	10	33	47	28	25	37	21	20	19	10	10	17	12	18	9	26	24	5	29	6	0	16	26
ENST00000401090	7	12	22	19	30	30	15	15	46	14	34	21	12	13	12	8	32	22	12	28	31	19	20	22	31	28	10	33	47	28	25	37	21	20	19	10	9	16	12	18	9	26	25	5	29	6	0	16	26
ENST00000483694	37	13	16	26	27	35	5	12	33	25	22	8	23	18	16	27	16	29	19	35	33	24	42	25	29	33	18	42	44	32	21	35	19	59	30	31	17	40	16	21	22	30	14	13	21	9	8	16	23
ENST00000459961	22	21	19	23	33	20	12	28	9	11	22	11	24	13	14	16	8	23	11	29	33	15	19	35	22	20	24	30	36	16	18	20	14	31	16	13	12	23	13	12	19	32	4	17	28	8	8	14	23
ENST00000472131	22	27	9	23	23	16	24	28	26	12	28	14	17	23	29	19	17	32	17	27	38	23	14	22	13	25	18	31	42	18	38	39	17	33	27	9	29	18	21	21	14	38	12	12	23	21	7	14	37
ENST00000471347	18	33	12	18	20	16	21	29	24	12	29	14	23	27	27	17	19	32	20	29	39	25	18	21	17	26	17	32	43	16	40	41	12	39	33	12	28	17	23	21	20	40	15	13	27	20	7	14	33
ENST00000439788	22	17	22	25	25	24	8	13	19	10	37	18	23	13	18	15	13	25	15	32	34	35	32	23	20	14	26	46	28	17	35	21	13	26	26	22	22	27	20	11	21	45	9	10	15	6	4	22	26
ENST00000444385	18	18	17	36	17	34	22	14	35	23	37	9	17	12	18	20	20	20	14	37	28	38	20	15	27	18	18	49	32	16	21	48	20	24	23	14	17	29	20	9	34	37	8	14	14	4	11	13	34
ENST00000428747	19	7	13	17	27	18	23	21	35	10	22	15	14	9	18	24	9	21	17	23	28	23	25	27	37	12	21	35	25	28	9	43	25	23	20	21	27	35	23	8	25	19	26	14	8	2	13	16	39
ENST00000314740	14	6	11	16	21	25	20	21	34	12	20	16	14	12	20	23	15	28	24	23	30	25	26	27	43	16	22	35	27	27	8	41	28	34	24	19	27	32	22	9	25	23	27	14	11	2	11	15	39
ENST00000529606	14	6	11	16	21	25	20	21	34	12	20	16	14	12	20	23	15	28	24	23	30	25	26	27	43	16	22	35	27	27	8	41	28	34	24	19	27	32	22	9	25	23	27	14	11	2	11	15	39
ENST00000314668	16	7	10	14	27	26	15	23	27	12	14	15	16	14	20	20	20	29	28	22	31	28	25	25	39	18	21	34	27	28	11	47	28	49	33	15	24	30	16	13	28	27	23	13	12	4	6	11	45
ENST00000532408	17	7	10	15	27	26	15	23	26	12	14	14	16	14	19	19	21	29	27	22	31	27	25	25	39	20	21	34	28	27	12	47	29	50	34	15	25	29	16	14	29	28	23	13	12	4	6	11	45
ENST00000483120	29	23	19	30	19	11	25	14	40	15	34	9	10	11	21	19	25	15	15	34	25	35	28	27	21	18	18	32	38	34	18	24	14	43	17	16	25	19	22	7	27	34	11	13	15	12	14	16	22
ENST00000481324	24	21	14	21	26	27	12	16	30	25	21	16	17	16	24	26	22	33	15	35	38	49	22	28	25	31	20	44	37	24	17	32	29	47	24	11	5	19	11	10	18	37	17	8	19	18	4	7	32
ENST00000477846	20	19	25	18	28	15	11	14	26	16	32	8	14	19	15	19	20	12	19	28	25	30	24	15	35	15	22	26	34	13	31	47	15	42	14	14	12	19	20	11	17	22	14	6	26	8	4	18	32
ENST00000495195	11	16	20	27	28	20	14	17	38	26	20	11	25	26	12	22	17	26	24	35	25	33	21	26	22	23	9	39	17	27	19	51	26	39	33	18	7	26	24	14	13	24	15	16	24	10	16	10	40
ENST00000472086	25	16	17	25	25	23	18	26	23	21	20	20	15	12	20	23	37	41	29	40	35	30	27	29	36	21	24	39	41	35	28	66	20	63	31	25	27	26	18	20	26	32	9	17	20	9	7	11	35
ENST00000472449	18	17	28	26	30	21	15	10	35	12	38	10	23	19	28	34	18	19	20	33	16	34	18	32	24	17	6	28	30	23	39	35	19	29	17	16	24	28	13	4	25	39	8	12	10	11	7	9	20
ENST00000375980	10	16	13	15	12	13	13	17	24	8	21	7	13	2	8	24	12	18	12	8	13	10	14	10	18	11	18	20	23	14	22	15	11	13	22	9	26	22	17	17	17	14	9	8	18	9	0	11	21
ENST00000445566	9	14	14	20	12	19	11	11	17	4	19	5	16	3	8	24	14	20	7	9	12	10	15	9	19	11	16	24	16	12	20	11	11	12	23	8	22	19	13	13	18	17	4	6	15	10	0	12	20
ENST00000427824	10	11	17	21	15	18	10	11	17	3	19	6	15	4	7	24	13	19	10	9	16	11	18	9	16	11	19	22	16	11	19	13	10	11	22	11	22	17	11	14	17	18	6	6	17	8	0	12	24
ENST00000375949	13	21	25	30	40	25	14	26	24	14	32	7	12	4	26	18	20	35	6	34	32	35	33	35	16	28	19	43	36	17	35	35	16	51	31	22	14	23	7	12	21	45	11	6	29	8	9	18	26
ENST00000375943	13	21	25	30	40	25	14	26	24	14	32	7	12	4	26	18	20	35	6	34	32	35	33	35	16	28	19	43	35	17	35	35	16	51	31	22	14	23	7	12	21	45	11	6	29	8	9	18	26
ENST00000476813	13	20	25	30	40	25	14	27	24	14	32	7	12	4	25	18	21	35	6	34	33	35	33	35	16	28	19	43	35	18	35	35	16	51	30	22	14	23	7	13	21	45	11	6	29	8	9	18	26
ENST00000483406	26	7	15	18	26	13	14	22	26	17	23	13	20	11	24	22	20	16	12	30	38	38	18	34	20	15	13	24	19	15	19	41	15	72	33	18	28	22	17	15	21	36	7	1	9	14	6	18	39
ENST00000459653	20	19	10	29	21	26	17	19	24	11	17	14	13	26	21	11	22	37	16	35	24	27	15	17	21	18	13	36	34	18	15	49	5	40	14	15	15	20	14	15	14	47	20	6	8	18	6	12	30
ENST00000359621	20	19	10	29	21	26	17	19	24	11	17	14	13	26	21	12	22	37	16	35	24	28	15	17	21	18	13	36	34	18	15	49	5	40	14	15	15	21	14	15	14	47	20	6	8	18	6	12	30
ENST00000497590	20	19	10	29	21	26	17	19	24	11	18	14	13	26	21	12	22	37	16	35	24	28	15	17	21	17	14	36	34	18	15	49	5	38	14	15	15	21	14	15	14	47	20	6	9	18	6	13	30
ENST00000494280	28	15	6	30	34	28	15	38	30	22	43	7	14	16	16	20	19	26	23	25	29	30	32	13	27	31	20	39	21	20	24	43	8	40	38	19	22	27	20	20	22	23	22	7	17	7	10	15	39
ENST00000375910	12	20	18	15	28	11	10	29	26	18	33	16	11	37	21	24	13	19	15	20	39	19	26	28	23	34	31	28	19	28	16	26	23	33	26	10	26	21	13	9	12	30	18	11	28	8	15	14	28
ENST00000422901	12	18	17	12	30	12	13	21	24	19	34	12	11	39	20	21	11	23	13	18	46	22	25	24	20	24	29	30	21	24	20	34	13	26	26	11	24	22	12	12	10	27	15	11	23	8	12	14	32
ENST00000488764	16	28	15	30	22	18	13	27	32	27	30	5	20	13	20	16	25	27	28	37	43	43	29	30	30	20	16	40	18	16	21	44	27	54	24	29	16	18	25	14	20	37	16	10	27	16	8	11	22
ENST00000424908	11	13	3	27	22	16	12	18	24	10	35	22	12	18	13	30	24	26	32	22	23	33	19	38	17	15	23	20	29	17	37	27	16	58	19	23	28	21	14	21	18	30	21	7	31	0	2	10	25
ENST00000400777	9	17	1	16	11	21	13	2	12	13	19	9	4	5	8	12	11	8	9	15	16	19	15	12	16	3	6	10	13	10	20	16	7	3	9	8	5	13	8	5	17	23	7	5	11	4	6	12	11
ENST00000474305	9	17	1	16	11	20	13	2	12	13	19	9	4	5	8	12	11	8	9	15	16	19	15	12	16	3	6	11	13	10	20	16	7	3	9	8	5	13	8	5	16	23	7	5	11	4	7	12	10
ENST00000546969	10	16	1	15	11	20	12	2	12	13	19	9	4	4	7	12	11	8	9	15	16	18	15	12	16	3	6	10	14	10	20	15	7	3	9	8	5	12	8	5	16	23	6	5	11	4	7	11	11
ENST00000440484	10	16	1	15	11	20	11	2	12	13	19	9	4	4	7	12	11	8	9	15	16	18	15	12	16	3	6	10	14	10	20	15	7	3	9	8	5	12	8	5	16	23	5	5	11	4	7	11	11
ENST00000333868	9	16	1	13	11	22	13	4	14	10	16	8	4	4	8	11	13	9	10	18	16	18	14	12	17	3	6	10	14	10	20	16	8	3	10	8	6	12	10	4	15	24	5	4	11	3	6	8	11
ENST00000348549	9	17	2	10	11	23	11	6	14	7	17	7	6	4	8	11	12	10	9	19	15	18	14	13	17	3	6	10	14	8	20	16	7	4	10	8	6	10	10	4	14	22	4	4	11	3	5	9	12
ENST00000546424	10	19	3	8	13	22	12	8	14	6	20	7	6	5	10	10	12	12	9	21	16	17	15	12	18	3	5	11	15	7	17	16	7	4	13	8	7	10	10	4	13	25	6	5	8	3	5	10	11
ENST00000375890	10	16	4	16	16	23	12	10	16	11	30	3	8	9	12	11	17	14	8	22	14	22	13	12	18	2	4	9	17	8	16	18	7	4	18	8	10	13	8	4	16	23	7	5	7	5	4	15	12
ENST00000447522	10	16	4	22	19	23	14	10	17	13	34	3	8	9	15	12	18	14	8	22	15	22	14	12	18	4	4	12	15	8	18	21	10	4	18	8	10	14	6	4	17	22	10	5	9	6	4	16	12
ENST00000375838	17	21	9	38	27	38	23	20	32	17	43	8	16	12	20	16	24	25	20	34	28	26	27	24	28	9	3	19	26	14	25	43	20	4	21	15	10	31	14	6	24	25	21	4	18	12	6	20	28
ENST00000375847	17	21	9	38	27	38	23	20	32	17	43	8	16	12	20	16	24	25	20	34	28	26	27	24	28	9	3	19	26	14	25	43	20	4	21	15	10	31	14	6	24	25	21	4	18	12	6	20	28
ENST00000375849	17	21	9	38	27	38	23	20	32	17	43	8	16	12	20	16	24	25	20	34	28	26	27	24	28	9	3	19	26	14	25	43	20	4	21	15	10	31	14	6	24	25	21	4	18	12	6	20	28
ENST00000475133	17	21	9	38	27	38	23	20	32	17	43	8	16	12	20	16	24	25	20	34	28	26	27	24	28	9	3	19	26	14	25	43	20	4	21	15	10	31	14	6	24	25	21	4	18	12	6	20	28
ENST00000469637	15	17	17	41	22	37	21	27	28	26	40	12	16	10	20	20	23	25	26	22	25	20	31	26	24	19	5	26	35	29	21	53	18	2	17	14	11	49	17	9	32	25	22	3	24	14	6	23	31
ENST00000516057	15	19	14	22	20	25	18	12	24	23	38	7	15	11	23	25	11	18	15	34	39	32	14	24	39	23	20	27	21	20	24	35	19	24	12	14	12	18	19	9	16	18	12	10	12	15	6	12	32
ENST00000483270	30	15	11	29	21	22	12	12	25	15	34	9	36	13	18	10	19	26	19	22	49	34	15	26	23	19	21	37	34	39	31	31	14	48	10	21	21	13	14	13	17	18	6	10	17	5	10	6	17
ENST00000472665	23	20	16	14	16	15	9	15	33	11	33	11	10	17	17	21	35	23	17	17	24	40	22	31	27	29	15	44	25	27	24	38	15	38	24	23	13	13	9	7	18	29	15	12	17	8	7	19	25
ENST00000479655	20	15	18	20	23	20	18	10	35	27	41	17	17	10	22	19	26	19	20	8	34	40	30	24	25	13	20	30	29	21	22	33	14	39	20	27	12	23	26	12	15	35	10	12	35	11	10	21	25
ENST00000490811	18	15	17	35	19	12	16	18	27	14	46	24	20	10	29	16	18	20	20	13	30	29	27	26	35	16	27	32	36	15	35	42	16	26	34	20	11	18	20	10	10	27	19	6	36	6	11	17	32
ENST00000495523	18	17	30	30	24	26	12	19	28	12	43	22	26	12	24	13	20	21	27	25	30	24	17	24	32	18	30	35	41	17	35	34	20	23	24	21	18	18	10	14	20	25	13	12	27	6	13	22	20
ENST00000375826	11	9	13	19	27	16	15	8	28	5	22	4	9	12	9	27	19	31	17	18	31	16	19	17	15	24	17	16	14	16	21	28	14	31	11	1	18	20	8	5	23	37	13	4	15	5	14	14	28
ENST00000420030	14	14	8	31	22	29	6	22	22	13	24	32	22	19	21	25	20	28	23	34	40	39	28	31	39	22	19	35	24	10	37	33	32	62	30	21	21	12	8	17	24	32	8	8	24	12	6	9	32
ENST00000454346	14	14	8	31	21	29	6	22	21	14	24	32	23	19	21	26	20	28	23	34	40	40	29	31	39	22	19	35	24	10	35	31	32	61	30	22	20	12	8	17	24	32	8	8	23	12	6	9	32
ENST00000428945	14	14	7	30	21	30	6	21	20	14	24	32	23	20	21	26	19	28	23	33	40	40	29	32	41	22	21	35	24	10	36	32	32	61	30	22	20	13	8	17	24	33	9	8	23	13	7	11	32
ENST00000516608	23	23	9	14	16	14	11	12	19	22	35	11	11	15	21	19	14	17	20	27	34	32	14	23	26	14	14	28	32	13	28	17	17	25	15	8	12	17	6	14	31	37	11	14	16	2	9	25	24
ENST00000422383	28	12	20	28	26	27	13	24	29	14	17	18	20	24	13	33	21	30	10	34	22	39	31	32	26	23	27	28	21	24	23	25	20	44	38	21	14	33	19	27	17	45	10	13	15	8	10	10	26
ENST00000480945	8	9	15	20	20	24	10	14	25	5	35	15	24	4	12	18	14	37	21	39	27	21	19	8	16	28	12	35	27	19	22	35	29	25	24	12	28	18	9	17	27	29	13	21	15	8	8	8	29
ENST00000486680	7	9	16	21	21	24	11	15	25	5	36	14	24	4	12	19	14	36	21	41	27	20	17	9	18	29	12	34	28	19	22	36	29	25	23	12	27	17	9	17	28	30	15	21	15	8	8	6	29
ENST00000546927	6	9	16	23	19	22	12	16	27	6	36	13	22	5	12	18	16	38	21	40	28	18	17	6	18	29	11	33	29	17	23	35	29	24	23	12	28	17	9	14	27	27	15	22	15	9	8	6	28
ENST00000320153	25	18	18	13	18	27	6	23	19	10	35	6	23	13	13	28	16	8	25	15	43	38	13	20	19	16	18	33	26	21	25	15	22	36	20	11	19	16	4	8	3	38	18	11	11	12	2	19	19
ENST00000483899	25	19	19	14	18	26	6	23	20	10	34	6	24	13	13	28	16	8	24	15	42	36	13	20	19	15	17	32	26	21	24	15	22	37	21	11	20	15	4	8	3	38	16	12	11	11	4	18	19
ENST00000548451	21	7	3	32	23	11	11	36	26	17	41	10	10	26	22	42	34	29	16	21	33	28	22	20	23	18	13	38	24	25	24	33	19	40	13	15	16	22	10	16	15	25	16	18	27	6	2	17	28
ENST00000345034	19	11	17	42	26	36	3	18	27	26	44	9	21	7	13	11	29	17	21	25	28	37	27	25	18	14	22	41	27	28	22	36	18	14	12	11	11	28	23	14	20	21	13	22	16	13	18	22	21
ENST00000375799	12	14	14	6	16	9	11	8	12	7	14	6	10	16	3	20	7	13	7	5	12	17	8	12	16	2	6	22	21	6	20	15	4	5	15	8	7	11	12	11	0	19	10	5	11	7	7	2	7
ENST00000375793	10	14	14	6	19	8	10	7	12	6	14	6	9	15	2	20	8	11	8	4	11	16	10	12	15	3	6	21	19	7	20	15	4	4	14	7	9	11	12	9	0	19	9	5	9	9	7	2	8
ENST00000584345	11	14	13	6	18	7	11	7	12	6	14	5	7	14	4	18	8	12	8	4	14	13	13	11	14	4	6	21	18	6	18	14	4	4	14	7	11	11	11	8	0	20	9	4	9	8	7	5	8
ENST00000462455	11	12	13	6	19	8	9	7	12	6	15	5	6	15	5	17	8	13	8	5	12	13	13	11	14	5	5	23	19	6	18	14	4	4	13	6	15	12	11	8	0	21	10	4	7	9	6	5	8
ENST00000477849	14	17	14	25	31	17	14	25	41	7	26	8	22	19	20	21	37	24	30	55	29	32	32	20	22	23	27	31	26	22	30	29	16	70	27	10	19	16	11	16	15	51	13	15	13	9	8	13	41
ENST00000294454	18	22	23	26	22	9	16	33	33	18	22	8	11	10	28	35	23	18	22	32	25	28	15	14	18	16	20	41	36	16	30	36	22	58	24	12	21	35	18	17	17	55	16	4	19	17	2	15	28
ENST00000489568	26	21	22	32	17	13	16	21	25	21	24	14	4	10	27	30	34	31	22	48	43	32	24	13	19	26	11	44	25	14	33	29	17	69	25	16	22	38	14	18	12	58	13	6	13	12	4	6	25
ENST00000453804	26	23	20	33	18	13	15	17	24	22	22	14	5	11	25	29	32	33	20	47	43	33	25	15	18	27	12	44	25	16	33	28	16	72	24	18	25	35	14	18	13	58	12	6	14	13	4	6	27
ENST00000465495	26	28	23	20	17	17	15	15	30	13	17	20	8	17	26	32	35	32	19	37	38	32	26	26	15	21	16	37	31	22	29	34	15	63	24	22	25	38	14	21	7	50	11	16	17	11	8	16	30
ENST00000375782	19	12	10	19	29	30	6	16	30	12	23	10	22	23	19	27	19	26	14	44	33	28	17	21	6	13	20	29	26	12	28	31	13	44	18	13	15	17	19	19	27	42	18	9	30	16	6	4	21
ENST00000465575	20	11	12	15	28	31	6	14	30	12	22	11	22	25	21	24	17	25	14	39	33	30	14	22	6	8	19	28	26	12	24	26	13	44	18	16	17	15	18	20	27	41	18	10	31	17	6	4	18
ENST00000418525	26	16	12	22	34	24	9	29	28	8	28	10	24	26	17	22	30	40	33	30	33	40	23	22	22	10	17	37	36	15	21	40	9	54	28	30	14	25	6	24	17	36	12	12	28	14	13	21	28
ENST00000496928	9	15	13	27	29	6	13	8	26	26	36	20	6	14	10	9	17	29	18	24	21	41	15	16	12	33	3	36	20	15	36	42	11	28	32	22	22	24	18	15	24	50	16	10	10	16	7	13	37
ENST00000508310	9	15	13	27	29	6	13	8	26	26	36	20	6	14	10	9	17	30	18	24	21	42	15	16	12	34	3	36	20	15	36	43	11	29	32	22	22	25	18	15	24	50	17	10	10	16	7	13	37
ENST00000510393	9	15	13	28	29	6	13	8	26	27	37	20	8	14	10	9	17	30	19	25	21	42	15	17	12	34	4	36	20	15	36	43	11	29	32	22	22	26	19	14	24	50	17	11	10	16	7	13	37
ENST00000430076	9	15	14	28	29	6	14	8	26	27	36	20	8	14	10	9	17	29	19	25	21	42	15	17	12	34	4	36	20	15	36	43	11	29	32	22	22	26	19	14	24	50	17	11	10	16	7	13	37
ENST00000375771	9	15	13	28	30	6	13	8	26	27	36	20	8	14	10	9	17	28	19	25	21	41	16	18	12	35	4	36	21	15	36	43	10	29	33	22	22	26	19	14	24	50	18	11	10	16	7	13	37
ENST00000510929	14	15	18	24	33	12	25	20	28	16	38	23	12	10	3	12	7	23	15	30	16	40	22	26	22	34	16	40	40	20	41	36	27	29	29	24	24	32	19	13	30	54	21	20	14	10	10	9	35
ENST00000502638	14	15	18	24	33	12	25	20	28	16	38	23	12	10	3	12	7	23	15	30	16	40	22	26	22	34	16	40	40	20	41	36	27	29	29	24	24	32	19	13	30	54	21	20	14	10	10	9	35
ENST00000375766	9	11	15	14	25	10	18	18	22	7	28	16	11	12	5	11	6	18	14	22	12	27	17	21	17	23	17	28	34	16	29	24	20	12	24	15	15	31	15	13	19	48	21	19	10	5	6	6	29
ENST00000400773	8	6	13	13	21	12	16	14	22	2	26	12	13	12	9	9	8	13	11	19	12	22	15	17	16	23	15	22	29	18	31	17	23	7	17	13	11	29	14	12	18	43	20	17	8	2	6	7	27
ENST00000483633	8	6	13	13	21	12	15	14	22	2	26	12	12	12	9	8	8	13	12	20	12	22	15	17	16	23	15	22	26	18	30	17	23	7	16	12	12	29	13	12	17	43	18	16	8	2	6	7	27
ENST00000502739	8	6	13	13	21	12	15	14	22	2	26	12	12	12	9	8	8	13	12	20	12	23	15	17	16	22	15	21	26	18	30	17	22	6	16	12	12	29	13	12	17	44	18	16	8	2	6	7	27
ENST00000431771	8	6	13	13	21	12	15	14	22	2	26	12	12	12	9	8	8	13	12	20	12	23	15	17	16	22	15	21	26	18	30	17	22	6	16	12	12	29	13	12	17	44	18	16	8	2	6	7	28
ENST00000441801	16	14	12	13	26	30	10	23	29	20	30	11	26	35	19	11	25	29	17	31	58	32	13	30	16	32	17	38	29	21	31	30	18	31	31	33	17	17	11	10	20	56	12	15	15	6	10	13	37
ENST00000332305	16	16	15	14	22	31	8	20	26	20	33	12	28	34	25	8	23	31	16	32	52	27	20	33	16	31	21	39	32	23	36	30	22	35	26	33	19	19	14	14	20	60	12	19	16	5	10	14	42
ENST00000514156	15	18	13	26	23	12	5	18	21	10	28	1	12	12	11	30	19	28	22	20	22	18	11	37	22	14	6	49	25	17	35	46	19	38	24	12	11	19	18	13	17	45	8	9	11	4	7	8	24
ENST00000509138	14	18	12	25	23	13	5	17	21	10	28	2	12	14	10	31	18	28	22	19	21	18	11	36	20	15	6	50	24	17	34	46	19	38	24	12	11	19	19	12	16	45	8	10	10	4	7	8	24
ENST00000431782	19	15	13	7	11	15	23	7	16	10	13	6	19	17	16	25	32	40	6	24	31	42	21	26	17	22	15	27	33	8	27	44	16	49	23	14	15	17	11	8	24	53	22	13	17	5	4	8	35
ENST00000483273	19	15	11	23	17	13	10	11	20	22	31	12	9	19	14	24	25	21	14	35	38	33	17	18	12	32	10	37	31	17	17	28	8	52	18	29	18	17	16	19	20	30	22	6	24	15	4	2	37
ENST00000538385	18	15	11	24	17	14	10	13	20	20	29	10	9	18	15	24	27	22	13	33	37	33	16	17	12	32	9	37	30	17	17	29	8	51	17	30	18	18	16	19	20	29	22	6	25	15	4	3	37
ENST00000395968	12	9	4	25	11	12	3	16	18	8	26	11	19	6	0	6	13	29	12	31	1	17	10	0	12	5	8	28	6	12	15	22	8	20	35	13	21	21	20	5	8	18	15	2	11	0	2	16	16
ENST00000321418	12	9	4	25	11	12	3	16	18	8	26	11	19	6	0	6	13	29	12	31	1	17	10	0	12	5	8	28	6	12	15	22	8	20	35	13	21	21	20	5	8	18	15	2	10	0	2	16	16
ENST00000535249	12	22	15	13	17	27	4	17	20	10	16	17	19	23	9	12	23	25	26	28	19	27	31	33	17	22	14	37	9	24	30	30	16	51	22	16	23	27	24	17	16	48	16	8	14	15	5	12	25
ENST00000375759	10	23	10	20	13	9	12	17	20	16	17	6	11	8	8	10	23	23	13	23	16	33	20	16	7	7	21	18	8	8	17	22	12	10	23	18	20	12	15	22	19	21	7	6	12	4	4	11	28
ENST00000317122	4	13	12	18	17	12	3	12	18	5	14	6	6	4	6	6	6	4	7	16	13	19	16	10	12	16	15	16	16	11	19	16	11	0	17	2	14	13	12	5	18	14	4	4	21	10	6	12	22
ENST00000438066	25	13	13	31	11	19	11	19	15	19	32	20	14	25	22	29	20	19	19	25	32	11	18	30	22	13	12	32	44	21	32	34	16	67	30	18	25	18	23	8	15	28	21	23	12	10	12	19	26
ENST00000471538	25	13	13	31	11	19	11	19	15	19	32	20	14	25	22	29	20	19	19	25	32	11	18	30	22	13	12	32	44	21	32	34	16	67	30	18	25	18	23	8	15	28	21	23	12	10	12	19	26
ENST00000442985	15	16	30	22	21	23	20	26	18	11	46	17	15	15	14	8	25	20	32	14	36	25	27	38	24	14	10	46	48	38	22	35	16	36	13	16	20	25	15	10	12	36	20	15	27	12	10	27	20
ENST00000459258	14	18	15	32	17	19	23	10	15	12	47	12	14	16	17	21	22	17	34	21	27	18	23	21	24	25	9	41	29	27	17	51	16	22	13	24	23	28	18	10	14	45	19	19	11	11	10	21	18
ENST00000487496	10	29	16	33	32	17	19	18	28	19	38	12	15	18	28	35	21	37	17	39	29	20	34	33	14	14	25	37	25	28	34	44	22	41	28	32	14	20	19	16	25	50	18	12	30	6	16	7	27
ENST00000462525	37	27	23	24	21	10	10	31	24	20	18	12	14	12	21	32	21	21	13	53	32	51	23	17	21	27	22	32	31	18	36	43	24	108	27	30	18	15	10	11	31	40	13	4	19	11	4	10	37
ENST00000440560	31	24	27	27	25	10	12	26	20	15	15	14	13	13	22	26	20	26	12	45	33	53	18	12	21	26	20	32	34	21	33	44	23	104	23	22	22	16	10	12	24	36	12	4	13	10	4	12	41
ENST00000488008	27	21	27	29	31	14	15	20	25	9	20	18	15	17	22	22	26	28	13	42	35	51	14	12	19	24	19	34	39	24	39	37	22	104	20	19	23	21	10	9	30	33	11	2	16	11	9	12	41
ENST00000472658	20	20	32	25	28	17	15	24	34	14	30	18	13	22	19	19	23	30	13	31	27	39	11	16	24	20	17	29	33	24	39	35	21	105	26	18	26	23	12	13	37	37	10	6	17	11	10	12	40
ENST00000471805	14	19	28	27	25	22	16	16	33	11	31	14	16	21	13	14	29	31	22	28	19	34	9	16	34	18	15	32	35	22	38	33	23	82	28	16	22	30	10	18	42	52	12	7	23	10	12	14	38
ENST00000474511	13	19	27	28	25	22	16	17	34	12	29	14	16	22	13	14	30	29	23	27	19	32	10	17	35	19	14	32	35	22	38	33	24	80	28	15	22	30	10	18	42	52	12	7	23	10	11	14	38
ENST00000487785	13	19	26	28	26	22	16	17	33	12	29	14	16	22	13	14	31	29	23	28	19	32	10	17	35	19	14	32	35	22	38	35	24	80	28	15	21	30	10	18	42	52	12	7	23	10	11	14	39
ENST00000444358	13	19	25	27	27	22	15	17	33	12	29	14	16	22	12	14	30	29	23	28	19	32	10	16	37	19	14	32	35	22	37	35	25	79	26	15	21	30	9	19	42	54	12	8	23	10	11	14	40
ENST00000492834	28	21	21	17	36	22	17	23	37	7	18	14	21	16	28	20	35	23	32	30	21	47	20	28	47	32	27	38	21	28	31	34	20	65	27	23	14	18	12	25	34	63	19	12	23	12	8	12	40
ENST00000490899	14	13	21	13	29	24	16	24	39	13	10	15	20	14	22	25	23	36	38	45	26	40	26	28	29	28	22	51	39	25	35	49	20	64	38	21	26	16	12	26	30	57	20	18	29	13	9	16	38
ENST00000464719	11	13	20	11	34	23	21	19	40	15	14	12	20	16	18	22	17	37	35	50	29	40	23	26	26	29	17	50	37	27	37	49	19	62	38	21	26	17	12	25	29	57	22	18	27	12	9	17	42
ENST00000494020	21	8	12	24	28	24	10	28	22	20	30	10	20	19	23	21	13	24	25	45	34	27	14	30	25	15	15	35	39	23	16	29	25	26	23	20	27	19	13	17	25	42	15	16	34	12	5	14	28
ENST00000416882	19	2	17	30	29	17	10	19	20	14	25	6	18	12	22	21	25	30	16	34	34	33	23	26	19	11	7	28	35	20	37	46	10	38	14	29	19	27	6	16	27	50	17	11	26	13	6	19	27
ENST00000537142	17	13	4	18	23	8	14	23	16	9	29	12	10	19	12	21	18	2	12	22	26	35	33	26	22	18	16	33	23	2	15	32	10	25	28	20	15	17	9	16	15	26	10	8	18	13	7	10	20
ENST00000448462	17	13	4	18	23	8	14	23	16	10	29	12	10	19	12	21	18	2	12	22	25	35	32	25	22	18	16	33	23	2	15	32	10	25	28	20	15	17	9	16	15	27	9	8	18	13	7	10	20
ENST00000479282	17	13	4	18	23	8	14	22	17	10	29	12	10	19	12	21	18	2	12	22	25	35	32	25	22	18	16	33	23	2	15	32	10	25	27	20	15	17	8	17	15	28	9	6	18	13	6	10	20
ENST00000375743	17	14	4	18	23	8	14	21	18	10	28	12	10	19	12	20	17	2	12	22	25	35	32	25	22	18	16	33	24	2	15	32	11	25	26	20	15	17	8	16	15	29	9	6	18	14	6	10	20
ENST00000375733	17	14	4	18	23	8	14	21	18	10	28	12	10	19	12	20	17	2	12	22	25	35	32	25	22	18	16	33	24	2	15	32	11	25	26	20	15	17	8	16	15	29	9	6	18	14	6	10	20
ENST00000424379	19	21	16	23	29	30	9	17	38	20	45	16	13	29	30	35	28	23	20	29	34	44	12	52	22	12	10	40	42	23	33	23	13	27	22	25	14	39	16	8	26	35	21	11	21	13	9	11	20
ENST00000505954	16	26	15	15	40	31	9	20	23	13	22	11	8	16	28	26	40	16	20	30	49	30	26	25	22	23	15	34	24	11	27	23	19	33	35	22	19	19	19	18	14	43	19	12	18	16	8	20	29
ENST00000329454	27	24	13	14	18	20	7	26	22	22	41	10	14	15	13	25	33	18	18	33	28	32	16	28	19	13	13	40	21	25	16	33	21	53	16	16	12	19	18	16	25	33	7	14	11	11	2	21	29
ENST00000437156	13	21	20	27	26	30	25	25	16	10	45	9	6	10	28	17	25	43	32	48	32	43	18	29	14	11	22	36	38	15	24	27	12	18	22	17	9	26	17	21	23	37	10	20	12	14	6	15	44
ENST00000463576	28	21	6	24	27	36	16	19	38	19	17	12	18	24	43	22	39	46	16	31	39	38	21	25	29	28	18	39	32	15	30	41	33	53	26	22	17	30	25	14	17	52	13	12	26	15	7	8	27
ENST00000477360	28	21	5	24	26	37	16	19	38	19	17	12	18	24	43	22	39	46	16	32	39	38	21	25	29	28	18	38	31	15	30	40	33	53	26	22	17	30	25	14	17	56	13	12	27	15	6	8	27
ENST00000464764	28	21	8	23	26	37	16	18	38	19	17	12	18	24	43	25	40	45	17	33	36	40	18	25	28	27	20	39	31	15	30	39	34	52	26	20	15	31	25	14	16	55	13	12	27	16	6	8	25
ENST00000406363	29	21	8	20	24	39	16	16	38	23	17	12	18	22	41	25	38	46	20	33	34	42	17	29	29	28	18	46	32	15	30	42	35	52	25	18	17	29	27	13	16	62	10	12	28	16	6	6	28
ENST00000411503	30	21	8	19	24	39	17	16	39	23	17	12	19	23	40	25	36	46	21	33	33	44	17	29	29	30	18	47	31	15	30	43	35	53	24	17	17	30	30	13	17	65	8	10	28	17	6	6	29
ENST00000442459	30	21	8	19	24	39	17	16	39	23	17	12	19	23	40	25	36	46	21	33	33	44	17	29	29	30	18	47	31	15	30	43	35	53	24	17	17	30	30	13	17	65	8	10	28	17	6	6	29
ENST00000545268	30	21	8	19	24	39	17	16	39	23	17	12	19	23	40	25	36	46	21	33	33	44	17	29	29	30	18	47	31	15	30	43	35	53	24	17	17	30	30	13	17	65	8	10	28	17	6	6	29
ENST00000487046	31	18	8	18	25	41	17	17	39	24	17	12	20	22	40	24	37	46	20	34	33	44	17	31	28	30	18	49	30	14	31	44	35	52	24	17	16	28	30	13	16	68	8	10	28	17	6	7	30
ENST00000311890	23	10	7	18	31	37	18	14	38	33	24	13	17	19	25	25	30	39	27	27	20	44	17	24	22	28	22	46	29	12	30	34	24	43	16	21	17	31	31	15	13	64	6	8	23	22	0	5	29
ENST00000375718	23	15	8	16	37	28	13	20	50	25	25	19	22	24	18	36	30	30	31	33	23	36	27	23	29	36	23	36	33	10	35	31	20	34	25	25	16	27	28	13	24	51	8	8	18	18	2	8	33
ENST00000375692	15	19	15	28	25	27	16	26	56	23	25	24	26	23	43	38	30	25	19	53	33	35	34	21	34	31	19	34	49	14	43	41	18	43	38	15	16	26	26	10	28	56	22	8	20	14	2	13	61
ENST00000495784	15	19	16	27	25	28	15	26	55	23	27	21	26	23	43	37	31	26	19	54	35	35	35	21	34	31	19	34	49	14	44	42	18	44	36	15	16	26	26	10	27	56	22	8	21	14	2	12	60
ENST00000420078	14	19	16	27	22	28	15	25	51	26	25	21	26	22	42	37	33	27	20	54	35	36	36	20	34	31	18	38	49	16	48	44	19	42	35	16	16	25	26	10	27	59	25	6	23	14	2	12	59
ENST00000439316	14	20	17	27	20	28	15	26	50	27	24	21	26	22	43	36	33	27	20	54	35	36	36	20	34	31	18	38	49	17	48	45	19	42	35	17	16	25	26	10	27	58	24	6	23	14	2	12	59
ENST00000331433	13	22	17	27	20	28	14	27	48	28	24	20	25	22	44	35	33	28	20	53	33	37	35	20	35	30	18	40	51	17	48	46	19	42	35	16	16	26	26	9	28	58	24	6	22	14	2	13	61
ENST00000491433	10	13	10	12	13	18	10	22	15	17	21	10	30	14	30	21	22	22	21	32	24	22	19	28	23	24	22	29	28	19	21	18	23	40	14	17	18	19	14	24	29	55	14	4	9	10	8	6	32
ENST00000447882	26	19	9	13	28	31	8	26	14	16	33	7	17	23	20	26	22	38	28	37	40	52	26	32	28	26	9	28	37	27	26	45	26	54	36	29	19	28	14	15	14	47	15	8	14	16	1	12	28
ENST00000375679	22	13	17	19	35	19	10	23	19	7	17	10	9	24	37	17	30	20	32	41	22	42	18	18	20	14	33	23	45	31	31	34	21	56	31	17	26	24	15	20	18	76	12	11	17	7	13	10	18
ENST00000375667	20	15	24	19	31	15	18	20	23	3	10	12	16	16	29	22	28	22	14	38	33	29	28	30	8	18	29	29	40	30	33	25	14	37	24	17	12	20	20	24	16	78	12	13	15	4	6	11	27
ENST00000431772	22	27	22	28	21	18	21	28	38	22	32	29	23	24	35	24	27	22	29	47	33	35	31	31	18	34	30	37	24	12	45	39	20	82	33	22	31	39	22	22	17	97	13	14	29	21	9	12	47
ENST00000375662	18	20	7	24	23	20	7	19	27	15	15	13	17	22	9	24	23	25	11	26	11	20	19	21	23	18	15	36	17	12	18	44	15	36	24	21	20	16	9	11	12	36	2	5	12	6	6	8	22
ENST00000494078	18	20	7	24	24	20	7	19	27	15	15	13	17	23	9	25	23	25	11	26	11	20	19	21	25	18	15	36	17	12	18	44	14	36	24	20	20	16	9	11	12	36	2	5	12	6	6	8	22
ENST00000462805	24	17	12	12	18	24	11	16	19	6	25	4	20	31	21	24	23	11	17	35	29	32	16	25	16	17	18	27	27	24	22	21	33	85	30	35	4	25	13	18	17	39	17	8	19	11	5	10	40
ENST00000480202	18	12	16	13	19	21	11	22	24	19	14	13	14	16	18	30	23	29	10	32	33	37	31	32	22	25	17	47	29	33	31	45	20	32	26	21	13	18	13	22	34	48	16	6	10	16	11	9	16
ENST00000424774	25	17	10	14	21	11	13	25	14	11	21	18	21	10	18	19	11	29	17	23	39	29	30	27	25	22	16	39	27	17	25	45	18	18	22	17	22	29	13	23	14	28	15	8	21	19	5	4	47
ENST00000461614	25	31	9	23	20	12	6	15	27	13	23	22	14	20	31	23	17	27	18	29	43	33	23	25	15	18	14	42	15	13	24	38	28	27	36	26	18	38	9	14	26	25	10	9	18	13	7	12	29
ENST00000358432	25	31	9	23	19	12	6	16	27	13	23	23	13	20	31	25	18	26	19	29	43	35	23	25	15	18	14	41	17	12	24	38	28	29	37	27	18	36	9	14	26	26	10	9	18	13	9	12	31
ENST00000426353	29	17	12	24	31	20	26	26	37	31	23	18	12	21	20	25	26	31	15	21	35	44	26	36	25	24	31	20	33	15	39	44	25	49	23	8	8	16	13	23	34	42	16	11	26	14	6	12	41
ENST00000457809	24	9	21	25	15	18	11	11	24	8	30	4	11	15	24	18	16	24	13	36	50	36	23	21	14	15	20	24	34	18	31	30	9	23	23	12	18	32	8	16	16	39	15	4	18	9	10	14	28
ENST00000441785	8	9	10	16	24	21	9	11	16	7	14	9	16	12	18	15	20	28	18	35	19	32	15	16	6	23	15	39	20	22	35	35	25	22	19	16	27	12	14	16	25	46	13	11	14	4	4	11	22
ENST00000478210	8	9	10	16	24	21	9	11	16	7	14	9	16	12	18	15	20	28	18	35	19	32	15	16	6	23	15	39	20	22	35	35	25	22	19	16	27	12	14	16	25	46	13	11	14	4	4	11	22
ENST00000449495	8	9	10	14	25	21	9	11	14	7	14	10	16	11	18	15	21	28	18	37	19	32	14	15	6	23	15	38	20	22	35	35	26	21	19	16	27	12	14	16	25	46	13	11	13	4	5	10	22
ENST00000471928	5	11	12	12	26	18	11	20	21	8	18	11	14	9	19	12	22	28	18	37	16	38	17	13	17	16	12	34	22	21	37	30	25	26	14	13	25	15	11	14	22	39	16	6	8	0	6	14	23
ENST00000478117	5	11	12	11	26	18	12	20	21	8	19	12	14	10	20	13	21	28	18	37	16	38	17	14	19	17	12	33	24	20	37	31	25	26	14	15	25	16	11	14	22	39	16	6	8	0	6	14	25
ENST00000270747	19	14	9	23	33	22	7	28	22	25	22	8	20	14	24	26	20	30	18	42	34	29	10	27	21	21	15	45	22	22	35	50	14	17	27	14	24	12	22	12	32	59	23	14	24	18	7	18	33
ENST00000421561	19	15	9	22	31	22	7	29	22	25	21	8	18	13	24	26	19	33	18	42	35	30	11	27	21	21	14	43	22	22	35	50	14	18	27	15	24	12	22	11	31	60	23	14	26	18	8	18	32
ENST00000442385	23	26	15	4	16	14	20	21	29	8	22	14	22	12	22	33	22	18	14	29	25	35	23	13	25	12	13	31	26	24	20	32	18	17	14	14	31	15	8	18	18	41	16	16	19	13	7	23	40
ENST00000475369	21	26	16	4	16	15	19	19	26	9	22	12	24	13	22	32	24	21	14	32	21	34	25	12	25	13	15	29	25	24	22	32	20	18	18	14	29	15	6	19	16	42	17	16	21	12	6	22	36
ENST00000375605	23	22	16	11	26	22	15	14	27	11	33	12	17	24	20	14	26	13	17	46	23	46	28	27	27	28	19	27	40	14	41	44	18	49	27	18	26	34	17	18	29	53	23	14	19	22	4	16	56
ENST00000434014	25	8	17	14	23	26	8	16	23	14	25	19	24	15	16	24	19	14	13	36	27	36	24	29	23	15	7	29	34	6	43	43	13	20	15	12	18	25	22	18	42	36	11	21	12	12	4	10	42
ENST00000375599	21	7	14	17	20	23	4	17	25	13	25	18	23	10	21	23	14	14	11	35	31	22	24	24	25	14	10	32	23	4	40	35	10	22	15	12	16	28	17	14	38	33	12	21	12	11	4	6	32
ENST00000488510	20	8	14	17	19	20	4	15	25	14	24	17	22	10	21	24	14	14	12	35	32	21	22	24	24	14	10	33	20	5	40	35	11	22	15	12	16	27	16	12	36	34	12	21	13	11	4	6	31
ENST00000421314	37	19	17	29	30	22	8	15	32	8	29	21	18	15	26	26	25	33	30	17	34	22	20	29	27	12	12	46	44	17	41	43	17	30	18	19	11	26	54	21	35	51	18	6	13	12	7	25	31
ENST00000456164	10	17	9	23	26	29	24	27	42	18	30	12	26	19	32	22	20	19	25	26	45	26	23	27	21	22	14	35	25	21	21	33	25	8	33	12	20	34	20	23	38	35	23	12	17	6	15	35	28
ENST00000444116	10	16	8	21	27	28	22	25	43	18	28	12	27	16	32	19	19	20	22	21	42	26	21	26	17	23	12	37	26	18	19	34	26	8	33	14	19	29	19	24	37	38	24	13	19	5	15	33	30
ENST00000478089	14	22	16	18	33	29	11	26	11	14	37	10	21	16	10	7	21	29	27	39	21	38	26	29	21	9	9	48	44	33	17	33	14	48	30	15	13	13	6	13	14	18	10	15	10	5	9	5	22
ENST00000475078	6	15	16	22	17	16	13	9	24	18	30	3	9	12	16	26	28	10	24	36	28	22	16	19	17	14	10	20	17	8	34	42	15	5	21	12	19	19	14	10	19	29	2	4	9	20	2	3	22
ENST00000375592	8	12	11	20	15	20	13	6	18	12	18	10	13	7	14	24	24	13	17	27	33	19	17	13	26	18	13	15	25	15	30	45	18	19	23	16	19	16	16	9	18	48	0	8	3	12	6	8	37
ENST00000401088	15	14	18	20	20	19	10	33	18	16	27	8	11	5	6	19	16	33	31	31	25	50	15	22	11	22	12	40	29	11	31	30	10	52	30	31	17	29	14	23	23	43	23	24	24	7	3	18	46
ENST00000471507	15	13	18	20	20	19	10	33	19	16	27	8	11	5	6	19	16	33	31	31	25	50	15	22	11	22	13	40	29	11	31	30	10	52	30	31	17	29	14	23	23	43	23	24	24	7	3	18	45
ENST00000401089	16	13	16	20	23	19	9	32	18	15	26	8	10	7	5	20	17	33	32	30	25	50	15	21	9	20	14	37	28	12	32	27	12	49	31	31	18	29	13	25	21	44	24	23	24	8	4	15	41
ENST00000486763	16	14	16	20	24	18	9	32	18	15	26	8	10	7	5	20	17	33	32	30	25	50	15	21	9	20	14	37	28	11	32	28	11	50	31	31	18	29	13	25	21	44	24	23	24	8	4	14	41
ENST00000375590	16	14	16	20	24	18	9	32	17	15	26	8	10	7	5	20	17	33	33	30	26	49	15	21	9	20	14	37	28	11	32	28	11	50	32	31	18	29	13	25	21	44	23	23	24	8	4	14	41
ENST00000475554	16	14	16	20	24	18	9	32	17	15	26	8	10	7	5	20	17	33	33	30	26	49	15	21	9	20	14	37	28	11	32	28	11	50	32	31	18	29	13	25	21	44	23	23	24	8	4	14	41
ENST00000476423	16	14	16	20	24	18	9	32	17	15	26	8	10	7	5	20	17	33	33	30	26	49	15	21	9	20	14	37	28	11	32	28	11	50	32	31	18	29	13	25	21	44	23	23	24	8	4	14	41
ENST00000472351	16	14	16	19	24	18	9	32	17	15	26	8	10	7	5	20	17	33	33	29	26	49	15	21	9	20	14	37	29	12	32	28	11	50	32	31	18	29	13	25	21	43	23	23	24	8	4	14	41
ENST00000492354	16	14	16	19	23	18	9	32	17	14	26	8	10	7	5	21	17	33	34	29	27	48	15	21	9	20	14	38	29	12	34	28	11	49	31	31	18	29	13	24	20	43	23	23	24	8	4	14	41
ENST00000472461	12	12	15	19	23	13	4	31	19	13	24	10	10	12	12	12	15	22	31	29	26	32	15	17	10	18	9	40	30	14	35	29	10	29	30	26	21	24	10	21	21	41	13	19	21	7	5	15	37
ENST00000445689	21	21	14	24	11	19	15	15	13	26	34	13	14	12	11	18	25	15	25	19	31	23	32	29	28	27	16	42	33	19	30	30	5	41	14	21	16	13	20	12	10	38	11	11	13	4	3	16	21
ENST00000491418	31	20	4	39	35	33	12	18	17	12	29	14	24	30	15	27	22	35	21	31	39	36	34	27	20	25	18	46	23	15	33	34	24	54	28	21	15	17	14	13	11	43	15	11	31	15	4	13	35
ENST00000540400	22	19	19	27	30	24	15	13	22	17	16	10	9	18	18	26	27	22	9	19	34	29	23	20	40	19	21	40	22	17	32	50	21	20	13	26	25	25	18	14	8	55	17	12	27	13	9	19	21
ENST00000466212	25	18	20	31	29	27	14	10	20	20	17	14	10	18	19	23	31	25	10	19	37	30	24	19	40	22	23	42	26	20	33	48	19	20	16	27	28	29	15	16	12	55	22	13	24	11	8	22	23
ENST00000375577	25	19	20	34	29	26	15	11	21	21	16	14	10	17	19	22	31	27	10	19	36	30	23	19	40	22	23	42	27	20	33	47	18	20	17	27	28	29	15	16	12	57	21	13	24	11	8	21	23
ENST00000335496	25	19	20	34	29	26	15	11	21	21	16	14	10	17	19	22	31	27	10	19	36	29	22	19	40	22	24	42	28	20	33	47	18	20	19	27	28	30	14	16	12	57	22	13	24	11	9	21	23
ENST00000337132	17	18	13	25	18	24	11	13	33	19	29	7	10	17	13	15	27	23	23	20	21	28	18	23	19	25	12	32	34	16	28	32	9	35	25	12	12	14	17	8	25	35	15	13	8	10	7	13	23
ENST00000504551	16	17	12	25	18	23	11	13	32	19	27	7	10	17	12	16	27	23	23	18	21	28	17	23	17	25	11	32	34	17	29	30	10	36	25	12	13	14	15	8	25	37	15	12	8	10	6	12	22
ENST00000406746	16	17	12	25	18	23	11	13	32	19	27	7	10	17	12	16	27	23	23	18	21	28	17	23	17	25	11	32	34	17	29	30	10	36	25	12	13	14	15	8	25	37	15	12	8	10	6	12	22
ENST00000457722	16	17	12	25	18	23	11	13	32	19	27	7	10	17	12	16	27	23	23	18	21	28	17	23	17	25	11	32	34	17	29	30	10	36	25	12	13	14	15	8	25	37	15	12	8	10	6	12	22
ENST00000443980	15	16	12	25	18	23	11	13	32	19	27	7	10	17	12	16	27	24	23	18	21	28	17	23	17	25	11	32	34	17	29	30	10	36	25	12	13	15	16	7	25	37	15	12	8	10	6	12	22
ENST00000486390	15	16	12	25	18	23	11	13	32	19	27	7	10	17	12	16	27	24	23	18	21	28	17	23	17	25	11	32	34	17	29	30	10	36	25	12	13	15	16	7	25	37	15	12	8	10	6	12	22
ENST00000504858	15	16	12	25	18	23	11	13	31	19	27	7	10	17	12	16	27	24	23	18	21	28	17	23	17	25	11	32	34	17	29	30	10	36	25	12	13	15	16	7	25	37	15	12	8	10	6	12	22
ENST00000508680	15	16	12	24	18	23	11	14	31	19	26	7	10	17	12	16	27	24	23	18	21	28	17	23	17	25	11	32	34	17	29	30	11	36	25	12	13	15	16	7	25	37	15	12	8	10	6	11	22
ENST00000492095	15	16	12	24	18	23	11	14	31	19	26	7	10	17	12	16	27	24	23	18	21	28	17	23	17	25	11	32	34	17	29	30	11	36	25	12	13	15	16	7	25	37	15	12	8	10	6	11	22
ENST00000459640	15	16	12	23	17	24	10	14	32	18	26	7	10	17	12	16	26	24	24	18	21	28	16	23	17	24	11	32	34	17	29	29	11	36	24	12	13	15	16	8	25	37	15	12	8	10	6	10	22
ENST00000496239	15	16	12	23	17	24	10	14	32	18	26	7	10	16	12	16	26	24	24	18	21	28	16	23	16	24	11	33	34	17	29	29	11	36	24	12	13	15	16	8	25	37	15	12	8	10	6	10	22
ENST00000513161	15	16	11	23	18	24	10	14	33	18	26	7	10	16	12	16	26	24	24	19	21	28	17	23	16	24	10	33	34	18	30	28	11	35	24	12	12	15	16	8	26	37	14	13	9	10	6	10	22
ENST00000509727	22	12	22	30	26	20	12	18	22	16	31	10	16	20	19	25	35	23	21	23	38	44	24	29	24	16	19	44	29	25	25	34	19	31	35	23	14	37	12	14	32	38	18	10	18	20	14	12	37
ENST00000457898	14	12	15	19	24	22	9	8	40	20	40	6	18	29	9	12	29	21	20	25	27	25	17	31	21	22	17	30	30	22	13	22	17	26	21	19	6	26	20	10	21	31	17	9	16	8	9	19	12
ENST00000591316	20	17	8	22	30	21	8	17	25	12	19	11	9	10	30	14	24	45	4	22	41	26	12	20	4	22	0	22	20	14	29	35	25	80	17	17	17	19	14	20	17	37	7	8	16	8	8	6	19
ENST00000591348	20	15	14	22	31	23	15	18	26	7	34	12	27	19	23	26	21	18	14	44	56	29	13	15	24	17	12	45	35	13	44	29	14	48	28	26	21	19	5	20	26	47	13	7	11	15	7	9	35
ENST00000420820	19	12	7	26	31	23	14	19	24	5	36	16	29	18	21	30	23	20	18	45	47	33	17	18	22	20	13	40	35	10	42	34	19	42	29	22	21	21	7	20	26	57	15	8	12	17	10	11	29
ENST00000263511	27	4	6	35	23	19	14	17	26	12	34	10	26	16	20	22	24	27	23	39	43	41	22	28	19	26	20	27	43	12	30	29	19	32	23	29	19	15	20	14	32	51	10	9	13	17	9	10	27
ENST00000589964	13	17	10	9	25	16	14	15	20	4	18	13	11	16	13	13	14	20	13	22	26	22	27	22	12	18	12	39	28	12	27	35	24	36	17	9	18	20	9	17	21	27	11	5	24	13	4	7	50
ENST00000590118	13	17	10	9	25	16	14	15	20	4	18	13	11	16	13	13	14	20	13	22	26	22	27	22	12	18	12	39	28	12	27	35	24	36	17	9	18	20	9	17	21	27	11	5	24	13	4	7	50
ENST00000562878	49	77	39	29	63	67	23	58	85	48	91	28	44	45	55	42	68	65	47	99	77	85	57	72	74	69	55	108	75	69	56	106	59	39	57	38	67	61	45	45	88	117	27	43	71	29	24	25	94
ENST00000383925	50	70	44	32	49	80	27	52	86	38	93	30	49	43	46	46	55	76	50	107	65	69	62	58	90	61	60	89	75	64	54	120	57	33	60	29	68	58	41	44	80	107	33	39	47	35	28	30	82
ENST00000452795	15	15	5	20	18	29	6	31	22	23	35	6	22	14	19	28	12	40	26	25	32	27	36	41	20	36	22	43	29	27	34	55	15	41	30	20	21	21	34	19	12	40	9	14	27	17	10	24	38
ENST00000516290	59	46	42	47	57	49	16	62	57	35	64	30	43	52	48	60	73	89	38	96	113	65	87	51	65	56	55	81	66	64	84	77	61	193	69	35	48	28	47	38	33	99	37	38	68	26	18	18	97
ENST00000357301	78	61	43	45	91	42	30	77	63	51	92	33	52	56	62	80	89	104	50	125	139	76	100	70	83	70	73	90	78	80	97	87	70	275	75	38	59	42	49	54	42	128	44	47	77	26	26	18	121
ENST00000427204	72	56	46	45	92	49	32	80	64	51	92	31	54	57	61	74	92	100	46	127	131	77	104	74	85	77	76	97	80	80	93	98	75	291	75	35	62	41	49	54	50	132	44	47	75	21	30	20	121
ENST00000415386	71	52	35	46	90	39	46	76	66	48	81	34	59	51	54	63	79	88	51	105	104	69	84	76	81	71	61	96	76	73	85	101	64	287	68	28	64	50	55	50	60	105	29	43	61	21	21	15	120
ENST00000577341	36	34	20	28	26	33	9	14	22	43	48	26	37	18	38	20	40	29	22	44	32	56	34	34	35	24	32	35	24	10	42	22	16	47	19	36	40	27	19	14	20	33	11	42	27	9	9	3	38
ENST00000438396	35	32	24	28	17	20	12	26	20	38	56	43	42	14	35	41	38	39	37	51	37	69	16	42	29	34	39	57	53	21	26	41	24	42	28	34	32	43	25	35	29	20	11	38	35	15	4	23	29
ENST00000401007	218	283	233	164	167	241	101	205	342	166	336	221	165	169	205	263	211	304	162	393	281	352	196	320	352	180	193	418	251	267	204	335	181	121	126	138	154	332	97	213	236	259	91	240	286	105	48	58	247
ENST00000420031	58	47	45	58	60	52	41	43	82	57	65	38	40	57	71	51	79	84	49	77	85	75	76	84	76	63	94	99	68	61	51	89	51	58	42	31	43	63	25	39	51	88	33	73	50	45	17	21	59
ENST00000287968	38	56	59	58	50	57	30	49	82	47	70	43	54	37	76	82	87	79	37	57	70	102	63	89	97	45	53	81	81	56	52	96	36	61	54	58	53	85	50	29	75	98	27	64	48	27	15	22	61
ENST00000432949	65	59	60	64	75	48	30	57	96	62	69	33	54	52	48	85	75	50	46	78	91	94	85	65	71	72	50	86	74	57	58	77	39	112	39	55	34	72	41	25	51	79	32	50	45	22	7	27	42
ENST00000392963	67	62	90	67	79	87	60	89	118	85	162	70	53	65	72	84	104	94	75	128	102	99	81	95	122	81	108	132	129	84	86	138	66	61	68	60	64	117	56	36	100	126	95	105	76	39	33	54	76
ENST00000420513	73	82	71	83	99	88	50	68	111	85	109	48	77	53	85	89	90	106	55	112	119	133	82	93	119	85	76	169	120	91	79	132	50	121	61	40	94	91	76	47	82	133	77	92	91	37	25	55	88
ENST00000449853	71	84	67	71	61	86	51	113	101	45	121	33	61	70	86	92	117	90	55	127	83	144	68	85	77	74	71	123	96	68	90	114	57	54	57	51	85	108	51	53	68	137	41	92	74	46	24	43	103
ENST00000430580	74	81	67	73	63	87	51	114	104	44	129	35	63	69	83	93	115	91	55	126	88	141	68	91	78	74	72	128	98	68	93	119	57	59	55	51	87	109	54	54	68	132	43	96	73	47	22	49	105
ENST00000540383	67	62	53	59	77	66	40	82	87	36	67	54	55	54	85	79	83	102	47	139	101	106	56	98	72	53	68	141	78	37	57	100	44	163	66	44	74	42	30	46	70	108	47	49	67	36	11	29	79
ENST00000412962	70	63	57	71	68	87	26	57	75	46	103	43	45	71	64	54	64	86	40	127	107	104	52	100	63	50	53	122	71	35	52	105	42	124	59	36	51	75	41	49	71	83	40	50	71	34	12	40	60
ENST00000334429	64	71	50	70	47	65	31	79	87	55	87	56	37	64	74	81	97	104	47	152	98	113	81	96	48	54	83	119	74	44	75	113	67	73	63	38	60	78	45	85	81	121	42	62	84	50	10	44	97
ENST00000418421	63	69	47	69	45	65	32	78	86	54	86	52	37	64	76	79	95	103	45	150	96	113	78	96	48	54	83	117	74	41	75	115	66	74	61	38	59	77	45	83	80	121	41	63	84	49	8	45	98
ENST00000457982	62	70	46	73	46	65	32	79	88	55	85	52	38	64	77	79	95	103	43	150	96	112	77	96	48	54	83	117	75	42	76	116	66	74	60	38	58	76	45	80	80	123	40	65	85	49	8	44	100
ENST00000421700	61	65	45	73	48	64	32	80	90	55	83	52	38	64	78	79	96	103	44	150	97	114	79	95	47	55	84	114	75	42	78	118	65	75	58	39	57	75	45	77	79	121	38	65	87	49	8	44	106
ENST00000362058	60	65	45	72	47	65	32	80	89	55	82	52	38	63	78	79	96	104	43	150	98	114	78	95	48	56	83	114	76	43	78	118	66	75	58	39	57	75	45	77	78	124	38	66	87	49	8	44	106
ENST00000384782	53	45	45	29	39	41	28	46	36	48	80	22	36	32	56	45	57	72	28	65	68	59	44	49	60	48	31	80	57	25	56	78	39	22	46	28	32	45	23	26	51	73	19	52	44	29	9	36	66
ENST00000434336	58	45	49	78	61	83	45	58	66	44	88	29	47	39	52	66	66	78	47	74	94	53	50	86	95	58	43	79	72	58	61	90	25	73	54	49	52	55	58	42	67	92	41	32	54	33	19	41	91
ENST00000584111	44	15	27	30	36	35	24	32	46	23	42	18	15	26	34	35	35	44	29	40	60	53	26	21	47	21	18	55	40	37	46	45	19	53	23	27	31	26	29	29	26	42	20	32	28	20	10	14	33
ENST00000419267	23	38	13	62	44	31	29	25	59	37	41	22	36	43	29	45	30	48	37	59	71	58	49	36	57	37	39	39	58	39	61	64	29	54	21	24	14	23	40	16	42	95	52	13	26	32	13	24	68
ENST00000429207	40	25	31	61	62	30	31	52	80	41	75	39	25	68	47	71	46	46	37	65	91	74	77	61	38	44	21	46	44	34	22	74	25	129	34	20	16	24	32	24	35	101	29	24	27	23	11	35	72
ENST00000414828	27	43	13	48	52	26	21	34	53	14	32	10	28	46	22	58	45	30	47	56	47	45	44	44	27	41	23	47	26	37	35	63	13	97	35	35	16	43	20	31	23	86	53	13	45	17	5	16	58
ENST00000535711	41	43	23	62	56	43	23	69	72	22	49	22	22	77	42	62	54	70	39	87	93	77	81	42	49	54	23	62	61	44	31	75	46	95	57	39	32	37	26	38	74	111	66	37	58	29	2	16	72
ENST00000270691	27	23	28	69	70	39	20	69	83	43	46	30	30	46	34	57	52	59	52	74	99	75	59	62	55	48	33	74	63	50	31	77	47	169	52	43	41	42	32	40	44	115	40	30	25	34	13	22	43
ENST00000492551	27	23	28	69	70	39	20	69	83	43	46	30	30	46	34	57	52	59	52	74	99	75	59	62	55	48	33	74	63	50	31	77	47	169	52	43	41	42	32	40	44	115	40	30	25	34	13	22	43
ENST00000549765	27	23	28	69	70	39	20	69	83	43	46	30	30	46	34	57	52	59	52	74	99	75	59	62	55	48	33	74	63	50	31	77	47	169	52	43	41	42	32	40	44	115	40	30	25	34	13	22	43
ENST00000384659	54	39	31	57	48	39	33	39	65	35	71	21	42	37	52	54	69	58	56	100	54	64	53	53	71	31	33	87	72	37	52	68	37	28	63	34	37	69	36	40	54	84	33	43	41	35	12	30	86
ENST00000457096	56	45	28	47	71	40	39	51	69	35	54	40	38	44	85	63	67	96	37	96	81	127	73	87	83	58	55	99	66	61	82	105	57	110	56	35	46	56	42	33	79	113	29	52	51	38	24	30	92
ENST00000544155	46	48	33	31	65	39	17	30	60	27	43	40	47	42	67	58	51	79	46	99	71	78	53	50	60	66	65	82	43	56	69	90	41	210	45	21	39	45	28	43	56	90	37	24	39	34	8	34	69
ENST00000455405	43	48	33	30	66	39	17	30	58	27	44	38	45	42	63	57	48	78	45	101	72	77	52	50	59	64	64	81	41	55	68	86	40	207	44	21	40	45	28	39	52	87	36	23	37	34	8	32	68
ENST00000389184	64	56	34	75	66	47	33	50	79	49	76	42	41	40	84	78	75	84	54	122	110	79	71	117	83	71	72	101	88	97	68	99	57	128	58	31	48	42	33	55	72	146	39	45	85	36	13	28	82
ENST00000334998	49	37	22	30	72	33	34	69	63	34	41	19	18	36	45	46	65	57	43	71	95	46	49	84	66	61	49	74	58	76	36	79	30	85	32	32	46	14	39	32	62	85	31	37	43	24	4	27	70
ENST00000442552	49	37	22	30	72	33	34	69	63	34	41	19	18	36	45	46	65	57	43	71	95	46	49	84	66	61	49	74	58	76	36	79	30	85	32	32	46	14	39	32	62	85	31	37	43	24	4	27	70
ENST00000545160	35	32	41	52	69	45	22	36	48	39	62	25	30	40	64	61	79	65	41	74	79	67	53	91	78	57	45	65	62	66	54	73	28	65	47	17	37	32	50	28	57	91	31	23	38	24	33	24	74
ENST00000414340	25	37	11	30	48	39	10	12	30	20	39	16	43	14	37	29	36	51	20	51	30	69	35	28	32	27	32	62	60	28	39	70	22	19	21	18	38	34	23	22	40	42	10	39	27	8	7	10	37
ENST00000422345	25	36	8	30	46	37	10	11	36	19	42	18	46	13	35	28	34	50	17	50	32	64	31	31	34	26	28	56	58	26	37	70	22	24	20	20	37	29	26	21	40	37	8	38	29	11	6	12	38
ENST00000414128	27	38	16	32	27	31	10	12	38	27	38	32	38	23	25	28	34	21	18	44	46	61	20	40	40	31	23	53	58	24	33	55	12	15	29	29	34	33	19	21	20	21	9	38	34	18	7	14	40
ENST00000583661	48	33	28	39	27	25	11	36	35	27	46	26	34	24	26	33	29	41	20	47	40	47	26	38	39	34	30	55	58	35	36	44	21	81	33	25	35	26	21	19	35	47	18	30	36	16	2	7	42
ENST00000438002	32	35	27	58	45	55	36	53	78	55	63	30	35	66	39	69	48	55	27	62	97	53	62	59	66	73	40	53	59	58	46	57	39	136	48	32	42	38	42	28	47	95	41	38	47	26	16	23	70
ENST00000451828	56	44	50	59	60	49	46	57	92	44	68	25	62	72	40	70	61	97	44	71	112	62	93	65	96	92	56	57	57	74	73	86	53	247	54	39	45	32	41	36	59	94	60	25	58	30	14	16	116
ENST00000453554	56	44	50	58	60	50	46	58	94	42	69	25	62	71	41	67	63	99	46	71	110	62	92	65	96	92	57	57	60	79	72	88	54	248	57	40	44	32	41	36	61	94	59	25	58	32	14	16	117
ENST00000457856	56	51	54	58	47	43	38	55	88	53	69	21	61	66	47	55	62	98	70	104	100	68	85	65	88	82	50	63	73	75	86	87	59	232	70	43	45	28	43	39	62	94	66	25	59	32	11	19	120
ENST00000356370	57	52	57	51	43	37	43	48	82	54	65	23	57	67	47	56	61	93	66	108	93	68	81	65	84	75	45	63	75	71	86	81	59	216	70	41	44	27	39	40	59	95	62	24	57	31	12	21	116
ENST00000362684	65	53	61	66	64	48	53	54	87	57	78	25	62	65	50	68	63	94	69	133	123	83	83	69	83	82	44	66	79	82	103	97	58	227	78	40	46	35	57	48	63	121	57	25	74	42	16	38	134
ENST00000453917	34	16	14	49	20	35	20	40	65	43	75	6	23	32	9	40	29	13	51	20	26	51	59	19	32	39	24	24	62	49	52	53	15	52	21	21	28	23	33	11	35	69	48	34	22	14	8	22	52
ENST00000422124	30	17	20	39	45	25	36	40	56	47	51	7	27	32	16	36	43	16	48	22	24	79	63	31	28	46	30	27	48	39	61	61	25	78	25	32	35	21	24	22	42	81	41	24	27	11	12	21	54
ENST00000416869	31	17	20	42	43	23	38	45	50	44	46	10	28	30	14	36	47	19	62	24	24	73	58	37	31	49	32	27	49	44	65	61	26	68	16	32	30	16	21	22	41	83	46	22	28	10	12	22	58
ENST00000457075	31	17	20	42	43	23	38	46	50	44	46	10	28	30	15	36	47	19	61	24	24	73	57	37	31	48	32	27	49	44	65	61	26	67	16	32	30	16	21	22	41	83	46	22	28	9	12	22	58
ENST00000466256	28	36	33	40	33	39	16	34	46	33	32	15	25	21	22	17	41	29	43	52	46	49	34	28	36	34	17	55	51	56	46	78	25	29	26	26	42	26	39	17	52	101	36	21	31	20	19	26	70
ENST00000384278	25	33	27	42	36	43	13	36	46	26	32	14	28	23	25	23	45	34	43	55	51	44	43	32	32	44	19	65	56	60	52	79	29	31	26	24	41	29	40	20	57	97	42	22	31	25	17	27	77
ENST00000375541	19	21	11	32	30	15	18	24	62	47	40	20	36	49	24	42	62	18	63	49	49	68	44	14	25	47	25	31	37	30	57	57	12	53	28	34	36	20	16	29	38	100	26	22	51	10	3	7	55
ENST00000445545	23	14	12	30	38	15	20	36	47	47	44	10	29	44	19	41	54	14	45	47	36	64	56	24	34	48	30	42	32	38	56	49	22	64	28	38	33	18	17	25	43	130	31	24	32	6	0	6	44
ENST00000467938	26	16	12	29	41	13	19	36	46	47	46	10	28	43	19	39	56	14	44	47	37	64	56	23	33	45	28	41	33	41	58	47	21	65	28	39	33	18	19	23	45	134	33	25	31	6	0	6	41
ENST00000492631	36	18	10	22	24	28	23	31	37	24	51	15	26	21	21	54	72	39	32	33	31	84	38	35	33	41	22	33	44	40	46	53	13	123	27	31	26	24	22	32	33	92	33	17	24	9	3	7	55
ENST00000488646	23	24	16	43	44	28	28	29	67	43	31	6	36	29	11	42	39	32	54	46	37	82	31	28	26	49	30	38	53	46	56	53	21	134	33	23	39	8	32	30	34	95	32	13	23	11	7	24	64
ENST00000467715	23	26	18	38	42	28	26	28	70	43	31	5	35	25	13	43	40	32	51	48	37	80	30	25	31	51	27	35	51	48	55	55	20	133	30	23	37	8	28	30	33	97	33	14	24	13	6	23	66
ENST00000467880	37	27	22	41	35	20	22	42	74	37	42	8	46	15	21	45	42	32	44	44	27	81	36	19	36	42	25	37	41	49	58	63	21	126	24	27	40	15	12	22	26	118	40	14	28	23	10	19	67
ENST00000494191	36	26	13	37	31	16	23	30	39	21	39	8	32	17	31	38	44	36	36	20	20	73	33	23	20	44	16	44	38	34	53	47	26	92	22	32	25	18	8	5	28	93	32	6	30	11	14	8	48
ENST00000497654	32	25	12	36	34	19	20	31	42	22	37	4	29	21	30	35	43	36	35	21	25	73	32	24	21	45	13	38	38	35	55	49	24	87	27	28	24	15	9	7	32	90	29	6	26	10	14	8	48
ENST00000486318	28	12	25	32	47	27	21	36	49	41	46	17	25	44	23	41	70	31	43	58	36	81	54	41	45	35	23	51	55	50	65	60	27	120	19	29	36	19	18	22	36	112	34	17	20	10	9	18	62
ENST00000498688	39	31	28	49	50	27	23	21	44	40	55	22	34	39	26	44	56	33	48	45	38	76	84	30	38	58	21	61	53	46	47	68	19	112	26	31	24	32	24	24	29	126	25	22	41	6	7	19	69
ENST00000477773	20	35	13	31	36	14	17	26	46	36	58	8	25	33	19	39	53	21	48	39	35	73	66	33	30	46	27	46	53	33	46	75	8	78	23	40	15	29	21	12	42	95	18	14	20	13	4	14	43
ENST00000465021	17	24	22	13	26	38	10	35	24	17	22	18	14	21	22	35	35	30	17	29	61	33	28	31	16	20	20	32	30	19	34	35	25	49	23	18	30	21	12	6	23	65	18	0	19	20	12	4	31
ENST00000465291	23	13	13	24	16	19	15	15	27	12	25	14	16	13	29	35	23	40	35	48	27	26	22	17	15	25	8	34	29	23	39	37	24	79	36	21	19	27	27	13	23	59	12	17	16	2	6	8	34
ENST00000446261	16	22	11	18	26	20	23	15	23	18	20	12	12	28	31	29	27	37	14	26	26	36	29	18	24	37	19	43	37	21	38	36	25	22	35	32	21	25	17	15	20	54	16	11	25	18	14	3	50
ENST00000375534	13	20	9	13	21	17	22	17	23	17	23	10	14	24	32	28	23	25	12	28	26	36	23	23	26	43	17	43	36	14	38	35	25	20	21	27	21	22	14	18	17	62	17	11	27	18	13	5	48
ENST00000478684	13	20	8	12	21	17	22	17	22	16	23	10	14	25	33	27	21	25	12	30	27	37	24	23	24	43	18	41	36	13	38	35	25	20	22	25	22	21	13	19	17	63	17	12	26	18	12	5	48
ENST00000492598	13	20	8	12	21	17	22	17	22	16	23	10	14	25	33	27	21	25	12	30	27	37	24	23	24	43	18	41	36	13	38	35	25	20	22	25	22	21	13	19	17	63	17	12	26	18	12	5	48
ENST00000490075	10	11	4	22	13	10	12	20	24	13	17	4	8	18	9	13	16	19	17	18	20	38	17	39	18	17	12	29	21	16	23	20	12	23	16	10	22	19	13	14	22	29	14	13	13	2	8	4	24
ENST00000476788	10	11	4	22	13	10	12	20	24	13	17	4	8	18	9	14	15	18	17	18	20	38	17	39	18	17	12	29	21	16	23	19	12	27	16	10	21	19	13	14	22	29	14	13	13	2	8	4	24
ENST00000438542	10	11	4	22	14	11	12	21	24	13	18	4	10	20	9	13	15	19	17	19	22	39	18	39	18	17	16	29	22	16	25	20	11	27	16	10	21	19	12	14	22	29	14	13	13	2	8	4	24
ENST00000375535	10	13	6	21	15	17	12	20	25	14	17	5	12	21	11	17	16	19	15	22	25	36	17	39	17	16	17	29	23	15	27	22	11	37	16	10	18	20	13	17	22	30	14	13	12	2	8	4	24
ENST00000502418	16	19	22	21	26	12	13	21	24	11	27	10	4	27	18	26	32	39	12	44	22	32	18	32	21	9	29	32	29	23	23	37	20	73	24	33	15	31	6	13	20	57	18	19	23	8	0	15	28
ENST00000466561	19	21	18	13	22	19	6	31	18	8	20	26	15	27	18	22	24	33	11	43	31	35	21	39	22	12	14	26	29	22	25	48	20	59	42	33	14	36	7	13	23	53	22	19	31	18	10	14	31
ENST00000503552	19	10	8	15	16	20	17	16	19	18	35	4	11	17	26	22	11	22	14	34	21	25	21	21	15	16	15	30	37	13	20	19	18	78	16	17	14	12	10	20	28	40	8	10	21	8	11	15	34
ENST00000509392	18	12	5	10	17	21	16	13	19	12	35	5	5	16	24	14	11	25	15	33	24	24	19	22	10	16	15	31	26	12	18	17	17	56	17	13	21	14	14	21	30	33	5	12	19	7	12	13	34
ENST00000502860	19	21	4	26	27	19	10	16	21	10	14	15	16	33	19	19	29	25	11	30	30	26	18	26	23	23	10	24	28	10	23	25	11	41	19	12	21	28	8	13	12	42	13	10	16	10	11	11	27
ENST00000506174	19	21	4	27	25	19	10	16	21	10	14	15	16	31	19	19	29	25	11	29	30	27	18	25	22	23	10	24	28	10	22	25	11	40	19	13	20	28	8	13	11	42	14	9	16	11	12	11	27
ENST00000463860	25	24	8	20	28	24	12	20	25	14	13	22	29	32	17	17	37	23	17	33	40	37	33	24	19	23	13	24	37	19	32	34	11	52	20	12	23	29	6	9	15	54	19	8	19	22	12	15	29
ENST00000511957	28	20	9	18	20	26	15	25	21	12	27	18	13	19	18	11	14	19	13	44	59	51	32	20	23	22	25	30	34	21	22	36	33	75	21	18	6	26	16	19	21	42	10	20	31	16	3	5	46
ENST00000508222	33	25	9	17	16	26	17	30	17	12	30	15	16	18	19	14	14	16	10	44	56	48	28	17	25	24	20	25	34	20	25	35	30	67	23	18	11	22	12	15	22	44	13	18	28	14	3	8	47
ENST00000510069	34	20	10	17	26	26	18	30	19	12	27	11	18	20	20	19	15	18	10	48	51	56	24	13	29	22	28	29	36	19	27	38	26	71	23	19	13	21	9	14	26	44	20	26	26	11	3	9	50
ENST00000509619	33	20	11	17	27	24	18	29	19	10	27	10	18	22	21	20	16	18	10	50	52	56	25	14	29	22	29	31	36	18	26	35	26	71	22	19	11	19	8	14	24	45	20	26	25	11	3	10	51
ENST00000326735	18	13	8	16	17	19	12	17	18	6	18	7	5	8	14	17	12	16	20	22	34	30	17	28	9	23	9	33	15	16	34	29	19	5	12	15	16	20	11	14	12	46	8	5	8	8	7	10	29
ENST00000341676	16	15	9	16	17	18	13	17	19	7	16	7	4	10	14	15	12	17	20	22	35	30	18	29	9	26	10	39	16	13	35	30	18	7	14	15	17	20	11	15	15	48	8	6	9	8	7	8	28
ENST00000452699	16	15	9	16	17	18	13	17	19	8	17	7	5	10	15	15	12	17	20	22	34	31	18	29	9	26	10	38	16	13	35	30	18	7	14	14	18	20	11	15	14	49	8	6	9	8	8	8	29
ENST00000485092	16	17	10	13	29	31	10	21	15	21	28	20	12	12	24	22	22	18	5	31	30	41	37	24	33	9	14	53	31	16	25	40	14	23	13	15	13	25	10	12	18	34	12	15	14	22	10	21	37
[truncated: 187,846 more rows]
[truncated: 12 more columns]
