# Supplementary material for: DNA methylation profiling of primary neuroblastoma tumors using methyl-CpG-binding domain sequencing
Source: Sci Data. 2016 Feb 2;3:160004. doi: 10.1038/sdata.2016.4 (PMC4736656; doi:10.1038/sdata.2016.4)
Supplement: Supplementary file 9 [file sdata20164-isa1.zip]

Archive with 3 entries (3 files):
- i_Investigation.txt
- s_study_Vandesomple.txt
- a_assay_Vandesomple.txt
