# Supplementary material for: DNA methylation profiling of primary neuroblastoma tumors using methyl-CpG-binding domain sequencing
Source: Sci Data. 2016 Feb 2;3:160004. doi: 10.1038/sdata.2016.4 (PMC4736656; doi:10.1038/sdata.2016.4)
Supplement: Supplementary file 9 [file sdata20164-isa1.zip › i_Investigation.txt]

# Investigation File generated for Scientific Data with Investigation File Authoring Tool version 0.1.0 on 15/01/2016 - This metadata file is CC0
ONTOLOGY SOURCE REFERENCE
Term Source Name	NCBITAXON	EFO	UO	OBI	NCIT
Term Source File	http://data.bioontology.org/ontologies/NCBITAXON	http://data.bioontology.org/ontologies/EFO	http://data.bioontology.org/ontologies/UO	http://data.bioontology.org/ontologies/OBI	http://data.bioontology.org/ontologies/NCIT
Term Source Version	2015AA	2.67	unknown	2014-08-18	15.05d
Term Source Description	National Center for Biotechnology Information (NCBI) Organismal Classification	Experimental Factor Ontology	Units of Measurement Ontology	Ontology for Biomedical Investigations	National Cancer Institute Thesaurus
INVESTIGATION
Investigation Identifier
Investigation Title
Investigation Description
Investigation Submission Date
Investigation Public Release Date
INVESTIGATION PUBLICATIONS
Investigation PubMed ID
Investigation Publication DOI
Investigation Publication Author List
Investigation Publication Title
Investigation Publication Status
Investigation Publication Status Term Accession Number
Investigation Publication Status Term Source REF
INVESTIGATION CONTACTS
Investigation Person Last Name
Investigation Person Mid Initials
Investigation Person First Name
Investigation Person Address
Investigation Person Phone
Investigation Person Fax
Investigation Person Email
Investigation Person Affiliation
Investigation Person Roles
Investigation Person Roles Term Accession Number
Investigation Person Roles Term Source REF
STUDY
Study Identifier	10.1038/sdata.2016.4
Study Title	DNA methylation profiling of primary neuroblastoma tumors using methyl-CpG-binding domain sequencing
Study Submission Date	23/11/2015
Study Public Release Date	02/02/2016
Study Description	http://www.nature.com/articles/sdata20164#abstract
Study File Name	s_study_Vandesomple.txt
Comment[Subject Keywords]	///;///;///
Comment[Manuscript Licence]	CC BY-4.0
Comment[Experimental Metadata Licence]	CC0
Comment[Supplementary Information File Name]	Supplementary Table 1	Supplementary Table 2	Supplementary Table 3	Supplementary Table 4	Supplementary Table 5	Supplementary Table 6	Supplementary Table 7	Supplementary Table 8	
Comment[Supplementary Information File Type]	vnd.ms-excel	vnd.ms-excel	plain	plain	plain	plain	plain	plain	x-zip-compressed
Comment[Supplementary Information File URL]	http://www.nature.com/articles/sdata20164#supplementary-information	http://www.nature.com/articles/sdata20164#supplementary-information	http://www.nature.com/articles/sdata20164#supplementary-information	http://www.nature.com/articles/sdata20164#supplementary-information	http://www.nature.com/articles/sdata20164#supplementary-information	http://www.nature.com/articles/sdata20164#supplementary-information	http://www.nature.com/articles/sdata20164#supplementary-information	http://www.nature.com/articles/sdata20164#supplementary-information	http://www.nature.com/articles/sdata20164#supplementary-information
Comment[Data Repository]	Gene Expression Omnibus;Gene Expression Omnibus;Gene Expression Omnibus;Gene Expression Omnibus
Comment[Data Record Accession]	GSE69224;GSE69243;GSE69268;GSE69279
Comment[Data Record URI]	http://www.ncbi.nlm.nih.gov/geo/query/acc.cgi?acc=GSE69224;http://www.ncbi.nlm.nih.gov/geo/query/acc.cgi?acc=GSE69243;http://www.ncbi.nlm.nih.gov/geo/query/acc.cgi?acc=GSE69268;http://www.ncbi.nlm.nih.gov/geo/query/acc.cgi?acc=GSE69279
STUDY DESIGN DESCRIPTORS
Study Design Type	parallel group design	DNA methylation profiling by high throughput sequencing design
Study Design Type Term Accession Number	OBI:0500006	OBI:0001435
Study Design Type Term Source REF	OBI	OBI
STUDY PUBLICATIONS
Study PubMed ID	""
Study Publication DOI	doi:10.18632/oncotarget.6477
Study Publication Author List	""
Study Publication Title	""
Study Publication Status	published
Study Publication Status Term Accession Number	
Study Publication Status Term Source REF	
STUDY FACTORS
Study Factor Name	INSS stage	MYCN amplification status	overall survival status	age at diagnosis	event-free survival status
Study Factor Type	disease stage	NMYC Gene Amplification	survival assessment	Prognostic Factor	survival assessment
Study Factor Type Term Accession Number	OBI:0000278	NCIT:C36673	OBI:0000699	NCIT:C18959	OBI:0000699
Study Factor Type Term Source REF	OBI	NCIT	OBI	NCIT	OBI
STUDY ASSAYS
Study Assay Measurement Type	DNA residue methylation
Study Assay Measurement Type Term Accession Number	OBI:0000831
Study Assay Measurement Type Term Source REF	OBI
Study Assay Technology Type	DNA methylation profiling assay
Study Assay Technology Type Term Accession Number	OBI:0000634
Study Assay Technology Type Term Source REF	OBI
Study Assay Technology Platform	Diagenode MethylCap kit
Study Assay File Name	a_assay_Vandesomple.txt
STUDY PROTOCOLS
Study Protocol Name	DNA sample collection 	Methyl-CpG-binding domain (MBD) sequencing	Data processing and analysis	Peak calling	Visualization	GEO deposit	overall GEO deposit
Study Protocol Type	selection	MeDIP-seq assay	data transformation	information processor function	data visualization	data storage service	data storage service
Study Protocol Type Term Accession Number	OBI:0001928	OBI:0000693	OBI:0200000	OBI:0000392	OBI:0200111	OBI:0001533	OBI:0001533
Study Protocol Type Term Source REF	OBI	OBI	OBI	OBI	OBI	OBI	OBI
Study Protocol Description							
Study Protocol URI	""	""	""	""	""	""	""
Study Protocol Version							
Study Protocol Parameters Name	""	""	""	""	""	""	""
Study Protocol Parameters Name Term Accession Number	""	""	""	""	""	""	""
Study Protocol Parameters Name Term Source REF	""	""	""	""	""	""	""
Study Protocol Components Name	""	""	""	""	""	""	""
Study Protocol Components Type	""	""	""	""	""	""	""
Study Protocol Components Type Term Accession Number	""	""	""	""	""	""	""
Study Protocol Components Type Term Source REF	""	""	""	""	""	""	""
STUDY CONTACTS
Study Person Last Name	Decock	Ongenaert	Van Criekinge	Speleman	Vandesompele
Study Person First Name	Anneleen	Maté	Wim	Frank	Jo
Study Person Mid Initials					
Study Person Email	""	""	""	""	joke.vandesompele@ugent.be
Study Person Phone					
Study Person Fax					
Study Person Address					
Study Person Affiliation	Center for Medical Genetics, Ghent University Hospital, De Pintelaan 185, Ghent 9000, Belgium	Center for Medical Genetics, Ghent University Hospital, De Pintelaan 185, Ghent 9000, Belgium	Department of Mathematical Modelling, Statistics and Bioinformatics, Ghent University, Coupure Links 653, Ghent 9000, Belgium	Center for Medical Genetics, Ghent University Hospital, De Pintelaan 185, Ghent 9000, Belgium	Center for Medical Genetics, Ghent University Hospital, De Pintelaan 185, Ghent 9000, Belgium
Study Person Roles					
Study Person Roles Term Accession Number					
Study Person Roles Term Source REF					
Comment[Study Person ORCID]					
Comment[Funder]					
Comment[FundRef ID]					
Comment[Funder Term Source REF]					
Comment[Grant Identifier]					
