# Supplementary material for: DNA methylation profiling of primary neuroblastoma tumors using methyl-CpG-binding domain sequencing
Source: Sci Data. 2016 Feb 2;3:160004. doi: 10.1038/sdata.2016.4 (PMC4736656; doi:10.1038/sdata.2016.4)
Supplement: Supplementary file 9 [file sdata20164-isa1.zip › s_study_Vandesomple.txt]

Source Name	Characteristics[organism]	Term Source REF	Term Accession Number	Characteristics[disease status]	Term Source REF	Term Accession Number	Protocol REF	Sample Name	Factor Value[INSS stage]	Factor Value[MYCN amplification status]	Factor Value[overall survival status]	Factor Value[age at diagnosis]	Unit	Term Source REF	Term Accession Number	Factor Value[event-free survival status]
MBD cohort I	Homo sapiens	NCBITAXON	NCBITaxon:9606	neuroblastoma	EFO	EFO:0000621	DNA sample collection	811	4	non-amplified	died of disease	66.70684932	month	UO	UO:0000035	event
MBD cohort I	Homo sapiens	NCBITAXON	NCBITaxon:9606	neuroblastoma	EFO	EFO:0000621	DNA sample collection	1429	4	non-amplified	died of disease	64.63561644	month	UO	UO:0000035	event
MBD cohort I	Homo sapiens	NCBITAXON	NCBITaxon:9606	neuroblastoma	EFO	EFO:0000621	DNA sample collection	1467	4	amplified	died of disease	0	month	UO	UO:0000035	event
MBD cohort I	Homo sapiens	NCBITAXON	NCBITaxon:9606	neuroblastoma	EFO	EFO:0000621	DNA sample collection	1473	4	amplified	died of disease	7.528767123	month	UO	UO:0000035	event
MBD cohort I	Homo sapiens	NCBITAXON	NCBITaxon:9606	neuroblastoma	EFO	EFO:0000621	DNA sample collection	1477	4	amplified	died of disease	78.70684932	month	UO	UO:0000035	event
MBD cohort I	Homo sapiens	NCBITAXON	NCBITaxon:9606	neuroblastoma	EFO	EFO:0000621	DNA sample collection	1517	4	non-amplified	died of disease	34.88219178	month	UO	UO:0000035	event
MBD cohort I	Homo sapiens	NCBITAXON	NCBITaxon:9606	neuroblastoma	EFO	EFO:0000621	DNA sample collection	1520	4	amplified	died of disease	39.74794521	month	UO	UO:0000035	event
MBD cohort I	Homo sapiens	NCBITAXON	NCBITaxon:9606	neuroblastoma	EFO	EFO:0000621	DNA sample collection	1522	3	amplified	died of disease	22.61917808	month	UO	UO:0000035	event
MBD cohort I	Homo sapiens	NCBITAXON	NCBITaxon:9606	neuroblastoma	EFO	EFO:0000621	DNA sample collection	1527	4	amplified	died of disease	107.9342466	month	UO	UO:0000035	event
MBD cohort I	Homo sapiens	NCBITAXON	NCBITaxon:9606	neuroblastoma	EFO	EFO:0000621	DNA sample collection	1648	4	non-amplified	died of disease	53.16164384	month	UO	UO:0000035	event
MBD cohort I	Homo sapiens	NCBITAXON	NCBITaxon:9606	neuroblastoma	EFO	EFO:0000621	DNA sample collection	E061	4	non-amplified	died of disease	30.70684932	month	UO	UO:0000035	event
MBD cohort I	Homo sapiens	NCBITAXON	NCBITaxon:9606	neuroblastoma	EFO	EFO:0000621	DNA sample collection	E069	4	non-amplified	died of disease	59.44109589	month	UO	UO:0000035	event
MBD cohort I	Homo sapiens	NCBITAXON	NCBITaxon:9606	neuroblastoma	EFO	EFO:0000621	DNA sample collection	E282	4	amplified	died of disease	16.99726027	month	UO	UO:0000035	event
MBD cohort I	Homo sapiens	NCBITAXON	NCBITaxon:9606	neuroblastoma	EFO	EFO:0000621	DNA sample collection	E290	4	amplified	died of disease	6.443835616	month	UO	UO:0000035	event
MBD cohort I	Homo sapiens	NCBITAXON	NCBITaxon:9606	neuroblastoma	EFO	EFO:0000621	DNA sample collection	526	4	amplified	alive	26.43287671	month	UO	UO:0000035	no event
MBD cohort I	Homo sapiens	NCBITAXON	NCBITaxon:9606	neuroblastoma	EFO	EFO:0000621	DNA sample collection	1017	3	amplified	alive	22.32328767	month	UO	UO:0000035	no event
MBD cohort I	Homo sapiens	NCBITAXON	NCBITaxon:9606	neuroblastoma	EFO	EFO:0000621	DNA sample collection	1431	4	amplified	alive	23.04657534	month	UO	UO:0000035	no event
MBD cohort I	Homo sapiens	NCBITAXON	NCBITaxon:9606	neuroblastoma	EFO	EFO:0000621	DNA sample collection	1521	4	amplified	alive	38.03835616	month	UO	UO:0000035	no event
MBD cohort I	Homo sapiens	NCBITAXON	NCBITaxon:9606	neuroblastoma	EFO	EFO:0000621	DNA sample collection	1524	3	amplified	alive	23.30958904	month	UO	UO:0000035	no event
MBD cohort I	Homo sapiens	NCBITAXON	NCBITaxon:9606	neuroblastoma	EFO	EFO:0000621	DNA sample collection	1616	4	amplified	alive	18.34520548	month	UO	UO:0000035	no event
MBD cohort I	Homo sapiens	NCBITAXON	NCBITaxon:9606	neuroblastoma	EFO	EFO:0000621	DNA sample collection	2857	3	amplified	alive	28.83287671	month	UO	UO:0000035	no event
MBD cohort I	Homo sapiens	NCBITAXON	NCBITaxon:9606	neuroblastoma	EFO	EFO:0000621	DNA sample collection	2863	4	amplified	alive	10.81643836	month	UO	UO:0000035	no event
MBD cohort I	Homo sapiens	NCBITAXON	NCBITaxon:9606	neuroblastoma	EFO	EFO:0000621	DNA sample collection	2868	4	non-amplified	alive	157.1835616	month	UO	UO:0000035	no event
MBD cohort I	Homo sapiens	NCBITAXON	NCBITaxon:9606	neuroblastoma	EFO	EFO:0000621	DNA sample collection	E579	4	non-amplified	alive	13.15068493	month	UO	UO:0000035	no event
MBD cohort I	Homo sapiens	NCBITAXON	NCBITaxon:9606	neuroblastoma	EFO	EFO:0000621	DNA sample collection	E598	4	non-amplified	alive	48.85479452	month	UO	UO:0000035	no event
MBD cohort I	Homo sapiens	NCBITAXON	NCBITaxon:9606	neuroblastoma	EFO	EFO:0000621	DNA sample collection	E685	4	non-amplified	alive	14.16986301	month	UO	UO:0000035	no event
MBD cohort I	Homo sapiens	NCBITAXON	NCBITaxon:9606	neuroblastoma	EFO	EFO:0000621	DNA sample collection	E700	4	non-amplified	alive	20.35068493	month	UO	UO:0000035	no event
MBD cohort I	Homo sapiens	NCBITAXON	NCBITaxon:9606	neuroblastoma	EFO	EFO:0000621	DNA sample collection	278	1	non-amplified	alive	14.53150685	month	UO	UO:0000035	no event
MBD cohort I	Homo sapiens	NCBITAXON	NCBITaxon:9606	neuroblastoma	EFO	EFO:0000621	DNA sample collection	397	2	non-amplified	alive	18.47671233	month	UO	UO:0000035	no event
MBD cohort I	Homo sapiens	NCBITAXON	NCBITaxon:9606	neuroblastoma	EFO	EFO:0000621	DNA sample collection	410	1	non-amplified	alive	1.676712329	month	UO	UO:0000035	no event
MBD cohort I	Homo sapiens	NCBITAXON	NCBITaxon:9606	neuroblastoma	EFO	EFO:0000621	DNA sample collection	529	3	non-amplified	alive	1.249315068	month	UO	UO:0000035	no event
MBD cohort I	Homo sapiens	NCBITAXON	NCBITaxon:9606	neuroblastoma	EFO	EFO:0000621	DNA sample collection	530	1	non-amplified	alive	1.545205479	month	UO	UO:0000035	no event
MBD cohort I	Homo sapiens	NCBITAXON	NCBITaxon:9606	neuroblastoma	EFO	EFO:0000621	DNA sample collection	566	2	non-amplified	alive	0.098630137	month	UO	UO:0000035	no event
MBD cohort I	Homo sapiens	NCBITAXON	NCBITaxon:9606	neuroblastoma	EFO	EFO:0000621	DNA sample collection	711	2	non-amplified	alive	16.99726027	month	UO	UO:0000035	no event
MBD cohort I	Homo sapiens	NCBITAXON	NCBITaxon:9606	neuroblastoma	EFO	EFO:0000621	DNA sample collection	744	2	non-amplified	alive	16.0109589	month	UO	UO:0000035	no event
MBD cohort I	Homo sapiens	NCBITAXON	NCBITaxon:9606	neuroblastoma	EFO	EFO:0000621	DNA sample collection	747	1	non-amplified	alive	7.989041096	month	UO	UO:0000035	no event
MBD cohort I	Homo sapiens	NCBITAXON	NCBITaxon:9606	neuroblastoma	EFO	EFO:0000621	DNA sample collection	809	1	non-amplified	alive	0.164383562	month	UO	UO:0000035	no event
MBD cohort I	Homo sapiens	NCBITAXON	NCBITaxon:9606	neuroblastoma	EFO	EFO:0000621	DNA sample collection	914	1	non-amplified	alive	1.249315068	month	UO	UO:0000035	no event
MBD cohort I	Homo sapiens	NCBITAXON	NCBITaxon:9606	neuroblastoma	EFO	EFO:0000621	DNA sample collection	916	1	non-amplified	alive	9.994520548	month	UO	UO:0000035	no event
MBD cohort I	Homo sapiens	NCBITAXON	NCBITaxon:9606	neuroblastoma	EFO	EFO:0000621	DNA sample collection	926	1	non-amplified	alive	0.920547945	month	UO	UO:0000035	no event
MBD cohort I	Homo sapiens	NCBITAXON	NCBITaxon:9606	neuroblastoma	EFO	EFO:0000621	DNA sample collection	1650	2	non-amplified	alive	0.854794521	month	UO	UO:0000035	event
MBD cohort I	Homo sapiens	NCBITAXON	NCBITaxon:9606	neuroblastoma	EFO	EFO:0000621	DNA sample collection	1699	3	non-amplified	alive	7.463013699	month	UO	UO:0000035	event
MBD cohort II	Homo sapiens	NCBITAXON	NCBITaxon:9606	neuroblastoma	EFO	EFO:0000621	DNA sample collection	41	4	non-amplified	died of disease	49.90684932	month	UO	UO:0000035	event
MBD cohort II	Homo sapiens	NCBITAXON	NCBITaxon:9606	neuroblastoma	EFO	EFO:0000621	DNA sample collection	610	4	amplified	died of disease	34.02739726	month	UO	UO:0000035	event
MBD cohort II	Homo sapiens	NCBITAXON	NCBITaxon:9606	neuroblastoma	EFO	EFO:0000621	DNA sample collection	928	4	amplified	died of disease	11.7369863	month	UO	UO:0000035	event
MBD cohort II	Homo sapiens	NCBITAXON	NCBITaxon:9606	neuroblastoma	EFO	EFO:0000621	DNA sample collection	1430	4	non-amplified	died of disease	35.4739726	month	UO	UO:0000035	event
MBD cohort II	Homo sapiens	NCBITAXON	NCBITaxon:9606	neuroblastoma	EFO	EFO:0000621	DNA sample collection	1507	4	amplified	died of disease	14.33424658	month	UO	UO:0000035	event
MBD cohort II	Homo sapiens	NCBITAXON	NCBITaxon:9606	neuroblastoma	EFO	EFO:0000621	DNA sample collection	1713	4	non-amplified	died of disease	40.99726027	month	UO	UO:0000035	event
MBD cohort II	Homo sapiens	NCBITAXON	NCBITaxon:9606	neuroblastoma	EFO	EFO:0000621	DNA sample collection	1780	3	amplified	died of disease	30.90410959	month	UO	UO:0000035	event
MBD cohort II	Homo sapiens	NCBITAXON	NCBITaxon:9606	neuroblastoma	EFO	EFO:0000621	DNA sample collection	1782	4	amplified	died of disease	41.49041096	month	UO	UO:0000035	event
MBD cohort II	Homo sapiens	NCBITAXON	NCBITaxon:9606	neuroblastoma	EFO	EFO:0000621	DNA sample collection	1783	4	amplified	died of disease	13.6109589	month	UO	UO:0000035	event
MBD cohort II	Homo sapiens	NCBITAXON	NCBITaxon:9606	neuroblastoma	EFO	EFO:0000621	DNA sample collection	1784	4	amplified	died of disease	76.5369863	month	UO	UO:0000035	event
MBD cohort II	Homo sapiens	NCBITAXON	NCBITaxon:9606	neuroblastoma	EFO	EFO:0000621	DNA sample collection	1786	4	amplified	died of disease	15.02465753	month	UO	UO:0000035	event
MBD cohort II	Homo sapiens	NCBITAXON	NCBITaxon:9606	neuroblastoma	EFO	EFO:0000621	DNA sample collection	1790	4	non-amplified	died of disease	101.2931507	month	UO	UO:0000035	event
MBD cohort II	Homo sapiens	NCBITAXON	NCBITaxon:9606	neuroblastoma	EFO	EFO:0000621	DNA sample collection	1791	4	non-amplified	died of disease	51.32054795	month	UO	UO:0000035	event
MBD cohort II	Homo sapiens	NCBITAXON	NCBITaxon:9606	neuroblastoma	EFO	EFO:0000621	DNA sample collection	1795	4	non-amplified	died of disease	134.0383562	month	UO	UO:0000035	event
MBD cohort II	Homo sapiens	NCBITAXON	NCBITaxon:9606	neuroblastoma	EFO	EFO:0000621	DNA sample collection	1796	4	non-amplified	died of disease	24.2630137	month	UO	UO:0000035	event
MBD cohort II	Homo sapiens	NCBITAXON	NCBITaxon:9606	neuroblastoma	EFO	EFO:0000621	DNA sample collection	11	4	non-amplified	alive	15.22191781	month	UO	UO:0000035	no event
MBD cohort II	Homo sapiens	NCBITAXON	NCBITaxon:9606	neuroblastoma	EFO	EFO:0000621	DNA sample collection	1030	4	non-amplified	alive	54.64109589	month	UO	UO:0000035	no event
MBD cohort II	Homo sapiens	NCBITAXON	NCBITaxon:9606	neuroblastoma	EFO	EFO:0000621	DNA sample collection	1381	4	non-amplified	alive	21.46849315	month	UO	UO:0000035	no event
MBD cohort II	Homo sapiens	NCBITAXON	NCBITaxon:9606	neuroblastoma	EFO	EFO:0000621	DNA sample collection	1382	4	non-amplified	alive	70.09315068	month	UO	UO:0000035	no event
MBD cohort II	Homo sapiens	NCBITAXON	NCBITaxon:9606	neuroblastoma	EFO	EFO:0000621	DNA sample collection	1384	3	amplified	alive	16.37260274	month	UO	UO:0000035	no event
MBD cohort II	Homo sapiens	NCBITAXON	NCBITaxon:9606	neuroblastoma	EFO	EFO:0000621	DNA sample collection	1501	4	non-amplified	alive	131.3753425	month	UO	UO:0000035	event
MBD cohort II	Homo sapiens	NCBITAXON	NCBITaxon:9606	neuroblastoma	EFO	EFO:0000621	DNA sample collection	1515	4	non-amplified	alive	15.97808219	month	UO	UO:0000035	no event
MBD cohort II	Homo sapiens	NCBITAXON	NCBITaxon:9606	neuroblastoma	EFO	EFO:0000621	DNA sample collection	1647	2	amplified	alive	10.06027397	month	UO	UO:0000035	no event
MBD cohort II	Homo sapiens	NCBITAXON	NCBITaxon:9606	neuroblastoma	EFO	EFO:0000621	DNA sample collection	1649	4	amplified	alive	8.745205479	month	UO	UO:0000035	no event
MBD cohort II	Homo sapiens	NCBITAXON	NCBITaxon:9606	neuroblastoma	EFO	EFO:0000621	DNA sample collection	1789	3	amplified	alive	25.18356164	month	UO	UO:0000035	no event
MBD cohort II	Homo sapiens	NCBITAXON	NCBITaxon:9606	neuroblastoma	EFO	EFO:0000621	DNA sample collection	1793	3	amplified	alive	32.54794521	month	UO	UO:0000035	no event
MBD cohort II	Homo sapiens	NCBITAXON	NCBITaxon:9606	neuroblastoma	EFO	EFO:0000621	DNA sample collection	1794	3	amplified	alive	33.23835616	month	UO	UO:0000035	no event
MBD cohort II	Homo sapiens	NCBITAXON	NCBITaxon:9606	neuroblastoma	EFO	EFO:0000621	DNA sample collection	1800	4	amplified	alive	71.07945205	month	UO	UO:0000035	no event
MBD cohort II	Homo sapiens	NCBITAXON	NCBITaxon:9606	neuroblastoma	EFO	EFO:0000621	DNA sample collection	1803	4	amplified	alive	19.36438356	month	UO	UO:0000035	no event
MBD cohort II	Homo sapiens	NCBITAXON	NCBITaxon:9606	neuroblastoma	EFO	EFO:0000621	DNA sample collection	1863	4	non-amplified	alive	168.6246575	month	UO	UO:0000035	event
MBD cohort II	Homo sapiens	NCBITAXON	NCBITaxon:9606	neuroblastoma	EFO	EFO:0000621	DNA sample collection	820	2	non-amplified	alive	10.88219178	month	UO	UO:0000035	no event
MBD cohort II	Homo sapiens	NCBITAXON	NCBITaxon:9606	neuroblastoma	EFO	EFO:0000621	DNA sample collection	822	1	non-amplified	alive	12.82191781	month	UO	UO:0000035	no event
MBD cohort II	Homo sapiens	NCBITAXON	NCBITaxon:9606	neuroblastoma	EFO	EFO:0000621	DNA sample collection	823	1	non-amplified	alive	4.24109589	month	UO	UO:0000035	no event
MBD cohort II	Homo sapiens	NCBITAXON	NCBITaxon:9606	neuroblastoma	EFO	EFO:0000621	DNA sample collection	912	1	non-amplified	alive	0.164383562	month	UO	UO:0000035	no event
MBD cohort II	Homo sapiens	NCBITAXON	NCBITaxon:9606	neuroblastoma	EFO	EFO:0000621	DNA sample collection	1028	2	non-amplified	alive	3.484931507	month	UO	UO:0000035	no event
MBD cohort II	Homo sapiens	NCBITAXON	NCBITaxon:9606	neuroblastoma	EFO	EFO:0000621	DNA sample collection	1038	2	non-amplified	alive	11.4739726	month	UO	UO:0000035	no event
MBD cohort II	Homo sapiens	NCBITAXON	NCBITaxon:9606	neuroblastoma	EFO	EFO:0000621	DNA sample collection	1039	3	non-amplified	alive	7.956164384	month	UO	UO:0000035	no event
MBD cohort II	Homo sapiens	NCBITAXON	NCBITaxon:9606	neuroblastoma	EFO	EFO:0000621	DNA sample collection	1469	1	non-amplified	alive	1.446575342	month	UO	UO:0000035	no event
MBD cohort II	Homo sapiens	NCBITAXON	NCBITaxon:9606	neuroblastoma	EFO	EFO:0000621	DNA sample collection	1476	2	non-amplified	alive	22.22465753	month	UO	UO:0000035	no event
MBD cohort II	Homo sapiens	NCBITAXON	NCBITaxon:9606	neuroblastoma	EFO	EFO:0000621	DNA sample collection	1483	1	non-amplified	alive	0.690410959	month	UO	UO:0000035	no event
MBD cohort II	Homo sapiens	NCBITAXON	NCBITaxon:9606	neuroblastoma	EFO	EFO:0000621	DNA sample collection	1484	1	non-amplified	alive	1.347945205	month	UO	UO:0000035	no event
MBD cohort II	Homo sapiens	NCBITAXON	NCBITaxon:9606	neuroblastoma	EFO	EFO:0000621	DNA sample collection	1486	1	non-amplified	alive	11.50684932	month	UO	UO:0000035	no event
MBD cohort II	Homo sapiens	NCBITAXON	NCBITaxon:9606	neuroblastoma	EFO	EFO:0000621	DNA sample collection	1488	2	non-amplified	alive	2.432876712	month	UO	UO:0000035	no event
MBD cohort II	Homo sapiens	NCBITAXON	NCBITaxon:9606	neuroblastoma	EFO	EFO:0000621	DNA sample collection	1509	3	non-amplified	alive	1.019178082	month	UO	UO:0000035	no event
MBD cohort II	Homo sapiens	NCBITAXON	NCBITaxon:9606	neuroblastoma	EFO	EFO:0000621	DNA sample collection	1646	2	non-amplified	alive	4.109589041	month	UO	UO:0000035	no event
MBD cohort II	Homo sapiens	NCBITAXON	NCBITaxon:9606	neuroblastoma	EFO	EFO:0000621	DNA sample collection	1530	4S	non-amplified	alive	0.098630137	month	UO	UO:0000035	no event
MBD cohort II	Homo sapiens	NCBITAXON	NCBITaxon:9606	neuroblastoma	EFO	EFO:0000621	DNA sample collection	1494	4S	non-amplified	alive	1.084931507	month	UO	UO:0000035	no event
MBD cohort II	Homo sapiens	NCBITAXON	NCBITaxon:9606	neuroblastoma	EFO	EFO:0000621	DNA sample collection	1615	4S	non-amplified	alive	0.295890411	month	UO	UO:0000035	no event
MBD cohort II	Homo sapiens	NCBITAXON	NCBITaxon:9606	neuroblastoma	EFO	EFO:0000621	DNA sample collection	1613	4S	non-amplified	alive	0.460273973	month	UO	UO:0000035	no event
MBD cohort II	Homo sapiens	NCBITAXON	NCBITaxon:9606	neuroblastoma	EFO	EFO:0000621	DNA sample collection	1191	4S	non-amplified	alive	1.709589041	month	UO	UO:0000035	no event
MBD cohort II	Homo sapiens	NCBITAXON	NCBITaxon:9606	neuroblastoma	EFO	EFO:0000621	DNA sample collection	1750	4S	non-amplified	alive	0.723287671	month	UO	UO:0000035	no event
MBD cohort II	Homo sapiens	NCBITAXON	NCBITaxon:9606	neuroblastoma	EFO	EFO:0000621	DNA sample collection	277	4S	non-amplified	alive	2.367123288	month	UO	UO:0000035	event
MBD cohort II	Homo sapiens	NCBITAXON	NCBITaxon:9606	neuroblastoma	EFO	EFO:0000621	DNA sample collection	1392	4S	non-amplified	alive	3.484931507	month	UO	UO:0000035	no event
MBD cohort II	Homo sapiens	NCBITAXON	NCBITaxon:9606	neuroblastoma	EFO	EFO:0000621	DNA sample collection	821	4S	non-amplified	alive	2.038356164	month	UO	UO:0000035	no event
MBD cohort II	Homo sapiens	NCBITAXON	NCBITaxon:9606	neuroblastoma	EFO	EFO:0000621	DNA sample collection	750	4S	non-amplified	alive	8.482191781	month	UO	UO:0000035	no event
MBD cohort II	Homo sapiens	NCBITAXON	NCBITaxon:9606	neuroblastoma	EFO	EFO:0000621	DNA sample collection	1383	4S	non-amplified	alive	0.493150685	month	UO	UO:0000035	no event
MBD cohort II	Homo sapiens	NCBITAXON	NCBITaxon:9606	neuroblastoma	EFO	EFO:0000621	DNA sample collection	1013	4S	non-amplified	alive	2.432876712	month	UO	UO:0000035	no event
MBD cohort II	Homo sapiens	NCBITAXON	NCBITaxon:9606	neuroblastoma	EFO	EFO:0000621	DNA sample collection	511	4S	non-amplified	alive	3.682191781	month	UO	UO:0000035	no event
MBD cohort II	Homo sapiens	NCBITAXON	NCBITaxon:9606	neuroblastoma	EFO	EFO:0000621	DNA sample collection	520	4S	non-amplified	alive	0.328767123	month	UO	UO:0000035	no event
MBD cohort II	Homo sapiens	NCBITAXON	NCBITaxon:9606	neuroblastoma	EFO	EFO:0000621	DNA sample collection	1537	4S	amplified	alive	0.55890411	month	UO	UO:0000035	no event
