# Supplementary material for: DNA methylation profiling of primary neuroblastoma tumors using methyl-CpG-binding domain sequencing
Source: Sci Data. 2016 Feb 2;3:160004. doi: 10.1038/sdata.2016.4 (PMC4736656; doi:10.1038/sdata.2016.4)
Supplement: Supplementary file 9 [file sdata20164-isa1.zip › a_assay_Vandesomple.txt]

Sample Name	Protocol REF	Protocol REF	Assay Name	Raw Data File	Comment [Data Repository]	Comment [Data Record Accession]	Comment[DataRecordURI]	Protocol REF	Derived Data File	Comment [Data Repository]	Comment [Data Record Accession]	Comment[DataRecordURI]	Protocol REF	Derived Data File	Comment [Data Repository]	Comment [Data Record Accession]	Comment[DataRecordURI]	Protocol REF	Derived Data File	Comment [Data Repository]	Comment [Data Record Accession]	Comment[DataRecordURI]	Protocol REF	Derived Data File	Comment [Data Repository]	Comment [Data Record Accession]	Comment [Data Record URI]	Protocol REF	Derived Data File	Comment [Data Repository]	Comment [Data Record Accession]	Comment [Data Record URI]	Factor Value[INSS stage]	Factor Value[MYCN amplification status]	Factor Value[overall survival status]	Factor Value[age at diagnosis]	Unit	Term Source REF	Term Accession Number	Factor Value[event-free survival status]
811	Methyl-CpG-binding domain (MBD) sequencing	Data processing and analysis	811	811_MBD.bam	Gene Expression Omnibus	GSM1695613	http://www.ncbi.nlm.nih.gov/geo/query/acc.cgi?acc=GSM1695613	Peak calling	811_MBD_peaks.bed	Gene Expression Omnibus	GSM1695613	http://www.ncbi.nlm.nih.gov/geo/query/acc.cgi?acc=GSM1695613	Visualization	811_MBD.wig	Gene Expression Omnibus	GSM1695613	http://www.ncbi.nlm.nih.gov/geo/query/acc.cgi?acc=GSM1695613	Visualization	811_MBD.tdf	Gene Expression Omnibus	GSM1695613	http://www.ncbi.nlm.nih.gov/geo/query/acc.cgi?acc=GSM1695613	GEO deposit	GSE69224	Gene Expression Omnibus	GSE69224	http://www.ncbi.nlm.nih.gov/geo/query/acc.cgi?acc=GSE69224	overall GEO deposit	GSE69279	Gene Expression Omnibus	GSE69279	http://www.ncbi.nlm.nih.gov/geo/query/acc.cgi?acc=GSE69279	4	non-amplified	died of disease	66.70684932	month	UO	UO:0000035	event
1429	Methyl-CpG-binding domain (MBD) sequencing	Data processing and analysis	1429	1429_MBD.bam	Gene Expression Omnibus	GSM1695614	http://www.ncbi.nlm.nih.gov/geo/query/acc.cgi?acc=GSM1695614	Peak calling	1429_MBD_peaks.bed	Gene Expression Omnibus	GSM1695614	http://www.ncbi.nlm.nih.gov/geo/query/acc.cgi?acc=GSM1695614	Visualization	1429_MBD.wig	Gene Expression Omnibus	GSM1695614	http://www.ncbi.nlm.nih.gov/geo/query/acc.cgi?acc=GSM1695614	Visualization	1429_MBD.tdf	Gene Expression Omnibus	GSM1695614	http://www.ncbi.nlm.nih.gov/geo/query/acc.cgi?acc=GSM1695614	GEO deposit	GSE69224	Gene Expression Omnibus	GSE69224	http://www.ncbi.nlm.nih.gov/geo/query/acc.cgi?acc=GSE69224	overall GEO deposit	GSE69279	Gene Expression Omnibus	GSE69279	http://www.ncbi.nlm.nih.gov/geo/query/acc.cgi?acc=GSE69279	4	non-amplified	died of disease	64.63561644	month	UO	UO:0000035	event
1467	Methyl-CpG-binding domain (MBD) sequencing	Data processing and analysis	1467	1467_MBD.bam	Gene Expression Omnibus	GSM1695615	http://www.ncbi.nlm.nih.gov/geo/query/acc.cgi?acc=GSM1695615	Peak calling	1467_MBD_peaks.bed	Gene Expression Omnibus	GSM1695615	http://www.ncbi.nlm.nih.gov/geo/query/acc.cgi?acc=GSM1695615	Visualization	1467_MBD.wig	Gene Expression Omnibus	GSM1695615	http://www.ncbi.nlm.nih.gov/geo/query/acc.cgi?acc=GSM1695615	Visualization	1467_MBD.tdf	Gene Expression Omnibus	GSM1695615	http://www.ncbi.nlm.nih.gov/geo/query/acc.cgi?acc=GSM1695615	GEO deposit	GSE69224	Gene Expression Omnibus	GSE69224	http://www.ncbi.nlm.nih.gov/geo/query/acc.cgi?acc=GSE69224	overall GEO deposit	GSE69279	Gene Expression Omnibus	GSE69279	http://www.ncbi.nlm.nih.gov/geo/query/acc.cgi?acc=GSE69279	4	amplified	died of disease	0	month	UO	UO:0000035	event
1473	Methyl-CpG-binding domain (MBD) sequencing	Data processing and analysis	1473	1473_MBD.bam	Gene Expression Omnibus	GSM1695616	http://www.ncbi.nlm.nih.gov/geo/query/acc.cgi?acc=GSM1695616	Peak calling	1473_MBD_peaks.bed	Gene Expression Omnibus	GSM1695616	http://www.ncbi.nlm.nih.gov/geo/query/acc.cgi?acc=GSM1695616	Visualization	1473_MBD.wig	Gene Expression Omnibus	GSM1695616	http://www.ncbi.nlm.nih.gov/geo/query/acc.cgi?acc=GSM1695616	Visualization	1473_MBD.tdf	Gene Expression Omnibus	GSM1695616	http://www.ncbi.nlm.nih.gov/geo/query/acc.cgi?acc=GSM1695616	GEO deposit	GSE69224	Gene Expression Omnibus	GSE69224	http://www.ncbi.nlm.nih.gov/geo/query/acc.cgi?acc=GSE69224	overall GEO deposit	GSE69279	Gene Expression Omnibus	GSE69279	http://www.ncbi.nlm.nih.gov/geo/query/acc.cgi?acc=GSE69279	4	amplified	died of disease	7.528767123	month	UO	UO:0000035	event
1477	Methyl-CpG-binding domain (MBD) sequencing	Data processing and analysis	1477	1477_MBD.bam	Gene Expression Omnibus	GSM1695617	http://www.ncbi.nlm.nih.gov/geo/query/acc.cgi?acc=GSM1695617	Peak calling	1477_MBD_peaks.bed	Gene Expression Omnibus	GSM1695617	http://www.ncbi.nlm.nih.gov/geo/query/acc.cgi?acc=GSM1695617	Visualization	1477_MBD.wig	Gene Expression Omnibus	GSM1695617	http://www.ncbi.nlm.nih.gov/geo/query/acc.cgi?acc=GSM1695617	Visualization	1477_MBD.tdf	Gene Expression Omnibus	GSM1695617	http://www.ncbi.nlm.nih.gov/geo/query/acc.cgi?acc=GSM1695617	GEO deposit	GSE69224	Gene Expression Omnibus	GSE69224	http://www.ncbi.nlm.nih.gov/geo/query/acc.cgi?acc=GSE69224	overall GEO deposit	GSE69279	Gene Expression Omnibus	GSE69279	http://www.ncbi.nlm.nih.gov/geo/query/acc.cgi?acc=GSE69279	4	amplified	died of disease	78.70684932	month	UO	UO:0000035	event
1517	Methyl-CpG-binding domain (MBD) sequencing	Data processing and analysis	1517	1517_MBD.bam	Gene Expression Omnibus	GSM1695618	http://www.ncbi.nlm.nih.gov/geo/query/acc.cgi?acc=GSM1695618	Peak calling	1517_MBD_peaks.bed	Gene Expression Omnibus	GSM1695618	http://www.ncbi.nlm.nih.gov/geo/query/acc.cgi?acc=GSM1695618	Visualization	1517_MBD.wig	Gene Expression Omnibus	GSM1695618	http://www.ncbi.nlm.nih.gov/geo/query/acc.cgi?acc=GSM1695618	Visualization	1517_MBD.tdf	Gene Expression Omnibus	GSM1695618	http://www.ncbi.nlm.nih.gov/geo/query/acc.cgi?acc=GSM1695618	GEO deposit	GSE69224	Gene Expression Omnibus	GSE69224	http://www.ncbi.nlm.nih.gov/geo/query/acc.cgi?acc=GSE69224	overall GEO deposit	GSE69279	Gene Expression Omnibus	GSE69279	http://www.ncbi.nlm.nih.gov/geo/query/acc.cgi?acc=GSE69279	4	non-amplified	died of disease	34.88219178	month	UO	UO:0000035	event
1520	Methyl-CpG-binding domain (MBD) sequencing	Data processing and analysis	1520	1520_MBD.bam	Gene Expression Omnibus	GSM1695619	http://www.ncbi.nlm.nih.gov/geo/query/acc.cgi?acc=GSM1695619	Peak calling	1520_MBD_peaks.bed	Gene Expression Omnibus	GSM1695619	http://www.ncbi.nlm.nih.gov/geo/query/acc.cgi?acc=GSM1695619	Visualization	1520_MBD.wig	Gene Expression Omnibus	GSM1695619	http://www.ncbi.nlm.nih.gov/geo/query/acc.cgi?acc=GSM1695619	Visualization	1520_MBD.tdf	Gene Expression Omnibus	GSM1695619	http://www.ncbi.nlm.nih.gov/geo/query/acc.cgi?acc=GSM1695619	GEO deposit	GSE69224	Gene Expression Omnibus	GSE69224	http://www.ncbi.nlm.nih.gov/geo/query/acc.cgi?acc=GSE69224	overall GEO deposit	GSE69279	Gene Expression Omnibus	GSE69279	http://www.ncbi.nlm.nih.gov/geo/query/acc.cgi?acc=GSE69279	4	amplified	died of disease	39.74794521	month	UO	UO:0000035	event
1522	Methyl-CpG-binding domain (MBD) sequencing	Data processing and analysis	1522	1522_MBD.bam	Gene Expression Omnibus	GSM1695620	http://www.ncbi.nlm.nih.gov/geo/query/acc.cgi?acc=GSM1695620	Peak calling	1522_MBD_peaks.bed	Gene Expression Omnibus	GSM1695620	http://www.ncbi.nlm.nih.gov/geo/query/acc.cgi?acc=GSM1695620	Visualization	1522_MBD.wig	Gene Expression Omnibus	GSM1695620	http://www.ncbi.nlm.nih.gov/geo/query/acc.cgi?acc=GSM1695620	Visualization	1522_MBD.tdf	Gene Expression Omnibus	GSM1695620	http://www.ncbi.nlm.nih.gov/geo/query/acc.cgi?acc=GSM1695620	GEO deposit	GSE69224	Gene Expression Omnibus	GSE69224	http://www.ncbi.nlm.nih.gov/geo/query/acc.cgi?acc=GSE69224	overall GEO deposit	GSE69279	Gene Expression Omnibus	GSE69279	http://www.ncbi.nlm.nih.gov/geo/query/acc.cgi?acc=GSE69279	3	amplified	died of disease	22.61917808	month	UO	UO:0000035	event
1527	Methyl-CpG-binding domain (MBD) sequencing	Data processing and analysis	1527	1527_MBD.bam	Gene Expression Omnibus	GSM1695621	http://www.ncbi.nlm.nih.gov/geo/query/acc.cgi?acc=GSM1695621	Peak calling	1527_MBD_peaks.bed	Gene Expression Omnibus	GSM1695621	http://www.ncbi.nlm.nih.gov/geo/query/acc.cgi?acc=GSM1695621	Visualization	1527_MBD.wig	Gene Expression Omnibus	GSM1695621	http://www.ncbi.nlm.nih.gov/geo/query/acc.cgi?acc=GSM1695621	Visualization	1527_MBD.tdf	Gene Expression Omnibus	GSM1695621	http://www.ncbi.nlm.nih.gov/geo/query/acc.cgi?acc=GSM1695621	GEO deposit	GSE69224	Gene Expression Omnibus	GSE69224	http://www.ncbi.nlm.nih.gov/geo/query/acc.cgi?acc=GSE69224	overall GEO deposit	GSE69279	Gene Expression Omnibus	GSE69279	http://www.ncbi.nlm.nih.gov/geo/query/acc.cgi?acc=GSE69279	4	amplified	died of disease	107.9342466	month	UO	UO:0000035	event
1648	Methyl-CpG-binding domain (MBD) sequencing	Data processing and analysis	1648	1648_MBD.bam	Gene Expression Omnibus	GSM1695622	http://www.ncbi.nlm.nih.gov/geo/query/acc.cgi?acc=GSM1695622	Peak calling	1648_MBD_peaks.bed	Gene Expression Omnibus	GSM1695622	http://www.ncbi.nlm.nih.gov/geo/query/acc.cgi?acc=GSM1695622	Visualization	1648_MBD.wig	Gene Expression Omnibus	GSM1695622	http://www.ncbi.nlm.nih.gov/geo/query/acc.cgi?acc=GSM1695622	Visualization	1648_MBD.tdf	Gene Expression Omnibus	GSM1695622	http://www.ncbi.nlm.nih.gov/geo/query/acc.cgi?acc=GSM1695622	GEO deposit	GSE69224	Gene Expression Omnibus	GSE69224	http://www.ncbi.nlm.nih.gov/geo/query/acc.cgi?acc=GSE69224	overall GEO deposit	GSE69279	Gene Expression Omnibus	GSE69279	http://www.ncbi.nlm.nih.gov/geo/query/acc.cgi?acc=GSE69279	4	non-amplified	died of disease	53.16164384	month	UO	UO:0000035	event
E061	Methyl-CpG-binding domain (MBD) sequencing	Data processing and analysis	E061	E061_MBD.bam	Gene Expression Omnibus	GSM1695623	http://www.ncbi.nlm.nih.gov/geo/query/acc.cgi?acc=GSM1695623	Peak calling	E061_MBD_peaks.bed	Gene Expression Omnibus	GSM1695623	http://www.ncbi.nlm.nih.gov/geo/query/acc.cgi?acc=GSM1695623	Visualization	E061_MBD.wig	Gene Expression Omnibus	GSM1695623	http://www.ncbi.nlm.nih.gov/geo/query/acc.cgi?acc=GSM1695623	Visualization	E061_MBD.tdf	Gene Expression Omnibus	GSM1695623	http://www.ncbi.nlm.nih.gov/geo/query/acc.cgi?acc=GSM1695623	GEO deposit	GSE69224	Gene Expression Omnibus	GSE69224	http://www.ncbi.nlm.nih.gov/geo/query/acc.cgi?acc=GSE69224	overall GEO deposit	GSE69279	Gene Expression Omnibus	GSE69279	http://www.ncbi.nlm.nih.gov/geo/query/acc.cgi?acc=GSE69279	4	non-amplified	died of disease	30.70684932	month	UO	UO:0000035	event
E069	Methyl-CpG-binding domain (MBD) sequencing	Data processing and analysis	E069	E069_MBD.bam	Gene Expression Omnibus	GSM1695624	http://www.ncbi.nlm.nih.gov/geo/query/acc.cgi?acc=GSM1695624	Peak calling	E069_MBD_peaks.bed	Gene Expression Omnibus	GSM1695624	http://www.ncbi.nlm.nih.gov/geo/query/acc.cgi?acc=GSM1695624	Visualization	E069_MBD.wig	Gene Expression Omnibus	GSM1695624	http://www.ncbi.nlm.nih.gov/geo/query/acc.cgi?acc=GSM1695624	Visualization	E069_MBD.tdf	Gene Expression Omnibus	GSM1695624	http://www.ncbi.nlm.nih.gov/geo/query/acc.cgi?acc=GSM1695624	GEO deposit	GSE69224	Gene Expression Omnibus	GSE69224	http://www.ncbi.nlm.nih.gov/geo/query/acc.cgi?acc=GSE69224	overall GEO deposit	GSE69279	Gene Expression Omnibus	GSE69279	http://www.ncbi.nlm.nih.gov/geo/query/acc.cgi?acc=GSE69279	4	non-amplified	died of disease	59.44109589	month	UO	UO:0000035	event
E282	Methyl-CpG-binding domain (MBD) sequencing	Data processing and analysis	E282	E282_MBD.bam	Gene Expression Omnibus	GSM1695625	http://www.ncbi.nlm.nih.gov/geo/query/acc.cgi?acc=GSM1695625	Peak calling	E282_MBD_peaks.bed	Gene Expression Omnibus	GSM1695625	http://www.ncbi.nlm.nih.gov/geo/query/acc.cgi?acc=GSM1695625	Visualization	E282_MBD.wig	Gene Expression Omnibus	GSM1695625	http://www.ncbi.nlm.nih.gov/geo/query/acc.cgi?acc=GSM1695625	Visualization	E282_MBD.tdf	Gene Expression Omnibus	GSM1695625	http://www.ncbi.nlm.nih.gov/geo/query/acc.cgi?acc=GSM1695625	GEO deposit	GSE69224	Gene Expression Omnibus	GSE69224	http://www.ncbi.nlm.nih.gov/geo/query/acc.cgi?acc=GSE69224	overall GEO deposit	GSE69279	Gene Expression Omnibus	GSE69279	http://www.ncbi.nlm.nih.gov/geo/query/acc.cgi?acc=GSE69279	4	amplified	died of disease	16.99726027	month	UO	UO:0000035	event
E290	Methyl-CpG-binding domain (MBD) sequencing	Data processing and analysis	E290	E290_MBD.bam	Gene Expression Omnibus	GSM1695626	http://www.ncbi.nlm.nih.gov/geo/query/acc.cgi?acc=GSM1695626	Peak calling	E290_MBD_peaks.bed	Gene Expression Omnibus	GSM1695626	http://www.ncbi.nlm.nih.gov/geo/query/acc.cgi?acc=GSM1695626	Visualization	E290_MBD.wig	Gene Expression Omnibus	GSM1695626	http://www.ncbi.nlm.nih.gov/geo/query/acc.cgi?acc=GSM1695626	Visualization	E290_MBD.tdf	Gene Expression Omnibus	GSM1695626	http://www.ncbi.nlm.nih.gov/geo/query/acc.cgi?acc=GSM1695626	GEO deposit	GSE69224	Gene Expression Omnibus	GSE69224	http://www.ncbi.nlm.nih.gov/geo/query/acc.cgi?acc=GSE69224	overall GEO deposit	GSE69279	Gene Expression Omnibus	GSE69279	http://www.ncbi.nlm.nih.gov/geo/query/acc.cgi?acc=GSE69279	4	amplified	died of disease	6.443835616	month	UO	UO:0000035	event
526	Methyl-CpG-binding domain (MBD) sequencing	Data processing and analysis	526	526_MBD.bam	Gene Expression Omnibus	GSM1695627	http://www.ncbi.nlm.nih.gov/geo/query/acc.cgi?acc=GSM1695627	Peak calling	526_MBD_peaks.bed	Gene Expression Omnibus	GSM1695627	http://www.ncbi.nlm.nih.gov/geo/query/acc.cgi?acc=GSM1695627	Visualization	526_MBD.wig	Gene Expression Omnibus	GSM1695627	http://www.ncbi.nlm.nih.gov/geo/query/acc.cgi?acc=GSM1695627	Visualization	526_MBD.tdf	Gene Expression Omnibus	GSM1695627	http://www.ncbi.nlm.nih.gov/geo/query/acc.cgi?acc=GSM1695627	GEO deposit	GSE69224	Gene Expression Omnibus	GSE69224	http://www.ncbi.nlm.nih.gov/geo/query/acc.cgi?acc=GSE69224	overall GEO deposit	GSE69279	Gene Expression Omnibus	GSE69279	http://www.ncbi.nlm.nih.gov/geo/query/acc.cgi?acc=GSE69279	4	amplified	alive	26.43287671	month	UO	UO:0000035	no event
1017	Methyl-CpG-binding domain (MBD) sequencing	Data processing and analysis	1017	1017_MBD.bam	Gene Expression Omnibus	GSM1695628	http://www.ncbi.nlm.nih.gov/geo/query/acc.cgi?acc=GSM1695628	Peak calling	1017_MBD_peaks.bed	Gene Expression Omnibus	GSM1695628	http://www.ncbi.nlm.nih.gov/geo/query/acc.cgi?acc=GSM1695628	Visualization	1017_MBD.wig	Gene Expression Omnibus	GSM1695628	http://www.ncbi.nlm.nih.gov/geo/query/acc.cgi?acc=GSM1695628	Visualization	1017_MBD.tdf	Gene Expression Omnibus	GSM1695628	http://www.ncbi.nlm.nih.gov/geo/query/acc.cgi?acc=GSM1695628	GEO deposit	GSE69224	Gene Expression Omnibus	GSE69224	http://www.ncbi.nlm.nih.gov/geo/query/acc.cgi?acc=GSE69224	overall GEO deposit	GSE69279	Gene Expression Omnibus	GSE69279	http://www.ncbi.nlm.nih.gov/geo/query/acc.cgi?acc=GSE69279	3	amplified	alive	22.32328767	month	UO	UO:0000035	no event
1431	Methyl-CpG-binding domain (MBD) sequencing	Data processing and analysis	1431	1431_MBD.bam	Gene Expression Omnibus	GSM1695629	http://www.ncbi.nlm.nih.gov/geo/query/acc.cgi?acc=GSM1695629	Peak calling	1431_MBD_peaks.bed	Gene Expression Omnibus	GSM1695629	http://www.ncbi.nlm.nih.gov/geo/query/acc.cgi?acc=GSM1695629	Visualization	1431_MBD.wig	Gene Expression Omnibus	GSM1695629	http://www.ncbi.nlm.nih.gov/geo/query/acc.cgi?acc=GSM1695629	Visualization	1431_MBD.tdf	Gene Expression Omnibus	GSM1695629	http://www.ncbi.nlm.nih.gov/geo/query/acc.cgi?acc=GSM1695629	GEO deposit	GSE69224	Gene Expression Omnibus	GSE69224	http://www.ncbi.nlm.nih.gov/geo/query/acc.cgi?acc=GSE69224	overall GEO deposit	GSE69279	Gene Expression Omnibus	GSE69279	http://www.ncbi.nlm.nih.gov/geo/query/acc.cgi?acc=GSE69279	4	amplified	alive	23.04657534	month	UO	UO:0000035	no event
1521	Methyl-CpG-binding domain (MBD) sequencing	Data processing and analysis	1521	1521_MBD.bam	Gene Expression Omnibus	GSM1695630	http://www.ncbi.nlm.nih.gov/geo/query/acc.cgi?acc=GSM1695630	Peak calling	1521_MBD_peaks.bed	Gene Expression Omnibus	GSM1695630	http://www.ncbi.nlm.nih.gov/geo/query/acc.cgi?acc=GSM1695630	Visualization	1521_MBD.wig	Gene Expression Omnibus	GSM1695630	http://www.ncbi.nlm.nih.gov/geo/query/acc.cgi?acc=GSM1695630	Visualization	1521_MBD.tdf	Gene Expression Omnibus	GSM1695630	http://www.ncbi.nlm.nih.gov/geo/query/acc.cgi?acc=GSM1695630	GEO deposit	GSE69224	Gene Expression Omnibus	GSE69224	http://www.ncbi.nlm.nih.gov/geo/query/acc.cgi?acc=GSE69224	overall GEO deposit	GSE69279	Gene Expression Omnibus	GSE69279	http://www.ncbi.nlm.nih.gov/geo/query/acc.cgi?acc=GSE69279	4	amplified	alive	38.03835616	month	UO	UO:0000035	no event
1524	Methyl-CpG-binding domain (MBD) sequencing	Data processing and analysis	1524	1524_MBD.bam	Gene Expression Omnibus	GSM1695631	http://www.ncbi.nlm.nih.gov/geo/query/acc.cgi?acc=GSM1695631	Peak calling	1524_MBD_peaks.bed	Gene Expression Omnibus	GSM1695631	http://www.ncbi.nlm.nih.gov/geo/query/acc.cgi?acc=GSM1695631	Visualization	1524_MBD.wig	Gene Expression Omnibus	GSM1695631	http://www.ncbi.nlm.nih.gov/geo/query/acc.cgi?acc=GSM1695631	Visualization	1524_MBD.tdf	Gene Expression Omnibus	GSM1695631	http://www.ncbi.nlm.nih.gov/geo/query/acc.cgi?acc=GSM1695631	GEO deposit	GSE69224	Gene Expression Omnibus	GSE69224	http://www.ncbi.nlm.nih.gov/geo/query/acc.cgi?acc=GSE69224	overall GEO deposit	GSE69279	Gene Expression Omnibus	GSE69279	http://www.ncbi.nlm.nih.gov/geo/query/acc.cgi?acc=GSE69279	3	amplified	alive	23.30958904	month	UO	UO:0000035	no event
1616	Methyl-CpG-binding domain (MBD) sequencing	Data processing and analysis	1616	1616_MBD.bam	Gene Expression Omnibus	GSM1695632	http://www.ncbi.nlm.nih.gov/geo/query/acc.cgi?acc=GSM1695632	Peak calling	1616_MBD_peaks.bed	Gene Expression Omnibus	GSM1695632	http://www.ncbi.nlm.nih.gov/geo/query/acc.cgi?acc=GSM1695632	Visualization	1616_MBD.wig	Gene Expression Omnibus	GSM1695632	http://www.ncbi.nlm.nih.gov/geo/query/acc.cgi?acc=GSM1695632	Visualization	1616_MBD.tdf	Gene Expression Omnibus	GSM1695632	http://www.ncbi.nlm.nih.gov/geo/query/acc.cgi?acc=GSM1695632	GEO deposit	GSE69224	Gene Expression Omnibus	GSE69224	http://www.ncbi.nlm.nih.gov/geo/query/acc.cgi?acc=GSE69224	overall GEO deposit	GSE69279	Gene Expression Omnibus	GSE69279	http://www.ncbi.nlm.nih.gov/geo/query/acc.cgi?acc=GSE69279	4	amplified	alive	18.34520548	month	UO	UO:0000035	no event
2857	Methyl-CpG-binding domain (MBD) sequencing	Data processing and analysis	2857	2857_MBD.bam	Gene Expression Omnibus	GSM1695633	http://www.ncbi.nlm.nih.gov/geo/query/acc.cgi?acc=GSM1695633	Peak calling	2857_MBD_peaks.bed	Gene Expression Omnibus	GSM1695633	http://www.ncbi.nlm.nih.gov/geo/query/acc.cgi?acc=GSM1695633	Visualization	2857_MBD.wig	Gene Expression Omnibus	GSM1695633	http://www.ncbi.nlm.nih.gov/geo/query/acc.cgi?acc=GSM1695633	Visualization	2857_MBD.tdf	Gene Expression Omnibus	GSM1695633	http://www.ncbi.nlm.nih.gov/geo/query/acc.cgi?acc=GSM1695633	GEO deposit	GSE69224	Gene Expression Omnibus	GSE69224	http://www.ncbi.nlm.nih.gov/geo/query/acc.cgi?acc=GSE69224	overall GEO deposit	GSE69279	Gene Expression Omnibus	GSE69279	http://www.ncbi.nlm.nih.gov/geo/query/acc.cgi?acc=GSE69279	3	amplified	alive	28.83287671	month	UO	UO:0000035	no event
2863	Methyl-CpG-binding domain (MBD) sequencing	Data processing and analysis	2863	2863_MBD.bam	Gene Expression Omnibus	GSM1695634	http://www.ncbi.nlm.nih.gov/geo/query/acc.cgi?acc=GSM1695634	Peak calling	2863_MBD_peaks.bed	Gene Expression Omnibus	GSM1695634	http://www.ncbi.nlm.nih.gov/geo/query/acc.cgi?acc=GSM1695634	Visualization	2863_MBD.wig	Gene Expression Omnibus	GSM1695634	http://www.ncbi.nlm.nih.gov/geo/query/acc.cgi?acc=GSM1695634	Visualization	2863_MBD.tdf	Gene Expression Omnibus	GSM1695634	http://www.ncbi.nlm.nih.gov/geo/query/acc.cgi?acc=GSM1695634	GEO deposit	GSE69224	Gene Expression Omnibus	GSE69224	http://www.ncbi.nlm.nih.gov/geo/query/acc.cgi?acc=GSE69224	overall GEO deposit	GSE69279	Gene Expression Omnibus	GSE69279	http://www.ncbi.nlm.nih.gov/geo/query/acc.cgi?acc=GSE69279	4	amplified	alive	10.81643836	month	UO	UO:0000035	no event
2868	Methyl-CpG-binding domain (MBD) sequencing	Data processing and analysis	2868	2868_MBD.bam	Gene Expression Omnibus	GSM1695635	http://www.ncbi.nlm.nih.gov/geo/query/acc.cgi?acc=GSM1695635	Peak calling	2868_MBD_peaks.bed	Gene Expression Omnibus	GSM1695635	http://www.ncbi.nlm.nih.gov/geo/query/acc.cgi?acc=GSM1695635	Visualization	2868_MBD.wig	Gene Expression Omnibus	GSM1695635	http://www.ncbi.nlm.nih.gov/geo/query/acc.cgi?acc=GSM1695635	Visualization	2868_MBD.tdf	Gene Expression Omnibus	GSM1695635	http://www.ncbi.nlm.nih.gov/geo/query/acc.cgi?acc=GSM1695635	GEO deposit	GSE69224	Gene Expression Omnibus	GSE69224	http://www.ncbi.nlm.nih.gov/geo/query/acc.cgi?acc=GSE69224	overall GEO deposit	GSE69279	Gene Expression Omnibus	GSE69279	http://www.ncbi.nlm.nih.gov/geo/query/acc.cgi?acc=GSE69279	4	non-amplified	alive	157.1835616	month	UO	UO:0000035	no event
E579	Methyl-CpG-binding domain (MBD) sequencing	Data processing and analysis	E579	E579_MBD.bam	Gene Expression Omnibus	GSM1695636	http://www.ncbi.nlm.nih.gov/geo/query/acc.cgi?acc=GSM1695636	Peak calling	E579_MBD_peaks.bed	Gene Expression Omnibus	GSM1695636	http://www.ncbi.nlm.nih.gov/geo/query/acc.cgi?acc=GSM1695636	Visualization	E579_MBD.wig	Gene Expression Omnibus	GSM1695636	http://www.ncbi.nlm.nih.gov/geo/query/acc.cgi?acc=GSM1695636	Visualization	E579_MBD.tdf	Gene Expression Omnibus	GSM1695636	http://www.ncbi.nlm.nih.gov/geo/query/acc.cgi?acc=GSM1695636	GEO deposit	GSE69224	Gene Expression Omnibus	GSE69224	http://www.ncbi.nlm.nih.gov/geo/query/acc.cgi?acc=GSE69224	overall GEO deposit	GSE69279	Gene Expression Omnibus	GSE69279	http://www.ncbi.nlm.nih.gov/geo/query/acc.cgi?acc=GSE69279	4	non-amplified	alive	13.15068493	month	UO	UO:0000035	no event
E598	Methyl-CpG-binding domain (MBD) sequencing	Data processing and analysis	E598	E598_MBD.bam	Gene Expression Omnibus	GSM1695637	http://www.ncbi.nlm.nih.gov/geo/query/acc.cgi?acc=GSM1695637	Peak calling	E598_MBD_peaks.bed	Gene Expression Omnibus	GSM1695637	http://www.ncbi.nlm.nih.gov/geo/query/acc.cgi?acc=GSM1695637	Visualization	E598_MBD.wig	Gene Expression Omnibus	GSM1695637	http://www.ncbi.nlm.nih.gov/geo/query/acc.cgi?acc=GSM1695637	Visualization	E598_MBD.tdf	Gene Expression Omnibus	GSM1695637	http://www.ncbi.nlm.nih.gov/geo/query/acc.cgi?acc=GSM1695637	GEO deposit	GSE69224	Gene Expression Omnibus	GSE69224	http://www.ncbi.nlm.nih.gov/geo/query/acc.cgi?acc=GSE69224	overall GEO deposit	GSE69279	Gene Expression Omnibus	GSE69279	http://www.ncbi.nlm.nih.gov/geo/query/acc.cgi?acc=GSE69279	4	non-amplified	alive	48.85479452	month	UO	UO:0000035	no event
E685	Methyl-CpG-binding domain (MBD) sequencing	Data processing and analysis	E685	E685_MBD.bam	Gene Expression Omnibus	GSM1695638	http://www.ncbi.nlm.nih.gov/geo/query/acc.cgi?acc=GSM1695638	Peak calling	E685_MBD_peaks.bed	Gene Expression Omnibus	GSM1695638	http://www.ncbi.nlm.nih.gov/geo/query/acc.cgi?acc=GSM1695638	Visualization	E685_MBD.wig	Gene Expression Omnibus	GSM1695638	http://www.ncbi.nlm.nih.gov/geo/query/acc.cgi?acc=GSM1695638	Visualization	E685_MBD.tdf	Gene Expression Omnibus	GSM1695638	http://www.ncbi.nlm.nih.gov/geo/query/acc.cgi?acc=GSM1695638	GEO deposit	GSE69224	Gene Expression Omnibus	GSE69224	http://www.ncbi.nlm.nih.gov/geo/query/acc.cgi?acc=GSE69224	overall GEO deposit	GSE69279	Gene Expression Omnibus	GSE69279	http://www.ncbi.nlm.nih.gov/geo/query/acc.cgi?acc=GSE69279	4	non-amplified	alive	14.16986301	month	UO	UO:0000035	no event
E700	Methyl-CpG-binding domain (MBD) sequencing	Data processing and analysis	E700	E700_MBD.bam	Gene Expression Omnibus	GSM1695639	http://www.ncbi.nlm.nih.gov/geo/query/acc.cgi?acc=GSM1695639	Peak calling	E700_MBD_peaks.bed	Gene Expression Omnibus	GSM1695639	http://www.ncbi.nlm.nih.gov/geo/query/acc.cgi?acc=GSM1695639	Visualization	E700_MBD.wig	Gene Expression Omnibus	GSM1695639	http://www.ncbi.nlm.nih.gov/geo/query/acc.cgi?acc=GSM1695639	Visualization	E700_MBD.tdf	Gene Expression Omnibus	GSM1695639	http://www.ncbi.nlm.nih.gov/geo/query/acc.cgi?acc=GSM1695639	GEO deposit	GSE69224	Gene Expression Omnibus	GSE69224	http://www.ncbi.nlm.nih.gov/geo/query/acc.cgi?acc=GSE69224	overall GEO deposit	GSE69279	Gene Expression Omnibus	GSE69279	http://www.ncbi.nlm.nih.gov/geo/query/acc.cgi?acc=GSE69279	4	non-amplified	alive	20.35068493	month	UO	UO:0000035	no event
278	Methyl-CpG-binding domain (MBD) sequencing	Data processing and analysis	278	278_MBD.bam	Gene Expression Omnibus	GSM1695640	http://www.ncbi.nlm.nih.gov/geo/query/acc.cgi?acc=GSM1695640	Peak calling	278_MBD_peaks.bed	Gene Expression Omnibus	GSM1695640	http://www.ncbi.nlm.nih.gov/geo/query/acc.cgi?acc=GSM1695640	Visualization	278_MBD.wig	Gene Expression Omnibus	GSM1695640	http://www.ncbi.nlm.nih.gov/geo/query/acc.cgi?acc=GSM1695640	Visualization	278_MBD.tdf	Gene Expression Omnibus	GSM1695640	http://www.ncbi.nlm.nih.gov/geo/query/acc.cgi?acc=GSM1695640	GEO deposit	GSE69224	Gene Expression Omnibus	GSE69224	http://www.ncbi.nlm.nih.gov/geo/query/acc.cgi?acc=GSE69224	overall GEO deposit	GSE69279	Gene Expression Omnibus	GSE69279	http://www.ncbi.nlm.nih.gov/geo/query/acc.cgi?acc=GSE69279	1	non-amplified	alive	14.53150685	month	UO	UO:0000035	no event
397	Methyl-CpG-binding domain (MBD) sequencing	Data processing and analysis	397	397_MBD.bam	Gene Expression Omnibus	GSM1695641	http://www.ncbi.nlm.nih.gov/geo/query/acc.cgi?acc=GSM1695641	Peak calling	397_MBD_peaks.bed	Gene Expression Omnibus	GSM1695641	http://www.ncbi.nlm.nih.gov/geo/query/acc.cgi?acc=GSM1695641	Visualization	397_MBD.wig	Gene Expression Omnibus	GSM1695641	http://www.ncbi.nlm.nih.gov/geo/query/acc.cgi?acc=GSM1695641	Visualization	397_MBD.tdf	Gene Expression Omnibus	GSM1695641	http://www.ncbi.nlm.nih.gov/geo/query/acc.cgi?acc=GSM1695641	GEO deposit	GSE69224	Gene Expression Omnibus	GSE69224	http://www.ncbi.nlm.nih.gov/geo/query/acc.cgi?acc=GSE69224	overall GEO deposit	GSE69279	Gene Expression Omnibus	GSE69279	http://www.ncbi.nlm.nih.gov/geo/query/acc.cgi?acc=GSE69279	2	non-amplified	alive	18.47671233	month	UO	UO:0000035	no event
410	Methyl-CpG-binding domain (MBD) sequencing	Data processing and analysis	410	410_MBD.bam	Gene Expression Omnibus	GSM1695642	http://www.ncbi.nlm.nih.gov/geo/query/acc.cgi?acc=GSM1695642	Peak calling	410_MBD_peaks.bed	Gene Expression Omnibus	GSM1695642	http://www.ncbi.nlm.nih.gov/geo/query/acc.cgi?acc=GSM1695642	Visualization	410_MBD.wig	Gene Expression Omnibus	GSM1695642	http://www.ncbi.nlm.nih.gov/geo/query/acc.cgi?acc=GSM1695642	Visualization	410_MBD.tdf	Gene Expression Omnibus	GSM1695642	http://www.ncbi.nlm.nih.gov/geo/query/acc.cgi?acc=GSM1695642	GEO deposit	GSE69224	Gene Expression Omnibus	GSE69224	http://www.ncbi.nlm.nih.gov/geo/query/acc.cgi?acc=GSE69224	overall GEO deposit	GSE69279	Gene Expression Omnibus	GSE69279	http://www.ncbi.nlm.nih.gov/geo/query/acc.cgi?acc=GSE69279	1	non-amplified	alive	1.676712329	month	UO	UO:0000035	no event
529	Methyl-CpG-binding domain (MBD) sequencing	Data processing and analysis	529	529_MBD.bam	Gene Expression Omnibus	GSM1695643	http://www.ncbi.nlm.nih.gov/geo/query/acc.cgi?acc=GSM1695643	Peak calling	529_MBD_peaks.bed	Gene Expression Omnibus	GSM1695643	http://www.ncbi.nlm.nih.gov/geo/query/acc.cgi?acc=GSM1695643	Visualization	529_MBD.wig	Gene Expression Omnibus	GSM1695643	http://www.ncbi.nlm.nih.gov/geo/query/acc.cgi?acc=GSM1695643	Visualization	529_MBD.tdf	Gene Expression Omnibus	GSM1695643	http://www.ncbi.nlm.nih.gov/geo/query/acc.cgi?acc=GSM1695643	GEO deposit	GSE69224	Gene Expression Omnibus	GSE69224	http://www.ncbi.nlm.nih.gov/geo/query/acc.cgi?acc=GSE69224	overall GEO deposit	GSE69279	Gene Expression Omnibus	GSE69279	http://www.ncbi.nlm.nih.gov/geo/query/acc.cgi?acc=GSE69279	3	non-amplified	alive	1.249315068	month	UO	UO:0000035	no event
530	Methyl-CpG-binding domain (MBD) sequencing	Data processing and analysis	530	530_MBD.bam	Gene Expression Omnibus	GSM1695644	http://www.ncbi.nlm.nih.gov/geo/query/acc.cgi?acc=GSM1695644	Peak calling	530_MBD_peaks.bed	Gene Expression Omnibus	GSM1695644	http://www.ncbi.nlm.nih.gov/geo/query/acc.cgi?acc=GSM1695644	Visualization	530_MBD.wig	Gene Expression Omnibus	GSM1695644	http://www.ncbi.nlm.nih.gov/geo/query/acc.cgi?acc=GSM1695644	Visualization	530_MBD.tdf	Gene Expression Omnibus	GSM1695644	http://www.ncbi.nlm.nih.gov/geo/query/acc.cgi?acc=GSM1695644	GEO deposit	GSE69224	Gene Expression Omnibus	GSE69224	http://www.ncbi.nlm.nih.gov/geo/query/acc.cgi?acc=GSE69224	overall GEO deposit	GSE69279	Gene Expression Omnibus	GSE69279	http://www.ncbi.nlm.nih.gov/geo/query/acc.cgi?acc=GSE69279	1	non-amplified	alive	1.545205479	month	UO	UO:0000035	no event
566	Methyl-CpG-binding domain (MBD) sequencing	Data processing and analysis	566	566_MBD.bam	Gene Expression Omnibus	GSM1695645	http://www.ncbi.nlm.nih.gov/geo/query/acc.cgi?acc=GSM1695645	Peak calling	566_MBD_peaks.bed	Gene Expression Omnibus	GSM1695645	http://www.ncbi.nlm.nih.gov/geo/query/acc.cgi?acc=GSM1695645	Visualization	566_MBD.wig	Gene Expression Omnibus	GSM1695645	http://www.ncbi.nlm.nih.gov/geo/query/acc.cgi?acc=GSM1695645	Visualization	566_MBD.tdf	Gene Expression Omnibus	GSM1695645	http://www.ncbi.nlm.nih.gov/geo/query/acc.cgi?acc=GSM1695645	GEO deposit	GSE69224	Gene Expression Omnibus	GSE69224	http://www.ncbi.nlm.nih.gov/geo/query/acc.cgi?acc=GSE69224	overall GEO deposit	GSE69279	Gene Expression Omnibus	GSE69279	http://www.ncbi.nlm.nih.gov/geo/query/acc.cgi?acc=GSE69279	2	non-amplified	alive	0.098630137	month	UO	UO:0000035	no event
711	Methyl-CpG-binding domain (MBD) sequencing	Data processing and analysis	711	711_MBD.bam	Gene Expression Omnibus	GSM1695646	http://www.ncbi.nlm.nih.gov/geo/query/acc.cgi?acc=GSM1695646	Peak calling	711_MBD_peaks.bed	Gene Expression Omnibus	GSM1695646	http://www.ncbi.nlm.nih.gov/geo/query/acc.cgi?acc=GSM1695646	Visualization	711_MBD.wig	Gene Expression Omnibus	GSM1695646	http://www.ncbi.nlm.nih.gov/geo/query/acc.cgi?acc=GSM1695646	Visualization	711_MBD.tdf	Gene Expression Omnibus	GSM1695646	http://www.ncbi.nlm.nih.gov/geo/query/acc.cgi?acc=GSM1695646	GEO deposit	GSE69224	Gene Expression Omnibus	GSE69224	http://www.ncbi.nlm.nih.gov/geo/query/acc.cgi?acc=GSE69224	overall GEO deposit	GSE69279	Gene Expression Omnibus	GSE69279	http://www.ncbi.nlm.nih.gov/geo/query/acc.cgi?acc=GSE69279	2	non-amplified	alive	16.99726027	month	UO	UO:0000035	no event
744	Methyl-CpG-binding domain (MBD) sequencing	Data processing and analysis	744	744_MBD.bam	Gene Expression Omnibus	GSM1695647	http://www.ncbi.nlm.nih.gov/geo/query/acc.cgi?acc=GSM1695647	Peak calling	744_MBD_peaks.bed	Gene Expression Omnibus	GSM1695647	http://www.ncbi.nlm.nih.gov/geo/query/acc.cgi?acc=GSM1695647	Visualization	744_MBD.wig	Gene Expression Omnibus	GSM1695647	http://www.ncbi.nlm.nih.gov/geo/query/acc.cgi?acc=GSM1695647	Visualization	744_MBD.tdf	Gene Expression Omnibus	GSM1695647	http://www.ncbi.nlm.nih.gov/geo/query/acc.cgi?acc=GSM1695647	GEO deposit	GSE69224	Gene Expression Omnibus	GSE69224	http://www.ncbi.nlm.nih.gov/geo/query/acc.cgi?acc=GSE69224	overall GEO deposit	GSE69279	Gene Expression Omnibus	GSE69279	http://www.ncbi.nlm.nih.gov/geo/query/acc.cgi?acc=GSE69279	2	non-amplified	alive	16.0109589	month	UO	UO:0000035	no event
747	Methyl-CpG-binding domain (MBD) sequencing	Data processing and analysis	747	747_MBD.bam	Gene Expression Omnibus	GSM1695648	http://www.ncbi.nlm.nih.gov/geo/query/acc.cgi?acc=GSM1695648	Peak calling	747_MBD_peaks.bed	Gene Expression Omnibus	GSM1695648	http://www.ncbi.nlm.nih.gov/geo/query/acc.cgi?acc=GSM1695648	Visualization	747_MBD.wig	Gene Expression Omnibus	GSM1695648	http://www.ncbi.nlm.nih.gov/geo/query/acc.cgi?acc=GSM1695648	Visualization	747_MBD.tdf	Gene Expression Omnibus	GSM1695648	http://www.ncbi.nlm.nih.gov/geo/query/acc.cgi?acc=GSM1695648	GEO deposit	GSE69224	Gene Expression Omnibus	GSE69224	http://www.ncbi.nlm.nih.gov/geo/query/acc.cgi?acc=GSE69224	overall GEO deposit	GSE69279	Gene Expression Omnibus	GSE69279	http://www.ncbi.nlm.nih.gov/geo/query/acc.cgi?acc=GSE69279	1	non-amplified	alive	7.989041096	month	UO	UO:0000035	no event
809	Methyl-CpG-binding domain (MBD) sequencing	Data processing and analysis	809	809_MBD.bam	Gene Expression Omnibus	GSM1695649	http://www.ncbi.nlm.nih.gov/geo/query/acc.cgi?acc=GSM1695649	Peak calling	809_MBD_peaks.bed	Gene Expression Omnibus	GSM1695649	http://www.ncbi.nlm.nih.gov/geo/query/acc.cgi?acc=GSM1695649	Visualization	809_MBD.wig	Gene Expression Omnibus	GSM1695649	http://www.ncbi.nlm.nih.gov/geo/query/acc.cgi?acc=GSM1695649	Visualization	809_MBD.tdf	Gene Expression Omnibus	GSM1695649	http://www.ncbi.nlm.nih.gov/geo/query/acc.cgi?acc=GSM1695649	GEO deposit	GSE69224	Gene Expression Omnibus	GSE69224	http://www.ncbi.nlm.nih.gov/geo/query/acc.cgi?acc=GSE69224	overall GEO deposit	GSE69279	Gene Expression Omnibus	GSE69279	http://www.ncbi.nlm.nih.gov/geo/query/acc.cgi?acc=GSE69279	1	non-amplified	alive	0.164383562	month	UO	UO:0000035	no event
914	Methyl-CpG-binding domain (MBD) sequencing	Data processing and analysis	914	914_MBD.bam	Gene Expression Omnibus	GSM1695650	http://www.ncbi.nlm.nih.gov/geo/query/acc.cgi?acc=GSM1695650	Peak calling	914_MBD_peaks.bed	Gene Expression Omnibus	GSM1695650	http://www.ncbi.nlm.nih.gov/geo/query/acc.cgi?acc=GSM1695650	Visualization	914_MBD.wig	Gene Expression Omnibus	GSM1695650	http://www.ncbi.nlm.nih.gov/geo/query/acc.cgi?acc=GSM1695650	Visualization	914_MBD.tdf	Gene Expression Omnibus	GSM1695650	http://www.ncbi.nlm.nih.gov/geo/query/acc.cgi?acc=GSM1695650	GEO deposit	GSE69224	Gene Expression Omnibus	GSE69224	http://www.ncbi.nlm.nih.gov/geo/query/acc.cgi?acc=GSE69224	overall GEO deposit	GSE69279	Gene Expression Omnibus	GSE69279	http://www.ncbi.nlm.nih.gov/geo/query/acc.cgi?acc=GSE69279	1	non-amplified	alive	1.249315068	month	UO	UO:0000035	no event
916	Methyl-CpG-binding domain (MBD) sequencing	Data processing and analysis	916	916_MBD.bam	Gene Expression Omnibus	GSM1695651	http://www.ncbi.nlm.nih.gov/geo/query/acc.cgi?acc=GSM1695651	Peak calling	916_MBD_peaks.bed	Gene Expression Omnibus	GSM1695651	http://www.ncbi.nlm.nih.gov/geo/query/acc.cgi?acc=GSM1695651	Visualization	916_MBD.wig	Gene Expression Omnibus	GSM1695651	http://www.ncbi.nlm.nih.gov/geo/query/acc.cgi?acc=GSM1695651	Visualization	916_MBD.tdf	Gene Expression Omnibus	GSM1695651	http://www.ncbi.nlm.nih.gov/geo/query/acc.cgi?acc=GSM1695651	GEO deposit	GSE69224	Gene Expression Omnibus	GSE69224	http://www.ncbi.nlm.nih.gov/geo/query/acc.cgi?acc=GSE69224	overall GEO deposit	GSE69279	Gene Expression Omnibus	GSE69279	http://www.ncbi.nlm.nih.gov/geo/query/acc.cgi?acc=GSE69279	1	non-amplified	alive	9.994520548	month	UO	UO:0000035	no event
926	Methyl-CpG-binding domain (MBD) sequencing	Data processing and analysis	926	926_MBD.bam	Gene Expression Omnibus	GSM1695652	http://www.ncbi.nlm.nih.gov/geo/query/acc.cgi?acc=GSM1695652	Peak calling	926_MBD_peaks.bed	Gene Expression Omnibus	GSM1695652	http://www.ncbi.nlm.nih.gov/geo/query/acc.cgi?acc=GSM1695652	Visualization	926_MBD.wig	Gene Expression Omnibus	GSM1695652	http://www.ncbi.nlm.nih.gov/geo/query/acc.cgi?acc=GSM1695652	Visualization	926_MBD.tdf	Gene Expression Omnibus	GSM1695652	http://www.ncbi.nlm.nih.gov/geo/query/acc.cgi?acc=GSM1695652	GEO deposit	GSE69224	Gene Expression Omnibus	GSE69224	http://www.ncbi.nlm.nih.gov/geo/query/acc.cgi?acc=GSE69224	overall GEO deposit	GSE69279	Gene Expression Omnibus	GSE69279	http://www.ncbi.nlm.nih.gov/geo/query/acc.cgi?acc=GSE69279	1	non-amplified	alive	0.920547945	month	UO	UO:0000035	no event
1650	Methyl-CpG-binding domain (MBD) sequencing	Data processing and analysis	1650	1650_MBD.bam	Gene Expression Omnibus	GSM1695653	http://www.ncbi.nlm.nih.gov/geo/query/acc.cgi?acc=GSM1695653	Peak calling	1650_MBD_peaks.bed	Gene Expression Omnibus	GSM1695653	http://www.ncbi.nlm.nih.gov/geo/query/acc.cgi?acc=GSM1695653	Visualization	1650_MBD.wig	Gene Expression Omnibus	GSM1695653	http://www.ncbi.nlm.nih.gov/geo/query/acc.cgi?acc=GSM1695653	Visualization	1650_MBD.tdf	Gene Expression Omnibus	GSM1695653	http://www.ncbi.nlm.nih.gov/geo/query/acc.cgi?acc=GSM1695653	GEO deposit	GSE69224	Gene Expression Omnibus	GSE69224	http://www.ncbi.nlm.nih.gov/geo/query/acc.cgi?acc=GSE69224	overall GEO deposit	GSE69279	Gene Expression Omnibus	GSE69279	http://www.ncbi.nlm.nih.gov/geo/query/acc.cgi?acc=GSE69279	2	non-amplified	alive	0.854794521	month	UO	UO:0000035	event
1699	Methyl-CpG-binding domain (MBD) sequencing	Data processing and analysis	1699	1699_MBD.bam	Gene Expression Omnibus	GSM1695654	http://www.ncbi.nlm.nih.gov/geo/query/acc.cgi?acc=GSM1695654	Peak calling	1699_MBD_peaks.bed	Gene Expression Omnibus	GSM1695654	http://www.ncbi.nlm.nih.gov/geo/query/acc.cgi?acc=GSM1695654	Visualization	1699_MBD.wig	Gene Expression Omnibus	GSM1695654	http://www.ncbi.nlm.nih.gov/geo/query/acc.cgi?acc=GSM1695654	Visualization	1699_MBD.tdf	Gene Expression Omnibus	GSM1695654	http://www.ncbi.nlm.nih.gov/geo/query/acc.cgi?acc=GSM1695654	GEO deposit	GSE69224	Gene Expression Omnibus	GSE69224	http://www.ncbi.nlm.nih.gov/geo/query/acc.cgi?acc=GSE69224	overall GEO deposit	GSE69279	Gene Expression Omnibus	GSE69279	http://www.ncbi.nlm.nih.gov/geo/query/acc.cgi?acc=GSE69279	3	non-amplified	alive	7.463013699	month	UO	UO:0000035	event
41	Methyl-CpG-binding domain (MBD) sequencing	Data processing and analysis	41	41_MBD.bam	Gene Expression Omnibus	GSM1695948	http://www.ncbi.nlm.nih.gov/geo/query/acc.cgi?acc=GSM1695948	Peak calling	41_MBD_peaks.bed	Gene Expression Omnibus	GSM1695948	http://www.ncbi.nlm.nih.gov/geo/query/acc.cgi?acc=GSM1695948	Visualization	41_MBD.wig	Gene Expression Omnibus	GSM1695948	http://www.ncbi.nlm.nih.gov/geo/query/acc.cgi?acc=GSM1695948	Visualization	41_MBD.tdf	Gene Expression Omnibus	GSM1695948	http://www.ncbi.nlm.nih.gov/geo/query/acc.cgi?acc=GSM1695948	GEO deposit	GSE69243	Gene Expression Omnibus	GSE69243	http://www.ncbi.nlm.nih.gov/geo/query/acc.cgi?acc=GSE69243	overall GEO deposit	GSE69279	Gene Expression Omnibus	GSE69279	http://www.ncbi.nlm.nih.gov/geo/query/acc.cgi?acc=GSE69279	4	non-amplified	died of disease	49.90684932	month	UO	UO:0000035	event
610	Methyl-CpG-binding domain (MBD) sequencing	Data processing and analysis	610	610_MBD.bam	Gene Expression Omnibus	GSM1695949	http://www.ncbi.nlm.nih.gov/geo/query/acc.cgi?acc=GSM1695949	Peak calling	610_MBD_peaks.bed	Gene Expression Omnibus	GSM1695949	http://www.ncbi.nlm.nih.gov/geo/query/acc.cgi?acc=GSM1695949	Visualization	610_MBD.wig	Gene Expression Omnibus	GSM1695949	http://www.ncbi.nlm.nih.gov/geo/query/acc.cgi?acc=GSM1695949	Visualization	610_MBD.tdf	Gene Expression Omnibus	GSM1695949	http://www.ncbi.nlm.nih.gov/geo/query/acc.cgi?acc=GSM1695949	GEO deposit	GSE69243	Gene Expression Omnibus	GSE69243	http://www.ncbi.nlm.nih.gov/geo/query/acc.cgi?acc=GSE69243	overall GEO deposit	GSE69279	Gene Expression Omnibus	GSE69279	http://www.ncbi.nlm.nih.gov/geo/query/acc.cgi?acc=GSE69279	4	amplified	died of disease	34.02739726	month	UO	UO:0000035	event
928	Methyl-CpG-binding domain (MBD) sequencing	Data processing and analysis	928	928_MBD.bam	Gene Expression Omnibus	GSM1695950	http://www.ncbi.nlm.nih.gov/geo/query/acc.cgi?acc=GSM1695950	Peak calling	928_MBD_peaks.bed	Gene Expression Omnibus	GSM1695950	http://www.ncbi.nlm.nih.gov/geo/query/acc.cgi?acc=GSM1695950	Visualization	928_MBD.wig	Gene Expression Omnibus	GSM1695950	http://www.ncbi.nlm.nih.gov/geo/query/acc.cgi?acc=GSM1695950	Visualization	928_MBD.tdf	Gene Expression Omnibus	GSM1695950	http://www.ncbi.nlm.nih.gov/geo/query/acc.cgi?acc=GSM1695950	GEO deposit	GSE69243	Gene Expression Omnibus	GSE69243	http://www.ncbi.nlm.nih.gov/geo/query/acc.cgi?acc=GSE69243	overall GEO deposit	GSE69279	Gene Expression Omnibus	GSE69279	http://www.ncbi.nlm.nih.gov/geo/query/acc.cgi?acc=GSE69279	4	amplified	died of disease	11.7369863	month	UO	UO:0000035	event
1430	Methyl-CpG-binding domain (MBD) sequencing	Data processing and analysis	1430	1430_MBD.bam	Gene Expression Omnibus	GSM1695951	http://www.ncbi.nlm.nih.gov/geo/query/acc.cgi?acc=GSM1695951	Peak calling	1430_MBD_peaks.bed	Gene Expression Omnibus	GSM1695951	http://www.ncbi.nlm.nih.gov/geo/query/acc.cgi?acc=GSM1695951	Visualization	1430_MBD.wig	Gene Expression Omnibus	GSM1695951	http://www.ncbi.nlm.nih.gov/geo/query/acc.cgi?acc=GSM1695951	Visualization	1430_MBD.tdf	Gene Expression Omnibus	GSM1695951	http://www.ncbi.nlm.nih.gov/geo/query/acc.cgi?acc=GSM1695951	GEO deposit	GSE69243	Gene Expression Omnibus	GSE69243	http://www.ncbi.nlm.nih.gov/geo/query/acc.cgi?acc=GSE69243	overall GEO deposit	GSE69279	Gene Expression Omnibus	GSE69279	http://www.ncbi.nlm.nih.gov/geo/query/acc.cgi?acc=GSE69279	4	non-amplified	died of disease	35.4739726	month	UO	UO:0000035	event
1507	Methyl-CpG-binding domain (MBD) sequencing	Data processing and analysis	1507	1507_MBD.bam	Gene Expression Omnibus	GSM1695952	http://www.ncbi.nlm.nih.gov/geo/query/acc.cgi?acc=GSM1695952	Peak calling	1507_MBD_peaks.bed	Gene Expression Omnibus	GSM1695952	http://www.ncbi.nlm.nih.gov/geo/query/acc.cgi?acc=GSM1695952	Visualization	1507_MBD.wig	Gene Expression Omnibus	GSM1695952	http://www.ncbi.nlm.nih.gov/geo/query/acc.cgi?acc=GSM1695952	Visualization	1507_MBD.tdf	Gene Expression Omnibus	GSM1695952	http://www.ncbi.nlm.nih.gov/geo/query/acc.cgi?acc=GSM1695952	GEO deposit	GSE69243	Gene Expression Omnibus	GSE69243	http://www.ncbi.nlm.nih.gov/geo/query/acc.cgi?acc=GSE69243	overall GEO deposit	GSE69279	Gene Expression Omnibus	GSE69279	http://www.ncbi.nlm.nih.gov/geo/query/acc.cgi?acc=GSE69279	4	amplified	died of disease	14.33424658	month	UO	UO:0000035	event
1713	Methyl-CpG-binding domain (MBD) sequencing	Data processing and analysis	1713	1713_MBD.bam	Gene Expression Omnibus	GSM1695953	http://www.ncbi.nlm.nih.gov/geo/query/acc.cgi?acc=GSM1695953	Peak calling	1713_MBD_peaks.bed	Gene Expression Omnibus	GSM1695953	http://www.ncbi.nlm.nih.gov/geo/query/acc.cgi?acc=GSM1695953	Visualization	1713_MBD.wig	Gene Expression Omnibus	GSM1695953	http://www.ncbi.nlm.nih.gov/geo/query/acc.cgi?acc=GSM1695953	Visualization	1713_MBD.tdf	Gene Expression Omnibus	GSM1695953	http://www.ncbi.nlm.nih.gov/geo/query/acc.cgi?acc=GSM1695953	GEO deposit	GSE69243	Gene Expression Omnibus	GSE69243	http://www.ncbi.nlm.nih.gov/geo/query/acc.cgi?acc=GSE69243	overall GEO deposit	GSE69279	Gene Expression Omnibus	GSE69279	http://www.ncbi.nlm.nih.gov/geo/query/acc.cgi?acc=GSE69279	4	non-amplified	died of disease	40.99726027	month	UO	UO:0000035	event
1780	Methyl-CpG-binding domain (MBD) sequencing	Data processing and analysis	1780	1780_MBD.bam	Gene Expression Omnibus	GSM1695954	http://www.ncbi.nlm.nih.gov/geo/query/acc.cgi?acc=GSM1695954	Peak calling	1780_MBD_peaks.bed	Gene Expression Omnibus	GSM1695954	http://www.ncbi.nlm.nih.gov/geo/query/acc.cgi?acc=GSM1695954	Visualization	1780_MBD.wig	Gene Expression Omnibus	GSM1695954	http://www.ncbi.nlm.nih.gov/geo/query/acc.cgi?acc=GSM1695954	Visualization	1780_MBD.tdf	Gene Expression Omnibus	GSM1695954	http://www.ncbi.nlm.nih.gov/geo/query/acc.cgi?acc=GSM1695954	GEO deposit	GSE69243	Gene Expression Omnibus	GSE69243	http://www.ncbi.nlm.nih.gov/geo/query/acc.cgi?acc=GSE69243	overall GEO deposit	GSE69279	Gene Expression Omnibus	GSE69279	http://www.ncbi.nlm.nih.gov/geo/query/acc.cgi?acc=GSE69279	3	amplified	died of disease	30.90410959	month	UO	UO:0000035	event
1782	Methyl-CpG-binding domain (MBD) sequencing	Data processing and analysis	1782	1782_MBD.bam	Gene Expression Omnibus	GSM1695955	http://www.ncbi.nlm.nih.gov/geo/query/acc.cgi?acc=GSM1695955	Peak calling	1782_MBD_peaks.bed	Gene Expression Omnibus	GSM1695955	http://www.ncbi.nlm.nih.gov/geo/query/acc.cgi?acc=GSM1695955	Visualization	1782_MBD.wig	Gene Expression Omnibus	GSM1695955	http://www.ncbi.nlm.nih.gov/geo/query/acc.cgi?acc=GSM1695955	Visualization	1782_MBD.tdf	Gene Expression Omnibus	GSM1695955	http://www.ncbi.nlm.nih.gov/geo/query/acc.cgi?acc=GSM1695955	GEO deposit	GSE69243	Gene Expression Omnibus	GSE69243	http://www.ncbi.nlm.nih.gov/geo/query/acc.cgi?acc=GSE69243	overall GEO deposit	GSE69279	Gene Expression Omnibus	GSE69279	http://www.ncbi.nlm.nih.gov/geo/query/acc.cgi?acc=GSE69279	4	amplified	died of disease	41.49041096	month	UO	UO:0000035	event
1783	Methyl-CpG-binding domain (MBD) sequencing	Data processing and analysis	1783	1783_MBD.bam	Gene Expression Omnibus	GSM1695956	http://www.ncbi.nlm.nih.gov/geo/query/acc.cgi?acc=GSM1695956	Peak calling	1783_MBD_peaks.bed	Gene Expression Omnibus	GSM1695956	http://www.ncbi.nlm.nih.gov/geo/query/acc.cgi?acc=GSM1695956	Visualization	1783_MBD.wig	Gene Expression Omnibus	GSM1695956	http://www.ncbi.nlm.nih.gov/geo/query/acc.cgi?acc=GSM1695956	Visualization	1783_MBD.tdf	Gene Expression Omnibus	GSM1695956	http://www.ncbi.nlm.nih.gov/geo/query/acc.cgi?acc=GSM1695956	GEO deposit	GSE69243	Gene Expression Omnibus	GSE69243	http://www.ncbi.nlm.nih.gov/geo/query/acc.cgi?acc=GSE69243	overall GEO deposit	GSE69279	Gene Expression Omnibus	GSE69279	http://www.ncbi.nlm.nih.gov/geo/query/acc.cgi?acc=GSE69279	4	amplified	died of disease	13.6109589	month	UO	UO:0000035	event
1784	Methyl-CpG-binding domain (MBD) sequencing	Data processing and analysis	1784	1784_MBD.bam	Gene Expression Omnibus	GSM1695957	http://www.ncbi.nlm.nih.gov/geo/query/acc.cgi?acc=GSM1695957	Peak calling	1784_MBD_peaks.bed	Gene Expression Omnibus	GSM1695957	http://www.ncbi.nlm.nih.gov/geo/query/acc.cgi?acc=GSM1695957	Visualization	1784_MBD.wig	Gene Expression Omnibus	GSM1695957	http://www.ncbi.nlm.nih.gov/geo/query/acc.cgi?acc=GSM1695957	Visualization	1784_MBD.tdf	Gene Expression Omnibus	GSM1695957	http://www.ncbi.nlm.nih.gov/geo/query/acc.cgi?acc=GSM1695957	GEO deposit	GSE69243	Gene Expression Omnibus	GSE69243	http://www.ncbi.nlm.nih.gov/geo/query/acc.cgi?acc=GSE69243	overall GEO deposit	GSE69279	Gene Expression Omnibus	GSE69279	http://www.ncbi.nlm.nih.gov/geo/query/acc.cgi?acc=GSE69279	4	amplified	died of disease	76.5369863	month	UO	UO:0000035	event
1786	Methyl-CpG-binding domain (MBD) sequencing	Data processing and analysis	1786	1786_MBD.bam	Gene Expression Omnibus	GSM1695958	http://www.ncbi.nlm.nih.gov/geo/query/acc.cgi?acc=GSM1695958	Peak calling	1786_MBD_peaks.bed	Gene Expression Omnibus	GSM1695958	http://www.ncbi.nlm.nih.gov/geo/query/acc.cgi?acc=GSM1695958	Visualization	1786_MBD.wig	Gene Expression Omnibus	GSM1695958	http://www.ncbi.nlm.nih.gov/geo/query/acc.cgi?acc=GSM1695958	Visualization	1786_MBD.tdf	Gene Expression Omnibus	GSM1695958	http://www.ncbi.nlm.nih.gov/geo/query/acc.cgi?acc=GSM1695958	GEO deposit	GSE69243	Gene Expression Omnibus	GSE69243	http://www.ncbi.nlm.nih.gov/geo/query/acc.cgi?acc=GSE69243	overall GEO deposit	GSE69279	Gene Expression Omnibus	GSE69279	http://www.ncbi.nlm.nih.gov/geo/query/acc.cgi?acc=GSE69279	4	amplified	died of disease	15.02465753	month	UO	UO:0000035	event
1790	Methyl-CpG-binding domain (MBD) sequencing	Data processing and analysis	1790	1790_MBD.bam	Gene Expression Omnibus	GSM1695959	http://www.ncbi.nlm.nih.gov/geo/query/acc.cgi?acc=GSM1695959	Peak calling	1790_MBD_peaks.bed	Gene Expression Omnibus	GSM1695959	http://www.ncbi.nlm.nih.gov/geo/query/acc.cgi?acc=GSM1695959	Visualization	1790_MBD.wig	Gene Expression Omnibus	GSM1695959	http://www.ncbi.nlm.nih.gov/geo/query/acc.cgi?acc=GSM1695959	Visualization	1790_MBD.tdf	Gene Expression Omnibus	GSM1695959	http://www.ncbi.nlm.nih.gov/geo/query/acc.cgi?acc=GSM1695959	GEO deposit	GSE69243	Gene Expression Omnibus	GSE69243	http://www.ncbi.nlm.nih.gov/geo/query/acc.cgi?acc=GSE69243	overall GEO deposit	GSE69279	Gene Expression Omnibus	GSE69279	http://www.ncbi.nlm.nih.gov/geo/query/acc.cgi?acc=GSE69279	4	non-amplified	died of disease	101.2931507	month	UO	UO:0000035	event
1791	Methyl-CpG-binding domain (MBD) sequencing	Data processing and analysis	1791	1791_MBD.bam	Gene Expression Omnibus	GSM1695960	http://www.ncbi.nlm.nih.gov/geo/query/acc.cgi?acc=GSM1695960	Peak calling	1791_MBD_peaks.bed	Gene Expression Omnibus	GSM1695960	http://www.ncbi.nlm.nih.gov/geo/query/acc.cgi?acc=GSM1695960	Visualization	1791_MBD.wig	Gene Expression Omnibus	GSM1695960	http://www.ncbi.nlm.nih.gov/geo/query/acc.cgi?acc=GSM1695960	Visualization	1791_MBD.tdf	Gene Expression Omnibus	GSM1695960	http://www.ncbi.nlm.nih.gov/geo/query/acc.cgi?acc=GSM1695960	GEO deposit	GSE69243	Gene Expression Omnibus	GSE69243	http://www.ncbi.nlm.nih.gov/geo/query/acc.cgi?acc=GSE69243	overall GEO deposit	GSE69279	Gene Expression Omnibus	GSE69279	http://www.ncbi.nlm.nih.gov/geo/query/acc.cgi?acc=GSE69279	4	non-amplified	died of disease	51.32054795	month	UO	UO:0000035	event
1795	Methyl-CpG-binding domain (MBD) sequencing	Data processing and analysis	1795	1795_MBD.bam	Gene Expression Omnibus	GSM1695961	http://www.ncbi.nlm.nih.gov/geo/query/acc.cgi?acc=GSM1695961	Peak calling	1795_MBD_peaks.bed	Gene Expression Omnibus	GSM1695961	http://www.ncbi.nlm.nih.gov/geo/query/acc.cgi?acc=GSM1695961	Visualization	1795_MBD.wig	Gene Expression Omnibus	GSM1695961	http://www.ncbi.nlm.nih.gov/geo/query/acc.cgi?acc=GSM1695961	Visualization	1795_MBD.tdf	Gene Expression Omnibus	GSM1695961	http://www.ncbi.nlm.nih.gov/geo/query/acc.cgi?acc=GSM1695961	GEO deposit	GSE69243	Gene Expression Omnibus	GSE69243	http://www.ncbi.nlm.nih.gov/geo/query/acc.cgi?acc=GSE69243	overall GEO deposit	GSE69279	Gene Expression Omnibus	GSE69279	http://www.ncbi.nlm.nih.gov/geo/query/acc.cgi?acc=GSE69279	4	non-amplified	died of disease	134.0383562	month	UO	UO:0000035	event
1796	Methyl-CpG-binding domain (MBD) sequencing	Data processing and analysis	1796	1796_MBD.bam	Gene Expression Omnibus	GSM1695962	http://www.ncbi.nlm.nih.gov/geo/query/acc.cgi?acc=GSM1695962	Peak calling	1796_MBD_peaks.bed	Gene Expression Omnibus	GSM1695962	http://www.ncbi.nlm.nih.gov/geo/query/acc.cgi?acc=GSM1695962	Visualization	1796_MBD.wig	Gene Expression Omnibus	GSM1695962	http://www.ncbi.nlm.nih.gov/geo/query/acc.cgi?acc=GSM1695962	Visualization	1796_MBD.tdf	Gene Expression Omnibus	GSM1695962	http://www.ncbi.nlm.nih.gov/geo/query/acc.cgi?acc=GSM1695962	GEO deposit	GSE69243	Gene Expression Omnibus	GSE69243	http://www.ncbi.nlm.nih.gov/geo/query/acc.cgi?acc=GSE69243	overall GEO deposit	GSE69279	Gene Expression Omnibus	GSE69279	http://www.ncbi.nlm.nih.gov/geo/query/acc.cgi?acc=GSE69279	4	non-amplified	died of disease	24.2630137	month	UO	UO:0000035	event
11	Methyl-CpG-binding domain (MBD) sequencing	Data processing and analysis	11	11_MBD.bam	Gene Expression Omnibus	GSM1695963	http://www.ncbi.nlm.nih.gov/geo/query/acc.cgi?acc=GSM1695963	Peak calling	11_MBD_peaks.bed	Gene Expression Omnibus	GSM1695963	http://www.ncbi.nlm.nih.gov/geo/query/acc.cgi?acc=GSM1695963	Visualization	11_MBD.wig	Gene Expression Omnibus	GSM1695963	http://www.ncbi.nlm.nih.gov/geo/query/acc.cgi?acc=GSM1695963	Visualization	11_MBD.tdf	Gene Expression Omnibus	GSM1695963	http://www.ncbi.nlm.nih.gov/geo/query/acc.cgi?acc=GSM1695963	GEO deposit	GSE69243	Gene Expression Omnibus	GSE69243	http://www.ncbi.nlm.nih.gov/geo/query/acc.cgi?acc=GSE69243	overall GEO deposit	GSE69279	Gene Expression Omnibus	GSE69279	http://www.ncbi.nlm.nih.gov/geo/query/acc.cgi?acc=GSE69279	4	non-amplified	alive	15.22191781	month	UO	UO:0000035	no event
1030	Methyl-CpG-binding domain (MBD) sequencing	Data processing and analysis	1030	1030_MBD.bam	Gene Expression Omnibus	GSM1695964	http://www.ncbi.nlm.nih.gov/geo/query/acc.cgi?acc=GSM1695964	Peak calling	1030_MBD_peaks.bed	Gene Expression Omnibus	GSM1695964	http://www.ncbi.nlm.nih.gov/geo/query/acc.cgi?acc=GSM1695964	Visualization	1030_MBD.wig	Gene Expression Omnibus	GSM1695964	http://www.ncbi.nlm.nih.gov/geo/query/acc.cgi?acc=GSM1695964	Visualization	1030_MBD.tdf	Gene Expression Omnibus	GSM1695964	http://www.ncbi.nlm.nih.gov/geo/query/acc.cgi?acc=GSM1695964	GEO deposit	GSE69243	Gene Expression Omnibus	GSE69243	http://www.ncbi.nlm.nih.gov/geo/query/acc.cgi?acc=GSE69243	overall GEO deposit	GSE69279	Gene Expression Omnibus	GSE69279	http://www.ncbi.nlm.nih.gov/geo/query/acc.cgi?acc=GSE69279	4	non-amplified	alive	54.64109589	month	UO	UO:0000035	no event
1381	Methyl-CpG-binding domain (MBD) sequencing	Data processing and analysis	1381	1381_MBD.bam	Gene Expression Omnibus	GSM1695965	http://www.ncbi.nlm.nih.gov/geo/query/acc.cgi?acc=GSM1695965	Peak calling	1381_MBD_peaks.bed	Gene Expression Omnibus	GSM1695965	http://www.ncbi.nlm.nih.gov/geo/query/acc.cgi?acc=GSM1695965	Visualization	1381_MBD.wig	Gene Expression Omnibus	GSM1695965	http://www.ncbi.nlm.nih.gov/geo/query/acc.cgi?acc=GSM1695965	Visualization	1381_MBD.tdf	Gene Expression Omnibus	GSM1695965	http://www.ncbi.nlm.nih.gov/geo/query/acc.cgi?acc=GSM1695965	GEO deposit	GSE69243	Gene Expression Omnibus	GSE69243	http://www.ncbi.nlm.nih.gov/geo/query/acc.cgi?acc=GSE69243	overall GEO deposit	GSE69279	Gene Expression Omnibus	GSE69279	http://www.ncbi.nlm.nih.gov/geo/query/acc.cgi?acc=GSE69279	4	non-amplified	alive	21.46849315	month	UO	UO:0000035	no event
1382	Methyl-CpG-binding domain (MBD) sequencing	Data processing and analysis	1382	1382_MBD.bam	Gene Expression Omnibus	GSM1695966	http://www.ncbi.nlm.nih.gov/geo/query/acc.cgi?acc=GSM1695966	Peak calling	1382_MBD_peaks.bed	Gene Expression Omnibus	GSM1695966	http://www.ncbi.nlm.nih.gov/geo/query/acc.cgi?acc=GSM1695966	Visualization	1382_MBD.wig	Gene Expression Omnibus	GSM1695966	http://www.ncbi.nlm.nih.gov/geo/query/acc.cgi?acc=GSM1695966	Visualization	1382_MBD.tdf	Gene Expression Omnibus	GSM1695966	http://www.ncbi.nlm.nih.gov/geo/query/acc.cgi?acc=GSM1695966	GEO deposit	GSE69243	Gene Expression Omnibus	GSE69243	http://www.ncbi.nlm.nih.gov/geo/query/acc.cgi?acc=GSE69243	overall GEO deposit	GSE69279	Gene Expression Omnibus	GSE69279	http://www.ncbi.nlm.nih.gov/geo/query/acc.cgi?acc=GSE69279	4	non-amplified	alive	70.09315068	month	UO	UO:0000035	no event
1384	Methyl-CpG-binding domain (MBD) sequencing	Data processing and analysis	1384	1384_MBD.bam	Gene Expression Omnibus	GSM1695967	http://www.ncbi.nlm.nih.gov/geo/query/acc.cgi?acc=GSM1695967	Peak calling	1384_MBD_peaks.bed	Gene Expression Omnibus	GSM1695967	http://www.ncbi.nlm.nih.gov/geo/query/acc.cgi?acc=GSM1695967	Visualization	1384_MBD.wig	Gene Expression Omnibus	GSM1695967	http://www.ncbi.nlm.nih.gov/geo/query/acc.cgi?acc=GSM1695967	Visualization	1384_MBD.tdf	Gene Expression Omnibus	GSM1695967	http://www.ncbi.nlm.nih.gov/geo/query/acc.cgi?acc=GSM1695967	GEO deposit	GSE69243	Gene Expression Omnibus	GSE69243	http://www.ncbi.nlm.nih.gov/geo/query/acc.cgi?acc=GSE69243	overall GEO deposit	GSE69279	Gene Expression Omnibus	GSE69279	http://www.ncbi.nlm.nih.gov/geo/query/acc.cgi?acc=GSE69279	3	amplified	alive	16.37260274	month	UO	UO:0000035	no event
1501	Methyl-CpG-binding domain (MBD) sequencing	Data processing and analysis	1501	1501_MBD.bam	Gene Expression Omnibus	GSM1695968	http://www.ncbi.nlm.nih.gov/geo/query/acc.cgi?acc=GSM1695968	Peak calling	1501_MBD_peaks.bed	Gene Expression Omnibus	GSM1695968	http://www.ncbi.nlm.nih.gov/geo/query/acc.cgi?acc=GSM1695968	Visualization	1501_MBD.wig	Gene Expression Omnibus	GSM1695968	http://www.ncbi.nlm.nih.gov/geo/query/acc.cgi?acc=GSM1695968	Visualization	1501_MBD.tdf	Gene Expression Omnibus	GSM1695968	http://www.ncbi.nlm.nih.gov/geo/query/acc.cgi?acc=GSM1695968	GEO deposit	GSE69243	Gene Expression Omnibus	GSE69243	http://www.ncbi.nlm.nih.gov/geo/query/acc.cgi?acc=GSE69243	overall GEO deposit	GSE69279	Gene Expression Omnibus	GSE69279	http://www.ncbi.nlm.nih.gov/geo/query/acc.cgi?acc=GSE69279	4	non-amplified	alive	131.3753425	month	UO	UO:0000035	event
1515	Methyl-CpG-binding domain (MBD) sequencing	Data processing and analysis	1515	1515_MBD.bam	Gene Expression Omnibus	GSM1695969	http://www.ncbi.nlm.nih.gov/geo/query/acc.cgi?acc=GSM1695969	Peak calling	1515_MBD_peaks.bed	Gene Expression Omnibus	GSM1695969	http://www.ncbi.nlm.nih.gov/geo/query/acc.cgi?acc=GSM1695969	Visualization	1515_MBD.wig	Gene Expression Omnibus	GSM1695969	http://www.ncbi.nlm.nih.gov/geo/query/acc.cgi?acc=GSM1695969	Visualization	1515_MBD.tdf	Gene Expression Omnibus	GSM1695969	http://www.ncbi.nlm.nih.gov/geo/query/acc.cgi?acc=GSM1695969	GEO deposit	GSE69243	Gene Expression Omnibus	GSE69243	http://www.ncbi.nlm.nih.gov/geo/query/acc.cgi?acc=GSE69243	overall GEO deposit	GSE69279	Gene Expression Omnibus	GSE69279	http://www.ncbi.nlm.nih.gov/geo/query/acc.cgi?acc=GSE69279	4	non-amplified	alive	15.97808219	month	UO	UO:0000035	no event
1647	Methyl-CpG-binding domain (MBD) sequencing	Data processing and analysis	1647	1647_MBD.bam	Gene Expression Omnibus	GSM1695970	http://www.ncbi.nlm.nih.gov/geo/query/acc.cgi?acc=GSM1695970	Peak calling	1647_MBD_peaks.bed	Gene Expression Omnibus	GSM1695970	http://www.ncbi.nlm.nih.gov/geo/query/acc.cgi?acc=GSM1695970	Visualization	1647_MBD.wig	Gene Expression Omnibus	GSM1695970	http://www.ncbi.nlm.nih.gov/geo/query/acc.cgi?acc=GSM1695970	Visualization	1647_MBD.tdf	Gene Expression Omnibus	GSM1695970	http://www.ncbi.nlm.nih.gov/geo/query/acc.cgi?acc=GSM1695970	GEO deposit	GSE69243	Gene Expression Omnibus	GSE69243	http://www.ncbi.nlm.nih.gov/geo/query/acc.cgi?acc=GSE69243	overall GEO deposit	GSE69279	Gene Expression Omnibus	GSE69279	http://www.ncbi.nlm.nih.gov/geo/query/acc.cgi?acc=GSE69279	2	amplified	alive	10.06027397	month	UO	UO:0000035	no event
1649	Methyl-CpG-binding domain (MBD) sequencing	Data processing and analysis	1649	1649_MBD.bam	Gene Expression Omnibus	GSM1695971	http://www.ncbi.nlm.nih.gov/geo/query/acc.cgi?acc=GSM1695971	Peak calling	1649_MBD_peaks.bed	Gene Expression Omnibus	GSM1695971	http://www.ncbi.nlm.nih.gov/geo/query/acc.cgi?acc=GSM1695971	Visualization	1649_MBD.wig	Gene Expression Omnibus	GSM1695971	http://www.ncbi.nlm.nih.gov/geo/query/acc.cgi?acc=GSM1695971	Visualization	1649_MBD.tdf	Gene Expression Omnibus	GSM1695971	http://www.ncbi.nlm.nih.gov/geo/query/acc.cgi?acc=GSM1695971	GEO deposit	GSE69243	Gene Expression Omnibus	GSE69243	http://www.ncbi.nlm.nih.gov/geo/query/acc.cgi?acc=GSE69243	overall GEO deposit	GSE69279	Gene Expression Omnibus	GSE69279	http://www.ncbi.nlm.nih.gov/geo/query/acc.cgi?acc=GSE69279	4	amplified	alive	8.745205479	month	UO	UO:0000035	no event
1789	Methyl-CpG-binding domain (MBD) sequencing	Data processing and analysis	1789	1789_MBD.bam	Gene Expression Omnibus	GSM1695972	http://www.ncbi.nlm.nih.gov/geo/query/acc.cgi?acc=GSM1695972	Peak calling	1789_MBD_peaks.bed	Gene Expression Omnibus	GSM1695972	http://www.ncbi.nlm.nih.gov/geo/query/acc.cgi?acc=GSM1695972	Visualization	1789_MBD.wig	Gene Expression Omnibus	GSM1695972	http://www.ncbi.nlm.nih.gov/geo/query/acc.cgi?acc=GSM1695972	Visualization	1789_MBD.tdf	Gene Expression Omnibus	GSM1695972	http://www.ncbi.nlm.nih.gov/geo/query/acc.cgi?acc=GSM1695972	GEO deposit	GSE69243	Gene Expression Omnibus	GSE69243	http://www.ncbi.nlm.nih.gov/geo/query/acc.cgi?acc=GSE69243	overall GEO deposit	GSE69279	Gene Expression Omnibus	GSE69279	http://www.ncbi.nlm.nih.gov/geo/query/acc.cgi?acc=GSE69279	3	amplified	alive	25.18356164	month	UO	UO:0000035	no event
1793	Methyl-CpG-binding domain (MBD) sequencing	Data processing and analysis	1793	1793_MBD.bam	Gene Expression Omnibus	GSM1695973	http://www.ncbi.nlm.nih.gov/geo/query/acc.cgi?acc=GSM1695973	Peak calling	1793_MBD_peaks.bed	Gene Expression Omnibus	GSM1695973	http://www.ncbi.nlm.nih.gov/geo/query/acc.cgi?acc=GSM1695973	Visualization	1793_MBD.wig	Gene Expression Omnibus	GSM1695973	http://www.ncbi.nlm.nih.gov/geo/query/acc.cgi?acc=GSM1695973	Visualization	1793_MBD.tdf	Gene Expression Omnibus	GSM1695973	http://www.ncbi.nlm.nih.gov/geo/query/acc.cgi?acc=GSM1695973	GEO deposit	GSE69243	Gene Expression Omnibus	GSE69243	http://www.ncbi.nlm.nih.gov/geo/query/acc.cgi?acc=GSE69243	overall GEO deposit	GSE69279	Gene Expression Omnibus	GSE69279	http://www.ncbi.nlm.nih.gov/geo/query/acc.cgi?acc=GSE69279	3	amplified	alive	32.54794521	month	UO	UO:0000035	no event
1794	Methyl-CpG-binding domain (MBD) sequencing	Data processing and analysis	1794	1794_MBD.bam	Gene Expression Omnibus	GSM1695974	http://www.ncbi.nlm.nih.gov/geo/query/acc.cgi?acc=GSM1695974	Peak calling	1794_MBD_peaks.bed	Gene Expression Omnibus	GSM1695974	http://www.ncbi.nlm.nih.gov/geo/query/acc.cgi?acc=GSM1695974	Visualization	1794_MBD.wig	Gene Expression Omnibus	GSM1695974	http://www.ncbi.nlm.nih.gov/geo/query/acc.cgi?acc=GSM1695974	Visualization	1794_MBD.tdf	Gene Expression Omnibus	GSM1695974	http://www.ncbi.nlm.nih.gov/geo/query/acc.cgi?acc=GSM1695974	GEO deposit	GSE69243	Gene Expression Omnibus	GSE69243	http://www.ncbi.nlm.nih.gov/geo/query/acc.cgi?acc=GSE69243	overall GEO deposit	GSE69279	Gene Expression Omnibus	GSE69279	http://www.ncbi.nlm.nih.gov/geo/query/acc.cgi?acc=GSE69279	3	amplified	alive	33.23835616	month	UO	UO:0000035	no event
1800	Methyl-CpG-binding domain (MBD) sequencing	Data processing and analysis	1800	1800_MBD.bam	Gene Expression Omnibus	GSM1695975	http://www.ncbi.nlm.nih.gov/geo/query/acc.cgi?acc=GSM1695975	Peak calling	1800_MBD_peaks.bed	Gene Expression Omnibus	GSM1695975	http://www.ncbi.nlm.nih.gov/geo/query/acc.cgi?acc=GSM1695975	Visualization	1800_MBD.wig	Gene Expression Omnibus	GSM1695975	http://www.ncbi.nlm.nih.gov/geo/query/acc.cgi?acc=GSM1695975	Visualization	1800_MBD.tdf	Gene Expression Omnibus	GSM1695975	http://www.ncbi.nlm.nih.gov/geo/query/acc.cgi?acc=GSM1695975	GEO deposit	GSE69243	Gene Expression Omnibus	GSE69243	http://www.ncbi.nlm.nih.gov/geo/query/acc.cgi?acc=GSE69243	overall GEO deposit	GSE69279	Gene Expression Omnibus	GSE69279	http://www.ncbi.nlm.nih.gov/geo/query/acc.cgi?acc=GSE69279	4	amplified	alive	71.07945205	month	UO	UO:0000035	no event
1803	Methyl-CpG-binding domain (MBD) sequencing	Data processing and analysis	1803	1803_MBD.bam	Gene Expression Omnibus	GSM1695976	http://www.ncbi.nlm.nih.gov/geo/query/acc.cgi?acc=GSM1695976	Peak calling	1803_MBD_peaks.bed	Gene Expression Omnibus	GSM1695976	http://www.ncbi.nlm.nih.gov/geo/query/acc.cgi?acc=GSM1695976	Visualization	1803_MBD.wig	Gene Expression Omnibus	GSM1695976	http://www.ncbi.nlm.nih.gov/geo/query/acc.cgi?acc=GSM1695976	Visualization	1803_MBD.tdf	Gene Expression Omnibus	GSM1695976	http://www.ncbi.nlm.nih.gov/geo/query/acc.cgi?acc=GSM1695976	GEO deposit	GSE69243	Gene Expression Omnibus	GSE69243	http://www.ncbi.nlm.nih.gov/geo/query/acc.cgi?acc=GSE69243	overall GEO deposit	GSE69279	Gene Expression Omnibus	GSE69279	http://www.ncbi.nlm.nih.gov/geo/query/acc.cgi?acc=GSE69279	4	amplified	alive	19.36438356	month	UO	UO:0000035	no event
1863	Methyl-CpG-binding domain (MBD) sequencing	Data processing and analysis	1863	1863_MBD.bam	Gene Expression Omnibus	GSM1695977	http://www.ncbi.nlm.nih.gov/geo/query/acc.cgi?acc=GSM1695977	Peak calling	1863_MBD_peaks.bed	Gene Expression Omnibus	GSM1695977	http://www.ncbi.nlm.nih.gov/geo/query/acc.cgi?acc=GSM1695977	Visualization	1863_MBD.wig	Gene Expression Omnibus	GSM1695977	http://www.ncbi.nlm.nih.gov/geo/query/acc.cgi?acc=GSM1695977	Visualization	1863_MBD.tdf	Gene Expression Omnibus	GSM1695977	http://www.ncbi.nlm.nih.gov/geo/query/acc.cgi?acc=GSM1695977	GEO deposit	GSE69243	Gene Expression Omnibus	GSE69243	http://www.ncbi.nlm.nih.gov/geo/query/acc.cgi?acc=GSE69243	overall GEO deposit	GSE69279	Gene Expression Omnibus	GSE69279	http://www.ncbi.nlm.nih.gov/geo/query/acc.cgi?acc=GSE69279	4	non-amplified	alive	168.6246575	month	UO	UO:0000035	event
820	Methyl-CpG-binding domain (MBD) sequencing	Data processing and analysis	820	820_MBD.bam	Gene Expression Omnibus	GSM1695978	http://www.ncbi.nlm.nih.gov/geo/query/acc.cgi?acc=GSM1695978	Peak calling	820_MBD_peaks.bed	Gene Expression Omnibus	GSM1695978	http://www.ncbi.nlm.nih.gov/geo/query/acc.cgi?acc=GSM1695978	Visualization	820_MBD.wig	Gene Expression Omnibus	GSM1695978	http://www.ncbi.nlm.nih.gov/geo/query/acc.cgi?acc=GSM1695978	Visualization	820_MBD.tdf	Gene Expression Omnibus	GSM1695978	http://www.ncbi.nlm.nih.gov/geo/query/acc.cgi?acc=GSM1695978	GEO deposit	GSE69243	Gene Expression Omnibus	GSE69243	http://www.ncbi.nlm.nih.gov/geo/query/acc.cgi?acc=GSE69243	overall GEO deposit	GSE69279	Gene Expression Omnibus	GSE69279	http://www.ncbi.nlm.nih.gov/geo/query/acc.cgi?acc=GSE69279	2	non-amplified	alive	10.88219178	month	UO	UO:0000035	no event
822	Methyl-CpG-binding domain (MBD) sequencing	Data processing and analysis	822	822_MBD.bam	Gene Expression Omnibus	GSM1695979	http://www.ncbi.nlm.nih.gov/geo/query/acc.cgi?acc=GSM1695979	Peak calling	822_MBD_peaks.bed	Gene Expression Omnibus	GSM1695979	http://www.ncbi.nlm.nih.gov/geo/query/acc.cgi?acc=GSM1695979	Visualization	822_MBD.wig	Gene Expression Omnibus	GSM1695979	http://www.ncbi.nlm.nih.gov/geo/query/acc.cgi?acc=GSM1695979	Visualization	822_MBD.tdf	Gene Expression Omnibus	GSM1695979	http://www.ncbi.nlm.nih.gov/geo/query/acc.cgi?acc=GSM1695979	GEO deposit	GSE69243	Gene Expression Omnibus	GSE69243	http://www.ncbi.nlm.nih.gov/geo/query/acc.cgi?acc=GSE69243	overall GEO deposit	GSE69279	Gene Expression Omnibus	GSE69279	http://www.ncbi.nlm.nih.gov/geo/query/acc.cgi?acc=GSE69279	1	non-amplified	alive	12.82191781	month	UO	UO:0000035	no event
823	Methyl-CpG-binding domain (MBD) sequencing	Data processing and analysis	823	823_MBD.bam	Gene Expression Omnibus	GSM1695980	http://www.ncbi.nlm.nih.gov/geo/query/acc.cgi?acc=GSM1695980	Peak calling	823_MBD_peaks.bed	Gene Expression Omnibus	GSM1695980	http://www.ncbi.nlm.nih.gov/geo/query/acc.cgi?acc=GSM1695980	Visualization	823_MBD.wig	Gene Expression Omnibus	GSM1695980	http://www.ncbi.nlm.nih.gov/geo/query/acc.cgi?acc=GSM1695980	Visualization	823_MBD.tdf	Gene Expression Omnibus	GSM1695980	http://www.ncbi.nlm.nih.gov/geo/query/acc.cgi?acc=GSM1695980	GEO deposit	GSE69243	Gene Expression Omnibus	GSE69243	http://www.ncbi.nlm.nih.gov/geo/query/acc.cgi?acc=GSE69243	overall GEO deposit	GSE69279	Gene Expression Omnibus	GSE69279	http://www.ncbi.nlm.nih.gov/geo/query/acc.cgi?acc=GSE69279	1	non-amplified	alive	4.24109589	month	UO	UO:0000035	no event
912	Methyl-CpG-binding domain (MBD) sequencing	Data processing and analysis	912	912_MBD.bam	Gene Expression Omnibus	GSM1695981	http://www.ncbi.nlm.nih.gov/geo/query/acc.cgi?acc=GSM1695981	Peak calling	912_MBD_peaks.bed	Gene Expression Omnibus	GSM1695981	http://www.ncbi.nlm.nih.gov/geo/query/acc.cgi?acc=GSM1695981	Visualization	912_MBD.wig	Gene Expression Omnibus	GSM1695981	http://www.ncbi.nlm.nih.gov/geo/query/acc.cgi?acc=GSM1695981	Visualization	912_MBD.tdf	Gene Expression Omnibus	GSM1695981	http://www.ncbi.nlm.nih.gov/geo/query/acc.cgi?acc=GSM1695981	GEO deposit	GSE69243	Gene Expression Omnibus	GSE69243	http://www.ncbi.nlm.nih.gov/geo/query/acc.cgi?acc=GSE69243	overall GEO deposit	GSE69279	Gene Expression Omnibus	GSE69279	http://www.ncbi.nlm.nih.gov/geo/query/acc.cgi?acc=GSE69279	1	non-amplified	alive	0.164383562	month	UO	UO:0000035	no event
1028	Methyl-CpG-binding domain (MBD) sequencing	Data processing and analysis	1028	1028_MBD.bam	Gene Expression Omnibus	GSM1695982	http://www.ncbi.nlm.nih.gov/geo/query/acc.cgi?acc=GSM1695982	Peak calling	1028_MBD_peaks.bed	Gene Expression Omnibus	GSM1695982	http://www.ncbi.nlm.nih.gov/geo/query/acc.cgi?acc=GSM1695982	Visualization	1028_MBD.wig	Gene Expression Omnibus	GSM1695982	http://www.ncbi.nlm.nih.gov/geo/query/acc.cgi?acc=GSM1695982	Visualization	1028_MBD.tdf	Gene Expression Omnibus	GSM1695982	http://www.ncbi.nlm.nih.gov/geo/query/acc.cgi?acc=GSM1695982	GEO deposit	GSE69243	Gene Expression Omnibus	GSE69243	http://www.ncbi.nlm.nih.gov/geo/query/acc.cgi?acc=GSE69243	overall GEO deposit	GSE69279	Gene Expression Omnibus	GSE69279	http://www.ncbi.nlm.nih.gov/geo/query/acc.cgi?acc=GSE69279	2	non-amplified	alive	3.484931507	month	UO	UO:0000035	no event
1038	Methyl-CpG-binding domain (MBD) sequencing	Data processing and analysis	1038	1038_MBD.bam	Gene Expression Omnibus	GSM1695983	http://www.ncbi.nlm.nih.gov/geo/query/acc.cgi?acc=GSM1695983	Peak calling	1038_MBD_peaks.bed	Gene Expression Omnibus	GSM1695983	http://www.ncbi.nlm.nih.gov/geo/query/acc.cgi?acc=GSM1695983	Visualization	1038_MBD.wig	Gene Expression Omnibus	GSM1695983	http://www.ncbi.nlm.nih.gov/geo/query/acc.cgi?acc=GSM1695983	Visualization	1038_MBD.tdf	Gene Expression Omnibus	GSM1695983	http://www.ncbi.nlm.nih.gov/geo/query/acc.cgi?acc=GSM1695983	GEO deposit	GSE69243	Gene Expression Omnibus	GSE69243	http://www.ncbi.nlm.nih.gov/geo/query/acc.cgi?acc=GSE69243	overall GEO deposit	GSE69279	Gene Expression Omnibus	GSE69279	http://www.ncbi.nlm.nih.gov/geo/query/acc.cgi?acc=GSE69279	2	non-amplified	alive	11.4739726	month	UO	UO:0000035	no event
1039	Methyl-CpG-binding domain (MBD) sequencing	Data processing and analysis	1039	1039_MBD.bam	Gene Expression Omnibus	GSM1695984	http://www.ncbi.nlm.nih.gov/geo/query/acc.cgi?acc=GSM1695984	Peak calling	1039_MBD_peaks.bed	Gene Expression Omnibus	GSM1695984	http://www.ncbi.nlm.nih.gov/geo/query/acc.cgi?acc=GSM1695984	Visualization	1039_MBD.wig	Gene Expression Omnibus	GSM1695984	http://www.ncbi.nlm.nih.gov/geo/query/acc.cgi?acc=GSM1695984	Visualization	1039_MBD.tdf	Gene Expression Omnibus	GSM1695984	http://www.ncbi.nlm.nih.gov/geo/query/acc.cgi?acc=GSM1695984	GEO deposit	GSE69243	Gene Expression Omnibus	GSE69243	http://www.ncbi.nlm.nih.gov/geo/query/acc.cgi?acc=GSE69243	overall GEO deposit	GSE69279	Gene Expression Omnibus	GSE69279	http://www.ncbi.nlm.nih.gov/geo/query/acc.cgi?acc=GSE69279	3	non-amplified	alive	7.956164384	month	UO	UO:0000035	no event
1469	Methyl-CpG-binding domain (MBD) sequencing	Data processing and analysis	1469	1469_MBD.bam	Gene Expression Omnibus	GSM1695985	http://www.ncbi.nlm.nih.gov/geo/query/acc.cgi?acc=GSM1695985	Peak calling	1469_MBD_peaks.bed	Gene Expression Omnibus	GSM1695985	http://www.ncbi.nlm.nih.gov/geo/query/acc.cgi?acc=GSM1695985	Visualization	1469_MBD.wig	Gene Expression Omnibus	GSM1695985	http://www.ncbi.nlm.nih.gov/geo/query/acc.cgi?acc=GSM1695985	Visualization	1469_MBD.tdf	Gene Expression Omnibus	GSM1695985	http://www.ncbi.nlm.nih.gov/geo/query/acc.cgi?acc=GSM1695985	GEO deposit	GSE69243	Gene Expression Omnibus	GSE69243	http://www.ncbi.nlm.nih.gov/geo/query/acc.cgi?acc=GSE69243	overall GEO deposit	GSE69279	Gene Expression Omnibus	GSE69279	http://www.ncbi.nlm.nih.gov/geo/query/acc.cgi?acc=GSE69279	1	non-amplified	alive	1.446575342	month	UO	UO:0000035	no event
1476	Methyl-CpG-binding domain (MBD) sequencing	Data processing and analysis	1476	1476_MBD.bam	Gene Expression Omnibus	GSM1695986	http://www.ncbi.nlm.nih.gov/geo/query/acc.cgi?acc=GSM1695986	Peak calling	1476_MBD_peaks.bed	Gene Expression Omnibus	GSM1695986	http://www.ncbi.nlm.nih.gov/geo/query/acc.cgi?acc=GSM1695986	Visualization	1476_MBD.wig	Gene Expression Omnibus	GSM1695986	http://www.ncbi.nlm.nih.gov/geo/query/acc.cgi?acc=GSM1695986	Visualization	1476_MBD.tdf	Gene Expression Omnibus	GSM1695986	http://www.ncbi.nlm.nih.gov/geo/query/acc.cgi?acc=GSM1695986	GEO deposit	GSE69243	Gene Expression Omnibus	GSE69243	http://www.ncbi.nlm.nih.gov/geo/query/acc.cgi?acc=GSE69243	overall GEO deposit	GSE69279	Gene Expression Omnibus	GSE69279	http://www.ncbi.nlm.nih.gov/geo/query/acc.cgi?acc=GSE69279	2	non-amplified	alive	22.22465753	month	UO	UO:0000035	no event
1483	Methyl-CpG-binding domain (MBD) sequencing	Data processing and analysis	1483	1483_MBD.bam	Gene Expression Omnibus	GSM1695987	http://www.ncbi.nlm.nih.gov/geo/query/acc.cgi?acc=GSM1695987	Peak calling	1483_MBD_peaks.bed	Gene Expression Omnibus	GSM1695987	http://www.ncbi.nlm.nih.gov/geo/query/acc.cgi?acc=GSM1695987	Visualization	1483_MBD.wig	Gene Expression Omnibus	GSM1695987	http://www.ncbi.nlm.nih.gov/geo/query/acc.cgi?acc=GSM1695987	Visualization	1483_MBD.tdf	Gene Expression Omnibus	GSM1695987	http://www.ncbi.nlm.nih.gov/geo/query/acc.cgi?acc=GSM1695987	GEO deposit	GSE69243	Gene Expression Omnibus	GSE69243	http://www.ncbi.nlm.nih.gov/geo/query/acc.cgi?acc=GSE69243	overall GEO deposit	GSE69279	Gene Expression Omnibus	GSE69279	http://www.ncbi.nlm.nih.gov/geo/query/acc.cgi?acc=GSE69279	1	non-amplified	alive	0.690410959	month	UO	UO:0000035	no event
1484	Methyl-CpG-binding domain (MBD) sequencing	Data processing and analysis	1484	1484_MBD.bam	Gene Expression Omnibus	GSM1695988	http://www.ncbi.nlm.nih.gov/geo/query/acc.cgi?acc=GSM1695988	Peak calling	1484_MBD_peaks.bed	Gene Expression Omnibus	GSM1695988	http://www.ncbi.nlm.nih.gov/geo/query/acc.cgi?acc=GSM1695988	Visualization	1484_MBD.wig	Gene Expression Omnibus	GSM1695988	http://www.ncbi.nlm.nih.gov/geo/query/acc.cgi?acc=GSM1695988	Visualization	1484_MBD.tdf	Gene Expression Omnibus	GSM1695988	http://www.ncbi.nlm.nih.gov/geo/query/acc.cgi?acc=GSM1695988	GEO deposit	GSE69243	Gene Expression Omnibus	GSE69243	http://www.ncbi.nlm.nih.gov/geo/query/acc.cgi?acc=GSE69243	overall GEO deposit	GSE69279	Gene Expression Omnibus	GSE69279	http://www.ncbi.nlm.nih.gov/geo/query/acc.cgi?acc=GSE69279	1	non-amplified	alive	1.347945205	month	UO	UO:0000035	no event
1486	Methyl-CpG-binding domain (MBD) sequencing	Data processing and analysis	1486	1486_MBD.bam	Gene Expression Omnibus	GSM1695989	http://www.ncbi.nlm.nih.gov/geo/query/acc.cgi?acc=GSM1695989	Peak calling	1486_MBD_peaks.bed	Gene Expression Omnibus	GSM1695989	http://www.ncbi.nlm.nih.gov/geo/query/acc.cgi?acc=GSM1695989	Visualization	1486_MBD.wig	Gene Expression Omnibus	GSM1695989	http://www.ncbi.nlm.nih.gov/geo/query/acc.cgi?acc=GSM1695989	Visualization	1486_MBD.tdf	Gene Expression Omnibus	GSM1695989	http://www.ncbi.nlm.nih.gov/geo/query/acc.cgi?acc=GSM1695989	GEO deposit	GSE69243	Gene Expression Omnibus	GSE69243	http://www.ncbi.nlm.nih.gov/geo/query/acc.cgi?acc=GSE69243	overall GEO deposit	GSE69279	Gene Expression Omnibus	GSE69279	http://www.ncbi.nlm.nih.gov/geo/query/acc.cgi?acc=GSE69279	1	non-amplified	alive	11.50684932	month	UO	UO:0000035	no event
1488	Methyl-CpG-binding domain (MBD) sequencing	Data processing and analysis	1488	1488_MBD.bam	Gene Expression Omnibus	GSM1695990	http://www.ncbi.nlm.nih.gov/geo/query/acc.cgi?acc=GSM1695990	Peak calling	1488_MBD_peaks.bed	Gene Expression Omnibus	GSM1695990	http://www.ncbi.nlm.nih.gov/geo/query/acc.cgi?acc=GSM1695990	Visualization	1488_MBD.wig	Gene Expression Omnibus	GSM1695990	http://www.ncbi.nlm.nih.gov/geo/query/acc.cgi?acc=GSM1695990	Visualization	1488_MBD.tdf	Gene Expression Omnibus	GSM1695990	http://www.ncbi.nlm.nih.gov/geo/query/acc.cgi?acc=GSM1695990	GEO deposit	GSE69243	Gene Expression Omnibus	GSE69243	http://www.ncbi.nlm.nih.gov/geo/query/acc.cgi?acc=GSE69243	overall GEO deposit	GSE69279	Gene Expression Omnibus	GSE69279	http://www.ncbi.nlm.nih.gov/geo/query/acc.cgi?acc=GSE69279	2	non-amplified	alive	2.432876712	month	UO	UO:0000035	no event
1509	Methyl-CpG-binding domain (MBD) sequencing	Data processing and analysis	1509	1509_MBD.bam	Gene Expression Omnibus	GSM1695991	http://www.ncbi.nlm.nih.gov/geo/query/acc.cgi?acc=GSM1695991	Peak calling	1509_MBD_peaks.bed	Gene Expression Omnibus	GSM1695991	http://www.ncbi.nlm.nih.gov/geo/query/acc.cgi?acc=GSM1695991	Visualization	1509_MBD.wig	Gene Expression Omnibus	GSM1695991	http://www.ncbi.nlm.nih.gov/geo/query/acc.cgi?acc=GSM1695991	Visualization	1509_MBD.tdf	Gene Expression Omnibus	GSM1695991	http://www.ncbi.nlm.nih.gov/geo/query/acc.cgi?acc=GSM1695991	GEO deposit	GSE69243	Gene Expression Omnibus	GSE69243	http://www.ncbi.nlm.nih.gov/geo/query/acc.cgi?acc=GSE69243	overall GEO deposit	GSE69279	Gene Expression Omnibus	GSE69279	http://www.ncbi.nlm.nih.gov/geo/query/acc.cgi?acc=GSE69279	3	non-amplified	alive	1.019178082	month	UO	UO:0000035	no event
1646	Methyl-CpG-binding domain (MBD) sequencing	Data processing and analysis	1646	1646_MBD.bam	Gene Expression Omnibus	GSM1695992	http://www.ncbi.nlm.nih.gov/geo/query/acc.cgi?acc=GSM1695992	Peak calling	1646_MBD_peaks.bed	Gene Expression Omnibus	GSM1695992	http://www.ncbi.nlm.nih.gov/geo/query/acc.cgi?acc=GSM1695992	Visualization	1646_MBD.wig	Gene Expression Omnibus	GSM1695992	http://www.ncbi.nlm.nih.gov/geo/query/acc.cgi?acc=GSM1695992	Visualization	1646_MBD.tdf	Gene Expression Omnibus	GSM1695992	http://www.ncbi.nlm.nih.gov/geo/query/acc.cgi?acc=GSM1695992	GEO deposit	GSE69243	Gene Expression Omnibus	GSE69243	http://www.ncbi.nlm.nih.gov/geo/query/acc.cgi?acc=GSE69243	overall GEO deposit	GSE69279	Gene Expression Omnibus	GSE69279	http://www.ncbi.nlm.nih.gov/geo/query/acc.cgi?acc=GSE69279	2	non-amplified	alive	4.109589041	month	UO	UO:0000035	no event
1530	Methyl-CpG-binding domain (MBD) sequencing	Data processing and analysis	1530	1530_MBD.bam	Gene Expression Omnibus	GSM1696480	http://www.ncbi.nlm.nih.gov/geo/query/acc.cgi?acc=GSM1696480	Peak calling	1530_MBD_peaks.bed	Gene Expression Omnibus	GSM1696480	http://www.ncbi.nlm.nih.gov/geo/query/acc.cgi?acc=GSM1696480	Visualization	1530_MBD.wig	Gene Expression Omnibus	GSM1696480	http://www.ncbi.nlm.nih.gov/geo/query/acc.cgi?acc=GSM1696480	Visualization	1530_MBD.tdf	Gene Expression Omnibus	GSM1696480	http://www.ncbi.nlm.nih.gov/geo/query/acc.cgi?acc=GSM1696480	GEO deposit	GSE69268	Gene Expression Omnibus	GSE69268	http://www.ncbi.nlm.nih.gov/geo/query/acc.cgi?acc=GSE69268	overall GEO deposit	GSE69279	Gene Expression Omnibus	GSE69279	http://www.ncbi.nlm.nih.gov/geo/query/acc.cgi?acc=GSE69279	4S	non-amplified	alive	0.098630137	month	UO	UO:0000035	no event
1494	Methyl-CpG-binding domain (MBD) sequencing	Data processing and analysis	1494	1494_MBD.bam	Gene Expression Omnibus	GSM1696481	http://www.ncbi.nlm.nih.gov/geo/query/acc.cgi?acc=GSM1696481	Peak calling	1494_MBD_peaks.bed	Gene Expression Omnibus	GSM1696481	http://www.ncbi.nlm.nih.gov/geo/query/acc.cgi?acc=GSM1696481	Visualization	1494_MBD.wig	Gene Expression Omnibus	GSM1696481	http://www.ncbi.nlm.nih.gov/geo/query/acc.cgi?acc=GSM1696481	Visualization	1494_MBD.tdf	Gene Expression Omnibus	GSM1696481	http://www.ncbi.nlm.nih.gov/geo/query/acc.cgi?acc=GSM1696481	GEO deposit	GSE69268	Gene Expression Omnibus	GSE69268	http://www.ncbi.nlm.nih.gov/geo/query/acc.cgi?acc=GSE69268	overall GEO deposit	GSE69279	Gene Expression Omnibus	GSE69279	http://www.ncbi.nlm.nih.gov/geo/query/acc.cgi?acc=GSE69279	4S	non-amplified	alive	1.084931507	month	UO	UO:0000035	no event
1615	Methyl-CpG-binding domain (MBD) sequencing	Data processing and analysis	1615	1615_MBD.bam	Gene Expression Omnibus	GSM1696482	http://www.ncbi.nlm.nih.gov/geo/query/acc.cgi?acc=GSM1696482	Peak calling	1615_MBD_peaks.bed	Gene Expression Omnibus	GSM1696482	http://www.ncbi.nlm.nih.gov/geo/query/acc.cgi?acc=GSM1696482	Visualization	1615_MBD.wig	Gene Expression Omnibus	GSM1696482	http://www.ncbi.nlm.nih.gov/geo/query/acc.cgi?acc=GSM1696482	Visualization	1615_MBD.tdf	Gene Expression Omnibus	GSM1696482	http://www.ncbi.nlm.nih.gov/geo/query/acc.cgi?acc=GSM1696482	GEO deposit	GSE69268	Gene Expression Omnibus	GSE69268	http://www.ncbi.nlm.nih.gov/geo/query/acc.cgi?acc=GSE69268	overall GEO deposit	GSE69279	Gene Expression Omnibus	GSE69279	http://www.ncbi.nlm.nih.gov/geo/query/acc.cgi?acc=GSE69279	4S	non-amplified	alive	0.295890411	month	UO	UO:0000035	no event
1613	Methyl-CpG-binding domain (MBD) sequencing	Data processing and analysis	1613	1613_MBD.bam	Gene Expression Omnibus	GSM1696483	http://www.ncbi.nlm.nih.gov/geo/query/acc.cgi?acc=GSM1696483	Peak calling	1613_MBD_peaks.bed	Gene Expression Omnibus	GSM1696483	http://www.ncbi.nlm.nih.gov/geo/query/acc.cgi?acc=GSM1696483	Visualization	1613_MBD.wig	Gene Expression Omnibus	GSM1696483	http://www.ncbi.nlm.nih.gov/geo/query/acc.cgi?acc=GSM1696483	Visualization	1613_MBD.tdf	Gene Expression Omnibus	GSM1696483	http://www.ncbi.nlm.nih.gov/geo/query/acc.cgi?acc=GSM1696483	GEO deposit	GSE69268	Gene Expression Omnibus	GSE69268	http://www.ncbi.nlm.nih.gov/geo/query/acc.cgi?acc=GSE69268	overall GEO deposit	GSE69279	Gene Expression Omnibus	GSE69279	http://www.ncbi.nlm.nih.gov/geo/query/acc.cgi?acc=GSE69279	4S	non-amplified	alive	0.460273973	month	UO	UO:0000035	no event
1191	Methyl-CpG-binding domain (MBD) sequencing	Data processing and analysis	1191	1191_MBD.bam	Gene Expression Omnibus	GSM1696484	http://www.ncbi.nlm.nih.gov/geo/query/acc.cgi?acc=GSM1696484	Peak calling	1191_MBD_peaks.bed	Gene Expression Omnibus	GSM1696484	http://www.ncbi.nlm.nih.gov/geo/query/acc.cgi?acc=GSM1696484	Visualization	1191_MBD.wig	Gene Expression Omnibus	GSM1696484	http://www.ncbi.nlm.nih.gov/geo/query/acc.cgi?acc=GSM1696484	Visualization	1191_MBD.tdf	Gene Expression Omnibus	GSM1696484	http://www.ncbi.nlm.nih.gov/geo/query/acc.cgi?acc=GSM1696484	GEO deposit	GSE69268	Gene Expression Omnibus	GSE69268	http://www.ncbi.nlm.nih.gov/geo/query/acc.cgi?acc=GSE69268	overall GEO deposit	GSE69279	Gene Expression Omnibus	GSE69279	http://www.ncbi.nlm.nih.gov/geo/query/acc.cgi?acc=GSE69279	4S	non-amplified	alive	1.709589041	month	UO	UO:0000035	no event
1750	Methyl-CpG-binding domain (MBD) sequencing	Data processing and analysis	1750	1750_MBD.bam	Gene Expression Omnibus	GSM1696485	http://www.ncbi.nlm.nih.gov/geo/query/acc.cgi?acc=GSM1696485	Peak calling	1750_MBD_peaks.bed	Gene Expression Omnibus	GSM1696485	http://www.ncbi.nlm.nih.gov/geo/query/acc.cgi?acc=GSM1696485	Visualization	1750_MBD.wig	Gene Expression Omnibus	GSM1696485	http://www.ncbi.nlm.nih.gov/geo/query/acc.cgi?acc=GSM1696485	Visualization	1750_MBD.tdf	Gene Expression Omnibus	GSM1696485	http://www.ncbi.nlm.nih.gov/geo/query/acc.cgi?acc=GSM1696485	GEO deposit	GSE69268	Gene Expression Omnibus	GSE69268	http://www.ncbi.nlm.nih.gov/geo/query/acc.cgi?acc=GSE69268	overall GEO deposit	GSE69279	Gene Expression Omnibus	GSE69279	http://www.ncbi.nlm.nih.gov/geo/query/acc.cgi?acc=GSE69279	4S	non-amplified	alive	0.723287671	month	UO	UO:0000035	no event
277	Methyl-CpG-binding domain (MBD) sequencing	Data processing and analysis	277	277_MBD.bam	Gene Expression Omnibus	GSM1696486	http://www.ncbi.nlm.nih.gov/geo/query/acc.cgi?acc=GSM1696486	Peak calling	277_MBD_peaks.bed	Gene Expression Omnibus	GSM1696486	http://www.ncbi.nlm.nih.gov/geo/query/acc.cgi?acc=GSM1696486	Visualization	277_MBD.wig	Gene Expression Omnibus	GSM1696486	http://www.ncbi.nlm.nih.gov/geo/query/acc.cgi?acc=GSM1696486	Visualization	277_MBD.tdf	Gene Expression Omnibus	GSM1696486	http://www.ncbi.nlm.nih.gov/geo/query/acc.cgi?acc=GSM1696486	GEO deposit	GSE69268	Gene Expression Omnibus	GSE69268	http://www.ncbi.nlm.nih.gov/geo/query/acc.cgi?acc=GSE69268	overall GEO deposit	GSE69279	Gene Expression Omnibus	GSE69279	http://www.ncbi.nlm.nih.gov/geo/query/acc.cgi?acc=GSE69279	4S	non-amplified	alive	2.367123288	month	UO	UO:0000035	event
1392	Methyl-CpG-binding domain (MBD) sequencing	Data processing and analysis	1392	1392_MBD.bam	Gene Expression Omnibus	GSM1696487	http://www.ncbi.nlm.nih.gov/geo/query/acc.cgi?acc=GSM1696487	Peak calling	1392_MBD_peaks.bed	Gene Expression Omnibus	GSM1696487	http://www.ncbi.nlm.nih.gov/geo/query/acc.cgi?acc=GSM1696487	Visualization	1392_MBD.wig	Gene Expression Omnibus	GSM1696487	http://www.ncbi.nlm.nih.gov/geo/query/acc.cgi?acc=GSM1696487	Visualization	1392_MBD.tdf	Gene Expression Omnibus	GSM1696487	http://www.ncbi.nlm.nih.gov/geo/query/acc.cgi?acc=GSM1696487	GEO deposit	GSE69268	Gene Expression Omnibus	GSE69268	http://www.ncbi.nlm.nih.gov/geo/query/acc.cgi?acc=GSE69268	overall GEO deposit	GSE69279	Gene Expression Omnibus	GSE69279	http://www.ncbi.nlm.nih.gov/geo/query/acc.cgi?acc=GSE69279	4S	non-amplified	alive	3.484931507	month	UO	UO:0000035	no event
821	Methyl-CpG-binding domain (MBD) sequencing	Data processing and analysis	821	821_MBD.bam	Gene Expression Omnibus	GSM1696488	http://www.ncbi.nlm.nih.gov/geo/query/acc.cgi?acc=GSM1696488	Peak calling	821_MBD_peaks.bed	Gene Expression Omnibus	GSM1696488	http://www.ncbi.nlm.nih.gov/geo/query/acc.cgi?acc=GSM1696488	Visualization	821_MBD.wig	Gene Expression Omnibus	GSM1696488	http://www.ncbi.nlm.nih.gov/geo/query/acc.cgi?acc=GSM1696488	Visualization	821_MBD.tdf	Gene Expression Omnibus	GSM1696488	http://www.ncbi.nlm.nih.gov/geo/query/acc.cgi?acc=GSM1696488	GEO deposit	GSE69268	Gene Expression Omnibus	GSE69268	http://www.ncbi.nlm.nih.gov/geo/query/acc.cgi?acc=GSE69268	overall GEO deposit	GSE69279	Gene Expression Omnibus	GSE69279	http://www.ncbi.nlm.nih.gov/geo/query/acc.cgi?acc=GSE69279	4S	non-amplified	alive	2.038356164	month	UO	UO:0000035	no event
750	Methyl-CpG-binding domain (MBD) sequencing	Data processing and analysis	750	750_MBD.bam	Gene Expression Omnibus	GSM1696489	http://www.ncbi.nlm.nih.gov/geo/query/acc.cgi?acc=GSM1696489	Peak calling	750_MBD_peaks.bed	Gene Expression Omnibus	GSM1696489	http://www.ncbi.nlm.nih.gov/geo/query/acc.cgi?acc=GSM1696489	Visualization	750_MBD.wig	Gene Expression Omnibus	GSM1696489	http://www.ncbi.nlm.nih.gov/geo/query/acc.cgi?acc=GSM1696489	Visualization	750_MBD.tdf	Gene Expression Omnibus	GSM1696489	http://www.ncbi.nlm.nih.gov/geo/query/acc.cgi?acc=GSM1696489	GEO deposit	GSE69268	Gene Expression Omnibus	GSE69268	http://www.ncbi.nlm.nih.gov/geo/query/acc.cgi?acc=GSE69268	overall GEO deposit	GSE69279	Gene Expression Omnibus	GSE69279	http://www.ncbi.nlm.nih.gov/geo/query/acc.cgi?acc=GSE69279	4S	non-amplified	alive	8.482191781	month	UO	UO:0000035	no event
1383	Methyl-CpG-binding domain (MBD) sequencing	Data processing and analysis	1383	1383_MBD.bam	Gene Expression Omnibus	GSM1696490	http://www.ncbi.nlm.nih.gov/geo/query/acc.cgi?acc=GSM1696490	Peak calling	1383_MBD_peaks.bed	Gene Expression Omnibus	GSM1696490	http://www.ncbi.nlm.nih.gov/geo/query/acc.cgi?acc=GSM1696490	Visualization	1383_MBD.wig	Gene Expression Omnibus	GSM1696490	http://www.ncbi.nlm.nih.gov/geo/query/acc.cgi?acc=GSM1696490	Visualization	1383_MBD.tdf	Gene Expression Omnibus	GSM1696490	http://www.ncbi.nlm.nih.gov/geo/query/acc.cgi?acc=GSM1696490	GEO deposit	GSE69268	Gene Expression Omnibus	GSE69268	http://www.ncbi.nlm.nih.gov/geo/query/acc.cgi?acc=GSE69268	overall GEO deposit	GSE69279	Gene Expression Omnibus	GSE69279	http://www.ncbi.nlm.nih.gov/geo/query/acc.cgi?acc=GSE69279	4S	non-amplified	alive	0.493150685	month	UO	UO:0000035	no event
1013	Methyl-CpG-binding domain (MBD) sequencing	Data processing and analysis	1013	1013_MBD.bam	Gene Expression Omnibus	GSM1696491	http://www.ncbi.nlm.nih.gov/geo/query/acc.cgi?acc=GSM1696491	Peak calling	1013_MBD_peaks.bed	Gene Expression Omnibus	GSM1696491	http://www.ncbi.nlm.nih.gov/geo/query/acc.cgi?acc=GSM1696491	Visualization	1013_MBD.wig	Gene Expression Omnibus	GSM1696491	http://www.ncbi.nlm.nih.gov/geo/query/acc.cgi?acc=GSM1696491	Visualization	1013_MBD.tdf	Gene Expression Omnibus	GSM1696491	http://www.ncbi.nlm.nih.gov/geo/query/acc.cgi?acc=GSM1696491	GEO deposit	GSE69268	Gene Expression Omnibus	GSE69268	http://www.ncbi.nlm.nih.gov/geo/query/acc.cgi?acc=GSE69268	overall GEO deposit	GSE69279	Gene Expression Omnibus	GSE69279	http://www.ncbi.nlm.nih.gov/geo/query/acc.cgi?acc=GSE69279	4S	non-amplified	alive	2.432876712	month	UO	UO:0000035	no event
511	Methyl-CpG-binding domain (MBD) sequencing	Data processing and analysis	511	511_MBD.bam	Gene Expression Omnibus	GSM1696492	http://www.ncbi.nlm.nih.gov/geo/query/acc.cgi?acc=GSM1696492	Peak calling	511_MBD_peaks.bed	Gene Expression Omnibus	GSM1696492	http://www.ncbi.nlm.nih.gov/geo/query/acc.cgi?acc=GSM1696492	Visualization	511_MBD.wig	Gene Expression Omnibus	GSM1696492	http://www.ncbi.nlm.nih.gov/geo/query/acc.cgi?acc=GSM1696492	Visualization	511_MBD.tdf	Gene Expression Omnibus	GSM1696492	http://www.ncbi.nlm.nih.gov/geo/query/acc.cgi?acc=GSM1696492	GEO deposit	GSE69268	Gene Expression Omnibus	GSE69268	http://www.ncbi.nlm.nih.gov/geo/query/acc.cgi?acc=GSE69268	overall GEO deposit	GSE69279	Gene Expression Omnibus	GSE69279	http://www.ncbi.nlm.nih.gov/geo/query/acc.cgi?acc=GSE69279	4S	non-amplified	alive	3.682191781	month	UO	UO:0000035	no event
520	Methyl-CpG-binding domain (MBD) sequencing	Data processing and analysis	520	520_MBD.bam	Gene Expression Omnibus	GSM1696493	http://www.ncbi.nlm.nih.gov/geo/query/acc.cgi?acc=GSM1696493	Peak calling	520_MBD_peaks.bed	Gene Expression Omnibus	GSM1696493	http://www.ncbi.nlm.nih.gov/geo/query/acc.cgi?acc=GSM1696493	Visualization	520_MBD.wig	Gene Expression Omnibus	GSM1696493	http://www.ncbi.nlm.nih.gov/geo/query/acc.cgi?acc=GSM1696493	Visualization	520_MBD.tdf	Gene Expression Omnibus	GSM1696493	http://www.ncbi.nlm.nih.gov/geo/query/acc.cgi?acc=GSM1696493	GEO deposit	GSE69268	Gene Expression Omnibus	GSE69268	http://www.ncbi.nlm.nih.gov/geo/query/acc.cgi?acc=GSE69268	overall GEO deposit	GSE69279	Gene Expression Omnibus	GSE69279	http://www.ncbi.nlm.nih.gov/geo/query/acc.cgi?acc=GSE69279	4S	non-amplified	alive	0.328767123	month	UO	UO:0000035	no event
1537	Methyl-CpG-binding domain (MBD) sequencing	Data processing and analysis	1537	1537_MBD.bam	Gene Expression Omnibus	GSM1696494	http://www.ncbi.nlm.nih.gov/geo/query/acc.cgi?acc=GSM1696494	Peak calling	1537_MBD_peaks.bed	Gene Expression Omnibus	GSM1696494	http://www.ncbi.nlm.nih.gov/geo/query/acc.cgi?acc=GSM1696494	Visualization	1537_MBD.wig	Gene Expression Omnibus	GSM1696494	http://www.ncbi.nlm.nih.gov/geo/query/acc.cgi?acc=GSM1696494	Visualization	1537_MBD.tdf	Gene Expression Omnibus	GSM1696494	http://www.ncbi.nlm.nih.gov/geo/query/acc.cgi?acc=GSM1696494	GEO deposit	GSE69268	Gene Expression Omnibus	GSE69268	http://www.ncbi.nlm.nih.gov/geo/query/acc.cgi?acc=GSE69268	overall GEO deposit	GSE69279	Gene Expression Omnibus	GSE69279	http://www.ncbi.nlm.nih.gov/geo/query/acc.cgi?acc=GSE69279	4S	amplified	alive	0.55890411	month	UO	UO:0000035	no event
41	Methyl-CpG-binding domain (MBD) sequencing	Data processing and analysis	41	41_input.bam	Gene Expression Omnibus	GSM1695993	http://www.ncbi.nlm.nih.gov/geo/query/acc.cgi?acc=GSM1695993						Visualization	41_input.wig	Gene Expression Omnibus	GSM1695993	http://www.ncbi.nlm.nih.gov/geo/query/acc.cgi?acc=GSM1695993						GEO deposit	GSE69243	Gene Expression Omnibus	GSE69243	http://www.ncbi.nlm.nih.gov/geo/query/acc.cgi?acc=GSE69243	overall GEO deposit	GSE69279	Gene Expression Omnibus	GSE69279	http://www.ncbi.nlm.nih.gov/geo/query/acc.cgi?acc=GSE69279	4	non-amplified	died of disease	49.90684932	month	UO	UO:0000035	event
610	Methyl-CpG-binding domain (MBD) sequencing	Data processing and analysis	610	610_input.bam	Gene Expression Omnibus	GSM1695994	http://www.ncbi.nlm.nih.gov/geo/query/acc.cgi?acc=GSM1695994						Visualization	610_input.wig	Gene Expression Omnibus	GSM1695994	http://www.ncbi.nlm.nih.gov/geo/query/acc.cgi?acc=GSM1695994						GEO deposit	GSE69243	Gene Expression Omnibus	GSE69243	http://www.ncbi.nlm.nih.gov/geo/query/acc.cgi?acc=GSE69243	overall GEO deposit	GSE69279	Gene Expression Omnibus	GSE69279	http://www.ncbi.nlm.nih.gov/geo/query/acc.cgi?acc=GSE69279	4	amplified	died of disease	34.02739726	month	UO	UO:0000035	event
928	Methyl-CpG-binding domain (MBD) sequencing	Data processing and analysis	928	928_input.bam	Gene Expression Omnibus	GSM1695995	http://www.ncbi.nlm.nih.gov/geo/query/acc.cgi?acc=GSM1695995						Visualization	928_input.wig	Gene Expression Omnibus	GSM1695995	http://www.ncbi.nlm.nih.gov/geo/query/acc.cgi?acc=GSM1695995						GEO deposit	GSE69243	Gene Expression Omnibus	GSE69243	http://www.ncbi.nlm.nih.gov/geo/query/acc.cgi?acc=GSE69243	overall GEO deposit	GSE69279	Gene Expression Omnibus	GSE69279	http://www.ncbi.nlm.nih.gov/geo/query/acc.cgi?acc=GSE69279	4	amplified	died of disease	11.7369863	month	UO	UO:0000035	event
1430	Methyl-CpG-binding domain (MBD) sequencing	Data processing and analysis	1430	1430_input.bam	Gene Expression Omnibus	GSM1695996	http://www.ncbi.nlm.nih.gov/geo/query/acc.cgi?acc=GSM1695996						Visualization	1430_input.wig	Gene Expression Omnibus	GSM1695996	http://www.ncbi.nlm.nih.gov/geo/query/acc.cgi?acc=GSM1695996						GEO deposit	GSE69243	Gene Expression Omnibus	GSE69243	http://www.ncbi.nlm.nih.gov/geo/query/acc.cgi?acc=GSE69243	overall GEO deposit	GSE69279	Gene Expression Omnibus	GSE69279	http://www.ncbi.nlm.nih.gov/geo/query/acc.cgi?acc=GSE69279	4	non-amplified	died of disease	35.4739726	month	UO	UO:0000035	event
1507	Methyl-CpG-binding domain (MBD) sequencing	Data processing and analysis	1507	1507_input.bam	Gene Expression Omnibus	GSM1695997	http://www.ncbi.nlm.nih.gov/geo/query/acc.cgi?acc=GSM1695997						Visualization	1507_input.wig	Gene Expression Omnibus	GSM1695997	http://www.ncbi.nlm.nih.gov/geo/query/acc.cgi?acc=GSM1695997						GEO deposit	GSE69243	Gene Expression Omnibus	GSE69243	http://www.ncbi.nlm.nih.gov/geo/query/acc.cgi?acc=GSE69243	overall GEO deposit	GSE69279	Gene Expression Omnibus	GSE69279	http://www.ncbi.nlm.nih.gov/geo/query/acc.cgi?acc=GSE69279	4	amplified	died of disease	14.33424658	month	UO	UO:0000035	event
1713	Methyl-CpG-binding domain (MBD) sequencing	Data processing and analysis	1713	1713_input.bam	Gene Expression Omnibus	GSM1695998	http://www.ncbi.nlm.nih.gov/geo/query/acc.cgi?acc=GSM1695998						Visualization	1713_input.wig	Gene Expression Omnibus	GSM1695998	http://www.ncbi.nlm.nih.gov/geo/query/acc.cgi?acc=GSM1695998						GEO deposit	GSE69243	Gene Expression Omnibus	GSE69243	http://www.ncbi.nlm.nih.gov/geo/query/acc.cgi?acc=GSE69243	overall GEO deposit	GSE69279	Gene Expression Omnibus	GSE69279	http://www.ncbi.nlm.nih.gov/geo/query/acc.cgi?acc=GSE69279	4	non-amplified	died of disease	40.99726027	month	UO	UO:0000035	event
1780	Methyl-CpG-binding domain (MBD) sequencing	Data processing and analysis	1780	1780_input.bam	Gene Expression Omnibus	GSM1695999	http://www.ncbi.nlm.nih.gov/geo/query/acc.cgi?acc=GSM1695999						Visualization	1780_input.wig	Gene Expression Omnibus	GSM1695999	http://www.ncbi.nlm.nih.gov/geo/query/acc.cgi?acc=GSM1695999						GEO deposit	GSE69243	Gene Expression Omnibus	GSE69243	http://www.ncbi.nlm.nih.gov/geo/query/acc.cgi?acc=GSE69243	overall GEO deposit	GSE69279	Gene Expression Omnibus	GSE69279	http://www.ncbi.nlm.nih.gov/geo/query/acc.cgi?acc=GSE69279	3	amplified	died of disease	30.90410959	month	UO	UO:0000035	event
1782	Methyl-CpG-binding domain (MBD) sequencing	Data processing and analysis	1782	1782_input.bam	Gene Expression Omnibus	GSM1696000	http://www.ncbi.nlm.nih.gov/geo/query/acc.cgi?acc=GSM1696000						Visualization	1782_input.wig	Gene Expression Omnibus	GSM1696000	http://www.ncbi.nlm.nih.gov/geo/query/acc.cgi?acc=GSM1696000						GEO deposit	GSE69243	Gene Expression Omnibus	GSE69243	http://www.ncbi.nlm.nih.gov/geo/query/acc.cgi?acc=GSE69243	overall GEO deposit	GSE69279	Gene Expression Omnibus	GSE69279	http://www.ncbi.nlm.nih.gov/geo/query/acc.cgi?acc=GSE69279	4	amplified	died of disease	41.49041096	month	UO	UO:0000035	event
1783	Methyl-CpG-binding domain (MBD) sequencing	Data processing and analysis	1783	1783_input.bam	Gene Expression Omnibus	GSM1696001	http://www.ncbi.nlm.nih.gov/geo/query/acc.cgi?acc=GSM1696001						Visualization	1783_input.wig	Gene Expression Omnibus	GSM1696001	http://www.ncbi.nlm.nih.gov/geo/query/acc.cgi?acc=GSM1696001						GEO deposit	GSE69243	Gene Expression Omnibus	GSE69243	http://www.ncbi.nlm.nih.gov/geo/query/acc.cgi?acc=GSE69243	overall GEO deposit	GSE69279	Gene Expression Omnibus	GSE69279	http://www.ncbi.nlm.nih.gov/geo/query/acc.cgi?acc=GSE69279	4	amplified	died of disease	13.6109589	month	UO	UO:0000035	event
1784	Methyl-CpG-binding domain (MBD) sequencing	Data processing and analysis	1784	1784_input.bam	Gene Expression Omnibus	GSM1696002	http://www.ncbi.nlm.nih.gov/geo/query/acc.cgi?acc=GSM1696002						Visualization	1784_input.wig	Gene Expression Omnibus	GSM1696002	http://www.ncbi.nlm.nih.gov/geo/query/acc.cgi?acc=GSM1696002						GEO deposit	GSE69243	Gene Expression Omnibus	GSE69243	http://www.ncbi.nlm.nih.gov/geo/query/acc.cgi?acc=GSE69243	overall GEO deposit	GSE69279	Gene Expression Omnibus	GSE69279	http://www.ncbi.nlm.nih.gov/geo/query/acc.cgi?acc=GSE69279	4	amplified	died of disease	76.5369863	month	UO	UO:0000035	event
1786	Methyl-CpG-binding domain (MBD) sequencing	Data processing and analysis	1786	1786_input.bam	Gene Expression Omnibus	GSM1696003	http://www.ncbi.nlm.nih.gov/geo/query/acc.cgi?acc=GSM1696003						Visualization	1786_input.wig	Gene Expression Omnibus	GSM1696003	http://www.ncbi.nlm.nih.gov/geo/query/acc.cgi?acc=GSM1696003						GEO deposit	GSE69243	Gene Expression Omnibus	GSE69243	http://www.ncbi.nlm.nih.gov/geo/query/acc.cgi?acc=GSE69243	overall GEO deposit	GSE69279	Gene Expression Omnibus	GSE69279	http://www.ncbi.nlm.nih.gov/geo/query/acc.cgi?acc=GSE69279	4	amplified	died of disease	15.02465753	month	UO	UO:0000035	event
1790	Methyl-CpG-binding domain (MBD) sequencing	Data processing and analysis	1790	1790_input.bam	Gene Expression Omnibus	GSM1696004	http://www.ncbi.nlm.nih.gov/geo/query/acc.cgi?acc=GSM1696004						Visualization	1790_input.wig	Gene Expression Omnibus	GSM1696004	http://www.ncbi.nlm.nih.gov/geo/query/acc.cgi?acc=GSM1696004						GEO deposit	GSE69243	Gene Expression Omnibus	GSE69243	http://www.ncbi.nlm.nih.gov/geo/query/acc.cgi?acc=GSE69243	overall GEO deposit	GSE69279	Gene Expression Omnibus	GSE69279	http://www.ncbi.nlm.nih.gov/geo/query/acc.cgi?acc=GSE69279	4	non-amplified	died of disease	101.2931507	month	UO	UO:0000035	event
1791	Methyl-CpG-binding domain (MBD) sequencing	Data processing and analysis	1791	1791_input.bam	Gene Expression Omnibus	GSM1696005	http://www.ncbi.nlm.nih.gov/geo/query/acc.cgi?acc=GSM1696005						Visualization	1791_input.wig	Gene Expression Omnibus	GSM1696005	http://www.ncbi.nlm.nih.gov/geo/query/acc.cgi?acc=GSM1696005						GEO deposit	GSE69243	Gene Expression Omnibus	GSE69243	http://www.ncbi.nlm.nih.gov/geo/query/acc.cgi?acc=GSE69243	overall GEO deposit	GSE69279	Gene Expression Omnibus	GSE69279	http://www.ncbi.nlm.nih.gov/geo/query/acc.cgi?acc=GSE69279	4	non-amplified	died of disease	51.32054795	month	UO	UO:0000035	event
1795	Methyl-CpG-binding domain (MBD) sequencing	Data processing and analysis	1795	1795_input.bam	Gene Expression Omnibus	GSM1696006	http://www.ncbi.nlm.nih.gov/geo/query/acc.cgi?acc=GSM1696006						Visualization	1795_input.wig	Gene Expression Omnibus	GSM1696006	http://www.ncbi.nlm.nih.gov/geo/query/acc.cgi?acc=GSM1696006						GEO deposit	GSE69243	Gene Expression Omnibus	GSE69243	http://www.ncbi.nlm.nih.gov/geo/query/acc.cgi?acc=GSE69243	overall GEO deposit	GSE69279	Gene Expression Omnibus	GSE69279	http://www.ncbi.nlm.nih.gov/geo/query/acc.cgi?acc=GSE69279	4	non-amplified	died of disease	134.0383562	month	UO	UO:0000035	event
1796	Methyl-CpG-binding domain (MBD) sequencing	Data processing and analysis	1796	1796_input.bam	Gene Expression Omnibus	GSM1696007	http://www.ncbi.nlm.nih.gov/geo/query/acc.cgi?acc=GSM1696007						Visualization	1796_input.wig	Gene Expression Omnibus	GSM1696007	http://www.ncbi.nlm.nih.gov/geo/query/acc.cgi?acc=GSM1696007						GEO deposit	GSE69243	Gene Expression Omnibus	GSE69243	http://www.ncbi.nlm.nih.gov/geo/query/acc.cgi?acc=GSE69243	overall GEO deposit	GSE69279	Gene Expression Omnibus	GSE69279	http://www.ncbi.nlm.nih.gov/geo/query/acc.cgi?acc=GSE69279	4	non-amplified	died of disease	24.2630137	month	UO	UO:0000035	event
11	Methyl-CpG-binding domain (MBD) sequencing	Data processing and analysis	11	11_input.bam	Gene Expression Omnibus	GSM1696008	http://www.ncbi.nlm.nih.gov/geo/query/acc.cgi?acc=GSM1696008						Visualization	11_input.wig	Gene Expression Omnibus	GSM1696008	http://www.ncbi.nlm.nih.gov/geo/query/acc.cgi?acc=GSM1696008						GEO deposit	GSE69243	Gene Expression Omnibus	GSE69243	http://www.ncbi.nlm.nih.gov/geo/query/acc.cgi?acc=GSE69243	overall GEO deposit	GSE69279	Gene Expression Omnibus	GSE69279	http://www.ncbi.nlm.nih.gov/geo/query/acc.cgi?acc=GSE69279	4	non-amplified	alive	15.22191781	month	UO	UO:0000035	no event
1030	Methyl-CpG-binding domain (MBD) sequencing	Data processing and analysis	1030	1030_input.bam	Gene Expression Omnibus	GSM1696009	http://www.ncbi.nlm.nih.gov/geo/query/acc.cgi?acc=GSM1696009						Visualization	1030_input.wig	Gene Expression Omnibus	GSM1696009	http://www.ncbi.nlm.nih.gov/geo/query/acc.cgi?acc=GSM1696009						GEO deposit	GSE69243	Gene Expression Omnibus	GSE69243	http://www.ncbi.nlm.nih.gov/geo/query/acc.cgi?acc=GSE69243	overall GEO deposit	GSE69279	Gene Expression Omnibus	GSE69279	http://www.ncbi.nlm.nih.gov/geo/query/acc.cgi?acc=GSE69279	4	non-amplified	alive	54.64109589	month	UO	UO:0000035	no event
1381	Methyl-CpG-binding domain (MBD) sequencing	Data processing and analysis	1381	1381_input.bam	Gene Expression Omnibus	GSM1696010	http://www.ncbi.nlm.nih.gov/geo/query/acc.cgi?acc=GSM1696010						Visualization	1381_input.wig	Gene Expression Omnibus	GSM1696010	http://www.ncbi.nlm.nih.gov/geo/query/acc.cgi?acc=GSM1696010						GEO deposit	GSE69243	Gene Expression Omnibus	GSE69243	http://www.ncbi.nlm.nih.gov/geo/query/acc.cgi?acc=GSE69243	overall GEO deposit	GSE69279	Gene Expression Omnibus	GSE69279	http://www.ncbi.nlm.nih.gov/geo/query/acc.cgi?acc=GSE69279	4	non-amplified	alive	21.46849315	month	UO	UO:0000035	no event
1382	Methyl-CpG-binding domain (MBD) sequencing	Data processing and analysis	1382	1382_input.bam	Gene Expression Omnibus	GSM1696011	http://www.ncbi.nlm.nih.gov/geo/query/acc.cgi?acc=GSM1696011						Visualization	1382_input.wig	Gene Expression Omnibus	GSM1696011	http://www.ncbi.nlm.nih.gov/geo/query/acc.cgi?acc=GSM1696011						GEO deposit	GSE69243	Gene Expression Omnibus	GSE69243	http://www.ncbi.nlm.nih.gov/geo/query/acc.cgi?acc=GSE69243	overall GEO deposit	GSE69279	Gene Expression Omnibus	GSE69279	http://www.ncbi.nlm.nih.gov/geo/query/acc.cgi?acc=GSE69279	4	non-amplified	alive	70.09315068	month	UO	UO:0000035	no event
1384	Methyl-CpG-binding domain (MBD) sequencing	Data processing and analysis	1384	1384_input.bam	Gene Expression Omnibus	GSM1696012	http://www.ncbi.nlm.nih.gov/geo/query/acc.cgi?acc=GSM1696012						Visualization	1384_input.wig	Gene Expression Omnibus	GSM1696012	http://www.ncbi.nlm.nih.gov/geo/query/acc.cgi?acc=GSM1696012						GEO deposit	GSE69243	Gene Expression Omnibus	GSE69243	http://www.ncbi.nlm.nih.gov/geo/query/acc.cgi?acc=GSE69243	overall GEO deposit	GSE69279	Gene Expression Omnibus	GSE69279	http://www.ncbi.nlm.nih.gov/geo/query/acc.cgi?acc=GSE69279	3	amplified	alive	16.37260274	month	UO	UO:0000035	no event
1501	Methyl-CpG-binding domain (MBD) sequencing	Data processing and analysis	1501	1501_input.bam	Gene Expression Omnibus	GSM1696013	http://www.ncbi.nlm.nih.gov/geo/query/acc.cgi?acc=GSM1696013						Visualization	1501_input.wig	Gene Expression Omnibus	GSM1696013	http://www.ncbi.nlm.nih.gov/geo/query/acc.cgi?acc=GSM1696013						GEO deposit	GSE69243	Gene Expression Omnibus	GSE69243	http://www.ncbi.nlm.nih.gov/geo/query/acc.cgi?acc=GSE69243	overall GEO deposit	GSE69279	Gene Expression Omnibus	GSE69279	http://www.ncbi.nlm.nih.gov/geo/query/acc.cgi?acc=GSE69279	4	non-amplified	alive	131.3753425	month	UO	UO:0000035	event
1515	Methyl-CpG-binding domain (MBD) sequencing	Data processing and analysis	1515	1515_input.bam	Gene Expression Omnibus	GSM1696014	http://www.ncbi.nlm.nih.gov/geo/query/acc.cgi?acc=GSM1696014						Visualization	1515_input.wig	Gene Expression Omnibus	GSM1696014	http://www.ncbi.nlm.nih.gov/geo/query/acc.cgi?acc=GSM1696014						GEO deposit	GSE69243	Gene Expression Omnibus	GSE69243	http://www.ncbi.nlm.nih.gov/geo/query/acc.cgi?acc=GSE69243	overall GEO deposit	GSE69279	Gene Expression Omnibus	GSE69279	http://www.ncbi.nlm.nih.gov/geo/query/acc.cgi?acc=GSE69279	4	non-amplified	alive	15.97808219	month	UO	UO:0000035	no event
1647	Methyl-CpG-binding domain (MBD) sequencing	Data processing and analysis	1647	1647_input.bam	Gene Expression Omnibus	GSM1696015	http://www.ncbi.nlm.nih.gov/geo/query/acc.cgi?acc=GSM1696015						Visualization	1647_input.wig	Gene Expression Omnibus	GSM1696015	http://www.ncbi.nlm.nih.gov/geo/query/acc.cgi?acc=GSM1696015						GEO deposit	GSE69243	Gene Expression Omnibus	GSE69243	http://www.ncbi.nlm.nih.gov/geo/query/acc.cgi?acc=GSE69243	overall GEO deposit	GSE69279	Gene Expression Omnibus	GSE69279	http://www.ncbi.nlm.nih.gov/geo/query/acc.cgi?acc=GSE69279	2	amplified	alive	10.06027397	month	UO	UO:0000035	no event
1649	Methyl-CpG-binding domain (MBD) sequencing	Data processing and analysis	1649	1649_input.bam	Gene Expression Omnibus	GSM1696016	http://www.ncbi.nlm.nih.gov/geo/query/acc.cgi?acc=GSM1696016						Visualization	1649_input.wig	Gene Expression Omnibus	GSM1696016	http://www.ncbi.nlm.nih.gov/geo/query/acc.cgi?acc=GSM1696016						GEO deposit	GSE69243	Gene Expression Omnibus	GSE69243	http://www.ncbi.nlm.nih.gov/geo/query/acc.cgi?acc=GSE69243	overall GEO deposit	GSE69279	Gene Expression Omnibus	GSE69279	http://www.ncbi.nlm.nih.gov/geo/query/acc.cgi?acc=GSE69279	4	amplified	alive	8.745205479	month	UO	UO:0000035	no event
1789	Methyl-CpG-binding domain (MBD) sequencing	Data processing and analysis	1789	1789_input.bam	Gene Expression Omnibus	GSM1696017	http://www.ncbi.nlm.nih.gov/geo/query/acc.cgi?acc=GSM1696017						Visualization	1789_input.wig	Gene Expression Omnibus	GSM1696017	http://www.ncbi.nlm.nih.gov/geo/query/acc.cgi?acc=GSM1696017						GEO deposit	GSE69243	Gene Expression Omnibus	GSE69243	http://www.ncbi.nlm.nih.gov/geo/query/acc.cgi?acc=GSE69243	overall GEO deposit	GSE69279	Gene Expression Omnibus	GSE69279	http://www.ncbi.nlm.nih.gov/geo/query/acc.cgi?acc=GSE69279	3	amplified	alive	25.18356164	month	UO	UO:0000035	no event
1793	Methyl-CpG-binding domain (MBD) sequencing	Data processing and analysis	1793	1793_input.bam	Gene Expression Omnibus	GSM1696018	http://www.ncbi.nlm.nih.gov/geo/query/acc.cgi?acc=GSM1696018						Visualization	1793_input.wig	Gene Expression Omnibus	GSM1696018	http://www.ncbi.nlm.nih.gov/geo/query/acc.cgi?acc=GSM1696018						GEO deposit	GSE69243	Gene Expression Omnibus	GSE69243	http://www.ncbi.nlm.nih.gov/geo/query/acc.cgi?acc=GSE69243	overall GEO deposit	GSE69279	Gene Expression Omnibus	GSE69279	http://www.ncbi.nlm.nih.gov/geo/query/acc.cgi?acc=GSE69279	3	amplified	alive	32.54794521	month	UO	UO:0000035	no event
1794	Methyl-CpG-binding domain (MBD) sequencing	Data processing and analysis	1794	1794_input.bam	Gene Expression Omnibus	GSM1696019	http://www.ncbi.nlm.nih.gov/geo/query/acc.cgi?acc=GSM1696019						Visualization	1794_input.wig	Gene Expression Omnibus	GSM1696019	http://www.ncbi.nlm.nih.gov/geo/query/acc.cgi?acc=GSM1696019						GEO deposit	GSE69243	Gene Expression Omnibus	GSE69243	http://www.ncbi.nlm.nih.gov/geo/query/acc.cgi?acc=GSE69243	overall GEO deposit	GSE69279	Gene Expression Omnibus	GSE69279	http://www.ncbi.nlm.nih.gov/geo/query/acc.cgi?acc=GSE69279	3	amplified	alive	33.23835616	month	UO	UO:0000035	no event
1800	Methyl-CpG-binding domain (MBD) sequencing	Data processing and analysis	1800	1800_input.bam	Gene Expression Omnibus	GSM1696020	http://www.ncbi.nlm.nih.gov/geo/query/acc.cgi?acc=GSM1696020						Visualization	1800_input.wig	Gene Expression Omnibus	GSM1696020	http://www.ncbi.nlm.nih.gov/geo/query/acc.cgi?acc=GSM1696020						GEO deposit	GSE69243	Gene Expression Omnibus	GSE69243	http://www.ncbi.nlm.nih.gov/geo/query/acc.cgi?acc=GSE69243	overall GEO deposit	GSE69279	Gene Expression Omnibus	GSE69279	http://www.ncbi.nlm.nih.gov/geo/query/acc.cgi?acc=GSE69279	4	amplified	alive	71.07945205	month	UO	UO:0000035	no event
1803	Methyl-CpG-binding domain (MBD) sequencing	Data processing and analysis	1803	1803_input.bam	Gene Expression Omnibus	GSM1696021	http://www.ncbi.nlm.nih.gov/geo/query/acc.cgi?acc=GSM1696021						Visualization	1803_input.wig	Gene Expression Omnibus	GSM1696021	http://www.ncbi.nlm.nih.gov/geo/query/acc.cgi?acc=GSM1696021						GEO deposit	GSE69243	Gene Expression Omnibus	GSE69243	http://www.ncbi.nlm.nih.gov/geo/query/acc.cgi?acc=GSE69243	overall GEO deposit	GSE69279	Gene Expression Omnibus	GSE69279	http://www.ncbi.nlm.nih.gov/geo/query/acc.cgi?acc=GSE69279	4	amplified	alive	19.36438356	month	UO	UO:0000035	no event
1863	Methyl-CpG-binding domain (MBD) sequencing	Data processing and analysis	1863	1863_input.bam	Gene Expression Omnibus	GSM1696022	http://www.ncbi.nlm.nih.gov/geo/query/acc.cgi?acc=GSM1696022						Visualization	1863_input.wig	Gene Expression Omnibus	GSM1696022	http://www.ncbi.nlm.nih.gov/geo/query/acc.cgi?acc=GSM1696022						GEO deposit	GSE69243	Gene Expression Omnibus	GSE69243	http://www.ncbi.nlm.nih.gov/geo/query/acc.cgi?acc=GSE69243	overall GEO deposit	GSE69279	Gene Expression Omnibus	GSE69279	http://www.ncbi.nlm.nih.gov/geo/query/acc.cgi?acc=GSE69279	4	non-amplified	alive	168.6246575	month	UO	UO:0000035	event
820	Methyl-CpG-binding domain (MBD) sequencing	Data processing and analysis	820	820_input.bam	Gene Expression Omnibus	GSM1696023	http://www.ncbi.nlm.nih.gov/geo/query/acc.cgi?acc=GSM1696023						Visualization	820_input.wig	Gene Expression Omnibus	GSM1696023	http://www.ncbi.nlm.nih.gov/geo/query/acc.cgi?acc=GSM1696023						GEO deposit	GSE69243	Gene Expression Omnibus	GSE69243	http://www.ncbi.nlm.nih.gov/geo/query/acc.cgi?acc=GSE69243	overall GEO deposit	GSE69279	Gene Expression Omnibus	GSE69279	http://www.ncbi.nlm.nih.gov/geo/query/acc.cgi?acc=GSE69279	2	non-amplified	alive	10.88219178	month	UO	UO:0000035	no event
822	Methyl-CpG-binding domain (MBD) sequencing	Data processing and analysis	822	822_input.bam	Gene Expression Omnibus	GSM1696024	http://www.ncbi.nlm.nih.gov/geo/query/acc.cgi?acc=GSM1696024						Visualization	822_input.wig	Gene Expression Omnibus	GSM1696024	http://www.ncbi.nlm.nih.gov/geo/query/acc.cgi?acc=GSM1696024						GEO deposit	GSE69243	Gene Expression Omnibus	GSE69243	http://www.ncbi.nlm.nih.gov/geo/query/acc.cgi?acc=GSE69243	overall GEO deposit	GSE69279	Gene Expression Omnibus	GSE69279	http://www.ncbi.nlm.nih.gov/geo/query/acc.cgi?acc=GSE69279	1	non-amplified	alive	12.82191781	month	UO	UO:0000035	no event
823	Methyl-CpG-binding domain (MBD) sequencing	Data processing and analysis	823	823_input.bam	Gene Expression Omnibus	GSM1696025	http://www.ncbi.nlm.nih.gov/geo/query/acc.cgi?acc=GSM1696025						Visualization	823_input.wig	Gene Expression Omnibus	GSM1696025	http://www.ncbi.nlm.nih.gov/geo/query/acc.cgi?acc=GSM1696025						GEO deposit	GSE69243	Gene Expression Omnibus	GSE69243	http://www.ncbi.nlm.nih.gov/geo/query/acc.cgi?acc=GSE69243	overall GEO deposit	GSE69279	Gene Expression Omnibus	GSE69279	http://www.ncbi.nlm.nih.gov/geo/query/acc.cgi?acc=GSE69279	1	non-amplified	alive	4.24109589	month	UO	UO:0000035	no event
912	Methyl-CpG-binding domain (MBD) sequencing	Data processing and analysis	912	912_input.bam	Gene Expression Omnibus	GSM1696026	http://www.ncbi.nlm.nih.gov/geo/query/acc.cgi?acc=GSM1696026						Visualization	912_input.wig	Gene Expression Omnibus	GSM1696026	http://www.ncbi.nlm.nih.gov/geo/query/acc.cgi?acc=GSM1696026						GEO deposit	GSE69243	Gene Expression Omnibus	GSE69243	http://www.ncbi.nlm.nih.gov/geo/query/acc.cgi?acc=GSE69243	overall GEO deposit	GSE69279	Gene Expression Omnibus	GSE69279	http://www.ncbi.nlm.nih.gov/geo/query/acc.cgi?acc=GSE69279	1	non-amplified	alive	0.164383562	month	UO	UO:0000035	no event
1028	Methyl-CpG-binding domain (MBD) sequencing	Data processing and analysis	1028	1028_input.bam	Gene Expression Omnibus	GSM1696027	http://www.ncbi.nlm.nih.gov/geo/query/acc.cgi?acc=GSM1696027						Visualization	1028_input.wig	Gene Expression Omnibus	GSM1696027	http://www.ncbi.nlm.nih.gov/geo/query/acc.cgi?acc=GSM1696027						GEO deposit	GSE69243	Gene Expression Omnibus	GSE69243	http://www.ncbi.nlm.nih.gov/geo/query/acc.cgi?acc=GSE69243	overall GEO deposit	GSE69279	Gene Expression Omnibus	GSE69279	http://www.ncbi.nlm.nih.gov/geo/query/acc.cgi?acc=GSE69279	2	non-amplified	alive	3.484931507	month	UO	UO:0000035	no event
1038	Methyl-CpG-binding domain (MBD) sequencing	Data processing and analysis	1038	1038_input.bam	Gene Expression Omnibus	GSM1696028	http://www.ncbi.nlm.nih.gov/geo/query/acc.cgi?acc=GSM1696028						Visualization	1038_input.wig	Gene Expression Omnibus	GSM1696028	http://www.ncbi.nlm.nih.gov/geo/query/acc.cgi?acc=GSM1696028						GEO deposit	GSE69243	Gene Expression Omnibus	GSE69243	http://www.ncbi.nlm.nih.gov/geo/query/acc.cgi?acc=GSE69243	overall GEO deposit	GSE69279	Gene Expression Omnibus	GSE69279	http://www.ncbi.nlm.nih.gov/geo/query/acc.cgi?acc=GSE69279	2	non-amplified	alive	11.4739726	month	UO	UO:0000035	no event
1039	Methyl-CpG-binding domain (MBD) sequencing	Data processing and analysis	1039	1039_input.bam	Gene Expression Omnibus	GSM1696029	http://www.ncbi.nlm.nih.gov/geo/query/acc.cgi?acc=GSM1696029						Visualization	1039_input.wig	Gene Expression Omnibus	GSM1696029	http://www.ncbi.nlm.nih.gov/geo/query/acc.cgi?acc=GSM1696029						GEO deposit	GSE69243	Gene Expression Omnibus	GSE69243	http://www.ncbi.nlm.nih.gov/geo/query/acc.cgi?acc=GSE69243	overall GEO deposit	GSE69279	Gene Expression Omnibus	GSE69279	http://www.ncbi.nlm.nih.gov/geo/query/acc.cgi?acc=GSE69279	3	non-amplified	alive	7.956164384	month	UO	UO:0000035	no event
1469	Methyl-CpG-binding domain (MBD) sequencing	Data processing and analysis	1469	1469_input.bam	Gene Expression Omnibus	GSM1696030	http://www.ncbi.nlm.nih.gov/geo/query/acc.cgi?acc=GSM1696030						Visualization	1469_input.wig	Gene Expression Omnibus	GSM1696030	http://www.ncbi.nlm.nih.gov/geo/query/acc.cgi?acc=GSM1696030						GEO deposit	GSE69243	Gene Expression Omnibus	GSE69243	http://www.ncbi.nlm.nih.gov/geo/query/acc.cgi?acc=GSE69243	overall GEO deposit	GSE69279	Gene Expression Omnibus	GSE69279	http://www.ncbi.nlm.nih.gov/geo/query/acc.cgi?acc=GSE69279	1	non-amplified	alive	1.446575342	month	UO	UO:0000035	no event
1476	Methyl-CpG-binding domain (MBD) sequencing	Data processing and analysis	1476	1476_input.bam	Gene Expression Omnibus	GSM1696031	http://www.ncbi.nlm.nih.gov/geo/query/acc.cgi?acc=GSM1696031						Visualization	1476_input.wig	Gene Expression Omnibus	GSM1696031	http://www.ncbi.nlm.nih.gov/geo/query/acc.cgi?acc=GSM1696031						GEO deposit	GSE69243	Gene Expression Omnibus	GSE69243	http://www.ncbi.nlm.nih.gov/geo/query/acc.cgi?acc=GSE69243	overall GEO deposit	GSE69279	Gene Expression Omnibus	GSE69279	http://www.ncbi.nlm.nih.gov/geo/query/acc.cgi?acc=GSE69279	2	non-amplified	alive	22.22465753	month	UO	UO:0000035	no event
1483	Methyl-CpG-binding domain (MBD) sequencing	Data processing and analysis	1483	1483_input.bam	Gene Expression Omnibus	GSM1696032	http://www.ncbi.nlm.nih.gov/geo/query/acc.cgi?acc=GSM1696032						Visualization	1483_input.wig	Gene Expression Omnibus	GSM1696032	http://www.ncbi.nlm.nih.gov/geo/query/acc.cgi?acc=GSM1696032						GEO deposit	GSE69243	Gene Expression Omnibus	GSE69243	http://www.ncbi.nlm.nih.gov/geo/query/acc.cgi?acc=GSE69243	overall GEO deposit	GSE69279	Gene Expression Omnibus	GSE69279	http://www.ncbi.nlm.nih.gov/geo/query/acc.cgi?acc=GSE69279	1	non-amplified	alive	0.690410959	month	UO	UO:0000035	no event
1484	Methyl-CpG-binding domain (MBD) sequencing	Data processing and analysis	1484	1484_input.bam	Gene Expression Omnibus	GSM1696033	http://www.ncbi.nlm.nih.gov/geo/query/acc.cgi?acc=GSM1696033						Visualization	1484_input.wig	Gene Expression Omnibus	GSM1696033	http://www.ncbi.nlm.nih.gov/geo/query/acc.cgi?acc=GSM1696033						GEO deposit	GSE69243	Gene Expression Omnibus	GSE69243	http://www.ncbi.nlm.nih.gov/geo/query/acc.cgi?acc=GSE69243	overall GEO deposit	GSE69279	Gene Expression Omnibus	GSE69279	http://www.ncbi.nlm.nih.gov/geo/query/acc.cgi?acc=GSE69279	1	non-amplified	alive	1.347945205	month	UO	UO:0000035	no event
1486	Methyl-CpG-binding domain (MBD) sequencing	Data processing and analysis	1486	1486_input.bam	Gene Expression Omnibus	GSM1696034	http://www.ncbi.nlm.nih.gov/geo/query/acc.cgi?acc=GSM1696034						Visualization	1486_input.wig	Gene Expression Omnibus	GSM1696034	http://www.ncbi.nlm.nih.gov/geo/query/acc.cgi?acc=GSM1696034						GEO deposit	GSE69243	Gene Expression Omnibus	GSE69243	http://www.ncbi.nlm.nih.gov/geo/query/acc.cgi?acc=GSE69243	overall GEO deposit	GSE69279	Gene Expression Omnibus	GSE69279	http://www.ncbi.nlm.nih.gov/geo/query/acc.cgi?acc=GSE69279	1	non-amplified	alive	11.50684932	month	UO	UO:0000035	no event
1488	Methyl-CpG-binding domain (MBD) sequencing	Data processing and analysis	1488	1488_input.bam	Gene Expression Omnibus	GSM1696035	http://www.ncbi.nlm.nih.gov/geo/query/acc.cgi?acc=GSM1696035						Visualization	1488_input.wig	Gene Expression Omnibus	GSM1696035	http://www.ncbi.nlm.nih.gov/geo/query/acc.cgi?acc=GSM1696035						GEO deposit	GSE69243	Gene Expression Omnibus	GSE69243	http://www.ncbi.nlm.nih.gov/geo/query/acc.cgi?acc=GSE69243	overall GEO deposit	GSE69279	Gene Expression Omnibus	GSE69279	http://www.ncbi.nlm.nih.gov/geo/query/acc.cgi?acc=GSE69279	2	non-amplified	alive	2.432876712	month	UO	UO:0000035	no event
1509	Methyl-CpG-binding domain (MBD) sequencing	Data processing and analysis	1509	1509_input.bam	Gene Expression Omnibus	GSM1696036	http://www.ncbi.nlm.nih.gov/geo/query/acc.cgi?acc=GSM1696036						Visualization	1509_input.wig	Gene Expression Omnibus	GSM1696036	http://www.ncbi.nlm.nih.gov/geo/query/acc.cgi?acc=GSM1696036						GEO deposit	GSE69243	Gene Expression Omnibus	GSE69243	http://www.ncbi.nlm.nih.gov/geo/query/acc.cgi?acc=GSE69243	overall GEO deposit	GSE69279	Gene Expression Omnibus	GSE69279	http://www.ncbi.nlm.nih.gov/geo/query/acc.cgi?acc=GSE69279	3	non-amplified	alive	1.019178082	month	UO	UO:0000035	no event
1646	Methyl-CpG-binding domain (MBD) sequencing	Data processing and analysis	1646	1646_input.bam	Gene Expression Omnibus	GSM1696037	http://www.ncbi.nlm.nih.gov/geo/query/acc.cgi?acc=GSM1696037						Visualization	1646_input.wig	Gene Expression Omnibus	GSM1696037	http://www.ncbi.nlm.nih.gov/geo/query/acc.cgi?acc=GSM1696037						GEO deposit	GSE69243	Gene Expression Omnibus	GSE69243	http://www.ncbi.nlm.nih.gov/geo/query/acc.cgi?acc=GSE69243	overall GEO deposit	GSE69279	Gene Expression Omnibus	GSE69279	http://www.ncbi.nlm.nih.gov/geo/query/acc.cgi?acc=GSE69279	2	non-amplified	alive	4.109589041	month	UO	UO:0000035	no event
1530	Methyl-CpG-binding domain (MBD) sequencing	Data processing and analysis	1530	1530_input.bam	Gene Expression Omnibus	GSM1696495	http://www.ncbi.nlm.nih.gov/geo/query/acc.cgi?acc=GSM1696495						Visualization	1530_input.wig	Gene Expression Omnibus	GSM1696495	http://www.ncbi.nlm.nih.gov/geo/query/acc.cgi?acc=GSM1696495						GEO deposit	GSE69268	Gene Expression Omnibus	GSE69268	http://www.ncbi.nlm.nih.gov/geo/query/acc.cgi?acc=GSE69268	overall GEO deposit	GSE69279	Gene Expression Omnibus	GSE69279	http://www.ncbi.nlm.nih.gov/geo/query/acc.cgi?acc=GSE69279	4S	non-amplified	alive	0.098630137	month	UO	UO:0000035	no event
1494	Methyl-CpG-binding domain (MBD) sequencing	Data processing and analysis	1494	1494_input.bam	Gene Expression Omnibus	GSM1696496	http://www.ncbi.nlm.nih.gov/geo/query/acc.cgi?acc=GSM1696496						Visualization	1494_input.wig	Gene Expression Omnibus	GSM1696496	http://www.ncbi.nlm.nih.gov/geo/query/acc.cgi?acc=GSM1696496						GEO deposit	GSE69268	Gene Expression Omnibus	GSE69268	http://www.ncbi.nlm.nih.gov/geo/query/acc.cgi?acc=GSE69268	overall GEO deposit	GSE69279	Gene Expression Omnibus	GSE69279	http://www.ncbi.nlm.nih.gov/geo/query/acc.cgi?acc=GSE69279	4S	non-amplified	alive	1.084931507	month	UO	UO:0000035	no event
1615	Methyl-CpG-binding domain (MBD) sequencing	Data processing and analysis	1615	1615_input.bam	Gene Expression Omnibus	GSM1696497	http://www.ncbi.nlm.nih.gov/geo/query/acc.cgi?acc=GSM1696497						Visualization	1615_input.wig	Gene Expression Omnibus	GSM1696497	http://www.ncbi.nlm.nih.gov/geo/query/acc.cgi?acc=GSM1696497						GEO deposit	GSE69268	Gene Expression Omnibus	GSE69268	http://www.ncbi.nlm.nih.gov/geo/query/acc.cgi?acc=GSE69268	overall GEO deposit	GSE69279	Gene Expression Omnibus	GSE69279	http://www.ncbi.nlm.nih.gov/geo/query/acc.cgi?acc=GSE69279	4S	non-amplified	alive	0.295890411	month	UO	UO:0000035	no event
1613	Methyl-CpG-binding domain (MBD) sequencing	Data processing and analysis	1613	1613_input.bam	Gene Expression Omnibus	GSM1696498	http://www.ncbi.nlm.nih.gov/geo/query/acc.cgi?acc=GSM1696498						Visualization	1613_input.wig	Gene Expression Omnibus	GSM1696498	http://www.ncbi.nlm.nih.gov/geo/query/acc.cgi?acc=GSM1696498						GEO deposit	GSE69268	Gene Expression Omnibus	GSE69268	http://www.ncbi.nlm.nih.gov/geo/query/acc.cgi?acc=GSE69268	overall GEO deposit	GSE69279	Gene Expression Omnibus	GSE69279	http://www.ncbi.nlm.nih.gov/geo/query/acc.cgi?acc=GSE69279	4S	non-amplified	alive	0.460273973	month	UO	UO:0000035	no event
1191	Methyl-CpG-binding domain (MBD) sequencing	Data processing and analysis	1191	1191_input.bam	Gene Expression Omnibus	GSM1696499	http://www.ncbi.nlm.nih.gov/geo/query/acc.cgi?acc=GSM1696499						Visualization	1191_input.wig	Gene Expression Omnibus	GSM1696499	http://www.ncbi.nlm.nih.gov/geo/query/acc.cgi?acc=GSM1696499						GEO deposit	GSE69268	Gene Expression Omnibus	GSE69268	http://www.ncbi.nlm.nih.gov/geo/query/acc.cgi?acc=GSE69268	overall GEO deposit	GSE69279	Gene Expression Omnibus	GSE69279	http://www.ncbi.nlm.nih.gov/geo/query/acc.cgi?acc=GSE69279	4S	non-amplified	alive	1.709589041	month	UO	UO:0000035	no event
1750	Methyl-CpG-binding domain (MBD) sequencing	Data processing and analysis	1750	1750_input.bam	Gene Expression Omnibus	GSM1696500	http://www.ncbi.nlm.nih.gov/geo/query/acc.cgi?acc=GSM1696500						Visualization	1750_input.wig	Gene Expression Omnibus	GSM1696500	http://www.ncbi.nlm.nih.gov/geo/query/acc.cgi?acc=GSM1696500						GEO deposit	GSE69268	Gene Expression Omnibus	GSE69268	http://www.ncbi.nlm.nih.gov/geo/query/acc.cgi?acc=GSE69268	overall GEO deposit	GSE69279	Gene Expression Omnibus	GSE69279	http://www.ncbi.nlm.nih.gov/geo/query/acc.cgi?acc=GSE69279	4S	non-amplified	alive	0.723287671	month	UO	UO:0000035	no event
277	Methyl-CpG-binding domain (MBD) sequencing	Data processing and analysis	277	277_input.bam	Gene Expression Omnibus	GSM1696501	http://www.ncbi.nlm.nih.gov/geo/query/acc.cgi?acc=GSM1696501						Visualization	277_input.wig	Gene Expression Omnibus	GSM1696501	http://www.ncbi.nlm.nih.gov/geo/query/acc.cgi?acc=GSM1696501						GEO deposit	GSE69268	Gene Expression Omnibus	GSE69268	http://www.ncbi.nlm.nih.gov/geo/query/acc.cgi?acc=GSE69268	overall GEO deposit	GSE69279	Gene Expression Omnibus	GSE69279	http://www.ncbi.nlm.nih.gov/geo/query/acc.cgi?acc=GSE69279	4S	non-amplified	alive	2.367123288	month	UO	UO:0000035	event
1392	Methyl-CpG-binding domain (MBD) sequencing	Data processing and analysis	1392	1392_input.bam	Gene Expression Omnibus	GSM1696502	http://www.ncbi.nlm.nih.gov/geo/query/acc.cgi?acc=GSM1696502						Visualization	1392_input.wig	Gene Expression Omnibus	GSM1696502	http://www.ncbi.nlm.nih.gov/geo/query/acc.cgi?acc=GSM1696502						GEO deposit	GSE69268	Gene Expression Omnibus	GSE69268	http://www.ncbi.nlm.nih.gov/geo/query/acc.cgi?acc=GSE69268	overall GEO deposit	GSE69279	Gene Expression Omnibus	GSE69279	http://www.ncbi.nlm.nih.gov/geo/query/acc.cgi?acc=GSE69279	4S	non-amplified	alive	3.484931507	month	UO	UO:0000035	no event
821	Methyl-CpG-binding domain (MBD) sequencing	Data processing and analysis	821	821_input.bam	Gene Expression Omnibus	GSM1696503	http://www.ncbi.nlm.nih.gov/geo/query/acc.cgi?acc=GSM1696503						Visualization	821_input.wig	Gene Expression Omnibus	GSM1696503	http://www.ncbi.nlm.nih.gov/geo/query/acc.cgi?acc=GSM1696503						GEO deposit	GSE69268	Gene Expression Omnibus	GSE69268	http://www.ncbi.nlm.nih.gov/geo/query/acc.cgi?acc=GSE69268	overall GEO deposit	GSE69279	Gene Expression Omnibus	GSE69279	http://www.ncbi.nlm.nih.gov/geo/query/acc.cgi?acc=GSE69279	4S	non-amplified	alive	2.038356164	month	UO	UO:0000035	no event
750	Methyl-CpG-binding domain (MBD) sequencing	Data processing and analysis	750	750_input.bam	Gene Expression Omnibus	GSM1696504	http://www.ncbi.nlm.nih.gov/geo/query/acc.cgi?acc=GSM1696504						Visualization	750_input.wig	Gene Expression Omnibus	GSM1696504	http://www.ncbi.nlm.nih.gov/geo/query/acc.cgi?acc=GSM1696504						GEO deposit	GSE69268	Gene Expression Omnibus	GSE69268	http://www.ncbi.nlm.nih.gov/geo/query/acc.cgi?acc=GSE69268	overall GEO deposit	GSE69279	Gene Expression Omnibus	GSE69279	http://www.ncbi.nlm.nih.gov/geo/query/acc.cgi?acc=GSE69279	4S	non-amplified	alive	8.482191781	month	UO	UO:0000035	no event
1383	Methyl-CpG-binding domain (MBD) sequencing	Data processing and analysis	1383	1383_input.bam	Gene Expression Omnibus	GSM1696505	http://www.ncbi.nlm.nih.gov/geo/query/acc.cgi?acc=GSM1696505						Visualization	1383_input.wig	Gene Expression Omnibus	GSM1696505	http://www.ncbi.nlm.nih.gov/geo/query/acc.cgi?acc=GSM1696505						GEO deposit	GSE69268	Gene Expression Omnibus	GSE69268	http://www.ncbi.nlm.nih.gov/geo/query/acc.cgi?acc=GSE69268	overall GEO deposit	GSE69279	Gene Expression Omnibus	GSE69279	http://www.ncbi.nlm.nih.gov/geo/query/acc.cgi?acc=GSE69279	4S	non-amplified	alive	0.493150685	month	UO	UO:0000035	no event
1013	Methyl-CpG-binding domain (MBD) sequencing	Data processing and analysis	1013	1013_input.bam	Gene Expression Omnibus	GSM1696506	http://www.ncbi.nlm.nih.gov/geo/query/acc.cgi?acc=GSM1696506						Visualization	1013_input.wig	Gene Expression Omnibus	GSM1696506	http://www.ncbi.nlm.nih.gov/geo/query/acc.cgi?acc=GSM1696506						GEO deposit	GSE69268	Gene Expression Omnibus	GSE69268	http://www.ncbi.nlm.nih.gov/geo/query/acc.cgi?acc=GSE69268	overall GEO deposit	GSE69279	Gene Expression Omnibus	GSE69279	http://www.ncbi.nlm.nih.gov/geo/query/acc.cgi?acc=GSE69279	4S	non-amplified	alive	2.432876712	month	UO	UO:0000035	no event
511	Methyl-CpG-binding domain (MBD) sequencing	Data processing and analysis	511	511_input.bam	Gene Expression Omnibus	GSM1696507	http://www.ncbi.nlm.nih.gov/geo/query/acc.cgi?acc=GSM1696507						Visualization	511_input.wig	Gene Expression Omnibus	GSM1696507	http://www.ncbi.nlm.nih.gov/geo/query/acc.cgi?acc=GSM1696507						GEO deposit	GSE69268	Gene Expression Omnibus	GSE69268	http://www.ncbi.nlm.nih.gov/geo/query/acc.cgi?acc=GSE69268	overall GEO deposit	GSE69279	Gene Expression Omnibus	GSE69279	http://www.ncbi.nlm.nih.gov/geo/query/acc.cgi?acc=GSE69279	4S	non-amplified	alive	3.682191781	month	UO	UO:0000035	no event
520	Methyl-CpG-binding domain (MBD) sequencing	Data processing and analysis	520	520_input.bam	Gene Expression Omnibus	GSM1696508	http://www.ncbi.nlm.nih.gov/geo/query/acc.cgi?acc=GSM1696508						Visualization	520_input.wig	Gene Expression Omnibus	GSM1696508	http://www.ncbi.nlm.nih.gov/geo/query/acc.cgi?acc=GSM1696508						GEO deposit	GSE69268	Gene Expression Omnibus	GSE69268	http://www.ncbi.nlm.nih.gov/geo/query/acc.cgi?acc=GSE69268	overall GEO deposit	GSE69279	Gene Expression Omnibus	GSE69279	http://www.ncbi.nlm.nih.gov/geo/query/acc.cgi?acc=GSE69279	4S	non-amplified	alive	0.328767123	month	UO	UO:0000035	no event
1537	Methyl-CpG-binding domain (MBD) sequencing	Data processing and analysis	1537	1537_input.bam	Gene Expression Omnibus	GSM1696509	http://www.ncbi.nlm.nih.gov/geo/query/acc.cgi?acc=GSM1696509						Visualization	1537_input.wig	Gene Expression Omnibus	GSM1696509	http://www.ncbi.nlm.nih.gov/geo/query/acc.cgi?acc=GSM1696509						GEO deposit	GSE69268	Gene Expression Omnibus	GSE69268	http://www.ncbi.nlm.nih.gov/geo/query/acc.cgi?acc=GSE69268	overall GEO deposit	GSE69279	Gene Expression Omnibus	GSE69279	http://www.ncbi.nlm.nih.gov/geo/query/acc.cgi?acc=GSE69279	4S	amplified	alive	0.55890411	month	UO	UO:0000035	no event
